# Supplementary material for: Complete genome sequence of an Israeli isolate of Xanthomonas hortorum pv. pelargonii strain 305 and novel type III effectors identified in Xanthomonas
Source: Front Plant Sci. 2023 Jun 2;14:1155341. doi: 10.3389/fpls.2023.1155341 (PMC10275491; doi:10.3389/fpls.2023.1155341)
Supplement: Supplementary file 3 [file Table_1.xlsx]

## Sheet: Sheet1
		Table S1: Primers used in this study.
		Oligonucleotide name	Sequence	Comments
		X. fragaria effectors project:
		22075FXho	CCCTCGAGACATTACATCTAGGAAACTTG	Cloning of BER92_22075 into pAvrBs2-HR
		22075RXba	AAAATCTAGATCTATACATCCACGGGTC	Cloning of BER92_22075 into pAvrBs2-HR
		21920FXho	CCCTCGAGACCTTGATTGTTGAGCAGG	Cloning of BER92_21920 into pAvrBs2-HR
		21920RXba	AAAATCTAGAGTTCGTCGCGGACGATGCC	Cloning of BER92_21920 into pAvrBs2-HR
		02200FXho	CCCTCGAGAACTCAAGGCGGCAGCCAGC	Cloning of BER92_02200 into pAvrBs2-HR
		02200RXba	AAAATCTAGACTGCTGGATATCCAGACGC	Cloning of BER92_02200 into pAvrBs2-HR
		22365F SalI	TCCAGTCGACCGAGACACTTGCGGATGAGTT	Cloning of BER92_22365 into pAvrBs2-HR
		22365R 4A	CTAGTCTAGAGACGGCACTTGGCACTTGAAGG	Cloning of BER92_22365 into pAvrBs2-HR
		9140FXho	CCCTCGAGACAGTATCAAGTCTGATGG	Cloning of BER92_19140 into pAvrBs2-HR
		19140RXba	AAAATCTAGATTCGCTGTTGATCTTACC	Cloning of BER92_19140 into pAvrBs2-HR
		2150FXho	CCCTCGAGCATTCAATCCAGGGAAGC	Cloning of BER92_22150 into pAvrBs2-HR
		2150RXba	AAAATCTAGAGCGTGGAAGCAAGCTGTAAC	Cloning of BER92_22150 into pAvrBs2-HR
		22075 Int For	CAGAAGCCGCTTCAAATGCCG	primer forward from within the BER92_22075 gene, for sequencing
		avr B2S Rev	GCGCGACATGGCATTGAAGGC	primer reverse from within the AVR B2S:HA insert. For sequencing
		MCS2 -20 For	CGCCAAGCGCGCAATTAACC	general primer for sequencing of gene cloned into MCS2-AVR, ~20 nuc's upstream of XhoI site
		X. hortorum effectors project:
		Xhp5650 F	GCTGGGTACCGGGCCCCCCCTCGAGTAACGCATGCTTGTGCGTGT	Gibson Primers for pBS2/Avr and ELAGFFLI_00560
		Xhp5650 R	AGGGCCGGCTTGCCGGTCATTCTAGATGGTGCGTTGTTCAGAGGTT	Gibson Primers for pBS2/Avr and ELAGFFLI_00560
		Xhp 5550 F	GCTGGGTACCGGGCCCCCCCTCGAGGCCAAGAAGATCAGACTTGC	Gibson primers for Xhp gene ELAGFFLI_00550 XopAL
		Xhp 5550 R	GGGCCGGCTTGCCGGTCATTCTAGACCACCTAAACCCGTTGCCAC	Gibson primers for Xhp gene ELAGFFLI_00550 XopAL
		Xhp 23180 F	GCTGGGTACCGGGCCCCCCCTCGAGAGTCACTGCAGGAGATCGAC	Gibson primers for Xhp gene ELAGFFLI_04662 XopBB
		Xhp 23180 R	AGGGCCGGCTTGCCGGTCATTCTAGACATATTTCGTTTTGCGTACTGTT	Gibson primers for Xhp gene ELAGFFLI_04662 XopBB
		Xhp 32150 F	GCTGGGTACCGGGCCCCCCCTCGAGACCTGGTGAAGAGGTGAAGC	Gibson primers for Xhp gene ELAGFFLI_03194 XopBC
		Xhp 32150 R	AGGGCCGGCTTGCCGGTCATTCTAGAGCCAGCAGACGATGCAGACG	Gibson primers for Xhp gene ELAGFFLI_03194 XopBC
		Xhp 5100 F	GCTGGGTACCGGGCCCCCCCTCGAGCGCCAGACCAAAATTTAATGCG	Gibson primers for Xhp gene ELAGFFLI_00506 XopBD
		Xhp 5100 R	GGGCCGGCTTGCCGGTCATTCTAGAGTCTTCGGACTTTGGCTTGTAG	Gibson primers for Xhp gene ELAGFFLI_00506 XopBD
		Xhp 11110 F	GCTGGGTACCGGGCCCCCCCTCGAGGCCACCTTGGTTTAAATATATATC	Gibson primers for Xhp gene ELAGFFLI_01101 XopBE
		Xhp 11110 R	GGGCCGGCTTGCCGGTCATTCTAGACAAGTCGATCTTCTTCATACTGTC	Gibson primers for Xhp gene ELAGFFLI_01101 XopBE
		Xhp 17770 F	GCTGGGTACCGGGCCCCCCCTCGAGGCGCTTTACGCCACTGGAG	Gibson primers for Xhp gene ELAGFFLI_17770
		Xhp 17770 R	GGGCCGGCTTGCCGGTCATTCTAGAGATCGGCGAATCAGGCAATA	Gibson primers for Xhp gene ELAGFFLI_17770
		Xhp 5700 F	GGGTACCGGGCCCCCCCTCGAGGGCAAGCAAACACTGCTGCC	Gibson Primers for pBS2/Avr and ELAGFFLI_00565 XopZ2
		Xhp 5700 R 600bp	CGGCTTGCCGGTCATTCTAGAATCGAGATGCAGCCGCACCAG	Gibson reverse for short ELAGFFLI_00565 gene (600 bp from 5').
		Xhp transposon duplication:
		Chrom F	TATCGACAGGATGGACGCGA
		Trnspo R	CGGGATTGAAATGACCCCCA
		Trnspo F	ACTTTGCTTTTCGGGAGCTG
		Chrom R	TGTCAAGCTTTTCAGCCGGG
		Plas F	ATGAAGGAACGTCGACACCA
		Plas R	GTCTGGATCGCAAGATGGCT
		PosCont F	CGCATCGAGACGATCCTGTT
		PosCont R	TGCTTGAACGATCCGTACCC
