# Supplementary material for: Complete genome sequence of an Israeli isolate of Xanthomonas hortorum pv. pelargonii strain 305 and novel type III effectors identified in Xanthomonas
Source: Front Plant Sci. 2023 Jun 2;14:1155341. doi: 10.3389/fpls.2023.1155341 (PMC10275491; doi:10.3389/fpls.2023.1155341)
Supplement: Supplementary file 5 [file DataSheet_1.zip › Xhp305.gff]

##gff-version 3
##sequence-region tig00000001 1 5216813
##sequence-region tig00000002 1 188317
##sequence-region tig00000003 1 51091
tig00000001	Prodigal:2.6	chromosome	1	5216813	.	+	0	Is_circular=true
tig00000001	Prodigal:2.6	CDS	1	1329	.	+	0	ID=ELAGFFLI_00001;Name=dnaA;db_xref=COG:COG0593;gene=dnaA;inference=ab initio prediction:Prodigal:2.6,similar to AA sequence:UniProtKB:P03004;locus_tag=ELAGFFLI_00001;product=Chromosomal replication initiator protein DnaA
tig00000001	Prodigal:2.6	CDS	1607	2707	.	+	0	ID=ELAGFFLI_00002;Name=dnaN_1;db_xref=COG:COG0592;gene=dnaN_1;inference=ab initio prediction:Prodigal:2.6,similar to AA sequence:UniProtKB:Q9I7C4;locus_tag=ELAGFFLI_00002;product=Beta sliding clamp
tig00000001	Prodigal:2.6	CDS	3431	4537	.	+	0	ID=ELAGFFLI_00003;Name=recF_1;db_xref=COG:COG1195;gene=recF_1;inference=ab initio prediction:Prodigal:2.6,similar to AA sequence:UniProtKB:P0A7H0;locus_tag=ELAGFFLI_00003;product=DNA replication and repair protein RecF
tig00000001	Prodigal:2.6	CDS	4652	7096	.	+	0	ID=ELAGFFLI_00004;eC_number=5.99.1.3;Name=gyrB;db_xref=COG:COG0187;gene=gyrB;inference=ab initio prediction:Prodigal:2.6,similar to AA sequence:UniProtKB:P0A2I3;locus_tag=ELAGFFLI_00004;product=DNA gyrase subunit B
tig00000001	Prodigal:2.6	CDS	7166	8002	.	+	0	ID=ELAGFFLI_00005;inference=ab initio prediction:Prodigal:2.6;locus_tag=ELAGFFLI_00005;product=hypothetical protein
tig00000001	Prodigal:2.6	CDS	8065	8871	.	+	0	ID=ELAGFFLI_00006;eC_number=3.4.-.-;Name=bepA_1;gene=bepA_1;inference=ab initio prediction:Prodigal:2.6,protein motif:HAMAP:MF_00997;locus_tag=ELAGFFLI_00006;product=Beta-barrel assembly-enhancing protease
tig00000001	Prodigal:2.6	CDS	9025	10221	.	+	0	ID=ELAGFFLI_00007;eC_number=3.4.-.-;Name=bepA_2;gene=bepA_2;inference=ab initio prediction:Prodigal:2.6,protein motif:HAMAP:MF_00997;locus_tag=ELAGFFLI_00007;product=Beta-barrel assembly-enhancing protease
tig00000001	Prodigal:2.6	CDS	10375	11046	.	+	0	ID=ELAGFFLI_00008;inference=ab initio prediction:Prodigal:2.6;locus_tag=ELAGFFLI_00008;product=hypothetical protein
tig00000001	Prodigal:2.6	CDS	11131	11895	.	+	0	ID=ELAGFFLI_00009;inference=ab initio prediction:Prodigal:2.6;locus_tag=ELAGFFLI_00009;product=hypothetical protein
tig00000001	Prodigal:2.6	CDS	11941	12363	.	+	0	ID=ELAGFFLI_00010;Name=exbD_1;db_xref=COG:COG0848;gene=exbD_1;inference=ab initio prediction:Prodigal:2.6,similar to AA sequence:UniProtKB:P0ABV2;locus_tag=ELAGFFLI_00010;product=Biopolymer transport protein ExbD
tig00000001	Prodigal:2.6	CDS	12367	12777	.	+	0	ID=ELAGFFLI_00011;Name=exbD_2;db_xref=COG:COG0848;gene=exbD_2;inference=ab initio prediction:Prodigal:2.6,similar to AA sequence:UniProtKB:P0ABV2;locus_tag=ELAGFFLI_00011;product=Biopolymer transport protein ExbD
tig00000001	Prodigal:2.6	CDS	13262	14059	.	-	0	ID=ELAGFFLI_00012;eC_number=2.6.99.2;Name=pdxJ;db_xref=COG:COG0854;gene=pdxJ;inference=ab initio prediction:Prodigal:2.6,similar to AA sequence:UniProtKB:P0A794;locus_tag=ELAGFFLI_00012;product=Pyridoxine 5'-phosphate synthase
tig00000001	Prodigal:2.6	CDS	14040	14309	.	-	0	ID=ELAGFFLI_00013;inference=ab initio prediction:Prodigal:2.6;locus_tag=ELAGFFLI_00013;product=hypothetical protein
tig00000001	Prodigal:2.6	CDS	14384	15844	.	-	0	ID=ELAGFFLI_00014;eC_number=2.7.8.-;Name=ywiE;db_xref=COG:COG1502;gene=ywiE;inference=ab initio prediction:Prodigal:2.6,similar to AA sequence:UniProtKB:P45860;locus_tag=ELAGFFLI_00014;product=putative cardiolipin synthase YwiE
tig00000001	Prodigal:2.6	CDS	15981	17084	.	+	0	ID=ELAGFFLI_00015;inference=ab initio prediction:Prodigal:2.6;locus_tag=ELAGFFLI_00015;product=hypothetical protein
tig00000001	Prodigal:2.6	CDS	17210	17914	.	-	0	ID=ELAGFFLI_00016;inference=ab initio prediction:Prodigal:2.6;locus_tag=ELAGFFLI_00016;product=hypothetical protein
tig00000001	Prodigal:2.6	CDS	18453	19211	.	+	0	ID=ELAGFFLI_00017;inference=ab initio prediction:Prodigal:2.6;locus_tag=ELAGFFLI_00017;product=hypothetical protein
tig00000001	Prodigal:2.6	CDS	19376	20716	.	-	0	ID=ELAGFFLI_00018;db_xref=COG:COG2067;inference=ab initio prediction:Prodigal:2.6,similar to AA sequence:UniProtKB:Q9K1M2;locus_tag=ELAGFFLI_00018;product=Putative outer membrane protein
tig00000001	Prodigal:2.6	CDS	20933	21625	.	+	0	ID=ELAGFFLI_00019;inference=ab initio prediction:Prodigal:2.6;locus_tag=ELAGFFLI_00019;product=hypothetical protein
tig00000001	Prodigal:2.6	CDS	21737	22057	.	+	0	ID=ELAGFFLI_00020;inference=ab initio prediction:Prodigal:2.6;locus_tag=ELAGFFLI_00020;product=hypothetical protein
tig00000001	Prodigal:2.6	CDS	22057	23043	.	+	0	ID=ELAGFFLI_00021;eC_number=1.1.1.81;Name=ghrB_1;gene=ghrB_1;inference=ab initio prediction:Prodigal:2.6,protein motif:HAMAP:MF_01667;locus_tag=ELAGFFLI_00021;product=Glyoxylate/hydroxypyruvate reductase B
tig00000001	Prodigal:2.6	CDS	23269	24795	.	-	0	ID=ELAGFFLI_00022;inference=ab initio prediction:Prodigal:2.6;locus_tag=ELAGFFLI_00022;product=hypothetical protein
tig00000001	Prodigal:2.6	CDS	25137	26378	.	-	0	ID=ELAGFFLI_00023;Name=envC;db_xref=COG:COG4942;gene=envC;inference=ab initio prediction:Prodigal:2.6,similar to AA sequence:UniProtKB:P37690;locus_tag=ELAGFFLI_00023;product=Murein hydrolase activator EnvC
tig00000001	Prodigal:2.6	CDS	26557	27213	.	+	0	ID=ELAGFFLI_00024;inference=ab initio prediction:Prodigal:2.6;locus_tag=ELAGFFLI_00024;product=hypothetical protein
tig00000001	Prodigal:2.6	CDS	27272	29077	.	+	0	ID=ELAGFFLI_00025;inference=ab initio prediction:Prodigal:2.6;locus_tag=ELAGFFLI_00025;product=hypothetical protein
tig00000001	Prodigal:2.6	CDS	29287	29736	.	-	0	ID=ELAGFFLI_00026;inference=ab initio prediction:Prodigal:2.6;locus_tag=ELAGFFLI_00026;product=hypothetical protein
tig00000001	Prodigal:2.6	CDS	30031	31089	.	-	0	ID=ELAGFFLI_00027;eC_number=3.2.1.4;Name=egl_1;gene=egl_1;inference=ab initio prediction:Prodigal:2.6,similar to AA sequence:UniProtKB:P17974;locus_tag=ELAGFFLI_00027;product=Endoglucanase
tig00000001	Prodigal:2.6	CDS	31792	32853	.	-	0	ID=ELAGFFLI_00028;eC_number=3.2.1.4;Name=egl_2;gene=egl_2;inference=ab initio prediction:Prodigal:2.6,similar to AA sequence:UniProtKB:P17974;locus_tag=ELAGFFLI_00028;product=Endoglucanase
tig00000001	Prodigal:2.6	CDS	33236	34288	.	-	0	ID=ELAGFFLI_00029;eC_number=3.2.1.4;Name=egl_3;gene=egl_3;inference=ab initio prediction:Prodigal:2.6,similar to AA sequence:UniProtKB:P17974;locus_tag=ELAGFFLI_00029;product=Endoglucanase
tig00000001	Prodigal:2.6	CDS	34934	36007	.	-	0	ID=ELAGFFLI_00030;eC_number=3.2.1.4;Name=egl_4;gene=egl_4;inference=ab initio prediction:Prodigal:2.6,similar to AA sequence:UniProtKB:P17974;locus_tag=ELAGFFLI_00030;product=Endoglucanase
tig00000001	Prodigal:2.6	CDS	36312	37367	.	+	0	ID=ELAGFFLI_00031;eC_number=1.1.1.2;Name=yahK;db_xref=COG:COG1064;gene=yahK;inference=ab initio prediction:Prodigal:2.6,similar to AA sequence:UniProtKB:P75691;locus_tag=ELAGFFLI_00031;product=Aldehyde reductase YahK
tig00000001	Prodigal:2.6	CDS	37536	38633	.	-	0	ID=ELAGFFLI_00032;inference=ab initio prediction:Prodigal:2.6;locus_tag=ELAGFFLI_00032;product=hypothetical protein
tig00000001	Prodigal:2.6	CDS	39339	40820	.	-	0	ID=ELAGFFLI_00033;eC_number=1.4.1.13;Name=gltD;db_xref=COG:COG0493;gene=gltD;inference=ab initio prediction:Prodigal:2.6,similar to AA sequence:UniProtKB:P09832;locus_tag=ELAGFFLI_00033;product=Glutamate synthase [NADPH] small chain
tig00000001	Prodigal:2.6	CDS	40945	45417	.	-	0	ID=ELAGFFLI_00034;eC_number=1.4.1.13;Name=gltB;db_xref=COG:COG0067;gene=gltB;inference=ab initio prediction:Prodigal:2.6,similar to AA sequence:UniProtKB:E1V8I1;locus_tag=ELAGFFLI_00034;product=Glutamate synthase [NADPH] large chain
tig00000001	Prodigal:2.6	CDS	45620	46000	.	-	0	ID=ELAGFFLI_00035;inference=ab initio prediction:Prodigal:2.6;locus_tag=ELAGFFLI_00035;product=hypothetical protein
tig00000001	Prodigal:2.6	CDS	46149	47459	.	+	0	ID=ELAGFFLI_00036;inference=ab initio prediction:Prodigal:2.6;locus_tag=ELAGFFLI_00036;product=hypothetical protein
tig00000001	Prodigal:2.6	CDS	47434	47613	.	-	0	ID=ELAGFFLI_00037;inference=ab initio prediction:Prodigal:2.6;locus_tag=ELAGFFLI_00037;product=hypothetical protein
tig00000001	Prodigal:2.6	CDS	47620	48198	.	-	0	ID=ELAGFFLI_00038;inference=ab initio prediction:Prodigal:2.6;locus_tag=ELAGFFLI_00038;product=hypothetical protein
tig00000001	Prodigal:2.6	CDS	48839	49021	.	+	0	ID=ELAGFFLI_00039;inference=ab initio prediction:Prodigal:2.6;locus_tag=ELAGFFLI_00039;product=hypothetical protein
tig00000001	Prodigal:2.6	CDS	49260	49604	.	-	0	ID=ELAGFFLI_00040;inference=ab initio prediction:Prodigal:2.6;locus_tag=ELAGFFLI_00040;product=hypothetical protein
tig00000001	Prodigal:2.6	CDS	49890	50780	.	+	0	ID=ELAGFFLI_00041;inference=ab initio prediction:Prodigal:2.6;locus_tag=ELAGFFLI_00041;product=hypothetical protein
tig00000001	Prodigal:2.6	CDS	51037	51651	.	+	0	ID=ELAGFFLI_00042;eC_number=1.7.-.-;Name=azoR1;db_xref=COG:COG1182;gene=azoR1;inference=ab initio prediction:Prodigal:2.6,similar to AA sequence:UniProtKB:Q88IY3;locus_tag=ELAGFFLI_00042;product=FMN-dependent NADH-azoreductase 1
tig00000001	Prodigal:2.6	CDS	51908	52855	.	-	0	ID=ELAGFFLI_00043;Name=pgrR_1;gene=pgrR_1;inference=ab initio prediction:Prodigal:2.6,similar to AA sequence:UniProtKB:P77333;locus_tag=ELAGFFLI_00043;product=HTH-type transcriptional regulator PgrR
tig00000001	Prodigal:2.6	CDS	53719	53940	.	-	0	ID=ELAGFFLI_00044;inference=ab initio prediction:Prodigal:2.6;locus_tag=ELAGFFLI_00044;product=hypothetical protein
tig00000001	Prodigal:2.6	CDS	53937	62609	.	-	0	ID=ELAGFFLI_00045;eC_number=2.4.1.-;Name=ndvB;db_xref=COG:COG3459;gene=ndvB;inference=ab initio prediction:Prodigal:2.6,similar to AA sequence:UniProtKB:P20471;locus_tag=ELAGFFLI_00045;product=Cyclic beta-(1%2C2)-glucan synthase NdvB
tig00000001	Prodigal:2.6	CDS	63011	65455	.	+	0	ID=ELAGFFLI_00046;eC_number=3.5.1.97;Name=quiP;db_xref=COG:COG2366;gene=quiP;inference=ab initio prediction:Prodigal:2.6,similar to AA sequence:UniProtKB:Q9I4U2;locus_tag=ELAGFFLI_00046;product=Acyl-homoserine lactone acylase QuiP
tig00000001	Prodigal:2.6	CDS	65694	66221	.	-	0	ID=ELAGFFLI_00047;inference=ab initio prediction:Prodigal:2.6;locus_tag=ELAGFFLI_00047;product=hypothetical protein
tig00000001	Prodigal:2.6	CDS	66821	68254	.	-	0	ID=ELAGFFLI_00048;inference=ab initio prediction:Prodigal:2.6;locus_tag=ELAGFFLI_00048;product=hypothetical protein
tig00000001	Prodigal:2.6	CDS	68713	69099	.	+	0	ID=ELAGFFLI_00049;inference=ab initio prediction:Prodigal:2.6;locus_tag=ELAGFFLI_00049;product=hypothetical protein
tig00000001	Prodigal:2.6	CDS	69103	70794	.	+	0	ID=ELAGFFLI_00050;inference=ab initio prediction:Prodigal:2.6;locus_tag=ELAGFFLI_00050;product=hypothetical protein
tig00000001	Prodigal:2.6	CDS	71312	72160	.	+	0	ID=ELAGFFLI_00051;inference=ab initio prediction:Prodigal:2.6;locus_tag=ELAGFFLI_00051;product=hypothetical protein
tig00000001	Prodigal:2.6	CDS	72508	73305	.	-	0	ID=ELAGFFLI_00052;inference=ab initio prediction:Prodigal:2.6;locus_tag=ELAGFFLI_00052;product=hypothetical protein
tig00000001	Prodigal:2.6	CDS	73316	75979	.	-	0	ID=ELAGFFLI_00053;Name=btuB_1;gene=btuB_1;inference=ab initio prediction:Prodigal:2.6,protein motif:HAMAP:MF_01531;locus_tag=ELAGFFLI_00053;product=Vitamin B12 transporter BtuB
tig00000001	Prodigal:2.6	CDS	76084	77241	.	+	0	ID=ELAGFFLI_00054;eC_number=2.7.1.59;Name=nagK;gene=nagK;inference=ab initio prediction:Prodigal:2.6,protein motif:HAMAP:MF_01271;locus_tag=ELAGFFLI_00054;product=N-acetyl-D-glucosamine kinase
tig00000001	Prodigal:2.6	CDS	77374	79524	.	+	0	ID=ELAGFFLI_00055;inference=ab initio prediction:Prodigal:2.6;locus_tag=ELAGFFLI_00055;product=hypothetical protein
tig00000001	Prodigal:2.6	CDS	79550	81325	.	-	0	ID=ELAGFFLI_00056;inference=ab initio prediction:Prodigal:2.6;locus_tag=ELAGFFLI_00056;product=hypothetical protein
tig00000001	Prodigal:2.6	CDS	81322	83817	.	-	0	ID=ELAGFFLI_00057;eC_number=3.6.4.13;Name=dbpA_1;gene=dbpA_1;inference=ab initio prediction:Prodigal:2.6,protein motif:HAMAP:MF_00965;locus_tag=ELAGFFLI_00057;product=ATP-dependent RNA helicase DbpA
tig00000001	Prodigal:2.6	CDS	83948	85096	.	-	0	ID=ELAGFFLI_00058;db_xref=COG:COG3177;inference=ab initio prediction:Prodigal:2.6,similar to AA sequence:UniProtKB:Q9K0V1;locus_tag=ELAGFFLI_00058;product=putative protein
tig00000001	Prodigal:2.6	CDS	85388	86200	.	+	0	ID=ELAGFFLI_00059;inference=ab initio prediction:Prodigal:2.6;locus_tag=ELAGFFLI_00059;product=hypothetical protein
tig00000001	Prodigal:2.6	CDS	86128	86430	.	-	0	ID=ELAGFFLI_00060;inference=ab initio prediction:Prodigal:2.6;locus_tag=ELAGFFLI_00060;product=hypothetical protein
tig00000001	Prodigal:2.6	CDS	86427	86900	.	-	0	ID=ELAGFFLI_00061;inference=ab initio prediction:Prodigal:2.6;locus_tag=ELAGFFLI_00061;product=hypothetical protein
tig00000001	Prodigal:2.6	CDS	87131	87655	.	-	0	ID=ELAGFFLI_00062;inference=ab initio prediction:Prodigal:2.6;locus_tag=ELAGFFLI_00062;product=hypothetical protein
tig00000001	Prodigal:2.6	CDS	87782	88909	.	-	0	ID=ELAGFFLI_00063;inference=ab initio prediction:Prodigal:2.6;locus_tag=ELAGFFLI_00063;product=hypothetical protein
tig00000001	Prodigal:2.6	CDS	89689	90252	.	+	0	ID=ELAGFFLI_00064;inference=ab initio prediction:Prodigal:2.6;locus_tag=ELAGFFLI_00064;product=hypothetical protein
tig00000001	Prodigal:2.6	CDS	90257	91162	.	-	0	ID=ELAGFFLI_00065;Name=dmlR_1;gene=dmlR_1;inference=ab initio prediction:Prodigal:2.6,similar to AA sequence:UniProtKB:P76250;locus_tag=ELAGFFLI_00065;product=HTH-type transcriptional regulator DmlR
tig00000001	Prodigal:2.6	CDS	91298	92050	.	+	0	ID=ELAGFFLI_00066;eC_number=1.-.-.-;Name=ucpA_1;gene=ucpA_1;inference=ab initio prediction:Prodigal:2.6,similar to AA sequence:UniProtKB:P37440;locus_tag=ELAGFFLI_00066;product=Oxidoreductase UcpA
tig00000001	Prodigal:2.6	CDS	92255	92581	.	-	0	ID=ELAGFFLI_00067;inference=ab initio prediction:Prodigal:2.6;locus_tag=ELAGFFLI_00067;product=hypothetical protein
tig00000001	Prodigal:2.6	CDS	92672	93019	.	+	0	ID=ELAGFFLI_00068;Name=yybR;db_xref=COG:COG1733;gene=yybR;inference=ab initio prediction:Prodigal:2.6,similar to AA sequence:UniProtKB:P37486;locus_tag=ELAGFFLI_00068;product=putative HTH-type transcriptional regulator YybR
tig00000001	Prodigal:2.6	CDS	93222	93365	.	+	0	ID=ELAGFFLI_00069;inference=ab initio prediction:Prodigal:2.6;locus_tag=ELAGFFLI_00069;product=hypothetical protein
tig00000001	Prodigal:2.6	CDS	93742	93939	.	+	0	ID=ELAGFFLI_00070;inference=ab initio prediction:Prodigal:2.6;locus_tag=ELAGFFLI_00070;product=hypothetical protein
tig00000001	Prodigal:2.6	CDS	94236	95585	.	+	0	ID=ELAGFFLI_00071;inference=ab initio prediction:Prodigal:2.6;locus_tag=ELAGFFLI_00071;product=hypothetical protein
tig00000001	Prodigal:2.6	CDS	95792	98095	.	+	0	ID=ELAGFFLI_00072;inference=ab initio prediction:Prodigal:2.6;locus_tag=ELAGFFLI_00072;product=hypothetical protein
tig00000001	Prodigal:2.6	CDS	98483	98749	.	+	0	ID=ELAGFFLI_00073;inference=ab initio prediction:Prodigal:2.6,similar to AA sequence:ISfinder:ISXca2;locus_tag=ELAGFFLI_00073;product=IS3 family transposase ISXca2
tig00000001	Prodigal:2.6	CDS	98848	99591	.	+	0	ID=ELAGFFLI_00074;inference=ab initio prediction:Prodigal:2.6,similar to AA sequence:ISfinder:ISXca2;locus_tag=ELAGFFLI_00074;product=IS3 family transposase ISXca2
tig00000001	Prodigal:2.6	CDS	99690	99914	.	+	0	ID=ELAGFFLI_00075;inference=ab initio prediction:Prodigal:2.6;locus_tag=ELAGFFLI_00075;product=hypothetical protein
tig00000001	Prodigal:2.6	CDS	100306	101814	.	-	0	ID=ELAGFFLI_00076;inference=ab initio prediction:Prodigal:2.6;locus_tag=ELAGFFLI_00076;product=hypothetical protein
tig00000001	Prodigal:2.6	CDS	102209	102739	.	-	0	ID=ELAGFFLI_00077;inference=ab initio prediction:Prodigal:2.6;locus_tag=ELAGFFLI_00077;product=hypothetical protein
tig00000001	Prodigal:2.6	CDS	102960	103394	.	-	0	ID=ELAGFFLI_00078;inference=ab initio prediction:Prodigal:2.6;locus_tag=ELAGFFLI_00078;product=hypothetical protein
tig00000001	Prodigal:2.6	CDS	103740	103961	.	-	0	ID=ELAGFFLI_00079;inference=ab initio prediction:Prodigal:2.6;locus_tag=ELAGFFLI_00079;product=hypothetical protein
tig00000001	Prodigal:2.6	CDS	104575	104925	.	+	0	ID=ELAGFFLI_00080;inference=ab initio prediction:Prodigal:2.6;locus_tag=ELAGFFLI_00080;product=hypothetical protein
tig00000001	Prodigal:2.6	CDS	105035	105259	.	+	0	ID=ELAGFFLI_00081;inference=ab initio prediction:Prodigal:2.6;locus_tag=ELAGFFLI_00081;product=hypothetical protein
tig00000001	Prodigal:2.6	CDS	105825	106460	.	+	0	ID=ELAGFFLI_00082;inference=ab initio prediction:Prodigal:2.6;locus_tag=ELAGFFLI_00082;product=hypothetical protein
tig00000001	Prodigal:2.6	CDS	107500	107946	.	-	0	ID=ELAGFFLI_00083;inference=ab initio prediction:Prodigal:2.6;locus_tag=ELAGFFLI_00083;product=hypothetical protein
tig00000001	Prodigal:2.6	CDS	108050	109945	.	-	0	ID=ELAGFFLI_00084;inference=ab initio prediction:Prodigal:2.6;locus_tag=ELAGFFLI_00084;product=hypothetical protein
tig00000001	Prodigal:2.6	CDS	109966	110616	.	-	0	ID=ELAGFFLI_00085;inference=ab initio prediction:Prodigal:2.6;locus_tag=ELAGFFLI_00085;product=hypothetical protein
tig00000001	Prodigal:2.6	CDS	110715	111362	.	-	0	ID=ELAGFFLI_00086;inference=ab initio prediction:Prodigal:2.6;locus_tag=ELAGFFLI_00086;product=hypothetical protein
tig00000001	Prodigal:2.6	CDS	112068	112811	.	-	0	ID=ELAGFFLI_00087;inference=ab initio prediction:Prodigal:2.6,similar to AA sequence:ISfinder:ISBmu3;locus_tag=ELAGFFLI_00087;product=IS21 family transposase ISBmu3
tig00000001	Prodigal:2.6	CDS	112827	114362	.	-	0	ID=ELAGFFLI_00088;inference=ab initio prediction:Prodigal:2.6,similar to AA sequence:ISfinder:ISPpu7;locus_tag=ELAGFFLI_00088;product=IS21 family transposase ISPpu7
tig00000001	Prodigal:2.6	CDS	114359	114550	.	-	0	ID=ELAGFFLI_00089;inference=ab initio prediction:Prodigal:2.6;locus_tag=ELAGFFLI_00089;product=hypothetical protein
tig00000001	Prodigal:2.6	CDS	114645	115682	.	+	0	ID=ELAGFFLI_00090;inference=ab initio prediction:Prodigal:2.6;locus_tag=ELAGFFLI_00090;product=hypothetical protein
tig00000001	Prodigal:2.6	CDS	116010	116630	.	+	0	ID=ELAGFFLI_00091;inference=ab initio prediction:Prodigal:2.6;locus_tag=ELAGFFLI_00091;product=hypothetical protein
tig00000001	Prodigal:2.6	CDS	116663	117133	.	+	0	ID=ELAGFFLI_00092;inference=ab initio prediction:Prodigal:2.6;locus_tag=ELAGFFLI_00092;product=hypothetical protein
tig00000001	Prodigal:2.6	CDS	117727	119814	.	+	0	ID=ELAGFFLI_00093;inference=ab initio prediction:Prodigal:2.6;locus_tag=ELAGFFLI_00093;product=hypothetical protein
tig00000001	Prodigal:2.6	CDS	120071	120949	.	+	0	ID=ELAGFFLI_00094;inference=ab initio prediction:Prodigal:2.6;locus_tag=ELAGFFLI_00094;product=hypothetical protein
tig00000001	Prodigal:2.6	CDS	121499	122533	.	-	0	ID=ELAGFFLI_00095;Name=pbpX;db_xref=COG:COG1680;gene=pbpX;inference=ab initio prediction:Prodigal:2.6,similar to AA sequence:UniProtKB:O31773;locus_tag=ELAGFFLI_00095;product=Putative penicillin-binding protein PbpX
tig00000001	Prodigal:2.6	CDS	122555	122797	.	-	0	ID=ELAGFFLI_00096;inference=ab initio prediction:Prodigal:2.6;locus_tag=ELAGFFLI_00096;product=hypothetical protein
tig00000001	Prodigal:2.6	CDS	123198	123386	.	-	0	ID=ELAGFFLI_00097;inference=ab initio prediction:Prodigal:2.6;locus_tag=ELAGFFLI_00097;product=hypothetical protein
tig00000001	Prodigal:2.6	CDS	123519	125039	.	-	0	ID=ELAGFFLI_00098;Name=malT_1;gene=malT_1;inference=ab initio prediction:Prodigal:2.6,protein motif:HAMAP:MF_01247;locus_tag=ELAGFFLI_00098;product=HTH-type transcriptional regulator MalT
tig00000001	Prodigal:2.6	CDS	125203	126186	.	+	0	ID=ELAGFFLI_00099;inference=ab initio prediction:Prodigal:2.6;locus_tag=ELAGFFLI_00099;product=hypothetical protein
tig00000001	Prodigal:2.6	CDS	126268	126882	.	-	0	ID=ELAGFFLI_00100;inference=ab initio prediction:Prodigal:2.6;locus_tag=ELAGFFLI_00100;product=hypothetical protein
tig00000001	Prodigal:2.6	CDS	126973	128151	.	-	0	ID=ELAGFFLI_00101;inference=ab initio prediction:Prodigal:2.6;locus_tag=ELAGFFLI_00101;product=hypothetical protein
tig00000001	Prodigal:2.6	CDS	128473	128784	.	-	0	ID=ELAGFFLI_00102;inference=ab initio prediction:Prodigal:2.6;locus_tag=ELAGFFLI_00102;product=hypothetical protein
tig00000001	Prodigal:2.6	CDS	128781	129845	.	-	0	ID=ELAGFFLI_00103;eC_number=3.4.24.-;Name=prtS;gene=prtS;inference=ab initio prediction:Prodigal:2.6,similar to AA sequence:UniProtKB:A9YWT8;locus_tag=ELAGFFLI_00103;product=Protease PrtS
tig00000001	Prodigal:2.6	CDS	129956	130612	.	-	0	ID=ELAGFFLI_00104;eC_number=4.-.-.-;Name=yhfK;db_xref=COG:COG0702;gene=yhfK;inference=ab initio prediction:Prodigal:2.6,similar to AA sequence:UniProtKB:O07609;locus_tag=ELAGFFLI_00104;product=putative sugar epimerase YhfK
tig00000001	Prodigal:2.6	CDS	130798	131301	.	+	0	ID=ELAGFFLI_00105;inference=ab initio prediction:Prodigal:2.6;locus_tag=ELAGFFLI_00105;product=hypothetical protein
tig00000001	Prodigal:2.6	CDS	131367	132503	.	+	0	ID=ELAGFFLI_00106;eC_number=3.1.1.-;Name=aes_1;gene=aes_1;inference=ab initio prediction:Prodigal:2.6,protein motif:HAMAP:MF_01958;locus_tag=ELAGFFLI_00106;product=Acetyl esterase
tig00000001	Prodigal:2.6	CDS	132606	133004	.	+	0	ID=ELAGFFLI_00107;inference=ab initio prediction:Prodigal:2.6;locus_tag=ELAGFFLI_00107;product=hypothetical protein
tig00000001	Prodigal:2.6	CDS	133023	133367	.	+	0	ID=ELAGFFLI_00108;Name=trxA_1;db_xref=COG:COG0526;gene=trxA_1;inference=ab initio prediction:Prodigal:2.6,similar to AA sequence:UniProtKB:Q2FZD2;locus_tag=ELAGFFLI_00108;product=Thioredoxin
tig00000001	Prodigal:2.6	CDS	133693	135183	.	+	0	ID=ELAGFFLI_00109;Name=proP_1;gene=proP_1;inference=ab initio prediction:Prodigal:2.6,similar to AA sequence:UniProtKB:P0C0L7;locus_tag=ELAGFFLI_00109;product=Proline/betaine transporter
tig00000001	Prodigal:2.6	CDS	135226	135675	.	-	0	ID=ELAGFFLI_00110;inference=ab initio prediction:Prodigal:2.6;locus_tag=ELAGFFLI_00110;product=hypothetical protein
tig00000001	Prodigal:2.6	CDS	135823	136641	.	+	0	ID=ELAGFFLI_00111;inference=ab initio prediction:Prodigal:2.6;locus_tag=ELAGFFLI_00111;product=hypothetical protein
tig00000001	Prodigal:2.6	CDS	136677	136766	.	+	0	ID=ELAGFFLI_00112;inference=ab initio prediction:Prodigal:2.6;locus_tag=ELAGFFLI_00112;product=hypothetical protein
tig00000001	Prodigal:2.6	CDS	137264	137902	.	+	0	ID=ELAGFFLI_00113;inference=ab initio prediction:Prodigal:2.6;locus_tag=ELAGFFLI_00113;product=hypothetical protein
tig00000001	Prodigal:2.6	CDS	138190	139956	.	-	0	ID=ELAGFFLI_00114;inference=ab initio prediction:Prodigal:2.6;locus_tag=ELAGFFLI_00114;product=hypothetical protein
tig00000001	Prodigal:2.6	CDS	139953	142229	.	-	0	ID=ELAGFFLI_00115;inference=ab initio prediction:Prodigal:2.6;locus_tag=ELAGFFLI_00115;product=hypothetical protein
tig00000001	Prodigal:2.6	CDS	142226	143416	.	-	0	ID=ELAGFFLI_00116;inference=ab initio prediction:Prodigal:2.6;locus_tag=ELAGFFLI_00116;product=hypothetical protein
tig00000001	Prodigal:2.6	CDS	143487	144383	.	-	0	ID=ELAGFFLI_00117;inference=ab initio prediction:Prodigal:2.6;locus_tag=ELAGFFLI_00117;product=hypothetical protein
tig00000001	Prodigal:2.6	CDS	144397	145389	.	-	0	ID=ELAGFFLI_00118;inference=ab initio prediction:Prodigal:2.6;locus_tag=ELAGFFLI_00118;product=hypothetical protein
tig00000001	Prodigal:2.6	CDS	145491	146306	.	-	0	ID=ELAGFFLI_00119;inference=ab initio prediction:Prodigal:2.6;locus_tag=ELAGFFLI_00119;product=hypothetical protein
tig00000001	Prodigal:2.6	CDS	146303	147637	.	-	0	ID=ELAGFFLI_00120;inference=ab initio prediction:Prodigal:2.6;locus_tag=ELAGFFLI_00120;product=hypothetical protein
tig00000001	Prodigal:2.6	CDS	147652	149286	.	-	0	ID=ELAGFFLI_00121;inference=ab initio prediction:Prodigal:2.6;locus_tag=ELAGFFLI_00121;product=hypothetical protein
tig00000001	Prodigal:2.6	CDS	151272	152900	.	-	0	ID=ELAGFFLI_00122;inference=ab initio prediction:Prodigal:2.6;locus_tag=ELAGFFLI_00122;product=hypothetical protein
tig00000001	Prodigal:2.6	CDS	153102	154058	.	-	0	ID=ELAGFFLI_00123;Name=rclR;db_xref=COG:COG2207;gene=rclR;inference=ab initio prediction:Prodigal:2.6,similar to AA sequence:UniProtKB:P77379;locus_tag=ELAGFFLI_00123;product=RCS-specific HTH-type transcriptional activator RclR
tig00000001	Prodigal:2.6	CDS	154139	154939	.	+	0	ID=ELAGFFLI_00124;eC_number=3.1.1.88;Name=pytH;gene=pytH;inference=ab initio prediction:Prodigal:2.6,similar to AA sequence:UniProtKB:C0LA90;locus_tag=ELAGFFLI_00124;product=Pyrethroid hydrolase
tig00000001	Prodigal:2.6	CDS	154942	155331	.	+	0	ID=ELAGFFLI_00125;inference=ab initio prediction:Prodigal:2.6;locus_tag=ELAGFFLI_00125;product=hypothetical protein
tig00000001	Prodigal:2.6	CDS	155340	157016	.	+	0	ID=ELAGFFLI_00126;inference=ab initio prediction:Prodigal:2.6;locus_tag=ELAGFFLI_00126;product=hypothetical protein
tig00000001	Prodigal:2.6	CDS	157385	157876	.	-	0	ID=ELAGFFLI_00127;inference=ab initio prediction:Prodigal:2.6;locus_tag=ELAGFFLI_00127;product=hypothetical protein
tig00000001	Prodigal:2.6	CDS	158163	159179	.	-	0	ID=ELAGFFLI_00128;eC_number=3.1.3.11;Name=fbp;db_xref=COG:COG0158;gene=fbp;inference=ab initio prediction:Prodigal:2.6,similar to AA sequence:UniProtKB:P0A993;locus_tag=ELAGFFLI_00128;product=Fructose-1%2C6-bisphosphatase class 1
tig00000001	Prodigal:2.6	CDS	159431	160633	.	-	0	ID=ELAGFFLI_00129;eC_number=2.6.1.57;Name=tyrB;db_xref=COG:COG1448;gene=tyrB;inference=ab initio prediction:Prodigal:2.6,similar to AA sequence:UniProtKB:P04693;locus_tag=ELAGFFLI_00129;product=Aromatic-amino-acid aminotransferase
tig00000001	Prodigal:2.6	CDS	160790	162925	.	+	0	ID=ELAGFFLI_00130;Name=btuB_2;gene=btuB_2;inference=ab initio prediction:Prodigal:2.6,protein motif:HAMAP:MF_01531;locus_tag=ELAGFFLI_00130;product=Vitamin B12 transporter BtuB
tig00000001	Prodigal:2.6	CDS	163075	163374	.	+	0	ID=ELAGFFLI_00131;inference=ab initio prediction:Prodigal:2.6;locus_tag=ELAGFFLI_00131;product=hypothetical protein
tig00000001	Prodigal:2.6	CDS	163501	163881	.	+	0	ID=ELAGFFLI_00132;inference=ab initio prediction:Prodigal:2.6;locus_tag=ELAGFFLI_00132;product=hypothetical protein
tig00000001	Prodigal:2.6	CDS	164246	164725	.	+	0	ID=ELAGFFLI_00133;inference=ab initio prediction:Prodigal:2.6;locus_tag=ELAGFFLI_00133;product=hypothetical protein
tig00000001	Prodigal:2.6	CDS	164965	166494	.	+	0	ID=ELAGFFLI_00134;eC_number=1.2.1.3;Name=acoD;db_xref=COG:COG1012;gene=acoD;inference=ab initio prediction:Prodigal:2.6,similar to AA sequence:UniProtKB:P46368;locus_tag=ELAGFFLI_00134;product=Acetaldehyde dehydrogenase 2
tig00000001	Prodigal:2.6	CDS	166768	167103	.	+	0	ID=ELAGFFLI_00135;inference=ab initio prediction:Prodigal:2.6;locus_tag=ELAGFFLI_00135;product=hypothetical protein
tig00000001	Prodigal:2.6	CDS	167150	167596	.	+	0	ID=ELAGFFLI_00136;Name=ywnA;db_xref=COG:COG1959;gene=ywnA;inference=ab initio prediction:Prodigal:2.6,similar to AA sequence:UniProtKB:P71036;locus_tag=ELAGFFLI_00136;product=Putative HTH-type transcriptional regulator YwnA
tig00000001	Prodigal:2.6	CDS	167740	168384	.	+	0	ID=ELAGFFLI_00137;inference=ab initio prediction:Prodigal:2.6;locus_tag=ELAGFFLI_00137;product=hypothetical protein
tig00000001	Prodigal:2.6	CDS	168612	169016	.	+	0	ID=ELAGFFLI_00138;inference=ab initio prediction:Prodigal:2.6;locus_tag=ELAGFFLI_00138;product=hypothetical protein
tig00000001	Prodigal:2.6	CDS	169067	169246	.	-	0	ID=ELAGFFLI_00139;inference=ab initio prediction:Prodigal:2.6;locus_tag=ELAGFFLI_00139;product=hypothetical protein
tig00000001	Prodigal:2.6	CDS	169268	170341	.	+	0	ID=ELAGFFLI_00140;Name=ku;db_xref=COG:COG1273;gene=ku;inference=ab initio prediction:Prodigal:2.6,similar to AA sequence:UniProtKB:Q9I1W5;locus_tag=ELAGFFLI_00140;product=Non-homologous end joining protein Ku
tig00000001	Prodigal:2.6	CDS	170351	173110	.	+	0	ID=ELAGFFLI_00141;Name=ligD;db_xref=COG:COG1793;gene=ligD;inference=ab initio prediction:Prodigal:2.6,similar to AA sequence:UniProtKB:Q9I1X7;locus_tag=ELAGFFLI_00141;product=Multifunctional non-homologous end joining protein LigD
tig00000001	Prodigal:2.6	CDS	173604	174764	.	-	0	ID=ELAGFFLI_00142;eC_number=1.1.-.-;Name=lldD_1;db_xref=COG:COG1304;gene=lldD_1;inference=ab initio prediction:Prodigal:2.6,similar to AA sequence:UniProtKB:P33232;locus_tag=ELAGFFLI_00142;product=L-lactate dehydrogenase
tig00000001	Prodigal:2.6	CDS	174998	176515	.	-	0	ID=ELAGFFLI_00143;eC_number=1.13.11.75;inference=ab initio prediction:Prodigal:2.6,similar to AA sequence:UniProtKB:P74334;locus_tag=ELAGFFLI_00143;product=Apocarotenoid-15%2C15'-oxygenase
tig00000001	Prodigal:2.6	CDS	176545	176967	.	-	0	ID=ELAGFFLI_00144;inference=ab initio prediction:Prodigal:2.6;locus_tag=ELAGFFLI_00144;product=hypothetical protein
tig00000001	Prodigal:2.6	CDS	177185	177751	.	-	0	ID=ELAGFFLI_00145;inference=ab initio prediction:Prodigal:2.6;locus_tag=ELAGFFLI_00145;product=hypothetical protein
tig00000001	Prodigal:2.6	CDS	177863	179011	.	+	0	ID=ELAGFFLI_00146;inference=ab initio prediction:Prodigal:2.6;locus_tag=ELAGFFLI_00146;product=hypothetical protein
tig00000001	Prodigal:2.6	CDS	179008	179640	.	+	0	ID=ELAGFFLI_00147;Name=degU_1;db_xref=COG:COG2197;gene=degU_1;inference=ab initio prediction:Prodigal:2.6,similar to AA sequence:UniProtKB:P13800;locus_tag=ELAGFFLI_00147;product=Transcriptional regulatory protein DegU
tig00000001	Prodigal:2.6	CDS	180379	180744	.	+	0	ID=ELAGFFLI_00148;inference=ab initio prediction:Prodigal:2.6;locus_tag=ELAGFFLI_00148;product=hypothetical protein
tig00000001	Prodigal:2.6	CDS	180974	181366	.	-	0	ID=ELAGFFLI_00149;inference=ab initio prediction:Prodigal:2.6;locus_tag=ELAGFFLI_00149;product=hypothetical protein
tig00000001	Prodigal:2.6	CDS	181363	184713	.	-	0	ID=ELAGFFLI_00150;inference=ab initio prediction:Prodigal:2.6;locus_tag=ELAGFFLI_00150;product=hypothetical protein
tig00000001	Prodigal:2.6	CDS	185007	186215	.	+	0	ID=ELAGFFLI_00151;eC_number=1.3.1.9;Name=fabV;gene=fabV;inference=ab initio prediction:Prodigal:2.6,similar to AA sequence:UniProtKB:Q2P9J6;locus_tag=ELAGFFLI_00151;product=Enoyl-[acyl-carrier-protein] reductase [NADH]
tig00000001	Prodigal:2.6	CDS	186449	186736	.	+	0	ID=ELAGFFLI_00152;inference=ab initio prediction:Prodigal:2.6;locus_tag=ELAGFFLI_00152;product=hypothetical protein
tig00000001	Prodigal:2.6	CDS	186930	187952	.	-	0	ID=ELAGFFLI_00153;eC_number=2.7.1.45;Name=kdgK_1;gene=kdgK_1;inference=ab initio prediction:Prodigal:2.6,similar to AA sequence:UniProtKB:Q53W83;locus_tag=ELAGFFLI_00153;product=2-dehydro-3-deoxygluconokinase
tig00000001	Prodigal:2.6	CDS	188240	190987	.	+	0	ID=ELAGFFLI_00154;inference=ab initio prediction:Prodigal:2.6;locus_tag=ELAGFFLI_00154;product=hypothetical protein
tig00000001	Prodigal:2.6	CDS	191219	194419	.	+	0	ID=ELAGFFLI_00155;inference=ab initio prediction:Prodigal:2.6;locus_tag=ELAGFFLI_00155;product=hypothetical protein
tig00000001	Prodigal:2.6	CDS	194432	195409	.	+	0	ID=ELAGFFLI_00156;eC_number=3.1.1.11;Name=pemA;db_xref=COG:COG4677;gene=pemA;inference=ab initio prediction:Prodigal:2.6,similar to AA sequence:UniProtKB:P0C1A9;locus_tag=ELAGFFLI_00156;product=Pectinesterase A
tig00000001	Prodigal:2.6	CDS	195409	196437	.	+	0	ID=ELAGFFLI_00157;inference=ab initio prediction:Prodigal:2.6;locus_tag=ELAGFFLI_00157;product=hypothetical protein
tig00000001	Prodigal:2.6	CDS	196501	200490	.	+	0	ID=ELAGFFLI_00158;inference=ab initio prediction:Prodigal:2.6;locus_tag=ELAGFFLI_00158;product=hypothetical protein
tig00000001	Prodigal:2.6	CDS	200678	200887	.	+	0	ID=ELAGFFLI_00159;inference=ab initio prediction:Prodigal:2.6;locus_tag=ELAGFFLI_00159;product=hypothetical protein
tig00000001	Prodigal:2.6	CDS	200948	201331	.	+	0	ID=ELAGFFLI_00160;inference=ab initio prediction:Prodigal:2.6;locus_tag=ELAGFFLI_00160;product=hypothetical protein
tig00000001	Prodigal:2.6	CDS	201385	201585	.	+	0	ID=ELAGFFLI_00161;inference=ab initio prediction:Prodigal:2.6;locus_tag=ELAGFFLI_00161;product=hypothetical protein
tig00000001	Prodigal:2.6	CDS	201933	202457	.	+	0	ID=ELAGFFLI_00162;inference=ab initio prediction:Prodigal:2.6;locus_tag=ELAGFFLI_00162;product=hypothetical protein
tig00000001	Prodigal:2.6	CDS	202579	203274	.	+	0	ID=ELAGFFLI_00163;inference=ab initio prediction:Prodigal:2.6;locus_tag=ELAGFFLI_00163;product=hypothetical protein
tig00000001	Prodigal:2.6	CDS	203351	204094	.	+	0	ID=ELAGFFLI_00164;inference=ab initio prediction:Prodigal:2.6;locus_tag=ELAGFFLI_00164;product=hypothetical protein
tig00000001	Prodigal:2.6	CDS	204162	204872	.	+	0	ID=ELAGFFLI_00165;inference=ab initio prediction:Prodigal:2.6;locus_tag=ELAGFFLI_00165;product=hypothetical protein
tig00000001	Prodigal:2.6	CDS	205169	206620	.	-	0	ID=ELAGFFLI_00166;inference=ab initio prediction:Prodigal:2.6;locus_tag=ELAGFFLI_00166;product=hypothetical protein
tig00000001	Prodigal:2.6	CDS	206617	207306	.	-	0	ID=ELAGFFLI_00167;inference=ab initio prediction:Prodigal:2.6;locus_tag=ELAGFFLI_00167;product=hypothetical protein
tig00000001	Prodigal:2.6	CDS	207826	208176	.	+	0	ID=ELAGFFLI_00168;inference=ab initio prediction:Prodigal:2.6;locus_tag=ELAGFFLI_00168;product=hypothetical protein
tig00000001	Prodigal:2.6	CDS	208287	208523	.	+	0	ID=ELAGFFLI_00169;inference=ab initio prediction:Prodigal:2.6;locus_tag=ELAGFFLI_00169;product=hypothetical protein
tig00000001	Prodigal:2.6	CDS	208585	209271	.	-	0	ID=ELAGFFLI_00170;inference=ab initio prediction:Prodigal:2.6;locus_tag=ELAGFFLI_00170;product=hypothetical protein
tig00000001	Prodigal:2.6	CDS	209675	210442	.	-	0	ID=ELAGFFLI_00171;inference=ab initio prediction:Prodigal:2.6;locus_tag=ELAGFFLI_00171;product=hypothetical protein
tig00000001	Prodigal:2.6	CDS	210701	211681	.	+	0	ID=ELAGFFLI_00172;db_xref=COG:COG3039;inference=ab initio prediction:Prodigal:2.6,similar to AA sequence:ISfinder:IS1646;locus_tag=ELAGFFLI_00172;product=IS5 family transposase IS1646
tig00000001	Prodigal:2.6	CDS	212366	212752	.	-	0	ID=ELAGFFLI_00173;db_xref=COG:COG3039;inference=ab initio prediction:Prodigal:2.6,similar to AA sequence:ISfinder:IS1421;locus_tag=ELAGFFLI_00173;product=IS5 family transposase IS1421
tig00000001	Prodigal:2.6	CDS	212770	213171	.	-	0	ID=ELAGFFLI_00174;inference=ab initio prediction:Prodigal:2.6;locus_tag=ELAGFFLI_00174;product=hypothetical protein
tig00000001	Prodigal:2.6	CDS	213337	213687	.	+	0	ID=ELAGFFLI_00175;inference=ab initio prediction:Prodigal:2.6;locus_tag=ELAGFFLI_00175;product=hypothetical protein
tig00000001	Prodigal:2.6	CDS	213798	214025	.	+	0	ID=ELAGFFLI_00176;inference=ab initio prediction:Prodigal:2.6;locus_tag=ELAGFFLI_00176;product=hypothetical protein
tig00000001	Prodigal:2.6	CDS	214208	214858	.	+	0	ID=ELAGFFLI_00177;inference=ab initio prediction:Prodigal:2.6;locus_tag=ELAGFFLI_00177;product=hypothetical protein
tig00000001	Prodigal:2.6	CDS	215064	215711	.	+	0	ID=ELAGFFLI_00178;inference=ab initio prediction:Prodigal:2.6;locus_tag=ELAGFFLI_00178;product=hypothetical protein
tig00000001	Prodigal:2.6	CDS	215754	218582	.	+	0	ID=ELAGFFLI_00179;inference=ab initio prediction:Prodigal:2.6;locus_tag=ELAGFFLI_00179;product=hypothetical protein
tig00000001	Prodigal:2.6	CDS	218627	218887	.	-	0	ID=ELAGFFLI_00180;inference=ab initio prediction:Prodigal:2.6;locus_tag=ELAGFFLI_00180;product=hypothetical protein
tig00000001	Prodigal:2.6	CDS	218891	219490	.	-	0	ID=ELAGFFLI_00181;inference=ab initio prediction:Prodigal:2.6;locus_tag=ELAGFFLI_00181;product=hypothetical protein
tig00000001	Prodigal:2.6	CDS	219614	219811	.	-	0	ID=ELAGFFLI_00182;inference=ab initio prediction:Prodigal:2.6;locus_tag=ELAGFFLI_00182;product=hypothetical protein
tig00000001	Prodigal:2.6	CDS	219826	220380	.	-	0	ID=ELAGFFLI_00183;inference=ab initio prediction:Prodigal:2.6;locus_tag=ELAGFFLI_00183;product=hypothetical protein
tig00000001	Prodigal:2.6	CDS	220621	221364	.	-	0	ID=ELAGFFLI_00184;inference=ab initio prediction:Prodigal:2.6,similar to AA sequence:ISfinder:ISXca2;locus_tag=ELAGFFLI_00184;product=IS3 family transposase ISXca2
tig00000001	Prodigal:2.6	CDS	221463	221729	.	-	0	ID=ELAGFFLI_00185;inference=ab initio prediction:Prodigal:2.6,similar to AA sequence:ISfinder:ISXca2;locus_tag=ELAGFFLI_00185;product=IS3 family transposase ISXca2
tig00000001	Prodigal:2.6	CDS	222935	223240	.	-	0	ID=ELAGFFLI_00186;inference=ab initio prediction:Prodigal:2.6;locus_tag=ELAGFFLI_00186;product=hypothetical protein
tig00000001	Prodigal:2.6	CDS	223342	223629	.	-	0	ID=ELAGFFLI_00187;inference=ab initio prediction:Prodigal:2.6;locus_tag=ELAGFFLI_00187;product=hypothetical protein
tig00000001	Prodigal:2.6	CDS	224471	224695	.	+	0	ID=ELAGFFLI_00188;inference=ab initio prediction:Prodigal:2.6;locus_tag=ELAGFFLI_00188;product=hypothetical protein
tig00000001	Prodigal:2.6	CDS	225058	225231	.	-	0	ID=ELAGFFLI_00189;inference=ab initio prediction:Prodigal:2.6;locus_tag=ELAGFFLI_00189;product=hypothetical protein
tig00000001	Prodigal:2.6	CDS	225764	226231	.	+	0	ID=ELAGFFLI_00190;inference=ab initio prediction:Prodigal:2.6;locus_tag=ELAGFFLI_00190;product=hypothetical protein
tig00000001	Prodigal:2.6	CDS	226356	227087	.	-	0	ID=ELAGFFLI_00191;inference=ab initio prediction:Prodigal:2.6;locus_tag=ELAGFFLI_00191;product=hypothetical protein
tig00000001	Prodigal:2.6	CDS	227326	228585	.	-	0	ID=ELAGFFLI_00192;inference=ab initio prediction:Prodigal:2.6;locus_tag=ELAGFFLI_00192;product=hypothetical protein
tig00000001	Prodigal:2.6	CDS	228868	229533	.	-	0	ID=ELAGFFLI_00193;inference=ab initio prediction:Prodigal:2.6;locus_tag=ELAGFFLI_00193;product=hypothetical protein
tig00000001	Prodigal:2.6	CDS	229814	230434	.	+	0	ID=ELAGFFLI_00194;inference=ab initio prediction:Prodigal:2.6;locus_tag=ELAGFFLI_00194;product=hypothetical protein
tig00000001	Prodigal:2.6	CDS	231649	234765	.	+	0	ID=ELAGFFLI_00195;eC_number=2.4.99.16;Name=glgE;gene=glgE;inference=ab initio prediction:Prodigal:2.6,protein motif:HAMAP:MF_02124;locus_tag=ELAGFFLI_00195;product=Alpha-1%2C4-glucan:maltose-1-phosphate maltosyltransferase
tig00000001	Prodigal:2.6	CDS	234762	238112	.	+	0	ID=ELAGFFLI_00196;eC_number=2.4.1.18;Name=glgB_1;gene=glgB_1;inference=ab initio prediction:Prodigal:2.6,protein motif:HAMAP:MF_00685;locus_tag=ELAGFFLI_00196;product=1%2C4-alpha-glucan branching enzyme GlgB
tig00000001	Prodigal:2.6	CDS	238112	240307	.	+	0	ID=ELAGFFLI_00197;eC_number=2.4.1.18;Name=glgB_2;db_xref=COG:COG0296;gene=glgB_2;inference=ab initio prediction:Prodigal:2.6,similar to AA sequence:UniProtKB:P07762;locus_tag=ELAGFFLI_00197;product=1%2C4-alpha-glucan branching enzyme GlgB
tig00000001	Prodigal:2.6	CDS	240699	240998	.	+	0	ID=ELAGFFLI_00198;inference=ab initio prediction:Prodigal:2.6;locus_tag=ELAGFFLI_00198;product=hypothetical protein
tig00000001	Prodigal:2.6	CDS	240988	241260	.	+	0	ID=ELAGFFLI_00199;inference=ab initio prediction:Prodigal:2.6;locus_tag=ELAGFFLI_00199;product=hypothetical protein
tig00000001	Prodigal:2.6	CDS	241257	242810	.	+	0	ID=ELAGFFLI_00200;inference=ab initio prediction:Prodigal:2.6;locus_tag=ELAGFFLI_00200;product=hypothetical protein
tig00000001	Prodigal:2.6	CDS	242981	243445	.	+	0	ID=ELAGFFLI_00201;inference=ab initio prediction:Prodigal:2.6;locus_tag=ELAGFFLI_00201;product=hypothetical protein
tig00000001	Prodigal:2.6	CDS	243732	244880	.	+	0	ID=ELAGFFLI_00202;eC_number=1.1.1.122;Name=fdh;gene=fdh;inference=ab initio prediction:Prodigal:2.6,similar to AA sequence:UniProtKB:Q52472;locus_tag=ELAGFFLI_00202;product=D-threo-aldose 1-dehydrogenase
tig00000001	Prodigal:2.6	CDS	245404	246357	.	-	0	ID=ELAGFFLI_00203;inference=ab initio prediction:Prodigal:2.6;locus_tag=ELAGFFLI_00203;product=hypothetical protein
tig00000001	Prodigal:2.6	CDS	246561	248183	.	-	0	ID=ELAGFFLI_00204;eC_number=3.1.1.-;Name=pnbA_1;db_xref=COG:COG2272;gene=pnbA_1;inference=ab initio prediction:Prodigal:2.6,similar to AA sequence:UniProtKB:P37967;locus_tag=ELAGFFLI_00204;product=Para-nitrobenzyl esterase
tig00000001	Prodigal:2.6	CDS	248180	249295	.	-	0	ID=ELAGFFLI_00205;inference=ab initio prediction:Prodigal:2.6;locus_tag=ELAGFFLI_00205;product=hypothetical protein
tig00000001	Prodigal:2.6	CDS	249435	250256	.	+	0	ID=ELAGFFLI_00206;eC_number=4.2.1.80;Name=mhpD;gene=mhpD;inference=ab initio prediction:Prodigal:2.6,protein motif:HAMAP:MF_01655;locus_tag=ELAGFFLI_00206;product=2-keto-4-pentenoate hydratase
tig00000001	Prodigal:2.6	CDS	250293	251291	.	+	0	ID=ELAGFFLI_00207;db_xref=COG:COG1638;inference=ab initio prediction:Prodigal:2.6,similar to AA sequence:UniProtKB:Q128M1;locus_tag=ELAGFFLI_00207;product=Solute-binding protein
tig00000001	Prodigal:2.6	CDS	251302	251823	.	+	0	ID=ELAGFFLI_00208;inference=ab initio prediction:Prodigal:2.6;locus_tag=ELAGFFLI_00208;product=hypothetical protein
tig00000001	Prodigal:2.6	CDS	251823	253106	.	+	0	ID=ELAGFFLI_00209;Name=siaT;db_xref=COG:COG1593;gene=siaT;inference=ab initio prediction:Prodigal:2.6,similar to AA sequence:UniProtKB:P44543;locus_tag=ELAGFFLI_00209;product=Sialic acid TRAP transporter permease protein SiaT
tig00000001	Prodigal:2.6	CDS	253345	254928	.	+	0	ID=ELAGFFLI_00210;inference=ab initio prediction:Prodigal:2.6;locus_tag=ELAGFFLI_00210;product=hypothetical protein
tig00000001	Prodigal:2.6	CDS	255069	256127	.	+	0	ID=ELAGFFLI_00211;Name=exuR;db_xref=COG:COG1609;gene=exuR;inference=ab initio prediction:Prodigal:2.6,similar to AA sequence:UniProtKB:Q9JMQ1;locus_tag=ELAGFFLI_00211;product=putative HTH-type transcriptional repressor ExuR
tig00000001	Prodigal:2.6	CDS	256241	256420	.	-	0	ID=ELAGFFLI_00212;inference=ab initio prediction:Prodigal:2.6;locus_tag=ELAGFFLI_00212;product=hypothetical protein
tig00000001	Prodigal:2.6	CDS	256666	257520	.	+	0	ID=ELAGFFLI_00213;eC_number=5.3.1.17;Name=kduI1;db_xref=COG:COG3717;gene=kduI1;inference=ab initio prediction:Prodigal:2.6,similar to AA sequence:UniProtKB:Q838L9;locus_tag=ELAGFFLI_00213;product=4-deoxy-L-threo-5-hexosulose-uronate ketol-isomerase 1
tig00000001	Prodigal:2.6	CDS	257680	258435	.	+	0	ID=ELAGFFLI_00214;eC_number=1.1.1.127;Name=kduD;gene=kduD;inference=ab initio prediction:Prodigal:2.6,similar to AA sequence:UniProtKB:P37769;locus_tag=ELAGFFLI_00214;product=2-dehydro-3-deoxy-D-gluconate 5-dehydrogenase
tig00000001	Prodigal:2.6	CDS	258384	258527	.	-	0	ID=ELAGFFLI_00215;inference=ab initio prediction:Prodigal:2.6;locus_tag=ELAGFFLI_00215;product=hypothetical protein
tig00000001	Prodigal:2.6	CDS	258665	259330	.	+	0	ID=ELAGFFLI_00216;inference=ab initio prediction:Prodigal:2.6;locus_tag=ELAGFFLI_00216;product=hypothetical protein
tig00000001	Prodigal:2.6	CDS	259565	260686	.	+	0	ID=ELAGFFLI_00217;inference=ab initio prediction:Prodigal:2.6;locus_tag=ELAGFFLI_00217;product=hypothetical protein
tig00000001	Prodigal:2.6	CDS	260756	262039	.	-	0	ID=ELAGFFLI_00218;inference=ab initio prediction:Prodigal:2.6;locus_tag=ELAGFFLI_00218;product=hypothetical protein
tig00000001	Prodigal:2.6	CDS	262036	262332	.	-	0	ID=ELAGFFLI_00219;inference=ab initio prediction:Prodigal:2.6;locus_tag=ELAGFFLI_00219;product=hypothetical protein
tig00000001	Prodigal:2.6	CDS	262610	264376	.	+	0	ID=ELAGFFLI_00220;inference=ab initio prediction:Prodigal:2.6;locus_tag=ELAGFFLI_00220;product=hypothetical protein
tig00000001	Prodigal:2.6	CDS	264428	265072	.	-	0	ID=ELAGFFLI_00221;inference=ab initio prediction:Prodigal:2.6;locus_tag=ELAGFFLI_00221;product=hypothetical protein
tig00000001	Prodigal:2.6	CDS	265164	266054	.	-	0	ID=ELAGFFLI_00222;eC_number=1.14.16.1;Name=phhA;db_xref=COG:COG3186;gene=phhA;inference=ab initio prediction:Prodigal:2.6,similar to AA sequence:UniProtKB:P30967;locus_tag=ELAGFFLI_00222;product=Phenylalanine-4-hydroxylase
tig00000001	Prodigal:2.6	CDS	266182	266664	.	+	0	ID=ELAGFFLI_00223;Name=decR;db_xref=COG:COG1522;gene=decR;inference=ab initio prediction:Prodigal:2.6,similar to AA sequence:UniProtKB:P0ACJ5;locus_tag=ELAGFFLI_00223;product=DNA-binding transcriptional activator DecR
tig00000001	Prodigal:2.6	CDS	266886	269099	.	+	0	ID=ELAGFFLI_00224;Name=fpvA;db_xref=COG:COG4773;gene=fpvA;inference=ab initio prediction:Prodigal:2.6,similar to AA sequence:UniProtKB:P48632;locus_tag=ELAGFFLI_00224;product=Ferripyoverdine receptor
tig00000001	Prodigal:2.6	CDS	269551	270588	.	-	0	ID=ELAGFFLI_00225;inference=ab initio prediction:Prodigal:2.6;locus_tag=ELAGFFLI_00225;product=hypothetical protein
tig00000001	Prodigal:2.6	CDS	270803	271636	.	-	0	ID=ELAGFFLI_00226;eC_number=3.6.3.-;Name=ylmA;db_xref=COG:COG1119;gene=ylmA;inference=ab initio prediction:Prodigal:2.6,similar to AA sequence:UniProtKB:O31723;locus_tag=ELAGFFLI_00226;product=putative ABC transporter ATP-binding protein YlmA
tig00000001	Prodigal:2.6	CDS	271788	272993	.	+	0	ID=ELAGFFLI_00227;inference=ab initio prediction:Prodigal:2.6;locus_tag=ELAGFFLI_00227;product=hypothetical protein
tig00000001	Prodigal:2.6	CDS	273055	273378	.	+	0	ID=ELAGFFLI_00228;inference=ab initio prediction:Prodigal:2.6;locus_tag=ELAGFFLI_00228;product=hypothetical protein
tig00000001	Prodigal:2.6	CDS	273439	274176	.	+	0	ID=ELAGFFLI_00229;Name=opuBA;db_xref=COG:COG1125;gene=opuBA;inference=ab initio prediction:Prodigal:2.6,similar to AA sequence:UniProtKB:Q45460;locus_tag=ELAGFFLI_00229;product=Choline transport ATP-binding protein OpuBA
tig00000001	Prodigal:2.6	CDS	274173	275645	.	+	0	ID=ELAGFFLI_00230;inference=ab initio prediction:Prodigal:2.6;locus_tag=ELAGFFLI_00230;product=hypothetical protein
tig00000001	Prodigal:2.6	CDS	275767	276948	.	-	0	ID=ELAGFFLI_00231;eC_number=4.4.-.-;Name=egtE;gene=egtE;inference=ab initio prediction:Prodigal:2.6,protein motif:HAMAP:MF_02038;locus_tag=ELAGFFLI_00231;product=hercynylcysteine sulfoxide lyase
tig00000001	Prodigal:2.6	CDS	277020	278303	.	+	0	ID=ELAGFFLI_00232;eC_number=1.14.99.50;Name=egtB_1;db_xref=COG:COG1262;gene=egtB_1;inference=ab initio prediction:Prodigal:2.6,similar to AA sequence:UniProtKB:O69671;locus_tag=ELAGFFLI_00232;product=Hercynine oxygenase
tig00000001	Prodigal:2.6	CDS	278300	279286	.	+	0	ID=ELAGFFLI_00233;eC_number=2.1.1.44;Name=egtD;db_xref=COG:COG4301;gene=egtD;inference=ab initio prediction:Prodigal:2.6,similar to AA sequence:UniProtKB:A0R5M8;locus_tag=ELAGFFLI_00233;product=Histidine N-alpha-methyltransferase
tig00000001	Prodigal:2.6	CDS	279344	280621	.	-	0	ID=ELAGFFLI_00234;eC_number=2.7.11.1;Name=hipA;db_xref=COG:COG3550;gene=hipA;inference=ab initio prediction:Prodigal:2.6,similar to AA sequence:UniProtKB:P23874;locus_tag=ELAGFFLI_00234;product=Serine/threonine-protein kinase toxin HipA
tig00000001	Prodigal:2.6	CDS	280618	281238	.	-	0	ID=ELAGFFLI_00235;inference=ab initio prediction:Prodigal:2.6;locus_tag=ELAGFFLI_00235;product=hypothetical protein
tig00000001	Prodigal:2.6	CDS	281363	285070	.	-	0	ID=ELAGFFLI_00236;inference=ab initio prediction:Prodigal:2.6;locus_tag=ELAGFFLI_00236;product=hypothetical protein
tig00000001	Prodigal:2.6	CDS	285234	285872	.	+	0	ID=ELAGFFLI_00237;inference=ab initio prediction:Prodigal:2.6;locus_tag=ELAGFFLI_00237;product=hypothetical protein
tig00000001	Prodigal:2.6	CDS	286533	287450	.	+	0	ID=ELAGFFLI_00238;inference=ab initio prediction:Prodigal:2.6;locus_tag=ELAGFFLI_00238;product=hypothetical protein
tig00000001	Prodigal:2.6	CDS	287450	287710	.	+	0	ID=ELAGFFLI_00239;inference=ab initio prediction:Prodigal:2.6;locus_tag=ELAGFFLI_00239;product=hypothetical protein
tig00000001	Prodigal:2.6	CDS	287780	288412	.	+	0	ID=ELAGFFLI_00240;inference=ab initio prediction:Prodigal:2.6;locus_tag=ELAGFFLI_00240;product=hypothetical protein
tig00000001	Prodigal:2.6	CDS	288427	288903	.	+	0	ID=ELAGFFLI_00241;eC_number=3.1.3.-;db_xref=COG:COG2062;inference=ab initio prediction:Prodigal:2.6,similar to AA sequence:UniProtKB:P9WGF9;locus_tag=ELAGFFLI_00241;product=putative protein
tig00000001	Prodigal:2.6	CDS	288964	289479	.	+	0	ID=ELAGFFLI_00242;inference=ab initio prediction:Prodigal:2.6;locus_tag=ELAGFFLI_00242;product=hypothetical protein
tig00000001	Prodigal:2.6	CDS	289476	291509	.	+	0	ID=ELAGFFLI_00243;eC_number=2.7.8.-;Name=clsC_1;gene=clsC_1;inference=ab initio prediction:Prodigal:2.6,protein motif:HAMAP:MF_01918;locus_tag=ELAGFFLI_00243;product=Cardiolipin synthase C
tig00000001	Prodigal:2.6	CDS	291605	292174	.	+	0	ID=ELAGFFLI_00244;eC_number=3.1.2.28;Name=menI;gene=menI;inference=ab initio prediction:Prodigal:2.6,protein motif:HAMAP:MF_01936;locus_tag=ELAGFFLI_00244;product=1%2C4-dihydroxy-2-naphthoyl-CoA hydrolase
tig00000001	Prodigal:2.6	CDS	292292	293095	.	+	0	ID=ELAGFFLI_00245;inference=ab initio prediction:Prodigal:2.6;locus_tag=ELAGFFLI_00245;product=hypothetical protein
tig00000001	Prodigal:2.6	CDS	293158	294144	.	+	0	ID=ELAGFFLI_00246;inference=ab initio prediction:Prodigal:2.6;locus_tag=ELAGFFLI_00246;product=hypothetical protein
tig00000001	Prodigal:2.6	CDS	294208	295188	.	+	0	ID=ELAGFFLI_00247;db_xref=COG:COG3039;inference=ab initio prediction:Prodigal:2.6,similar to AA sequence:ISfinder:IS1646;locus_tag=ELAGFFLI_00247;product=IS5 family transposase IS1646
tig00000001	Prodigal:2.6	CDS	295395	295565	.	+	0	ID=ELAGFFLI_00248;inference=ab initio prediction:Prodigal:2.6;locus_tag=ELAGFFLI_00248;product=hypothetical protein
tig00000001	Prodigal:2.6	CDS	295921	297993	.	+	0	ID=ELAGFFLI_00249;eC_number=3.4.-.-;Name=bepA_3;gene=bepA_3;inference=ab initio prediction:Prodigal:2.6,protein motif:HAMAP:MF_00997;locus_tag=ELAGFFLI_00249;product=Beta-barrel assembly-enhancing protease
tig00000001	Prodigal:2.6	CDS	298261	298872	.	+	0	ID=ELAGFFLI_00250;inference=ab initio prediction:Prodigal:2.6,similar to AA sequence:UniProtKB:P9WFN1;locus_tag=ELAGFFLI_00250;note=UPF0098 protein Rv2140c;product=hypothetical protein
tig00000001	Prodigal:2.6	CDS	299140	299949	.	-	0	ID=ELAGFFLI_00251;inference=ab initio prediction:Prodigal:2.6;locus_tag=ELAGFFLI_00251;product=hypothetical protein
tig00000001	Prodigal:2.6	CDS	300087	300881	.	-	0	ID=ELAGFFLI_00252;eC_number=3.6.1.27;Name=uppP;db_xref=COG:COG1968;gene=uppP;inference=ab initio prediction:Prodigal:2.6,similar to AA sequence:UniProtKB:P60932;locus_tag=ELAGFFLI_00252;product=Undecaprenyl-diphosphatase
tig00000001	Prodigal:2.6	CDS	301103	302512	.	+	0	ID=ELAGFFLI_00253;eC_number=6.3.1.2;Name=glnA;db_xref=COG:COG0174;gene=glnA;inference=ab initio prediction:Prodigal:2.6,similar to AA sequence:UniProtKB:P0A1P7;locus_tag=ELAGFFLI_00253;product=Glutamine synthetase
tig00000001	Prodigal:2.6	CDS	302801	303139	.	+	0	ID=ELAGFFLI_00254;Name=glnK;db_xref=COG:COG0347;gene=glnK;inference=ab initio prediction:Prodigal:2.6,similar to AA sequence:UniProtKB:P0AC55;locus_tag=ELAGFFLI_00254;product=Nitrogen regulatory protein P-II 2
tig00000001	Prodigal:2.6	CDS	303162	304604	.	+	0	ID=ELAGFFLI_00255;Name=amtB;gene=amtB;inference=ab initio prediction:Prodigal:2.6,similar to AA sequence:UniProtKB:P69680;locus_tag=ELAGFFLI_00255;product=Ammonia channel
tig00000001	Prodigal:2.6	CDS	304887	305924	.	+	0	ID=ELAGFFLI_00256;eC_number=2.7.13.3;Name=glnL;db_xref=COG:COG3852;gene=glnL;inference=ab initio prediction:Prodigal:2.6,similar to AA sequence:UniProtKB:P0AFB5;locus_tag=ELAGFFLI_00256;product=Sensory histidine kinase/phosphatase NtrB
tig00000001	Prodigal:2.6	CDS	305917	307347	.	+	0	ID=ELAGFFLI_00257;Name=glnG;db_xref=COG:COG2204;gene=glnG;inference=ab initio prediction:Prodigal:2.6,similar to AA sequence:UniProtKB:P0AFB8;locus_tag=ELAGFFLI_00257;product=DNA-binding transcriptional regulator NtrC
tig00000001	Prodigal:2.6	CDS	307812	308414	.	+	0	ID=ELAGFFLI_00258;Name=yojM_1;db_xref=COG:COG2032;gene=yojM_1;inference=ab initio prediction:Prodigal:2.6,similar to AA sequence:UniProtKB:O31851;locus_tag=ELAGFFLI_00258;product=Superoxide dismutase-like protein YojM
tig00000001	Prodigal:2.6	CDS	308464	309111	.	+	0	ID=ELAGFFLI_00259;Name=yojM_2;db_xref=COG:COG2032;gene=yojM_2;inference=ab initio prediction:Prodigal:2.6,similar to AA sequence:UniProtKB:O31851;locus_tag=ELAGFFLI_00259;product=Superoxide dismutase-like protein YojM
tig00000001	Prodigal:2.6	CDS	309330	310214	.	-	0	ID=ELAGFFLI_00260;inference=ab initio prediction:Prodigal:2.6;locus_tag=ELAGFFLI_00260;product=hypothetical protein
tig00000001	Prodigal:2.6	CDS	310318	311598	.	+	0	ID=ELAGFFLI_00261;eC_number=2.3.1.16;Name=fadI;db_xref=COG:COG0183;gene=fadI;inference=ab initio prediction:Prodigal:2.6,similar to AA sequence:UniProtKB:P76503;locus_tag=ELAGFFLI_00261;product=3-ketoacyl-CoA thiolase FadI
tig00000001	Prodigal:2.6	CDS	311714	312256	.	+	0	ID=ELAGFFLI_00262;inference=ab initio prediction:Prodigal:2.6;locus_tag=ELAGFFLI_00262;product=hypothetical protein
tig00000001	Prodigal:2.6	CDS	312465	313730	.	-	0	ID=ELAGFFLI_00263;inference=ab initio prediction:Prodigal:2.6;locus_tag=ELAGFFLI_00263;product=hypothetical protein
tig00000001	Prodigal:2.6	CDS	313727	314704	.	-	0	ID=ELAGFFLI_00264;inference=ab initio prediction:Prodigal:2.6;locus_tag=ELAGFFLI_00264;product=hypothetical protein
tig00000001	Prodigal:2.6	CDS	314808	315677	.	-	0	ID=ELAGFFLI_00265;inference=ab initio prediction:Prodigal:2.6;locus_tag=ELAGFFLI_00265;product=hypothetical protein
tig00000001	Prodigal:2.6	CDS	315805	316614	.	+	0	ID=ELAGFFLI_00266;inference=ab initio prediction:Prodigal:2.6;locus_tag=ELAGFFLI_00266;product=hypothetical protein
tig00000001	Prodigal:2.6	CDS	316754	317224	.	+	0	ID=ELAGFFLI_00267;inference=ab initio prediction:Prodigal:2.6;locus_tag=ELAGFFLI_00267;product=hypothetical protein
tig00000001	Prodigal:2.6	CDS	317256	317678	.	+	0	ID=ELAGFFLI_00268;inference=ab initio prediction:Prodigal:2.6;locus_tag=ELAGFFLI_00268;product=hypothetical protein
tig00000001	Prodigal:2.6	CDS	317754	318191	.	+	0	ID=ELAGFFLI_00269;Name=yibN;db_xref=COG:COG0607;gene=yibN;inference=ab initio prediction:Prodigal:2.6,similar to AA sequence:UniProtKB:P0AG27;locus_tag=ELAGFFLI_00269;product=putative protein YibN
tig00000001	Prodigal:2.6	CDS	318303	318818	.	+	0	ID=ELAGFFLI_00270;Name=secB;db_xref=COG:COG1952;gene=secB;inference=ab initio prediction:Prodigal:2.6,similar to AA sequence:UniProtKB:P0AG86;locus_tag=ELAGFFLI_00270;product=Protein-export protein SecB
tig00000001	Prodigal:2.6	CDS	318834	319859	.	+	0	ID=ELAGFFLI_00271;eC_number=1.1.1.94;Name=gpsA;db_xref=COG:COG0240;gene=gpsA;inference=ab initio prediction:Prodigal:2.6,similar to AA sequence:UniProtKB:Q83BJ0;locus_tag=ELAGFFLI_00271;product=Glycerol-3-phosphate dehydrogenase [NAD(P)+]
tig00000001	Prodigal:2.6	CDS	320158	320754	.	-	0	ID=ELAGFFLI_00272;inference=ab initio prediction:Prodigal:2.6;locus_tag=ELAGFFLI_00272;product=hypothetical protein
tig00000001	Prodigal:2.6	CDS	321101	322828	.	+	0	ID=ELAGFFLI_00273;eC_number=1.2.5.1;Name=poxB;db_xref=COG:COG0028;gene=poxB;inference=ab initio prediction:Prodigal:2.6,similar to AA sequence:UniProtKB:P07003;locus_tag=ELAGFFLI_00273;product=Pyruvate dehydrogenase [ubiquinone]
tig00000001	Prodigal:2.6	CDS	322876	324318	.	+	0	ID=ELAGFFLI_00274;eC_number=2.7.-.-;Name=sasA_1;gene=sasA_1;inference=ab initio prediction:Prodigal:2.6,protein motif:HAMAP:MF_01837;locus_tag=ELAGFFLI_00274;product=Adaptive-response sensory-kinase SasA
tig00000001	Prodigal:2.6	CDS	324303	325640	.	+	0	ID=ELAGFFLI_00275;Name=zraR_1;db_xref=COG:COG2204;gene=zraR_1;inference=ab initio prediction:Prodigal:2.6,similar to AA sequence:UniProtKB:P25852;locus_tag=ELAGFFLI_00275;product=Transcriptional regulatory protein ZraR
tig00000001	Prodigal:2.6	CDS	326005	326805	.	+	0	ID=ELAGFFLI_00276;inference=ab initio prediction:Prodigal:2.6;locus_tag=ELAGFFLI_00276;product=hypothetical protein
tig00000001	Prodigal:2.6	CDS	326938	327552	.	+	0	ID=ELAGFFLI_00277;inference=ab initio prediction:Prodigal:2.6;locus_tag=ELAGFFLI_00277;product=hypothetical protein
tig00000001	Prodigal:2.6	CDS	327657	327935	.	+	0	ID=ELAGFFLI_00278;inference=ab initio prediction:Prodigal:2.6;locus_tag=ELAGFFLI_00278;product=hypothetical protein
tig00000001	Prodigal:2.6	CDS	327962	328885	.	+	0	ID=ELAGFFLI_00279;inference=ab initio prediction:Prodigal:2.6,similar to AA sequence:UniProtKB:P9WJX1;locus_tag=ELAGFFLI_00279;product=putative MFS-type transporter
tig00000001	Prodigal:2.6	CDS	329039	329515	.	-	0	ID=ELAGFFLI_00280;eC_number=2.1.1.207;Name=trmL;db_xref=COG:COG0219;gene=trmL;inference=ab initio prediction:Prodigal:2.6,similar to AA sequence:UniProtKB:P0AGJ7;locus_tag=ELAGFFLI_00280;product=tRNA (cytidine(34)-2'-O)-methyltransferase
tig00000001	Prodigal:2.6	CDS	329542	330003	.	-	0	ID=ELAGFFLI_00281;inference=ab initio prediction:Prodigal:2.6;locus_tag=ELAGFFLI_00281;product=hypothetical protein
tig00000001	Prodigal:2.6	CDS	330401	330721	.	+	0	ID=ELAGFFLI_00282;inference=ab initio prediction:Prodigal:2.6;locus_tag=ELAGFFLI_00282;product=hypothetical protein
tig00000001	Prodigal:2.6	CDS	330823	331839	.	+	0	ID=ELAGFFLI_00283;eC_number=2.3.1.180;Name=fabH2;db_xref=COG:COG0332;gene=fabH2;inference=ab initio prediction:Prodigal:2.6,similar to AA sequence:UniProtKB:Q9KLJ3;locus_tag=ELAGFFLI_00283;product=3-oxoacyl-[acyl-carrier-protein] synthase 3 protein 2
tig00000001	Prodigal:2.6	CDS	332013	333131	.	+	0	ID=ELAGFFLI_00284;eC_number=2.7.7.-;Name=fic_1;db_xref=COG:COG3177;gene=fic_1;inference=ab initio prediction:Prodigal:2.6,similar to AA sequence:UniProtKB:Q8E9K5;locus_tag=ELAGFFLI_00284;product=Adenosine monophosphate-protein transferase SoFic
tig00000001	Prodigal:2.6	CDS	333271	334173	.	+	0	ID=ELAGFFLI_00285;eC_number=3.8.1.5;Name=dhaA;gene=dhaA;inference=ab initio prediction:Prodigal:2.6,similar to AA sequence:UniProtKB:P0A3G4;locus_tag=ELAGFFLI_00285;product=Haloalkane dehalogenase
tig00000001	Prodigal:2.6	CDS	334319	334702	.	-	0	ID=ELAGFFLI_00286;inference=ab initio prediction:Prodigal:2.6;locus_tag=ELAGFFLI_00286;product=hypothetical protein
tig00000001	Prodigal:2.6	CDS	335020	336675	.	+	0	ID=ELAGFFLI_00287;eC_number=2.3.1.-;Name=ppsD;db_xref=COG:COG0318;gene=ppsD;inference=ab initio prediction:Prodigal:2.6,similar to AA sequence:UniProtKB:P94459;locus_tag=ELAGFFLI_00287;product=Plipastatin synthase subunit D
tig00000001	Prodigal:2.6	CDS	336684	338240	.	+	0	ID=ELAGFFLI_00288;inference=ab initio prediction:Prodigal:2.6;locus_tag=ELAGFFLI_00288;product=hypothetical protein
tig00000001	Prodigal:2.6	CDS	338903	340144	.	-	0	ID=ELAGFFLI_00289;inference=ab initio prediction:Prodigal:2.6;locus_tag=ELAGFFLI_00289;product=hypothetical protein
tig00000001	Prodigal:2.6	CDS	340343	341353	.	+	0	ID=ELAGFFLI_00290;eC_number=1.1.1.412;Name=oleD_1;db_xref=COG:COG0451;gene=oleD_1;inference=ab initio prediction:Prodigal:2.6,similar to AA sequence:UniProtKB:B2FI29;locus_tag=ELAGFFLI_00290;product=2-alkyl-3-oxoalkanoate reductase
tig00000001	Prodigal:2.6	CDS	341418	341576	.	+	0	ID=ELAGFFLI_00291;inference=ab initio prediction:Prodigal:2.6;locus_tag=ELAGFFLI_00291;product=hypothetical protein
tig00000001	Prodigal:2.6	CDS	341695	342177	.	-	0	ID=ELAGFFLI_00292;inference=ab initio prediction:Prodigal:2.6;locus_tag=ELAGFFLI_00292;product=hypothetical protein
tig00000001	Prodigal:2.6	CDS	342177	343280	.	-	0	ID=ELAGFFLI_00293;eC_number=6.3.2.4;Name=ddlA;db_xref=COG:COG1181;gene=ddlA;inference=ab initio prediction:Prodigal:2.6,similar to AA sequence:UniProtKB:P0A1F0;locus_tag=ELAGFFLI_00293;product=D-alanine--D-alanine ligase A
tig00000001	Prodigal:2.6	CDS	343475	344119	.	+	0	ID=ELAGFFLI_00294;inference=ab initio prediction:Prodigal:2.6;locus_tag=ELAGFFLI_00294;product=hypothetical protein
tig00000001	Prodigal:2.6	CDS	344116	345789	.	+	0	ID=ELAGFFLI_00295;eC_number=2.7.-.-;Name=ubiB_1;db_xref=COG:COG0661;gene=ubiB_1;inference=ab initio prediction:Prodigal:2.6,similar to AA sequence:UniProtKB:P0A6A0;locus_tag=ELAGFFLI_00295;product=putative protein kinase UbiB
tig00000001	Prodigal:2.6	CDS	345922	346659	.	+	0	ID=ELAGFFLI_00296;eC_number=5.4.99.26;Name=truC;db_xref=COG:COG0564;gene=truC;inference=ab initio prediction:Prodigal:2.6,similar to AA sequence:UniProtKB:P0AA41;locus_tag=ELAGFFLI_00296;product=tRNA pseudouridine synthase C
tig00000001	Prodigal:2.6	CDS	347058	347600	.	-	0	ID=ELAGFFLI_00297;inference=ab initio prediction:Prodigal:2.6;locus_tag=ELAGFFLI_00297;product=hypothetical protein
tig00000001	Prodigal:2.6	CDS	347695	348126	.	+	0	ID=ELAGFFLI_00298;eC_number=3.1.1.29;Name=arfB;db_xref=COG:COG1186;gene=arfB;inference=ab initio prediction:Prodigal:2.6,similar to AA sequence:UniProtKB:P40711;locus_tag=ELAGFFLI_00298;product=Peptidyl-tRNA hydrolase ArfB
tig00000001	Prodigal:2.6	CDS	348129	348758	.	+	0	ID=ELAGFFLI_00299;inference=ab initio prediction:Prodigal:2.6;locus_tag=ELAGFFLI_00299;product=hypothetical protein
tig00000001	Prodigal:2.6	CDS	348857	349873	.	+	0	ID=ELAGFFLI_00300;eC_number=3.4.19.5;Name=iaaA;db_xref=COG:COG1446;gene=iaaA;inference=ab initio prediction:Prodigal:2.6,similar to AA sequence:UniProtKB:P37595;locus_tag=ELAGFFLI_00300;product=Isoaspartyl peptidase
tig00000001	Prodigal:2.6	CDS	349916	352012	.	+	0	ID=ELAGFFLI_00301;eC_number=3.4.15.5;Name=dcp_1;db_xref=COG:COG0339;gene=dcp_1;inference=ab initio prediction:Prodigal:2.6,similar to AA sequence:UniProtKB:P24171;locus_tag=ELAGFFLI_00301;product=Dipeptidyl carboxypeptidase
tig00000001	Prodigal:2.6	CDS	352124	354283	.	-	0	ID=ELAGFFLI_00302;inference=ab initio prediction:Prodigal:2.6;locus_tag=ELAGFFLI_00302;product=hypothetical protein
tig00000001	Prodigal:2.6	CDS	354695	355750	.	-	0	ID=ELAGFFLI_00303;db_xref=COG:COG2220;inference=ab initio prediction:Prodigal:2.6,similar to AA sequence:UniProtKB:P9WKP3;locus_tag=ELAGFFLI_00303;product=putative protein
tig00000001	Prodigal:2.6	CDS	355981	356613	.	+	0	ID=ELAGFFLI_00304;Name=betI;gene=betI;inference=ab initio prediction:Prodigal:2.6,protein motif:HAMAP:MF_00768;locus_tag=ELAGFFLI_00304;product=HTH-type transcriptional regulator BetI
tig00000001	Prodigal:2.6	CDS	356633	356983	.	-	0	ID=ELAGFFLI_00305;inference=ab initio prediction:Prodigal:2.6;locus_tag=ELAGFFLI_00305;product=hypothetical protein
tig00000001	Prodigal:2.6	CDS	357053	357355	.	-	0	ID=ELAGFFLI_00306;inference=ab initio prediction:Prodigal:2.6;locus_tag=ELAGFFLI_00306;product=hypothetical protein
tig00000001	Prodigal:2.6	CDS	357809	359071	.	-	0	ID=ELAGFFLI_00307;Name=gerN_1;db_xref=COG:COG0475;gene=gerN_1;inference=ab initio prediction:Prodigal:2.6,similar to AA sequence:UniProtKB:Q9KI10;locus_tag=ELAGFFLI_00307;product=Na(+)/H(+)-K(+) antiporter GerN
tig00000001	Prodigal:2.6	CDS	359465	360421	.	-	0	ID=ELAGFFLI_00308;Name=cysB_1;gene=cysB_1;inference=ab initio prediction:Prodigal:2.6,similar to AA sequence:UniProtKB:P06614;locus_tag=ELAGFFLI_00308;product=HTH-type transcriptional regulator CysB
tig00000001	Prodigal:2.6	CDS	360539	362155	.	+	0	ID=ELAGFFLI_00309;eC_number=2.3.3.9;Name=aceB;db_xref=COG:COG2225;gene=aceB;inference=ab initio prediction:Prodigal:2.6,similar to AA sequence:UniProtKB:P08997;locus_tag=ELAGFFLI_00309;product=Malate synthase A
tig00000001	Prodigal:2.6	CDS	362349	363644	.	+	0	ID=ELAGFFLI_00310;eC_number=4.1.3.1;Name=aceA;db_xref=COG:COG2224;gene=aceA;inference=ab initio prediction:Prodigal:2.6,similar to AA sequence:UniProtKB:P0A9G6;locus_tag=ELAGFFLI_00310;product=Isocitrate lyase
tig00000001	Prodigal:2.6	CDS	363900	364976	.	+	0	ID=ELAGFFLI_00311;inference=ab initio prediction:Prodigal:2.6;locus_tag=ELAGFFLI_00311;product=hypothetical protein
tig00000001	Prodigal:2.6	CDS	364980	367631	.	+	0	ID=ELAGFFLI_00312;inference=ab initio prediction:Prodigal:2.6;locus_tag=ELAGFFLI_00312;product=hypothetical protein
tig00000001	Prodigal:2.6	CDS	367571	367909	.	-	0	ID=ELAGFFLI_00313;inference=ab initio prediction:Prodigal:2.6;locus_tag=ELAGFFLI_00313;product=hypothetical protein
tig00000001	Prodigal:2.6	CDS	368003	369211	.	+	0	ID=ELAGFFLI_00314;inference=ab initio prediction:Prodigal:2.6;locus_tag=ELAGFFLI_00314;product=hypothetical protein
tig00000001	Prodigal:2.6	CDS	369392	371476	.	-	0	ID=ELAGFFLI_00315;eC_number=3.4.14.-;Name=dapb3;gene=dapb3;inference=ab initio prediction:Prodigal:2.6,similar to AA sequence:UniProtKB:V5YMB3;locus_tag=ELAGFFLI_00315;product=Dipeptidyl aminopeptidase BIII
tig00000001	Prodigal:2.6	CDS	371580	373607	.	-	0	ID=ELAGFFLI_00316;Name=accA1;db_xref=COG:COG4770;gene=accA1;inference=ab initio prediction:Prodigal:2.6,similar to AA sequence:UniProtKB:P9WPQ3;locus_tag=ELAGFFLI_00316;product=Acetyl-/propionyl-coenzyme A carboxylase alpha chain
tig00000001	Prodigal:2.6	CDS	373674	375284	.	-	0	ID=ELAGFFLI_00317;eC_number=6.4.1.3;Name=pccB;db_xref=COG:COG4799;gene=pccB;inference=ab initio prediction:Prodigal:2.6,similar to AA sequence:UniProtKB:Q3J4E3;locus_tag=ELAGFFLI_00317;product=Propionyl-CoA carboxylase beta chain
tig00000001	Prodigal:2.6	CDS	375295	376458	.	-	0	ID=ELAGFFLI_00318;eC_number=1.3.99.-;Name=acdA_1;db_xref=COG:COG1960;gene=acdA_1;inference=ab initio prediction:Prodigal:2.6,similar to AA sequence:UniProtKB:P45867;locus_tag=ELAGFFLI_00318;product=Acyl-CoA dehydrogenase
tig00000001	Prodigal:2.6	CDS	376587	377207	.	+	0	ID=ELAGFFLI_00319;Name=slmA;gene=slmA;inference=ab initio prediction:Prodigal:2.6,protein motif:HAMAP:MF_01839;locus_tag=ELAGFFLI_00319;product=Nucleoid occlusion factor SlmA
tig00000001	Prodigal:2.6	CDS	377293	377667	.	+	0	ID=ELAGFFLI_00320;inference=ab initio prediction:Prodigal:2.6;locus_tag=ELAGFFLI_00320;product=hypothetical protein
tig00000001	Prodigal:2.6	CDS	377664	378191	.	+	0	ID=ELAGFFLI_00321;inference=ab initio prediction:Prodigal:2.6;locus_tag=ELAGFFLI_00321;product=hypothetical protein
tig00000001	Prodigal:2.6	CDS	378231	378566	.	-	0	ID=ELAGFFLI_00322;inference=ab initio prediction:Prodigal:2.6;locus_tag=ELAGFFLI_00322;product=hypothetical protein
tig00000001	Prodigal:2.6	CDS	378563	380173	.	-	0	ID=ELAGFFLI_00323;inference=ab initio prediction:Prodigal:2.6;locus_tag=ELAGFFLI_00323;product=hypothetical protein
tig00000001	Prodigal:2.6	CDS	380170	380481	.	-	0	ID=ELAGFFLI_00324;inference=ab initio prediction:Prodigal:2.6;locus_tag=ELAGFFLI_00324;product=hypothetical protein
tig00000001	Prodigal:2.6	CDS	380507	381151	.	-	0	ID=ELAGFFLI_00325;inference=ab initio prediction:Prodigal:2.6;locus_tag=ELAGFFLI_00325;product=hypothetical protein
tig00000001	Prodigal:2.6	CDS	381522	382040	.	+	0	ID=ELAGFFLI_00326;inference=ab initio prediction:Prodigal:2.6;locus_tag=ELAGFFLI_00326;product=hypothetical protein
tig00000001	Prodigal:2.6	CDS	382180	383898	.	+	0	ID=ELAGFFLI_00327;inference=ab initio prediction:Prodigal:2.6;locus_tag=ELAGFFLI_00327;product=hypothetical protein
tig00000001	Prodigal:2.6	CDS	384025	384411	.	-	0	ID=ELAGFFLI_00328;inference=ab initio prediction:Prodigal:2.6;locus_tag=ELAGFFLI_00328;product=hypothetical protein
tig00000001	Prodigal:2.6	CDS	384473	385798	.	+	0	ID=ELAGFFLI_00329;Name=yciC;db_xref=COG:COG0523;gene=yciC;inference=ab initio prediction:Prodigal:2.6,similar to AA sequence:UniProtKB:P94400;locus_tag=ELAGFFLI_00329;product=Putative metal chaperone YciC
tig00000001	Prodigal:2.6	CDS	385999	387117	.	-	0	ID=ELAGFFLI_00330;inference=ab initio prediction:Prodigal:2.6;locus_tag=ELAGFFLI_00330;product=hypothetical protein
tig00000001	Prodigal:2.6	CDS	387348	387815	.	-	0	ID=ELAGFFLI_00331;inference=ab initio prediction:Prodigal:2.6;locus_tag=ELAGFFLI_00331;product=hypothetical protein
tig00000001	Prodigal:2.6	CDS	388227	389297	.	-	0	ID=ELAGFFLI_00332;inference=ab initio prediction:Prodigal:2.6;locus_tag=ELAGFFLI_00332;product=hypothetical protein
tig00000001	Prodigal:2.6	CDS	389322	389828	.	+	0	ID=ELAGFFLI_00333;inference=ab initio prediction:Prodigal:2.6;locus_tag=ELAGFFLI_00333;product=hypothetical protein
tig00000001	Prodigal:2.6	CDS	389914	391008	.	+	0	ID=ELAGFFLI_00334;Name=zapE;db_xref=COG:COG1485;gene=zapE;inference=ab initio prediction:Prodigal:2.6,similar to AA sequence:UniProtKB:P64612;locus_tag=ELAGFFLI_00334;product=Cell division protein ZapE
tig00000001	Prodigal:2.6	CDS	391175	391459	.	-	0	ID=ELAGFFLI_00335;inference=ab initio prediction:Prodigal:2.6;locus_tag=ELAGFFLI_00335;product=hypothetical protein
tig00000001	Prodigal:2.6	CDS	391456	391923	.	-	0	ID=ELAGFFLI_00336;inference=ab initio prediction:Prodigal:2.6;locus_tag=ELAGFFLI_00336;product=hypothetical protein
tig00000001	Prodigal:2.6	CDS	392136	392597	.	+	0	ID=ELAGFFLI_00337;Name=ohrR;gene=ohrR;inference=ab initio prediction:Prodigal:2.6,similar to AA sequence:UniProtKB:O34777;locus_tag=ELAGFFLI_00337;product=Organic hydroperoxide resistance transcriptional regulator
tig00000001	Prodigal:2.6	CDS	392704	393132	.	+	0	ID=ELAGFFLI_00338;Name=ohrA;db_xref=COG:COG1764;gene=ohrA;inference=ab initio prediction:Prodigal:2.6,similar to AA sequence:UniProtKB:O34762;locus_tag=ELAGFFLI_00338;product=Organic hydroperoxide resistance protein OhrA
tig00000001	Prodigal:2.6	CDS	393297	393998	.	+	0	ID=ELAGFFLI_00339;eC_number=1.11.1.18;Name=bpoC;db_xref=COG:COG0596;gene=bpoC;inference=ab initio prediction:Prodigal:2.6,similar to AA sequence:UniProtKB:P9WNH1;locus_tag=ELAGFFLI_00339;product=Putative non-heme bromoperoxidase BpoC
tig00000001	Prodigal:2.6	CDS	394008	394817	.	-	0	ID=ELAGFFLI_00340;inference=ab initio prediction:Prodigal:2.6;locus_tag=ELAGFFLI_00340;product=hypothetical protein
tig00000001	Prodigal:2.6	CDS	395042	395458	.	+	0	ID=ELAGFFLI_00341;inference=ab initio prediction:Prodigal:2.6;locus_tag=ELAGFFLI_00341;product=hypothetical protein
tig00000001	Prodigal:2.6	CDS	395515	395817	.	-	0	ID=ELAGFFLI_00342;inference=ab initio prediction:Prodigal:2.6;locus_tag=ELAGFFLI_00342;product=hypothetical protein
tig00000001	Prodigal:2.6	CDS	395965	396768	.	-	0	ID=ELAGFFLI_00343;eC_number=1.1.1.346;Name=dkgB;db_xref=COG:COG0656;gene=dkgB;inference=ab initio prediction:Prodigal:2.6,similar to AA sequence:UniProtKB:P30863;locus_tag=ELAGFFLI_00343;product=2%2C5-diketo-D-gluconic acid reductase B
tig00000001	Prodigal:2.6	CDS	396844	397872	.	-	0	ID=ELAGFFLI_00344;eC_number=1.3.1.-;Name=curA;db_xref=COG:COG2130;gene=curA;inference=ab initio prediction:Prodigal:2.6,similar to AA sequence:UniProtKB:P76113;locus_tag=ELAGFFLI_00344;product=NADPH-dependent curcumin reductase
tig00000001	Prodigal:2.6	CDS	397985	398956	.	-	0	ID=ELAGFFLI_00345;Name=tas;db_xref=COG:COG0667;gene=tas;inference=ab initio prediction:Prodigal:2.6,similar to AA sequence:UniProtKB:P0A9T4;locus_tag=ELAGFFLI_00345;product=Protein tas
tig00000001	Prodigal:2.6	CDS	399179	400033	.	+	0	ID=ELAGFFLI_00346;inference=ab initio prediction:Prodigal:2.6;locus_tag=ELAGFFLI_00346;product=hypothetical protein
tig00000001	Prodigal:2.6	CDS	400169	400741	.	+	0	ID=ELAGFFLI_00347;eC_number=5.4.99.20;Name=rluE;db_xref=COG:COG1187;gene=rluE;inference=ab initio prediction:Prodigal:2.6,similar to AA sequence:UniProtKB:P75966;locus_tag=ELAGFFLI_00347;product=Ribosomal large subunit pseudouridine synthase E
tig00000001	Prodigal:2.6	CDS	400832	401263	.	-	0	ID=ELAGFFLI_00348;inference=ab initio prediction:Prodigal:2.6;locus_tag=ELAGFFLI_00348;product=hypothetical protein
tig00000001	Prodigal:2.6	CDS	401569	404070	.	-	0	ID=ELAGFFLI_00349;inference=ab initio prediction:Prodigal:2.6;locus_tag=ELAGFFLI_00349;product=hypothetical protein
tig00000001	Prodigal:2.6	CDS	404254	406371	.	+	0	ID=ELAGFFLI_00350;inference=ab initio prediction:Prodigal:2.6;locus_tag=ELAGFFLI_00350;product=hypothetical protein
tig00000001	Prodigal:2.6	CDS	407411	407884	.	-	0	ID=ELAGFFLI_00351;inference=ab initio prediction:Prodigal:2.6;locus_tag=ELAGFFLI_00351;product=hypothetical protein
tig00000001	Prodigal:2.6	CDS	407989	408321	.	-	0	ID=ELAGFFLI_00352;eC_number=3.5.2.17;Name=pucM;db_xref=COG:COG2351;gene=pucM;inference=ab initio prediction:Prodigal:2.6,similar to AA sequence:UniProtKB:O32142;locus_tag=ELAGFFLI_00352;product=5-hydroxyisourate hydrolase
tig00000001	Prodigal:2.6	CDS	408318	409739	.	-	0	ID=ELAGFFLI_00353;eC_number=1.14.13.-;Name=hpyO;db_xref=COG:COG2072;gene=hpyO;inference=ab initio prediction:Prodigal:2.6,similar to AA sequence:UniProtKB:Q8PDQ6;locus_tag=ELAGFFLI_00353;product=FAD-dependent urate hydroxylase
tig00000001	Prodigal:2.6	CDS	409736	410227	.	-	0	ID=ELAGFFLI_00354;Name=pucL;db_xref=COG:COG3195;gene=pucL;inference=ab initio prediction:Prodigal:2.6,similar to AA sequence:UniProtKB:O32141;locus_tag=ELAGFFLI_00354;product=Uric acid degradation bifunctional protein PucL
tig00000001	Prodigal:2.6	CDS	410224	410619	.	-	0	ID=ELAGFFLI_00355;inference=ab initio prediction:Prodigal:2.6;locus_tag=ELAGFFLI_00355;product=hypothetical protein
tig00000001	Prodigal:2.6	CDS	410616	411506	.	-	0	ID=ELAGFFLI_00356;inference=ab initio prediction:Prodigal:2.6;locus_tag=ELAGFFLI_00356;product=hypothetical protein
tig00000001	Prodigal:2.6	CDS	411503	412759	.	-	0	ID=ELAGFFLI_00357;eC_number=2.6.1.112;Name=pucG;db_xref=COG:COG0075;gene=pucG;inference=ab initio prediction:Prodigal:2.6,similar to AA sequence:UniProtKB:O32148;locus_tag=ELAGFFLI_00357;product=(S)-ureidoglycine--glyoxylate transaminase
tig00000001	Prodigal:2.6	CDS	412749	414023	.	-	0	ID=ELAGFFLI_00358;eC_number=3.5.1.87;Name=amaB;gene=amaB;inference=ab initio prediction:Prodigal:2.6,similar to AA sequence:UniProtKB:P37113;locus_tag=ELAGFFLI_00358;product=N-carbamoyl-L-amino acid hydrolase
tig00000001	Prodigal:2.6	CDS	414796	415689	.	+	0	ID=ELAGFFLI_00359;Name=pgrR_2;gene=pgrR_2;inference=ab initio prediction:Prodigal:2.6,similar to AA sequence:UniProtKB:P77333;locus_tag=ELAGFFLI_00359;product=HTH-type transcriptional regulator PgrR
tig00000001	Prodigal:2.6	CDS	416008	417207	.	+	0	ID=ELAGFFLI_00360;Name=nepI_1;db_xref=COG:COG2814;gene=nepI_1;inference=ab initio prediction:Prodigal:2.6,similar to AA sequence:UniProtKB:P0ADL1;locus_tag=ELAGFFLI_00360;product=Purine ribonucleoside efflux pump NepI
tig00000001	Prodigal:2.6	CDS	417301	418209	.	-	0	ID=ELAGFFLI_00361;Name=dmlR_2;gene=dmlR_2;inference=ab initio prediction:Prodigal:2.6,similar to AA sequence:UniProtKB:P76250;locus_tag=ELAGFFLI_00361;product=HTH-type transcriptional regulator DmlR
tig00000001	Prodigal:2.6	CDS	418414	419472	.	+	0	ID=ELAGFFLI_00362;eC_number=3.8.1.5;Name=dhmA;gene=dhmA;inference=ab initio prediction:Prodigal:2.6,protein motif:HAMAP:MF_01230;locus_tag=ELAGFFLI_00362;product=Haloalkane dehalogenase
tig00000001	Prodigal:2.6	CDS	419587	419946	.	+	0	ID=ELAGFFLI_00363;inference=ab initio prediction:Prodigal:2.6;locus_tag=ELAGFFLI_00363;product=hypothetical protein
tig00000001	Prodigal:2.6	CDS	419943	420737	.	+	0	ID=ELAGFFLI_00364;inference=ab initio prediction:Prodigal:2.6;locus_tag=ELAGFFLI_00364;product=hypothetical protein
tig00000001	Prodigal:2.6	CDS	420750	422090	.	+	0	ID=ELAGFFLI_00365;inference=ab initio prediction:Prodigal:2.6;locus_tag=ELAGFFLI_00365;product=hypothetical protein
tig00000001	Prodigal:2.6	CDS	422241	423632	.	-	0	ID=ELAGFFLI_00366;inference=ab initio prediction:Prodigal:2.6;locus_tag=ELAGFFLI_00366;product=hypothetical protein
tig00000001	Prodigal:2.6	CDS	423639	423833	.	-	0	ID=ELAGFFLI_00367;inference=ab initio prediction:Prodigal:2.6;locus_tag=ELAGFFLI_00367;product=hypothetical protein
tig00000001	Prodigal:2.6	CDS	424019	424477	.	-	0	ID=ELAGFFLI_00368;inference=ab initio prediction:Prodigal:2.6;locus_tag=ELAGFFLI_00368;product=hypothetical protein
tig00000001	Prodigal:2.6	CDS	425542	426522	.	-	0	ID=ELAGFFLI_00369;db_xref=COG:COG3039;inference=ab initio prediction:Prodigal:2.6,similar to AA sequence:ISfinder:IS1646;locus_tag=ELAGFFLI_00369;product=IS5 family transposase IS1646
tig00000001	Prodigal:2.6	CDS	426711	427691	.	-	0	ID=ELAGFFLI_00370;db_xref=COG:COG3039;inference=ab initio prediction:Prodigal:2.6,similar to AA sequence:ISfinder:IS1646;locus_tag=ELAGFFLI_00370;product=IS5 family transposase IS1646
tig00000001	Prodigal:2.6	CDS	428045	428926	.	+	0	ID=ELAGFFLI_00371;inference=ab initio prediction:Prodigal:2.6;locus_tag=ELAGFFLI_00371;product=hypothetical protein
tig00000001	Prodigal:2.6	CDS	429047	430900	.	-	0	ID=ELAGFFLI_00372;inference=ab initio prediction:Prodigal:2.6;locus_tag=ELAGFFLI_00372;product=hypothetical protein
tig00000001	Prodigal:2.6	CDS	430915	431445	.	-	0	ID=ELAGFFLI_00373;inference=ab initio prediction:Prodigal:2.6;locus_tag=ELAGFFLI_00373;product=hypothetical protein
tig00000001	Prodigal:2.6	CDS	431676	433256	.	-	0	ID=ELAGFFLI_00374;eC_number=3.5.1.126;Name=hpxW;db_xref=COG:COG0405;gene=hpxW;inference=ab initio prediction:Prodigal:2.6,similar to AA sequence:UniProtKB:A6T9C8;locus_tag=ELAGFFLI_00374;product=Oxamate amidohydrolase proenzyme
tig00000001	Prodigal:2.6	CDS	433256	434716	.	-	0	ID=ELAGFFLI_00375;eC_number=3.5.1.84;Name=atzE;gene=atzE;inference=ab initio prediction:Prodigal:2.6,similar to AA sequence:UniProtKB:Q936X3;locus_tag=ELAGFFLI_00375;product=Biuret hydrolase
tig00000001	Prodigal:2.6	CDS	434850	436013	.	-	0	ID=ELAGFFLI_00376;eC_number=3.2.2.8;Name=rihB;db_xref=COG:COG1957;gene=rihB;inference=ab initio prediction:Prodigal:2.6,similar to AA sequence:UniProtKB:P33022;locus_tag=ELAGFFLI_00376;product=Pyrimidine-specific ribonucleoside hydrolase RihB
tig00000001	Prodigal:2.6	CDS	436160	437728	.	-	0	ID=ELAGFFLI_00377;eC_number=3.5.4.4;Name=add;gene=add;inference=ab initio prediction:Prodigal:2.6,protein motif:HAMAP:MF_00540;locus_tag=ELAGFFLI_00377;product=Adenosine deaminase
tig00000001	Prodigal:2.6	CDS	437847	439160	.	-	0	ID=ELAGFFLI_00378;Name=adeQ;db_xref=COG:COG2252;gene=adeQ;inference=ab initio prediction:Prodigal:2.6,similar to AA sequence:UniProtKB:P31440;locus_tag=ELAGFFLI_00378;product=Adenine permease AdeQ
tig00000001	Prodigal:2.6	CDS	439559	440518	.	-	0	ID=ELAGFFLI_00379;eC_number=1.-.-.-;Name=ophA1;gene=ophA1;inference=ab initio prediction:Prodigal:2.6,similar to AA sequence:UniProtKB:P33164;locus_tag=ELAGFFLI_00379;product=Phthalate dioxygenase reductase
tig00000001	Prodigal:2.6	CDS	440536	441588	.	-	0	ID=ELAGFFLI_00380;eC_number=1.14.13.178;Name=ndmA;gene=ndmA;inference=ab initio prediction:Prodigal:2.6,similar to AA sequence:UniProtKB:H9N289;locus_tag=ELAGFFLI_00380;product=Methylxanthine N1-demethylase NdmA
tig00000001	Prodigal:2.6	CDS	441716	442633	.	+	0	ID=ELAGFFLI_00381;inference=ab initio prediction:Prodigal:2.6;locus_tag=ELAGFFLI_00381;product=hypothetical protein
tig00000001	Prodigal:2.6	CDS	442773	443693	.	+	0	ID=ELAGFFLI_00382;eC_number=3.1.11.-;Name=tatD;db_xref=COG:COG0084;gene=tatD;inference=ab initio prediction:Prodigal:2.6,similar to AA sequence:UniProtKB:P27859;locus_tag=ELAGFFLI_00382;product=3'-5' ssDNA/RNA exonuclease TatD
tig00000001	Prodigal:2.6	CDS	443710	444405	.	-	0	ID=ELAGFFLI_00383;inference=ab initio prediction:Prodigal:2.6;locus_tag=ELAGFFLI_00383;product=hypothetical protein
tig00000001	Prodigal:2.6	CDS	444576	445463	.	-	0	ID=ELAGFFLI_00384;Name=benM;gene=benM;inference=ab initio prediction:Prodigal:2.6,similar to AA sequence:UniProtKB:O68014;locus_tag=ELAGFFLI_00384;product=HTH-type transcriptional regulator BenM
tig00000001	Prodigal:2.6	CDS	445480	446850	.	+	0	ID=ELAGFFLI_00385;Name=ynfM;gene=ynfM;inference=ab initio prediction:Prodigal:2.6,similar to AA sequence:UniProtKB:P43531;locus_tag=ELAGFFLI_00385;product=Inner membrane transport protein YnfM
tig00000001	Prodigal:2.6	CDS	446906	447343	.	-	0	ID=ELAGFFLI_00386;inference=ab initio prediction:Prodigal:2.6;locus_tag=ELAGFFLI_00386;product=hypothetical protein
tig00000001	Prodigal:2.6	CDS	447433	448368	.	+	0	ID=ELAGFFLI_00387;eC_number=3.1.1.2;inference=ab initio prediction:Prodigal:2.6,similar to AA sequence:UniProtKB:P22862;locus_tag=ELAGFFLI_00387;product=Arylesterase
tig00000001	Prodigal:2.6	CDS	448486	449496	.	-	0	ID=ELAGFFLI_00388;inference=ab initio prediction:Prodigal:2.6;locus_tag=ELAGFFLI_00388;product=hypothetical protein
tig00000001	Prodigal:2.6	CDS	449598	452129	.	-	0	ID=ELAGFFLI_00389;Name=btuB_3;gene=btuB_3;inference=ab initio prediction:Prodigal:2.6,protein motif:HAMAP:MF_01531;locus_tag=ELAGFFLI_00389;product=Vitamin B12 transporter BtuB
tig00000001	Prodigal:2.6	CDS	452520	454046	.	+	0	ID=ELAGFFLI_00390;eC_number=3.5.1.-;Name=cobB;gene=cobB;inference=ab initio prediction:Prodigal:2.6,protein motif:HAMAP:MF_01967;locus_tag=ELAGFFLI_00390;product=NAD-dependent protein deacetylase
tig00000001	Prodigal:2.6	CDS	454095	455225	.	+	0	ID=ELAGFFLI_00391;eC_number=1.6.99.1;Name=namA_1;db_xref=COG:COG1902;gene=namA_1;inference=ab initio prediction:Prodigal:2.6,similar to AA sequence:UniProtKB:Q5KXG9;locus_tag=ELAGFFLI_00391;product=NADPH dehydrogenase
tig00000001	Prodigal:2.6	CDS	455307	456185	.	+	0	ID=ELAGFFLI_00392;eC_number=1.1.1.291;Name=Hgd;gene=Hgd;inference=ab initio prediction:Prodigal:2.6,similar to AA sequence:UniProtKB:Q0QLF5;locus_tag=ELAGFFLI_00392;product=2-(hydroxymethyl)glutarate dehydrogenase
tig00000001	Prodigal:2.6	CDS	456399	456791	.	+	0	ID=ELAGFFLI_00393;inference=ab initio prediction:Prodigal:2.6;locus_tag=ELAGFFLI_00393;product=hypothetical protein
tig00000001	Prodigal:2.6	CDS	456860	457711	.	+	0	ID=ELAGFFLI_00394;eC_number=3.5.1.10;Name=purU;db_xref=COG:COG0788;gene=purU;inference=ab initio prediction:Prodigal:2.6,similar to AA sequence:UniProtKB:P9WHM3;locus_tag=ELAGFFLI_00394;product=Formyltetrahydrofolate deformylase
tig00000001	Prodigal:2.6	CDS	457855	458994	.	+	0	ID=ELAGFFLI_00395;Name=ybjJ;gene=ybjJ;inference=ab initio prediction:Prodigal:2.6,similar to AA sequence:UniProtKB:P75810;locus_tag=ELAGFFLI_00395;product=Inner membrane protein YbjJ
tig00000001	Prodigal:2.6	CDS	459080	459781	.	-	0	ID=ELAGFFLI_00396;Name=baeR;db_xref=COG:COG0745;gene=baeR;inference=ab initio prediction:Prodigal:2.6,similar to AA sequence:UniProtKB:P69229;locus_tag=ELAGFFLI_00396;product=Transcriptional regulatory protein BaeR
tig00000001	Prodigal:2.6	CDS	459781	461160	.	-	0	ID=ELAGFFLI_00397;eC_number=2.7.13.3;Name=baeS;db_xref=COG:COG0642;gene=baeS;inference=ab initio prediction:Prodigal:2.6,similar to AA sequence:UniProtKB:P30847;locus_tag=ELAGFFLI_00397;product=Signal transduction histidine-protein kinase BaeS
tig00000001	Prodigal:2.6	CDS	461411	462688	.	+	0	ID=ELAGFFLI_00398;Name=mexA_1;gene=mexA_1;inference=ab initio prediction:Prodigal:2.6,similar to AA sequence:UniProtKB:P52477;locus_tag=ELAGFFLI_00398;product=Multidrug resistance protein MexA
tig00000001	Prodigal:2.6	CDS	462698	465847	.	+	0	ID=ELAGFFLI_00399;Name=mexB_1;db_xref=COG:COG0841;gene=mexB_1;inference=ab initio prediction:Prodigal:2.6,similar to AA sequence:UniProtKB:P52002;locus_tag=ELAGFFLI_00399;product=Multidrug resistance protein MexB
tig00000001	Prodigal:2.6	CDS	465844	467277	.	+	0	ID=ELAGFFLI_00400;Name=oprM_1;db_xref=COG:COG1538;gene=oprM_1;inference=ab initio prediction:Prodigal:2.6,similar to AA sequence:UniProtKB:Q51487;locus_tag=ELAGFFLI_00400;product=Outer membrane protein OprM
tig00000001	Prodigal:2.6	CDS	467952	469910	.	-	0	ID=ELAGFFLI_00401;inference=ab initio prediction:Prodigal:2.6;locus_tag=ELAGFFLI_00401;product=hypothetical protein
tig00000001	Prodigal:2.6	CDS	470220	471119	.	-	0	ID=ELAGFFLI_00402;inference=ab initio prediction:Prodigal:2.6;locus_tag=ELAGFFLI_00402;product=hypothetical protein
tig00000001	Prodigal:2.6	CDS	471238	471903	.	-	0	ID=ELAGFFLI_00403;eC_number=1.17.99.6;Name=queH;db_xref=COG:COG1636;gene=queH;inference=ab initio prediction:Prodigal:2.6,similar to AA sequence:UniProtKB:Q7VYQ1;locus_tag=ELAGFFLI_00403;product=Epoxyqueuosine reductase QueH
tig00000001	Prodigal:2.6	CDS	471903	472835	.	-	0	ID=ELAGFFLI_00404;Name=metR;gene=metR;inference=ab initio prediction:Prodigal:2.6,similar to AA sequence:UniProtKB:P0A9F9;locus_tag=ELAGFFLI_00404;product=HTH-type transcriptional regulator MetR
tig00000001	Prodigal:2.6	CDS	472933	473526	.	+	0	ID=ELAGFFLI_00405;eC_number=1.5.1.38;Name=msuE_1;db_xref=COG:COG0431;gene=msuE_1;inference=ab initio prediction:Prodigal:2.6,similar to AA sequence:UniProtKB:Q88J85;locus_tag=ELAGFFLI_00405;product=FMN reductase (NADPH)
tig00000001	Prodigal:2.6	CDS	473695	474696	.	+	0	ID=ELAGFFLI_00406;inference=ab initio prediction:Prodigal:2.6;locus_tag=ELAGFFLI_00406;product=hypothetical protein
tig00000001	Prodigal:2.6	CDS	474725	475756	.	+	0	ID=ELAGFFLI_00407;eC_number=4.4.1.23;Name=xecA1;gene=xecA1;inference=ab initio prediction:Prodigal:2.6,similar to AA sequence:UniProtKB:Q56837;locus_tag=ELAGFFLI_00407;product=2-hydroxypropyl-CoM lyase
tig00000001	Prodigal:2.6	CDS	475909	477354	.	-	0	ID=ELAGFFLI_00408;inference=ab initio prediction:Prodigal:2.6;locus_tag=ELAGFFLI_00408;product=hypothetical protein
tig00000001	Prodigal:2.6	CDS	477969	478859	.	-	0	ID=ELAGFFLI_00409;eC_number=1.6.5.2;Name=qorB;db_xref=COG:COG0702;gene=qorB;inference=ab initio prediction:Prodigal:2.6,similar to AA sequence:UniProtKB:P39315;locus_tag=ELAGFFLI_00409;product=Quinone oxidoreductase 2
tig00000001	Prodigal:2.6	CDS	478994	479428	.	+	0	ID=ELAGFFLI_00410;inference=ab initio prediction:Prodigal:2.6;locus_tag=ELAGFFLI_00410;product=hypothetical protein
tig00000001	Prodigal:2.6	CDS	479664	481241	.	-	0	ID=ELAGFFLI_00411;inference=ab initio prediction:Prodigal:2.6;locus_tag=ELAGFFLI_00411;product=hypothetical protein
tig00000001	Prodigal:2.6	CDS	482674	483117	.	-	0	ID=ELAGFFLI_00412;inference=ab initio prediction:Prodigal:2.6;locus_tag=ELAGFFLI_00412;product=hypothetical protein
tig00000001	Prodigal:2.6	CDS	483187	483978	.	-	0	ID=ELAGFFLI_00413;inference=ab initio prediction:Prodigal:2.6;locus_tag=ELAGFFLI_00413;product=hypothetical protein
tig00000001	Prodigal:2.6	CDS	484377	485183	.	-	0	ID=ELAGFFLI_00414;db_xref=COG:COG3039;inference=ab initio prediction:Prodigal:2.6,similar to AA sequence:ISfinder:ISAzo23;locus_tag=ELAGFFLI_00414;product=IS5 family transposase ISAzo23
tig00000001	Prodigal:2.6	CDS	485279	485524	.	-	0	ID=ELAGFFLI_00415;inference=ab initio prediction:Prodigal:2.6;locus_tag=ELAGFFLI_00415;product=hypothetical protein
tig00000001	Prodigal:2.6	CDS	486187	486435	.	-	0	ID=ELAGFFLI_00416;inference=ab initio prediction:Prodigal:2.6;locus_tag=ELAGFFLI_00416;product=hypothetical protein
tig00000001	Prodigal:2.6	CDS	486537	486887	.	-	0	ID=ELAGFFLI_00417;inference=ab initio prediction:Prodigal:2.6;locus_tag=ELAGFFLI_00417;product=hypothetical protein
tig00000001	Prodigal:2.6	CDS	487254	488093	.	+	0	ID=ELAGFFLI_00418;inference=ab initio prediction:Prodigal:2.6;locus_tag=ELAGFFLI_00418;product=hypothetical protein
tig00000001	Prodigal:2.6	CDS	488090	489541	.	+	0	ID=ELAGFFLI_00419;inference=ab initio prediction:Prodigal:2.6;locus_tag=ELAGFFLI_00419;product=hypothetical protein
tig00000001	Prodigal:2.6	CDS	489623	490162	.	-	0	ID=ELAGFFLI_00420;inference=ab initio prediction:Prodigal:2.6;locus_tag=ELAGFFLI_00420;product=hypothetical protein
tig00000001	Prodigal:2.6	CDS	490285	491247	.	+	0	ID=ELAGFFLI_00421;inference=ab initio prediction:Prodigal:2.6,similar to AA sequence:ISfinder:IS1595;locus_tag=ELAGFFLI_00421;product=IS1595 family transposase IS1595
tig00000001	Prodigal:2.6	CDS	491978	492487	.	-	0	ID=ELAGFFLI_00422;inference=ab initio prediction:Prodigal:2.6;locus_tag=ELAGFFLI_00422;product=hypothetical protein
tig00000001	Prodigal:2.6	CDS	493144	493641	.	-	0	ID=ELAGFFLI_00423;inference=ab initio prediction:Prodigal:2.6;locus_tag=ELAGFFLI_00423;product=hypothetical protein
tig00000001	Prodigal:2.6	CDS	493667	494629	.	-	0	ID=ELAGFFLI_00424;inference=ab initio prediction:Prodigal:2.6,similar to AA sequence:ISfinder:IS1595;locus_tag=ELAGFFLI_00424;product=IS1595 family transposase IS1595
tig00000001	Prodigal:2.6	CDS	495408	495542	.	-	0	ID=ELAGFFLI_00425;inference=ab initio prediction:Prodigal:2.6;locus_tag=ELAGFFLI_00425;product=hypothetical protein
tig00000001	Prodigal:2.6	CDS	496480	497460	.	+	0	ID=ELAGFFLI_00426;db_xref=COG:COG3039;inference=ab initio prediction:Prodigal:2.6,similar to AA sequence:ISfinder:IS1646;locus_tag=ELAGFFLI_00426;product=IS5 family transposase IS1646
tig00000001	Prodigal:2.6	CDS	497642	498622	.	+	0	ID=ELAGFFLI_00427;db_xref=COG:COG3039;inference=ab initio prediction:Prodigal:2.6,similar to AA sequence:ISfinder:IS1646;locus_tag=ELAGFFLI_00427;product=IS5 family transposase IS1646
tig00000001	Prodigal:2.6	CDS	498712	498972	.	-	0	ID=ELAGFFLI_00428;inference=ab initio prediction:Prodigal:2.6;locus_tag=ELAGFFLI_00428;product=hypothetical protein
tig00000001	Prodigal:2.6	CDS	499274	499546	.	+	0	ID=ELAGFFLI_00429;inference=ab initio prediction:Prodigal:2.6,similar to AA sequence:ISfinder:ISXac3;locus_tag=ELAGFFLI_00429;product=IS3 family transposase ISXac3
tig00000001	Prodigal:2.6	CDS	499600	500418	.	+	0	ID=ELAGFFLI_00430;inference=ab initio prediction:Prodigal:2.6,similar to AA sequence:ISfinder:ISXac3;locus_tag=ELAGFFLI_00430;product=IS3 family transposase ISXac3
tig00000001	Prodigal:2.6	CDS	500423	500791	.	-	0	ID=ELAGFFLI_00431;inference=ab initio prediction:Prodigal:2.6;locus_tag=ELAGFFLI_00431;product=hypothetical protein
tig00000001	Prodigal:2.6	CDS	500863	501435	.	-	0	ID=ELAGFFLI_00432;inference=ab initio prediction:Prodigal:2.6;locus_tag=ELAGFFLI_00432;product=hypothetical protein
tig00000001	Prodigal:2.6	CDS	502023	503861	.	-	0	ID=ELAGFFLI_00433;eC_number=4.2.1.9;Name=ilvD;db_xref=COG:COG0129;gene=ilvD;inference=ab initio prediction:Prodigal:2.6,similar to AA sequence:UniProtKB:P05791;locus_tag=ELAGFFLI_00433;product=Dihydroxy-acid dehydratase
tig00000001	Prodigal:2.6	CDS	504105	504422	.	+	0	ID=ELAGFFLI_00434;inference=ab initio prediction:Prodigal:2.6,similar to AA sequence:UniProtKB:P0AFT8;locus_tag=ELAGFFLI_00434;note=UPF0153 protein YeiW;product=hypothetical protein
tig00000001	Prodigal:2.6	CDS	504469	505014	.	-	0	ID=ELAGFFLI_00435;Name=yrdA;db_xref=COG:COG0663;gene=yrdA;inference=ab initio prediction:Prodigal:2.6,similar to AA sequence:UniProtKB:P0A9W9;locus_tag=ELAGFFLI_00435;product=Protein YrdA
tig00000001	Prodigal:2.6	CDS	505527	506837	.	+	0	ID=ELAGFFLI_00436;Name=pcaK;db_xref=COG:COG0477;gene=pcaK;inference=ab initio prediction:Prodigal:2.6,similar to AA sequence:UniProtKB:Q43975;locus_tag=ELAGFFLI_00436;product=4-hydroxybenzoate transporter PcaK
tig00000001	Prodigal:2.6	CDS	506976	508220	.	+	0	ID=ELAGFFLI_00437;eC_number=3.1.4.-;db_xref=COG:COG2206;inference=ab initio prediction:Prodigal:2.6,similar to AA sequence:UniProtKB:Q9HWS0;locus_tag=ELAGFFLI_00437;product=Cyclic di-GMP phosphodiesterase
tig00000001	Prodigal:2.6	CDS	508590	509066	.	+	0	ID=ELAGFFLI_00438;inference=ab initio prediction:Prodigal:2.6;locus_tag=ELAGFFLI_00438;product=hypothetical protein
tig00000001	Prodigal:2.6	CDS	509213	510223	.	+	0	ID=ELAGFFLI_00439;inference=ab initio prediction:Prodigal:2.6;locus_tag=ELAGFFLI_00439;product=hypothetical protein
tig00000001	Prodigal:2.6	CDS	510257	511024	.	+	0	ID=ELAGFFLI_00440;eC_number=1.1.1.194;Name=calA;gene=calA;inference=ab initio prediction:Prodigal:2.6,similar to AA sequence:UniProtKB:P0DMP5;locus_tag=ELAGFFLI_00440;product=Coniferyl-alcohol dehydrogenase
tig00000001	Prodigal:2.6	CDS	511052	512533	.	+	0	ID=ELAGFFLI_00441;eC_number=1.2.1.28;Name=xylC;gene=xylC;inference=ab initio prediction:Prodigal:2.6,similar to AA sequence:UniProtKB:P43503;locus_tag=ELAGFFLI_00441;product=Benzaldehyde dehydrogenase [NAD(+)]
tig00000001	Prodigal:2.6	CDS	513167	514063	.	-	0	ID=ELAGFFLI_00442;Name=rhaR_1;gene=rhaR_1;inference=ab initio prediction:Prodigal:2.6,protein motif:HAMAP:MF_01533;locus_tag=ELAGFFLI_00442;product=HTH-type transcriptional activator RhaR
tig00000001	Prodigal:2.6	CDS	514162	515349	.	+	0	ID=ELAGFFLI_00443;eC_number=1.14.13.2;Name=pobA;db_xref=COG:COG0654;gene=pobA;inference=ab initio prediction:Prodigal:2.6,similar to AA sequence:UniProtKB:P20586;locus_tag=ELAGFFLI_00443;product=p-hydroxybenzoate hydroxylase
tig00000001	Prodigal:2.6	CDS	515724	516236	.	+	0	ID=ELAGFFLI_00444;inference=ab initio prediction:Prodigal:2.6;locus_tag=ELAGFFLI_00444;product=hypothetical protein
tig00000001	Prodigal:2.6	CDS	516352	517851	.	-	0	ID=ELAGFFLI_00445;eC_number=2.7.1.30;Name=glpK;gene=glpK;inference=ab initio prediction:Prodigal:2.6,similar to AA sequence:UniProtKB:Q9WX53;locus_tag=ELAGFFLI_00445;product=Glycerol kinase
tig00000001	Prodigal:2.6	CDS	517987	518808	.	-	0	ID=ELAGFFLI_00446;Name=glpF;db_xref=COG:COG0580;gene=glpF;inference=ab initio prediction:Prodigal:2.6,similar to AA sequence:UniProtKB:P0AER0;locus_tag=ELAGFFLI_00446;product=Glycerol uptake facilitator protein
tig00000001	Prodigal:2.6	CDS	519005	520519	.	-	0	ID=ELAGFFLI_00447;eC_number=1.1.5.3;Name=glpD;db_xref=COG:COG0578;gene=glpD;inference=ab initio prediction:Prodigal:2.6,similar to AA sequence:UniProtKB:P13035;locus_tag=ELAGFFLI_00447;product=Aerobic glycerol-3-phosphate dehydrogenase
tig00000001	Prodigal:2.6	CDS	520746	521573	.	-	0	ID=ELAGFFLI_00448;Name=glpR;db_xref=COG:COG1349;gene=glpR;inference=ab initio prediction:Prodigal:2.6,similar to AA sequence:UniProtKB:P0ACL0;locus_tag=ELAGFFLI_00448;product=Glycerol-3-phosphate regulon repressor
tig00000001	Prodigal:2.6	CDS	521735	522718	.	-	0	ID=ELAGFFLI_00449;eC_number=1.-.-.-;Name=pobB;gene=pobB;inference=ab initio prediction:Prodigal:2.6,similar to AA sequence:UniProtKB:Q52186;locus_tag=ELAGFFLI_00449;product=Phenoxybenzoate dioxygenase subunit beta
tig00000001	Prodigal:2.6	CDS	522711	523514	.	-	0	ID=ELAGFFLI_00450;inference=ab initio prediction:Prodigal:2.6;locus_tag=ELAGFFLI_00450;product=hypothetical protein
tig00000001	Prodigal:2.6	CDS	523536	524612	.	-	0	ID=ELAGFFLI_00451;eC_number=1.14.14.-;Name=tsaM1;gene=tsaM1;inference=ab initio prediction:Prodigal:2.6,similar to AA sequence:UniProtKB:P94679;locus_tag=ELAGFFLI_00451;product=Toluene-4-sulfonate monooxygenase system iron-sulfur subunit TsaM1
tig00000001	Prodigal:2.6	CDS	524868	525731	.	+	0	ID=ELAGFFLI_00452;eC_number=2.8.3.6;Name=catI;gene=catI;inference=ab initio prediction:Prodigal:2.6,similar to AA sequence:UniProtKB:Q8VPF3;locus_tag=ELAGFFLI_00452;product=3-oxoadipate CoA-transferase subunit A
tig00000001	Prodigal:2.6	CDS	525728	526516	.	+	0	ID=ELAGFFLI_00453;eC_number=2.8.3.6;Name=catJ;gene=catJ;inference=ab initio prediction:Prodigal:2.6,similar to AA sequence:UniProtKB:Q8VPF2;locus_tag=ELAGFFLI_00453;product=3-oxoadipate CoA-transferase subunit B
tig00000001	Prodigal:2.6	CDS	526513	527721	.	+	0	ID=ELAGFFLI_00454;eC_number=2.3.1.174;Name=pcaF;gene=pcaF;inference=ab initio prediction:Prodigal:2.6,similar to AA sequence:UniProtKB:Q8VPF1;locus_tag=ELAGFFLI_00454;product=Beta-ketoadipyl-CoA thiolase
tig00000001	Prodigal:2.6	CDS	527836	528564	.	+	0	ID=ELAGFFLI_00455;eC_number=1.13.11.3;Name=pcaH;db_xref=COG:COG3485;gene=pcaH;inference=ab initio prediction:Prodigal:2.6,similar to AA sequence:UniProtKB:P00437;locus_tag=ELAGFFLI_00455;product=Protocatechuate 3%2C4-dioxygenase beta chain
tig00000001	Prodigal:2.6	CDS	528569	529132	.	+	0	ID=ELAGFFLI_00456;eC_number=1.13.11.3;Name=pcaG;db_xref=COG:COG3485;gene=pcaG;inference=ab initio prediction:Prodigal:2.6,similar to AA sequence:UniProtKB:P20371;locus_tag=ELAGFFLI_00456;product=Protocatechuate 3%2C4-dioxygenase alpha chain
tig00000001	Prodigal:2.6	CDS	529250	530602	.	+	0	ID=ELAGFFLI_00457;eC_number=5.5.1.2;Name=pcaB;db_xref=COG:COG0015;gene=pcaB;inference=ab initio prediction:Prodigal:2.6,similar to AA sequence:UniProtKB:Q59092;locus_tag=ELAGFFLI_00457;product=3-carboxy-cis%2Ccis-muconate cycloisomerase
tig00000001	Prodigal:2.6	CDS	530613	531395	.	+	0	ID=ELAGFFLI_00458;eC_number=3.1.1.24;Name=catD_1;db_xref=COG:COG0596;gene=catD_1;inference=ab initio prediction:Prodigal:2.6,similar to AA sequence:UniProtKB:P00632;locus_tag=ELAGFFLI_00458;product=3-oxoadipate enol-lactonase 2
tig00000001	Prodigal:2.6	CDS	531460	531846	.	+	0	ID=ELAGFFLI_00459;inference=ab initio prediction:Prodigal:2.6;locus_tag=ELAGFFLI_00459;product=hypothetical protein
tig00000001	Prodigal:2.6	CDS	532104	533030	.	+	0	ID=ELAGFFLI_00460;eC_number=4.2.99.20;Name=menH_1;gene=menH_1;inference=ab initio prediction:Prodigal:2.6,protein motif:HAMAP:MF_01660;locus_tag=ELAGFFLI_00460;product=2-succinyl-6-hydroxy-2%2C4-cyclohexadiene-1-carboxylate synthase
tig00000001	Prodigal:2.6	CDS	533047	533907	.	-	0	ID=ELAGFFLI_00461;Name=pcaR;db_xref=COG:COG1414;gene=pcaR;inference=ab initio prediction:Prodigal:2.6,similar to AA sequence:UniProtKB:Q52154;locus_tag=ELAGFFLI_00461;product=Pca regulon regulatory protein
tig00000001	Prodigal:2.6	CDS	534055	534915	.	+	0	ID=ELAGFFLI_00462;inference=ab initio prediction:Prodigal:2.6;locus_tag=ELAGFFLI_00462;product=hypothetical protein
tig00000001	Prodigal:2.6	CDS	535259	536002	.	+	0	ID=ELAGFFLI_00463;eC_number=3.1.1.-;Name=aes_2;gene=aes_2;inference=ab initio prediction:Prodigal:2.6,protein motif:HAMAP:MF_01958;locus_tag=ELAGFFLI_00463;product=Acetyl esterase
tig00000001	Prodigal:2.6	CDS	535999	536691	.	-	0	ID=ELAGFFLI_00464;inference=ab initio prediction:Prodigal:2.6;locus_tag=ELAGFFLI_00464;product=hypothetical protein
tig00000001	Prodigal:2.6	CDS	537153	539057	.	-	0	ID=ELAGFFLI_00465;Name=mnmG;db_xref=COG:COG0445;gene=mnmG;inference=ab initio prediction:Prodigal:2.6,similar to AA sequence:UniProtKB:P0A6U3;locus_tag=ELAGFFLI_00465;product=tRNA uridine 5-carboxymethylaminomethyl modification enzyme MnmG
tig00000001	Prodigal:2.6	CDS	539639	540121	.	-	0	ID=ELAGFFLI_00466;inference=ab initio prediction:Prodigal:2.6;locus_tag=ELAGFFLI_00466;product=hypothetical protein
tig00000001	Prodigal:2.6	CDS	540278	541237	.	+	0	ID=ELAGFFLI_00467;eC_number=4.3.1.16;Name=thadh;gene=thadh;inference=ab initio prediction:Prodigal:2.6,similar to AA sequence:UniProtKB:A4F2N8;locus_tag=ELAGFFLI_00467;product=L-threo-3-hydroxyaspartate ammonia-lyase
tig00000001	Prodigal:2.6	CDS	541222	541839	.	+	0	ID=ELAGFFLI_00468;inference=ab initio prediction:Prodigal:2.6;locus_tag=ELAGFFLI_00468;product=hypothetical protein
tig00000001	Prodigal:2.6	CDS	541919	542338	.	+	0	ID=ELAGFFLI_00469;inference=ab initio prediction:Prodigal:2.6;locus_tag=ELAGFFLI_00469;product=hypothetical protein
tig00000001	Prodigal:2.6	CDS	542557	543462	.	-	0	ID=ELAGFFLI_00470;inference=ab initio prediction:Prodigal:2.6;locus_tag=ELAGFFLI_00470;product=hypothetical protein
tig00000001	Prodigal:2.6	CDS	543808	544761	.	-	0	ID=ELAGFFLI_00471;eC_number=2.1.1.197;Name=bioC;gene=bioC;inference=ab initio prediction:Prodigal:2.6,similar to AA sequence:UniProtKB:P36571;locus_tag=ELAGFFLI_00471;product=Malonyl-[acyl-carrier protein] O-methyltransferase
tig00000001	Prodigal:2.6	CDS	544905	545687	.	-	0	ID=ELAGFFLI_00472;eC_number=1.3.1.-;Name=bacG;db_xref=COG:COG1028;gene=bacG;inference=ab initio prediction:Prodigal:2.6,similar to AA sequence:UniProtKB:P39644;locus_tag=ELAGFFLI_00472;product=NADPH-dependent reductase BacG
tig00000001	Prodigal:2.6	CDS	545732	546517	.	-	0	ID=ELAGFFLI_00473;eC_number=3.1.1.85;Name=bioH;gene=bioH;inference=ab initio prediction:Prodigal:2.6,similar to AA sequence:UniProtKB:Q8GHL1;locus_tag=ELAGFFLI_00473;product=Pimeloyl-[acyl-carrier protein] methyl ester esterase
tig00000001	Prodigal:2.6	CDS	546783	547988	.	-	0	ID=ELAGFFLI_00474;eC_number=2.3.1.47;Name=bioF;db_xref=COG:COG0156;gene=bioF;inference=ab initio prediction:Prodigal:2.6,similar to AA sequence:UniProtKB:P12998;locus_tag=ELAGFFLI_00474;product=8-amino-7-oxononanoate synthase
tig00000001	Prodigal:2.6	CDS	548087	549121	.	-	0	ID=ELAGFFLI_00475;eC_number=2.8.1.6;Name=bioB;db_xref=COG:COG0502;gene=bioB;inference=ab initio prediction:Prodigal:2.6,similar to AA sequence:UniProtKB:P12996;locus_tag=ELAGFFLI_00475;product=Biotin synthase
tig00000001	Prodigal:2.6	CDS	549171	549896	.	+	0	ID=ELAGFFLI_00476;inference=ab initio prediction:Prodigal:2.6;locus_tag=ELAGFFLI_00476;product=hypothetical protein
tig00000001	Prodigal:2.6	CDS	550292	551197	.	-	0	ID=ELAGFFLI_00477;eC_number=2.5.1.-;Name=ubiA;db_xref=COG:COG0382;gene=ubiA;inference=ab initio prediction:Prodigal:2.6,similar to AA sequence:UniProtKB:P0AGK1;locus_tag=ELAGFFLI_00477;product=4-hydroxybenzoate octaprenyltransferase
tig00000001	Aragorn:1.2	tRNA	551428	551504	.	+	.	ID=ELAGFFLI_00478;inference=COORDINATES:profile:Aragorn:1.2;locus_tag=ELAGFFLI_00478;product=tRNA-Arg(ccg)
tig00000001	Prodigal:2.6	CDS	552052	552735	.	+	0	ID=ELAGFFLI_00479;inference=ab initio prediction:Prodigal:2.6;locus_tag=ELAGFFLI_00479;product=hypothetical protein
tig00000001	Prodigal:2.6	CDS	552950	553291	.	-	0	ID=ELAGFFLI_00480;inference=ab initio prediction:Prodigal:2.6;locus_tag=ELAGFFLI_00480;product=hypothetical protein
tig00000001	Prodigal:2.6	CDS	553678	556068	.	+	0	ID=ELAGFFLI_00481;inference=ab initio prediction:Prodigal:2.6;locus_tag=ELAGFFLI_00481;product=hypothetical protein
tig00000001	Prodigal:2.6	CDS	556868	558976	.	-	0	ID=ELAGFFLI_00482;eC_number=2.7.8.20;Name=mdoB;gene=mdoB;inference=ab initio prediction:Prodigal:2.6,protein motif:HAMAP:MF_01070;locus_tag=ELAGFFLI_00482;product=Phosphoglycerol transferase I
tig00000001	Prodigal:2.6	CDS	559348	561072	.	-	0	ID=ELAGFFLI_00483;eC_number=2.7.-.-;Name=ubiB_2;gene=ubiB_2;inference=ab initio prediction:Prodigal:2.6,protein motif:HAMAP:MF_00414;locus_tag=ELAGFFLI_00483;product=protein kinase UbiB
tig00000001	Prodigal:2.6	CDS	561202	562143	.	+	0	ID=ELAGFFLI_00484;Name=yedI;db_xref=COG:COG2354;gene=yedI;inference=ab initio prediction:Prodigal:2.6,similar to AA sequence:UniProtKB:P46125;locus_tag=ELAGFFLI_00484;product=Inner membrane protein YedI
tig00000001	Prodigal:2.6	CDS	562719	563879	.	+	0	ID=ELAGFFLI_00485;inference=ab initio prediction:Prodigal:2.6;locus_tag=ELAGFFLI_00485;product=hypothetical protein
tig00000001	Prodigal:2.6	CDS	563992	565611	.	-	0	ID=ELAGFFLI_00486;inference=ab initio prediction:Prodigal:2.6;locus_tag=ELAGFFLI_00486;product=hypothetical protein
tig00000001	Prodigal:2.6	CDS	566098	567681	.	+	0	ID=ELAGFFLI_00487;eC_number=2.4.1.21;Name=glgA;db_xref=COG:COG0297;gene=glgA;inference=ab initio prediction:Prodigal:2.6,similar to AA sequence:UniProtKB:P0A6U8;locus_tag=ELAGFFLI_00487;product=Glycogen synthase
tig00000001	Prodigal:2.6	CDS	567678	569909	.	+	0	ID=ELAGFFLI_00488;eC_number=2.4.1.18;Name=glgB_3;gene=glgB_3;inference=ab initio prediction:Prodigal:2.6,similar to AA sequence:UniProtKB:Q8GQC5;locus_tag=ELAGFFLI_00488;product=1%2C4-alpha-glucan branching enzyme GlgB
tig00000001	Prodigal:2.6	CDS	569912	571669	.	+	0	ID=ELAGFFLI_00489;eC_number=3.2.1.141;Name=treZ;db_xref=COG:COG0296;gene=treZ;inference=ab initio prediction:Prodigal:2.6,similar to AA sequence:UniProtKB:Q9RX51;locus_tag=ELAGFFLI_00489;product=Malto-oligosyltrehalose trehalohydrolase
tig00000001	Prodigal:2.6	CDS	571666	573615	.	+	0	ID=ELAGFFLI_00490;eC_number=2.4.1.25;Name=malQ;db_xref=COG:COG1640;gene=malQ;inference=ab initio prediction:Prodigal:2.6,similar to AA sequence:UniProtKB:P15977;locus_tag=ELAGFFLI_00490;product=4-alpha-glucanotransferase
tig00000001	Prodigal:2.6	CDS	573612	576215	.	+	0	ID=ELAGFFLI_00491;eC_number=5.4.99.15;Name=treY;gene=treY;inference=ab initio prediction:Prodigal:2.6,similar to AA sequence:UniProtKB:Q44315;locus_tag=ELAGFFLI_00491;product=Maltooligosyl trehalose synthase
tig00000001	Prodigal:2.6	CDS	576229	576402	.	+	0	ID=ELAGFFLI_00492;inference=ab initio prediction:Prodigal:2.6;locus_tag=ELAGFFLI_00492;product=hypothetical protein
tig00000001	Prodigal:2.6	CDS	576524	578686	.	+	0	ID=ELAGFFLI_00493;eC_number=3.2.1.-;Name=glgX_1;db_xref=COG:COG1523;gene=glgX_1;inference=ab initio prediction:Prodigal:2.6,similar to AA sequence:UniProtKB:P9WQ25;locus_tag=ELAGFFLI_00493;product=Glycogen operon protein GlgX
tig00000001	Prodigal:2.6	CDS	578703	579335	.	+	0	ID=ELAGFFLI_00494;inference=ab initio prediction:Prodigal:2.6;locus_tag=ELAGFFLI_00494;product=hypothetical protein
tig00000001	Prodigal:2.6	CDS	579719	580147	.	+	0	ID=ELAGFFLI_00495;inference=ab initio prediction:Prodigal:2.6;locus_tag=ELAGFFLI_00495;product=hypothetical protein
tig00000001	Prodigal:2.6	CDS	580334	581113	.	-	0	ID=ELAGFFLI_00496;eC_number=1.1.1.47;Name=ycdF_1;db_xref=COG:COG1028;gene=ycdF_1;inference=ab initio prediction:Prodigal:2.6,similar to AA sequence:UniProtKB:P80869;locus_tag=ELAGFFLI_00496;product=Glucose 1-dehydrogenase 2
tig00000001	Prodigal:2.6	CDS	581456	582865	.	+	0	ID=ELAGFFLI_00497;inference=ab initio prediction:Prodigal:2.6;locus_tag=ELAGFFLI_00497;product=hypothetical protein
tig00000001	Prodigal:2.6	CDS	583389	583820	.	+	0	ID=ELAGFFLI_00498;inference=ab initio prediction:Prodigal:2.6;locus_tag=ELAGFFLI_00498;product=hypothetical protein
tig00000001	Prodigal:2.6	CDS	583852	584289	.	+	0	ID=ELAGFFLI_00499;inference=ab initio prediction:Prodigal:2.6;locus_tag=ELAGFFLI_00499;product=hypothetical protein
tig00000001	Prodigal:2.6	CDS	584375	585835	.	-	0	ID=ELAGFFLI_00500;Name=srpC_1;gene=srpC_1;inference=ab initio prediction:Prodigal:2.6,similar to AA sequence:UniProtKB:O31101;locus_tag=ELAGFFLI_00500;product=Solvent efflux pump outer membrane protein SrpC
tig00000001	Prodigal:2.6	CDS	585926	586543	.	+	0	ID=ELAGFFLI_00501;inference=ab initio prediction:Prodigal:2.6;locus_tag=ELAGFFLI_00501;product=hypothetical protein
tig00000001	Prodigal:2.6	CDS	586621	587769	.	+	0	ID=ELAGFFLI_00502;Name=mdtA_1;gene=mdtA_1;inference=ab initio prediction:Prodigal:2.6,protein motif:HAMAP:MF_01422;locus_tag=ELAGFFLI_00502;product=Multidrug resistance protein MdtA
tig00000001	Prodigal:2.6	CDS	587766	590855	.	+	0	ID=ELAGFFLI_00503;Name=czcA_1;gene=czcA_1;inference=ab initio prediction:Prodigal:2.6,similar to AA sequence:UniProtKB:P13511;locus_tag=ELAGFFLI_00503;product=Cobalt-zinc-cadmium resistance protein CzcA
tig00000001	Prodigal:2.6	CDS	591132	591464	.	+	0	ID=ELAGFFLI_00504;inference=ab initio prediction:Prodigal:2.6;locus_tag=ELAGFFLI_00504;product=hypothetical protein
tig00000001	Prodigal:2.6	CDS	591784	593109	.	-	0	ID=ELAGFFLI_00505;eC_number=3.6.4.13;Name=rhlE_1;db_xref=COG:COG0513;gene=rhlE_1;inference=ab initio prediction:Prodigal:2.6,similar to AA sequence:UniProtKB:P25888;locus_tag=ELAGFFLI_00505;product=ATP-dependent RNA helicase RhlE
tig00000001	Prodigal:2.6	CDS	593293	594207	.	+	0	ID=ELAGFFLI_00506;inference=ab initio prediction:Prodigal:2.6;locus_tag=ELAGFFLI_00506;product=hypothetical protein
tig00000001	Prodigal:2.6	CDS	594415	595869	.	-	0	ID=ELAGFFLI_00507;eC_number=2.3.1.12;Name=pdhC;gene=pdhC;inference=ab initio prediction:Prodigal:2.6,similar to AA sequence:UniProtKB:P65636;locus_tag=ELAGFFLI_00507;product=Dihydrolipoyllysine-residue acetyltransferase component of pyruvate dehydrogenase complex
tig00000001	Prodigal:2.6	CDS	595866	596249	.	-	0	ID=ELAGFFLI_00508;inference=ab initio prediction:Prodigal:2.6;locus_tag=ELAGFFLI_00508;product=hypothetical protein
tig00000001	Prodigal:2.6	CDS	596251	597321	.	-	0	ID=ELAGFFLI_00509;eC_number=1.2.4.1;Name=pdhB;db_xref=COG:COG0022;gene=pdhB;inference=ab initio prediction:Prodigal:2.6,similar to AA sequence:UniProtKB:P35488;locus_tag=ELAGFFLI_00509;product=Pyruvate dehydrogenase E1 component subunit beta
tig00000001	Prodigal:2.6	CDS	597314	598402	.	-	0	ID=ELAGFFLI_00510;eC_number=1.2.4.1;Name=pdhA;gene=pdhA;inference=ab initio prediction:Prodigal:2.6,similar to AA sequence:UniProtKB:Q820A6;locus_tag=ELAGFFLI_00510;product=Pyruvate dehydrogenase E1 component subunit alpha
tig00000001	Prodigal:2.6	CDS	598579	602160	.	-	0	ID=ELAGFFLI_00511;inference=ab initio prediction:Prodigal:2.6;locus_tag=ELAGFFLI_00511;product=hypothetical protein
tig00000001	Prodigal:2.6	CDS	602513	603409	.	+	0	ID=ELAGFFLI_00512;eC_number=1.13.11.11;Name=kynA_1;db_xref=COG:COG3483;gene=kynA_1;inference=ab initio prediction:Prodigal:2.6,similar to AA sequence:UniProtKB:Q8PDA8;locus_tag=ELAGFFLI_00512;product=Tryptophan 2%2C3-dioxygenase
tig00000001	Prodigal:2.6	CDS	603618	603854	.	+	0	ID=ELAGFFLI_00513;inference=ab initio prediction:Prodigal:2.6;locus_tag=ELAGFFLI_00513;product=hypothetical protein
tig00000001	Prodigal:2.6	CDS	603922	605442	.	+	0	ID=ELAGFFLI_00514;Name=dtpB;db_xref=COG:COG3104;gene=dtpB;inference=ab initio prediction:Prodigal:2.6,similar to AA sequence:UniProtKB:P36837;locus_tag=ELAGFFLI_00514;product=Dipeptide and tripeptide permease B
tig00000001	Prodigal:2.6	CDS	605454	606059	.	+	0	ID=ELAGFFLI_00515;inference=ab initio prediction:Prodigal:2.6;locus_tag=ELAGFFLI_00515;product=hypothetical protein
tig00000001	Prodigal:2.6	CDS	606292	606780	.	-	0	ID=ELAGFFLI_00516;inference=ab initio prediction:Prodigal:2.6;locus_tag=ELAGFFLI_00516;product=hypothetical protein
tig00000001	Prodigal:2.6	CDS	606903	608018	.	+	0	ID=ELAGFFLI_00517;eC_number=1.13.11.27;Name=hpd;gene=hpd;inference=ab initio prediction:Prodigal:2.6,similar to AA sequence:UniProtKB:P80064;locus_tag=ELAGFFLI_00517;product=4-hydroxyphenylpyruvate dioxygenase
tig00000001	Prodigal:2.6	CDS	608674	609978	.	+	0	ID=ELAGFFLI_00518;eC_number=1.13.11.5;Name=hmgA;db_xref=COG:COG3508;gene=hmgA;inference=ab initio prediction:Prodigal:2.6,similar to AA sequence:UniProtKB:Q88E47;locus_tag=ELAGFFLI_00518;product=Homogentisate 1%2C2-dioxygenase
tig00000001	Prodigal:2.6	CDS	610362	611342	.	-	0	ID=ELAGFFLI_00519;db_xref=COG:COG3039;inference=ab initio prediction:Prodigal:2.6,similar to AA sequence:ISfinder:IS1646;locus_tag=ELAGFFLI_00519;product=IS5 family transposase IS1646
tig00000001	Prodigal:2.6	CDS	611358	612923	.	+	0	ID=ELAGFFLI_00520;inference=ab initio prediction:Prodigal:2.6;locus_tag=ELAGFFLI_00520;product=hypothetical protein
tig00000001	Prodigal:2.6	CDS	613462	613617	.	-	0	ID=ELAGFFLI_00521;inference=ab initio prediction:Prodigal:2.6;locus_tag=ELAGFFLI_00521;product=hypothetical protein
tig00000001	Prodigal:2.6	CDS	613787	614194	.	-	0	ID=ELAGFFLI_00522;inference=ab initio prediction:Prodigal:2.6;locus_tag=ELAGFFLI_00522;product=hypothetical protein
tig00000001	Prodigal:2.6	CDS	614344	614706	.	-	0	ID=ELAGFFLI_00523;inference=ab initio prediction:Prodigal:2.6;locus_tag=ELAGFFLI_00523;product=hypothetical protein
tig00000001	Prodigal:2.6	CDS	614750	615016	.	+	0	ID=ELAGFFLI_00524;inference=ab initio prediction:Prodigal:2.6,similar to AA sequence:ISfinder:ISXca2;locus_tag=ELAGFFLI_00524;product=IS3 family transposase ISXca2
tig00000001	Prodigal:2.6	CDS	615382	615858	.	+	0	ID=ELAGFFLI_00525;inference=ab initio prediction:Prodigal:2.6,similar to AA sequence:ISfinder:ISXca2;locus_tag=ELAGFFLI_00525;product=IS3 family transposase ISXca2
tig00000001	Prodigal:2.6	CDS	615839	616093	.	-	0	ID=ELAGFFLI_00526;inference=ab initio prediction:Prodigal:2.6;locus_tag=ELAGFFLI_00526;product=hypothetical protein
tig00000001	Prodigal:2.6	CDS	616268	616918	.	+	0	ID=ELAGFFLI_00527;inference=ab initio prediction:Prodigal:2.6;locus_tag=ELAGFFLI_00527;product=hypothetical protein
tig00000001	Prodigal:2.6	CDS	616995	617414	.	-	0	ID=ELAGFFLI_00528;inference=ab initio prediction:Prodigal:2.6;locus_tag=ELAGFFLI_00528;product=hypothetical protein
tig00000001	Prodigal:2.6	CDS	617411	617695	.	-	0	ID=ELAGFFLI_00529;Name=mrpF;db_xref=COG:COG2212;gene=mrpF;inference=ab initio prediction:Prodigal:2.6,similar to AA sequence:UniProtKB:Q9RGZ0;locus_tag=ELAGFFLI_00529;product=Na(+)/H(+) antiporter subunit F
tig00000001	Prodigal:2.6	CDS	617692	618198	.	-	0	ID=ELAGFFLI_00530;Name=mnhE1;gene=mnhE1;inference=ab initio prediction:Prodigal:2.6,similar to AA sequence:UniProtKB:P60689;locus_tag=ELAGFFLI_00530;product=Na(+)/H(+) antiporter subunit E1
tig00000001	Prodigal:2.6	CDS	618195	619739	.	-	0	ID=ELAGFFLI_00531;Name=mrpD;db_xref=COG:COG0651;gene=mrpD;inference=ab initio prediction:Prodigal:2.6,similar to AA sequence:UniProtKB:Q9RGZ2;locus_tag=ELAGFFLI_00531;product=Na(+)/H(+) antiporter subunit D
tig00000001	Prodigal:2.6	CDS	619736	620110	.	-	0	ID=ELAGFFLI_00532;Name=mnhC1;db_xref=COG:COG1006;gene=mnhC1;inference=ab initio prediction:Prodigal:2.6,similar to AA sequence:UniProtKB:P60682;locus_tag=ELAGFFLI_00532;product=Na(+)/H(+) antiporter subunit C1
tig00000001	Prodigal:2.6	CDS	620110	622938	.	-	0	ID=ELAGFFLI_00533;Name=mrpA;db_xref=COG:COG1009;gene=mrpA;inference=ab initio prediction:Prodigal:2.6,similar to AA sequence:UniProtKB:Q9RGZ5;locus_tag=ELAGFFLI_00533;product=Na(+)/H(+) antiporter subunit A
tig00000001	Prodigal:2.6	CDS	623072	624007	.	+	0	ID=ELAGFFLI_00534;inference=ab initio prediction:Prodigal:2.6;locus_tag=ELAGFFLI_00534;product=hypothetical protein
tig00000001	Prodigal:2.6	CDS	624024	624509	.	-	0	ID=ELAGFFLI_00535;inference=ab initio prediction:Prodigal:2.6;locus_tag=ELAGFFLI_00535;product=hypothetical protein
tig00000001	Prodigal:2.6	CDS	624609	626204	.	-	0	ID=ELAGFFLI_00536;eC_number=3.4.-.-;inference=ab initio prediction:Prodigal:2.6,similar to AA sequence:UniProtKB:P83543;locus_tag=ELAGFFLI_00536;product=Transglutaminase-activating metalloprotease
tig00000001	Prodigal:2.6	CDS	626635	628365	.	-	0	ID=ELAGFFLI_00537;inference=ab initio prediction:Prodigal:2.6;locus_tag=ELAGFFLI_00537;product=hypothetical protein
tig00000001	Prodigal:2.6	CDS	628478	629041	.	-	0	ID=ELAGFFLI_00538;inference=ab initio prediction:Prodigal:2.6;locus_tag=ELAGFFLI_00538;product=hypothetical protein
tig00000001	Prodigal:2.6	CDS	629121	629618	.	-	0	ID=ELAGFFLI_00539;inference=ab initio prediction:Prodigal:2.6;locus_tag=ELAGFFLI_00539;product=hypothetical protein
tig00000001	Prodigal:2.6	CDS	629921	630592	.	-	0	ID=ELAGFFLI_00540;inference=ab initio prediction:Prodigal:2.6;locus_tag=ELAGFFLI_00540;product=hypothetical protein
tig00000001	Prodigal:2.6	CDS	630814	631740	.	-	0	ID=ELAGFFLI_00541;eC_number=6.3.2.6;Name=purC;db_xref=COG:COG0152;gene=purC;inference=ab initio prediction:Prodigal:2.6,similar to AA sequence:UniProtKB:P9WHN1;locus_tag=ELAGFFLI_00541;product=Phosphoribosylaminoimidazole-succinocarboxamide synthase
tig00000001	Prodigal:2.6	CDS	631947	632276	.	+	0	ID=ELAGFFLI_00542;Name=djlA;gene=djlA;inference=ab initio prediction:Prodigal:2.6,protein motif:HAMAP:MF_01153;locus_tag=ELAGFFLI_00542;product=DnaJ-like protein DjlA
tig00000001	Prodigal:2.6	CDS	632418	633257	.	-	0	ID=ELAGFFLI_00543;inference=ab initio prediction:Prodigal:2.6;locus_tag=ELAGFFLI_00543;product=hypothetical protein
tig00000001	Prodigal:2.6	CDS	633402	634073	.	+	0	ID=ELAGFFLI_00544;eC_number=5.1.3.1;Name=rpe;db_xref=COG:COG0036;gene=rpe;inference=ab initio prediction:Prodigal:2.6,similar to AA sequence:UniProtKB:P0AG07;locus_tag=ELAGFFLI_00544;product=Ribulose-phosphate 3-epimerase
tig00000001	Prodigal:2.6	CDS	634070	634561	.	+	0	ID=ELAGFFLI_00545;inference=ab initio prediction:Prodigal:2.6;locus_tag=ELAGFFLI_00545;product=hypothetical protein
tig00000001	Prodigal:2.6	CDS	634795	635724	.	+	0	ID=ELAGFFLI_00546;eC_number=2.7.1.-;Name=yegS;db_xref=COG:COG1597;gene=yegS;inference=ab initio prediction:Prodigal:2.6,similar to AA sequence:UniProtKB:P76407;locus_tag=ELAGFFLI_00546;product=Lipid kinase YegS
tig00000001	Prodigal:2.6	CDS	636196	637671	.	+	0	ID=ELAGFFLI_00547;eC_number=4.1.3.27;Name=trpE;db_xref=COG:COG0147;gene=trpE;inference=ab initio prediction:Prodigal:2.6,similar to AA sequence:UniProtKB:P20580;locus_tag=ELAGFFLI_00547;product=Anthranilate synthase component 1
tig00000001	Prodigal:2.6	CDS	637671	638738	.	+	0	ID=ELAGFFLI_00548;eC_number=4.1.2.48;Name=ltaE;gene=ltaE;inference=ab initio prediction:Prodigal:2.6,similar to AA sequence:UniProtKB:O50584;locus_tag=ELAGFFLI_00548;product=Low specificity L-threonine aldolase
tig00000001	Prodigal:2.6	CDS	639452	641614	.	-	0	ID=ELAGFFLI_00549;inference=ab initio prediction:Prodigal:2.6;locus_tag=ELAGFFLI_00549;product=hypothetical protein
tig00000001	Prodigal:2.6	CDS	642253	643170	.	+	0	ID=ELAGFFLI_00550;inference=ab initio prediction:Prodigal:2.6;locus_tag=ELAGFFLI_00550;product=hypothetical protein
tig00000001	Prodigal:2.6	CDS	643417	643779	.	+	0	ID=ELAGFFLI_00551;inference=ab initio prediction:Prodigal:2.6;locus_tag=ELAGFFLI_00551;product=hypothetical protein
tig00000001	Prodigal:2.6	CDS	643773	645449	.	+	0	ID=ELAGFFLI_00552;inference=ab initio prediction:Prodigal:2.6;locus_tag=ELAGFFLI_00552;product=hypothetical protein
tig00000001	Prodigal:2.6	CDS	645841	648750	.	+	0	ID=ELAGFFLI_00553;inference=ab initio prediction:Prodigal:2.6;locus_tag=ELAGFFLI_00553;product=hypothetical protein
tig00000001	Prodigal:2.6	CDS	649755	650117	.	-	0	ID=ELAGFFLI_00554;inference=ab initio prediction:Prodigal:2.6;locus_tag=ELAGFFLI_00554;product=hypothetical protein
tig00000001	Prodigal:2.6	CDS	650397	651347	.	+	0	ID=ELAGFFLI_00555;inference=ab initio prediction:Prodigal:2.6,similar to AA sequence:ISfinder:ISRel12;locus_tag=ELAGFFLI_00555;product=IS481 family transposase ISRel12
tig00000001	Prodigal:2.6	CDS	651411	652391	.	+	0	ID=ELAGFFLI_00556;db_xref=COG:COG3039;inference=ab initio prediction:Prodigal:2.6,similar to AA sequence:ISfinder:IS1646;locus_tag=ELAGFFLI_00556;product=IS5 family transposase IS1646
tig00000001	Prodigal:2.6	CDS	652506	654968	.	-	0	ID=ELAGFFLI_00557;inference=ab initio prediction:Prodigal:2.6;locus_tag=ELAGFFLI_00557;product=hypothetical protein
tig00000001	Prodigal:2.6	CDS	654917	655795	.	-	0	ID=ELAGFFLI_00558;inference=ab initio prediction:Prodigal:2.6;locus_tag=ELAGFFLI_00558;product=hypothetical protein
tig00000001	Prodigal:2.6	CDS	655973	656953	.	-	0	ID=ELAGFFLI_00559;db_xref=COG:COG3039;inference=ab initio prediction:Prodigal:2.6,similar to AA sequence:ISfinder:IS1646;locus_tag=ELAGFFLI_00559;product=IS5 family transposase IS1646
tig00000001	Prodigal:2.6	CDS	656992	659964	.	-	0	ID=ELAGFFLI_00560;inference=ab initio prediction:Prodigal:2.6;locus_tag=ELAGFFLI_00560;product=hypothetical protein
tig00000001	Prodigal:2.6	CDS	660758	661252	.	-	0	ID=ELAGFFLI_00561;db_xref=COG:COG3039;inference=ab initio prediction:Prodigal:2.6,similar to AA sequence:ISfinder:IS1646;locus_tag=ELAGFFLI_00561;product=IS5 family transposase IS1646
tig00000001	Prodigal:2.6	CDS	661339	661662	.	-	0	ID=ELAGFFLI_00562;db_xref=COG:COG3039;inference=ab initio prediction:Prodigal:2.6,similar to AA sequence:ISfinder:IS1646;locus_tag=ELAGFFLI_00562;product=IS5 family transposase IS1646
tig00000001	Prodigal:2.6	CDS	661952	662557	.	+	0	ID=ELAGFFLI_00563;inference=ab initio prediction:Prodigal:2.6;locus_tag=ELAGFFLI_00563;product=hypothetical protein
tig00000001	Prodigal:2.6	CDS	662554	664587	.	+	0	ID=ELAGFFLI_00564;inference=ab initio prediction:Prodigal:2.6;locus_tag=ELAGFFLI_00564;product=hypothetical protein
tig00000001	Prodigal:2.6	CDS	664699	668655	.	-	0	ID=ELAGFFLI_00565;inference=ab initio prediction:Prodigal:2.6;locus_tag=ELAGFFLI_00565;product=hypothetical protein
tig00000001	Prodigal:2.6	CDS	668912	670057	.	-	0	ID=ELAGFFLI_00566;inference=ab initio prediction:Prodigal:2.6;locus_tag=ELAGFFLI_00566;product=hypothetical protein
tig00000001	Prodigal:2.6	CDS	670232	670702	.	-	0	ID=ELAGFFLI_00567;inference=ab initio prediction:Prodigal:2.6;locus_tag=ELAGFFLI_00567;product=hypothetical protein
tig00000001	Prodigal:2.6	CDS	670771	671037	.	-	0	ID=ELAGFFLI_00568;inference=ab initio prediction:Prodigal:2.6;locus_tag=ELAGFFLI_00568;product=hypothetical protein
tig00000001	Prodigal:2.6	CDS	671111	671353	.	-	0	ID=ELAGFFLI_00569;inference=ab initio prediction:Prodigal:2.6;locus_tag=ELAGFFLI_00569;product=hypothetical protein
tig00000001	Prodigal:2.6	CDS	671376	672311	.	-	0	ID=ELAGFFLI_00570;inference=ab initio prediction:Prodigal:2.6;locus_tag=ELAGFFLI_00570;product=hypothetical protein
tig00000001	Prodigal:2.6	CDS	672308	673123	.	-	0	ID=ELAGFFLI_00571;inference=ab initio prediction:Prodigal:2.6;locus_tag=ELAGFFLI_00571;product=hypothetical protein
tig00000001	Prodigal:2.6	CDS	673120	673380	.	-	0	ID=ELAGFFLI_00572;inference=ab initio prediction:Prodigal:2.6;locus_tag=ELAGFFLI_00572;product=hypothetical protein
tig00000001	Prodigal:2.6	CDS	673385	674029	.	-	0	ID=ELAGFFLI_00573;Name=fliP_1;db_xref=COG:COG1338;gene=fliP_1;inference=ab initio prediction:Prodigal:2.6,similar to AA sequence:UniProtKB:P54700;locus_tag=ELAGFFLI_00573;product=Flagellar biosynthetic protein FliP
tig00000001	Prodigal:2.6	CDS	674016	675023	.	-	0	ID=ELAGFFLI_00574;inference=ab initio prediction:Prodigal:2.6;locus_tag=ELAGFFLI_00574;product=hypothetical protein
tig00000001	Prodigal:2.6	CDS	675063	675710	.	-	0	ID=ELAGFFLI_00575;inference=ab initio prediction:Prodigal:2.6;locus_tag=ELAGFFLI_00575;product=hypothetical protein
tig00000001	Prodigal:2.6	CDS	675710	677632	.	-	0	ID=ELAGFFLI_00576;Name=ssaV;db_xref=COG:COG4789;gene=ssaV;inference=ab initio prediction:Prodigal:2.6,similar to AA sequence:UniProtKB:P74856;locus_tag=ELAGFFLI_00576;product=Secretion system apparatus protein SsaV
tig00000001	Prodigal:2.6	CDS	677641	678714	.	-	0	ID=ELAGFFLI_00577;Name=yscU;gene=yscU;inference=ab initio prediction:Prodigal:2.6,similar to AA sequence:UniProtKB:P69986;locus_tag=ELAGFFLI_00577;product=Yop proteins translocation protein U
tig00000001	Prodigal:2.6	CDS	678927	679382	.	+	0	ID=ELAGFFLI_00578;inference=ab initio prediction:Prodigal:2.6;locus_tag=ELAGFFLI_00578;product=hypothetical protein
tig00000001	Prodigal:2.6	CDS	679413	679805	.	+	0	ID=ELAGFFLI_00579;inference=ab initio prediction:Prodigal:2.6;locus_tag=ELAGFFLI_00579;product=hypothetical protein
tig00000001	Prodigal:2.6	CDS	679807	680571	.	+	0	ID=ELAGFFLI_00580;inference=ab initio prediction:Prodigal:2.6;locus_tag=ELAGFFLI_00580;product=hypothetical protein
tig00000001	Prodigal:2.6	CDS	680581	681210	.	+	0	ID=ELAGFFLI_00581;inference=ab initio prediction:Prodigal:2.6;locus_tag=ELAGFFLI_00581;product=hypothetical protein
tig00000001	Prodigal:2.6	CDS	681195	681896	.	+	0	ID=ELAGFFLI_00582;inference=ab initio prediction:Prodigal:2.6;locus_tag=ELAGFFLI_00582;product=hypothetical protein
tig00000001	Prodigal:2.6	CDS	681886	683214	.	+	0	ID=ELAGFFLI_00583;eC_number=3.6.3.14;Name=yscN;gene=yscN;inference=ab initio prediction:Prodigal:2.6,similar to AA sequence:UniProtKB:P40290;locus_tag=ELAGFFLI_00583;product=putative ATP synthase YscN
tig00000001	Prodigal:2.6	CDS	683207	683716	.	+	0	ID=ELAGFFLI_00584;inference=ab initio prediction:Prodigal:2.6;locus_tag=ELAGFFLI_00584;product=hypothetical protein
tig00000001	Prodigal:2.6	CDS	683713	684543	.	+	0	ID=ELAGFFLI_00585;inference=ab initio prediction:Prodigal:2.6;locus_tag=ELAGFFLI_00585;product=hypothetical protein
tig00000001	Prodigal:2.6	CDS	684724	686544	.	+	0	ID=ELAGFFLI_00586;inference=ab initio prediction:Prodigal:2.6;locus_tag=ELAGFFLI_00586;product=hypothetical protein
tig00000001	Prodigal:2.6	CDS	686623	686967	.	-	0	ID=ELAGFFLI_00587;inference=ab initio prediction:Prodigal:2.6;locus_tag=ELAGFFLI_00587;product=hypothetical protein
tig00000001	Prodigal:2.6	CDS	687319	687918	.	+	0	ID=ELAGFFLI_00588;inference=ab initio prediction:Prodigal:2.6;locus_tag=ELAGFFLI_00588;product=hypothetical protein
tig00000001	Prodigal:2.6	CDS	688015	689364	.	-	0	ID=ELAGFFLI_00589;inference=ab initio prediction:Prodigal:2.6;locus_tag=ELAGFFLI_00589;product=hypothetical protein
tig00000001	Prodigal:2.6	CDS	690243	691823	.	-	0	ID=ELAGFFLI_00590;eC_number=1.8.1.8;Name=dsbD_1;gene=dsbD_1;inference=ab initio prediction:Prodigal:2.6,protein motif:HAMAP:MF_00399;locus_tag=ELAGFFLI_00590;product=Thiol:disulfide interchange protein DsbD
tig00000001	Prodigal:2.6	CDS	692249	694042	.	+	0	ID=ELAGFFLI_00591;inference=ab initio prediction:Prodigal:2.6;locus_tag=ELAGFFLI_00591;product=hypothetical protein
tig00000001	Prodigal:2.6	CDS	694381	694959	.	+	0	ID=ELAGFFLI_00592;eC_number=4.1.3.27;Name=trpG;db_xref=COG:COG0512;gene=trpG;inference=ab initio prediction:Prodigal:2.6,similar to AA sequence:UniProtKB:P00901;locus_tag=ELAGFFLI_00592;product=Anthranilate synthase component 2
tig00000001	Prodigal:2.6	CDS	695129	695761	.	+	0	ID=ELAGFFLI_00593;inference=ab initio prediction:Prodigal:2.6;locus_tag=ELAGFFLI_00593;product=hypothetical protein
tig00000001	Prodigal:2.6	CDS	695876	696913	.	+	0	ID=ELAGFFLI_00594;eC_number=2.4.2.18;Name=trpD;db_xref=COG:COG0547;gene=trpD;inference=ab initio prediction:Prodigal:2.6,similar to AA sequence:UniProtKB:Q8PD71;locus_tag=ELAGFFLI_00594;product=Anthranilate phosphoribosyltransferase
tig00000001	Prodigal:2.6	CDS	697095	697892	.	+	0	ID=ELAGFFLI_00595;eC_number=4.1.1.48;Name=trpC;gene=trpC;inference=ab initio prediction:Prodigal:2.6,similar to AA sequence:UniProtKB:Q2YRR4;locus_tag=ELAGFFLI_00595;product=Indole-3-glycerol phosphate synthase
tig00000001	Prodigal:2.6	CDS	697885	698601	.	+	0	ID=ELAGFFLI_00596;inference=ab initio prediction:Prodigal:2.6;locus_tag=ELAGFFLI_00596;product=hypothetical protein
tig00000001	Prodigal:2.6	CDS	698951	699643	.	-	0	ID=ELAGFFLI_00597;Name=clp;db_xref=COG:COG0664;gene=clp;inference=ab initio prediction:Prodigal:2.6,similar to AA sequence:UniProtKB:Q8PQ45;locus_tag=ELAGFFLI_00597;product=CRP-like protein Clp
tig00000001	Prodigal:2.6	CDS	699781	700575	.	+	0	ID=ELAGFFLI_00598;eC_number=4.1.1.50;Name=speD;db_xref=COG:COG1586;gene=speD;inference=ab initio prediction:Prodigal:2.6,similar to AA sequence:UniProtKB:P0A7F6;locus_tag=ELAGFFLI_00598;product=S-adenosylmethionine decarboxylase proenzyme
tig00000001	Prodigal:2.6	CDS	700738	701049	.	+	0	ID=ELAGFFLI_00599;Name=sugE;gene=sugE;inference=ab initio prediction:Prodigal:2.6,similar to AA sequence:UniProtKB:O69279;locus_tag=ELAGFFLI_00599;product=Quaternary ammonium compound-resistance protein SugE
tig00000001	Prodigal:2.6	CDS	701060	701713	.	-	0	ID=ELAGFFLI_00600;eC_number=1.14.13.-;Name=coq7;db_xref=COG:COG2941;gene=coq7;inference=ab initio prediction:Prodigal:2.6,similar to AA sequence:UniProtKB:Q9I5R6;locus_tag=ELAGFFLI_00600;product=2-nonaprenyl-3-methyl-6-methoxy-1%2C4-benzoquinol hydroxylase
tig00000001	Prodigal:2.6	CDS	701895	702323	.	+	0	ID=ELAGFFLI_00601;Name=rplM;db_xref=COG:COG0102;gene=rplM;inference=ab initio prediction:Prodigal:2.6,similar to AA sequence:UniProtKB:P0AA10;locus_tag=ELAGFFLI_00601;product=50S ribosomal protein L13
tig00000001	Prodigal:2.6	CDS	702326	702718	.	+	0	ID=ELAGFFLI_00602;Name=rpsI;db_xref=COG:COG0103;gene=rpsI;inference=ab initio prediction:Prodigal:2.6,similar to AA sequence:UniProtKB:P0A7X3;locus_tag=ELAGFFLI_00602;product=30S ribosomal protein S9
tig00000001	Aragorn:1.2	tRNA	702873	702946	.	-	.	ID=ELAGFFLI_00603;inference=COORDINATES:profile:Aragorn:1.2;locus_tag=ELAGFFLI_00603;product=tRNA-Gln(ctg)
tig00000001	Aragorn:1.2	tRNA	702999	703075	.	-	.	ID=ELAGFFLI_00604;inference=COORDINATES:profile:Aragorn:1.2;locus_tag=ELAGFFLI_00604;product=tRNA-Met(cat)
tig00000001	Prodigal:2.6	CDS	703194	703811	.	+	0	ID=ELAGFFLI_00605;eC_number=3.6.1.-;Name=rppH;gene=rppH;inference=ab initio prediction:Prodigal:2.6,protein motif:HAMAP:MF_00298;locus_tag=ELAGFFLI_00605;product=RNA pyrophosphohydrolase
tig00000001	Prodigal:2.6	CDS	703892	704101	.	+	0	ID=ELAGFFLI_00606;inference=ab initio prediction:Prodigal:2.6;locus_tag=ELAGFFLI_00606;product=hypothetical protein
tig00000001	Prodigal:2.6	CDS	704348	704818	.	+	0	ID=ELAGFFLI_00607;eC_number=1.16.3.1;Name=bfr;db_xref=COG:COG2193;gene=bfr;inference=ab initio prediction:Prodigal:2.6,similar to AA sequence:UniProtKB:P22759;locus_tag=ELAGFFLI_00607;product=Bacterioferritin
tig00000001	Prodigal:2.6	CDS	704904	707066	.	-	0	ID=ELAGFFLI_00608;eC_number=2.7.13.3;Name=rcsC_1;gene=rcsC_1;inference=ab initio prediction:Prodigal:2.6,protein motif:HAMAP:MF_00979;locus_tag=ELAGFFLI_00608;product=Sensor histidine kinase RcsC
tig00000001	Prodigal:2.6	CDS	707212	709167	.	-	0	ID=ELAGFFLI_00609;Name=rssB_1;gene=rssB_1;inference=ab initio prediction:Prodigal:2.6,protein motif:HAMAP:MF_00958;locus_tag=ELAGFFLI_00609;product=Regulator of RpoS
tig00000001	Prodigal:2.6	CDS	709206	709832	.	-	0	ID=ELAGFFLI_00610;inference=ab initio prediction:Prodigal:2.6;locus_tag=ELAGFFLI_00610;product=hypothetical protein
tig00000001	Prodigal:2.6	CDS	709976	710713	.	+	0	ID=ELAGFFLI_00611;inference=ab initio prediction:Prodigal:2.6;locus_tag=ELAGFFLI_00611;product=hypothetical protein
tig00000001	Prodigal:2.6	CDS	710718	711167	.	+	0	ID=ELAGFFLI_00612;inference=ab initio prediction:Prodigal:2.6;locus_tag=ELAGFFLI_00612;product=hypothetical protein
tig00000001	Prodigal:2.6	CDS	711251	711637	.	+	0	ID=ELAGFFLI_00613;Name=erpA;db_xref=COG:COG0316;gene=erpA;inference=ab initio prediction:Prodigal:2.6,similar to AA sequence:UniProtKB:P45344;locus_tag=ELAGFFLI_00613;product=Iron-sulfur cluster insertion protein ErpA
tig00000001	Prodigal:2.6	CDS	711743	712633	.	+	0	ID=ELAGFFLI_00614;eC_number=3.6.1.22;Name=nudC;gene=nudC;inference=ab initio prediction:Prodigal:2.6,protein motif:HAMAP:MF_00297;locus_tag=ELAGFFLI_00614;product=NADH pyrophosphatase
tig00000001	Prodigal:2.6	CDS	712713	713606	.	+	0	ID=ELAGFFLI_00615;inference=ab initio prediction:Prodigal:2.6;locus_tag=ELAGFFLI_00615;product=hypothetical protein
tig00000001	Prodigal:2.6	CDS	713648	714058	.	-	0	ID=ELAGFFLI_00616;inference=ab initio prediction:Prodigal:2.6;locus_tag=ELAGFFLI_00616;product=hypothetical protein
tig00000001	Prodigal:2.6	CDS	714058	714402	.	-	0	ID=ELAGFFLI_00617;inference=ab initio prediction:Prodigal:2.6;locus_tag=ELAGFFLI_00617;product=hypothetical protein
tig00000001	Prodigal:2.6	CDS	714721	716643	.	-	0	ID=ELAGFFLI_00618;Name=lplT;gene=lplT;inference=ab initio prediction:Prodigal:2.6,protein motif:HAMAP:MF_01585;locus_tag=ELAGFFLI_00618;product=Lysophospholipid transporter LplT
tig00000001	Prodigal:2.6	CDS	716771	717961	.	+	0	ID=ELAGFFLI_00619;inference=ab initio prediction:Prodigal:2.6,similar to AA sequence:UniProtKB:Q9ADP8;locus_tag=ELAGFFLI_00619;product=putative transporter
tig00000001	Prodigal:2.6	CDS	718095	720359	.	-	0	ID=ELAGFFLI_00620;Name=yccS;db_xref=COG:COG1289;gene=yccS;inference=ab initio prediction:Prodigal:2.6,similar to AA sequence:UniProtKB:P75870;locus_tag=ELAGFFLI_00620;product=Inner membrane protein YccS
tig00000001	Prodigal:2.6	CDS	720525	721820	.	-	0	ID=ELAGFFLI_00621;eC_number=6.3.4.13;Name=purD;db_xref=COG:COG0151;gene=purD;inference=ab initio prediction:Prodigal:2.6,similar to AA sequence:UniProtKB:P15640;locus_tag=ELAGFFLI_00621;product=Phosphoribosylamine--glycine ligase
tig00000001	Prodigal:2.6	CDS	721946	723529	.	-	0	ID=ELAGFFLI_00622;Name=purH;db_xref=COG:COG0138;gene=purH;inference=ab initio prediction:Prodigal:2.6,similar to AA sequence:UniProtKB:P15639;locus_tag=ELAGFFLI_00622;product=Bifunctional purine biosynthesis protein PurH
tig00000001	Prodigal:2.6	CDS	723773	724225	.	-	0	ID=ELAGFFLI_00623;inference=ab initio prediction:Prodigal:2.6;locus_tag=ELAGFFLI_00623;product=hypothetical protein
tig00000001	Prodigal:2.6	CDS	724354	724746	.	-	0	ID=ELAGFFLI_00624;inference=ab initio prediction:Prodigal:2.6;locus_tag=ELAGFFLI_00624;product=hypothetical protein
tig00000001	Prodigal:2.6	CDS	725102	725368	.	-	0	ID=ELAGFFLI_00625;Name=fis_1;db_xref=COG:COG2901;gene=fis_1;inference=ab initio prediction:Prodigal:2.6,similar to AA sequence:UniProtKB:P0A6R3;locus_tag=ELAGFFLI_00625;product=DNA-binding protein Fis
tig00000001	Prodigal:2.6	CDS	726472	731058	.	+	0	ID=ELAGFFLI_00626;inference=ab initio prediction:Prodigal:2.6;locus_tag=ELAGFFLI_00626;product=hypothetical protein
tig00000001	Prodigal:2.6	CDS	731414	731686	.	-	0	ID=ELAGFFLI_00627;Name=fis_2;db_xref=COG:COG2901;gene=fis_2;inference=ab initio prediction:Prodigal:2.6,similar to AA sequence:UniProtKB:P0A6R3;locus_tag=ELAGFFLI_00627;product=DNA-binding protein Fis
tig00000001	Prodigal:2.6	CDS	731804	732982	.	-	0	ID=ELAGFFLI_00628;inference=ab initio prediction:Prodigal:2.6;locus_tag=ELAGFFLI_00628;product=hypothetical protein
tig00000001	Prodigal:2.6	CDS	733306	733683	.	-	0	ID=ELAGFFLI_00629;inference=ab initio prediction:Prodigal:2.6;locus_tag=ELAGFFLI_00629;product=hypothetical protein
tig00000001	Prodigal:2.6	CDS	733833	734339	.	+	0	ID=ELAGFFLI_00630;inference=ab initio prediction:Prodigal:2.6;locus_tag=ELAGFFLI_00630;product=hypothetical protein
tig00000001	Prodigal:2.6	CDS	734352	735272	.	-	0	ID=ELAGFFLI_00631;eC_number=2.1.1.-;Name=prmA;db_xref=COG:COG2264;gene=prmA;inference=ab initio prediction:Prodigal:2.6,similar to AA sequence:UniProtKB:P0A8T1;locus_tag=ELAGFFLI_00631;product=Ribosomal protein L11 methyltransferase
tig00000001	Prodigal:2.6	CDS	735851	736633	.	+	0	ID=ELAGFFLI_00632;inference=ab initio prediction:Prodigal:2.6;locus_tag=ELAGFFLI_00632;product=hypothetical protein
tig00000001	Prodigal:2.6	CDS	736630	736998	.	+	0	ID=ELAGFFLI_00633;inference=ab initio prediction:Prodigal:2.6;locus_tag=ELAGFFLI_00633;product=hypothetical protein
tig00000001	Prodigal:2.6	CDS	737079	738446	.	-	0	ID=ELAGFFLI_00634;eC_number=6.3.4.14;Name=accC;db_xref=COG:COG0439;gene=accC;inference=ab initio prediction:Prodigal:2.6,similar to AA sequence:UniProtKB:P24182;locus_tag=ELAGFFLI_00634;product=Biotin carboxylase
tig00000001	Prodigal:2.6	CDS	738489	738818	.	-	0	ID=ELAGFFLI_00635;inference=ab initio prediction:Prodigal:2.6;locus_tag=ELAGFFLI_00635;product=hypothetical protein
tig00000001	Prodigal:2.6	CDS	738895	739380	.	-	0	ID=ELAGFFLI_00636;Name=accB;db_xref=COG:COG0511;gene=accB;inference=ab initio prediction:Prodigal:2.6,similar to AA sequence:UniProtKB:P0ABD8;locus_tag=ELAGFFLI_00636;product=Biotin carboxyl carrier protein of acetyl-CoA carboxylase
tig00000001	Prodigal:2.6	CDS	739472	739918	.	-	0	ID=ELAGFFLI_00637;eC_number=4.2.1.10;Name=aroQ1;db_xref=COG:COG0757;gene=aroQ1;inference=ab initio prediction:Prodigal:2.6,similar to AA sequence:UniProtKB:O30557;locus_tag=ELAGFFLI_00637;product=3-dehydroquinate dehydratase 1
tig00000001	Prodigal:2.6	CDS	740312	741139	.	-	0	ID=ELAGFFLI_00638;inference=ab initio prediction:Prodigal:2.6;locus_tag=ELAGFFLI_00638;product=hypothetical protein
tig00000001	Prodigal:2.6	CDS	741241	742128	.	+	0	ID=ELAGFFLI_00639;inference=ab initio prediction:Prodigal:2.6;locus_tag=ELAGFFLI_00639;product=hypothetical protein
tig00000001	Prodigal:2.6	CDS	742362	744704	.	-	0	ID=ELAGFFLI_00640;eC_number=1.8.1.8;Name=dsbD_2;gene=dsbD_2;inference=ab initio prediction:Prodigal:2.6,protein motif:HAMAP:MF_00399;locus_tag=ELAGFFLI_00640;product=Thiol:disulfide interchange protein DsbD
tig00000001	Prodigal:2.6	CDS	744710	745087	.	-	0	ID=ELAGFFLI_00641;Name=cutA;db_xref=COG:COG1324;gene=cutA;inference=ab initio prediction:Prodigal:2.6,similar to AA sequence:UniProtKB:Q7SIA8;locus_tag=ELAGFFLI_00641;product=Divalent-cation tolerance protein CutA
tig00000001	Prodigal:2.6	CDS	745444	747237	.	-	0	ID=ELAGFFLI_00642;inference=ab initio prediction:Prodigal:2.6;locus_tag=ELAGFFLI_00642;product=hypothetical protein
tig00000001	Prodigal:2.6	CDS	747510	747797	.	+	0	ID=ELAGFFLI_00643;Name=groS;db_xref=COG:COG0234;gene=groS;inference=ab initio prediction:Prodigal:2.6,similar to AA sequence:UniProtKB:P31295;locus_tag=ELAGFFLI_00643;product=10 kDa chaperonin
tig00000001	Prodigal:2.6	CDS	747945	749588	.	+	0	ID=ELAGFFLI_00644;Name=groL;db_xref=COG:COG0459;gene=groL;inference=ab initio prediction:Prodigal:2.6,similar to AA sequence:UniProtKB:P31293;locus_tag=ELAGFFLI_00644;product=60 kDa chaperonin
tig00000001	Prodigal:2.6	CDS	749751	752654	.	+	0	ID=ELAGFFLI_00645;eC_number=3.6.4.-;Name=rapA;gene=rapA;inference=ab initio prediction:Prodigal:2.6,protein motif:HAMAP:MF_01821;locus_tag=ELAGFFLI_00645;product=RNA polymerase-associated protein RapA
tig00000001	Prodigal:2.6	CDS	752651	753964	.	+	0	ID=ELAGFFLI_00646;inference=ab initio prediction:Prodigal:2.6;locus_tag=ELAGFFLI_00646;product=hypothetical protein
tig00000001	Prodigal:2.6	CDS	753970	755748	.	+	0	ID=ELAGFFLI_00647;inference=ab initio prediction:Prodigal:2.6;locus_tag=ELAGFFLI_00647;product=hypothetical protein
tig00000001	Prodigal:2.6	CDS	755745	758507	.	+	0	ID=ELAGFFLI_00648;inference=ab initio prediction:Prodigal:2.6;locus_tag=ELAGFFLI_00648;product=hypothetical protein
tig00000001	Prodigal:2.6	CDS	758685	759572	.	+	0	ID=ELAGFFLI_00649;inference=ab initio prediction:Prodigal:2.6;locus_tag=ELAGFFLI_00649;product=hypothetical protein
tig00000001	Prodigal:2.6	CDS	759795	761906	.	-	0	ID=ELAGFFLI_00650;inference=ab initio prediction:Prodigal:2.6;locus_tag=ELAGFFLI_00650;product=hypothetical protein
tig00000001	Prodigal:2.6	CDS	762172	762315	.	-	0	ID=ELAGFFLI_00651;inference=ab initio prediction:Prodigal:2.6;locus_tag=ELAGFFLI_00651;product=hypothetical protein
tig00000001	Prodigal:2.6	CDS	762338	765229	.	+	0	ID=ELAGFFLI_00652;Name=btuB_4;gene=btuB_4;inference=ab initio prediction:Prodigal:2.6,protein motif:HAMAP:MF_01531;locus_tag=ELAGFFLI_00652;product=Vitamin B12 transporter BtuB
tig00000001	Prodigal:2.6	CDS	766027	767100	.	+	0	ID=ELAGFFLI_00653;eC_number=2.5.1.54;Name=aroG;db_xref=COG:COG0722;gene=aroG;inference=ab initio prediction:Prodigal:2.6,similar to AA sequence:UniProtKB:P0AB91;locus_tag=ELAGFFLI_00653;product=Phospho-2-dehydro-3-deoxyheptonate aldolase%2C Phe-sensitive
tig00000001	Prodigal:2.6	CDS	767687	769201	.	-	0	ID=ELAGFFLI_00654;eC_number=2.8.3.18;inference=ab initio prediction:Prodigal:2.6,similar to AA sequence:UniProtKB:B3EY95;locus_tag=ELAGFFLI_00654;product=Succinyl-CoA:acetate CoA-transferase
tig00000001	Prodigal:2.6	CDS	769368	771545	.	+	0	ID=ELAGFFLI_00655;inference=ab initio prediction:Prodigal:2.6;locus_tag=ELAGFFLI_00655;product=hypothetical protein
tig00000001	Prodigal:2.6	CDS	771752	774178	.	+	0	ID=ELAGFFLI_00656;inference=ab initio prediction:Prodigal:2.6;locus_tag=ELAGFFLI_00656;product=hypothetical protein
tig00000001	Prodigal:2.6	CDS	774599	775108	.	+	0	ID=ELAGFFLI_00657;Name=fecI;db_xref=COG:COG1595;gene=fecI;inference=ab initio prediction:Prodigal:2.6,similar to AA sequence:UniProtKB:P23484;locus_tag=ELAGFFLI_00657;product=putative RNA polymerase sigma factor FecI
tig00000001	Prodigal:2.6	CDS	775118	776167	.	+	0	ID=ELAGFFLI_00658;Name=fecR_1;db_xref=COG:COG3712;gene=fecR_1;inference=ab initio prediction:Prodigal:2.6,similar to AA sequence:UniProtKB:P23485;locus_tag=ELAGFFLI_00658;product=Protein FecR
tig00000001	Prodigal:2.6	CDS	776287	778815	.	+	0	ID=ELAGFFLI_00659;Name=pupB;gene=pupB;inference=ab initio prediction:Prodigal:2.6,similar to AA sequence:UniProtKB:P38047;locus_tag=ELAGFFLI_00659;product=Ferric-pseudobactin BN7/BN8 receptor
tig00000001	Prodigal:2.6	CDS	778835	780478	.	+	0	ID=ELAGFFLI_00660;inference=ab initio prediction:Prodigal:2.6;locus_tag=ELAGFFLI_00660;product=hypothetical protein
tig00000001	Prodigal:2.6	CDS	780475	780798	.	+	0	ID=ELAGFFLI_00661;inference=ab initio prediction:Prodigal:2.6;locus_tag=ELAGFFLI_00661;product=hypothetical protein
tig00000001	Prodigal:2.6	CDS	780786	781133	.	+	0	ID=ELAGFFLI_00662;inference=ab initio prediction:Prodigal:2.6;locus_tag=ELAGFFLI_00662;product=hypothetical protein
tig00000001	Prodigal:2.6	CDS	781652	784477	.	+	0	ID=ELAGFFLI_00663;Name=glnE;db_xref=COG:COG1391;gene=glnE;inference=ab initio prediction:Prodigal:2.6,similar to AA sequence:UniProtKB:P30870;locus_tag=ELAGFFLI_00663;product=Bifunctional glutamine synthetase adenylyltransferase/adenylyl-removing enzyme
tig00000001	Prodigal:2.6	CDS	784587	784964	.	-	0	ID=ELAGFFLI_00664;inference=ab initio prediction:Prodigal:2.6;locus_tag=ELAGFFLI_00664;product=hypothetical protein
tig00000001	Prodigal:2.6	CDS	785115	786140	.	-	0	ID=ELAGFFLI_00665;db_xref=COG:COG1073;inference=ab initio prediction:Prodigal:2.6,similar to AA sequence:UniProtKB:Q01609;locus_tag=ELAGFFLI_00665;product=putative protein
tig00000001	Prodigal:2.6	CDS	786633	787190	.	-	0	ID=ELAGFFLI_00666;Name=yhhQ;db_xref=COG:COG1738;gene=yhhQ;inference=ab initio prediction:Prodigal:2.6,similar to AA sequence:UniProtKB:P37619;locus_tag=ELAGFFLI_00666;product=Queuosine precursor transporter
tig00000001	Prodigal:2.6	CDS	787413	787916	.	-	0	ID=ELAGFFLI_00667;inference=ab initio prediction:Prodigal:2.6;locus_tag=ELAGFFLI_00667;product=hypothetical protein
tig00000001	Prodigal:2.6	CDS	787913	788776	.	-	0	ID=ELAGFFLI_00668;inference=ab initio prediction:Prodigal:2.6;locus_tag=ELAGFFLI_00668;product=hypothetical protein
tig00000001	Prodigal:2.6	CDS	788826	789887	.	-	0	ID=ELAGFFLI_00669;inference=ab initio prediction:Prodigal:2.6;locus_tag=ELAGFFLI_00669;product=hypothetical protein
tig00000001	Prodigal:2.6	CDS	789910	790500	.	+	0	ID=ELAGFFLI_00670;eC_number=1.1.1.298;Name=rutE;db_xref=COG:COG0778;gene=rutE;inference=ab initio prediction:Prodigal:2.6,similar to AA sequence:UniProtKB:P75894;locus_tag=ELAGFFLI_00670;product=putative malonic semialdehyde reductase RutE
tig00000001	Prodigal:2.6	CDS	790591	791322	.	+	0	ID=ELAGFFLI_00671;Name=yceI_1;gene=yceI_1;inference=ab initio prediction:Prodigal:2.6,protein motif:HAMAP:MF_00780;locus_tag=ELAGFFLI_00671;product=Protein YceI
tig00000001	Prodigal:2.6	CDS	791900	792688	.	-	0	ID=ELAGFFLI_00672;eC_number=1.16.1.9;Name=yqjH;db_xref=COG:COG2375;gene=yqjH;inference=ab initio prediction:Prodigal:2.6,similar to AA sequence:UniProtKB:Q46871;locus_tag=ELAGFFLI_00672;product=NADPH-dependent ferric-chelate reductase
tig00000001	Prodigal:2.6	CDS	793212	793757	.	-	0	ID=ELAGFFLI_00673;inference=ab initio prediction:Prodigal:2.6;locus_tag=ELAGFFLI_00673;product=hypothetical protein
tig00000001	Prodigal:2.6	CDS	794125	795771	.	+	0	ID=ELAGFFLI_00674;eC_number=2.3.1.187;Name=madA;gene=madA;inference=ab initio prediction:Prodigal:2.6,similar to AA sequence:UniProtKB:O06924;locus_tag=ELAGFFLI_00674;product=Acetyl-S-ACP:malonate ACP transferase
tig00000001	Prodigal:2.6	CDS	795781	796098	.	+	0	ID=ELAGFFLI_00675;Name=mdcC;gene=mdcC;inference=ab initio prediction:Prodigal:2.6,similar to AA sequence:UniProtKB:O06925;locus_tag=ELAGFFLI_00675;product=Malonate decarboxylase acyl carrier protein
tig00000001	Prodigal:2.6	CDS	796315	797232	.	+	0	ID=ELAGFFLI_00676;eC_number=2.1.3.10;Name=madC;gene=madC;inference=ab initio prediction:Prodigal:2.6,similar to AA sequence:UniProtKB:O06926;locus_tag=ELAGFFLI_00676;product=Malonyl-S-ACP:biotin-protein carboxyltransferase MADC
tig00000001	Prodigal:2.6	CDS	797223	797927	.	+	0	ID=ELAGFFLI_00677;inference=ab initio prediction:Prodigal:2.6;locus_tag=ELAGFFLI_00677;product=hypothetical protein
tig00000001	Prodigal:2.6	CDS	797930	798574	.	+	0	ID=ELAGFFLI_00678;eC_number=2.7.7.66;Name=mdcG;gene=mdcG;inference=ab initio prediction:Prodigal:2.6,protein motif:HAMAP:MF_00650;locus_tag=ELAGFFLI_00678;product=Phosphoribosyl-dephospho-CoA transferase
tig00000001	Prodigal:2.6	CDS	798571	799506	.	+	0	ID=ELAGFFLI_00679;eC_number=2.4.2.52;Name=citG;db_xref=COG:COG1767;gene=citG;inference=ab initio prediction:Prodigal:2.6,similar to AA sequence:UniProtKB:P77231;locus_tag=ELAGFFLI_00679;product=2-(5''-triphosphoribosyl)-3'-dephosphocoenzyme-A synthase
tig00000001	Prodigal:2.6	CDS	799503	800423	.	+	0	ID=ELAGFFLI_00680;eC_number=2.3.1.39;Name=fabD_1;db_xref=COG:COG0331;gene=fabD_1;inference=ab initio prediction:Prodigal:2.6,similar to AA sequence:UniProtKB:O85140;locus_tag=ELAGFFLI_00680;product=Malonyl CoA-acyl carrier protein transacylase
tig00000001	Prodigal:2.6	CDS	800447	801937	.	+	0	ID=ELAGFFLI_00681;inference=ab initio prediction:Prodigal:2.6;locus_tag=ELAGFFLI_00681;product=hypothetical protein
tig00000001	Prodigal:2.6	CDS	802017	802736	.	+	0	ID=ELAGFFLI_00682;Name=gntR;gene=gntR;inference=ab initio prediction:Prodigal:2.6,similar to AA sequence:UniProtKB:Q8GAL4;locus_tag=ELAGFFLI_00682;product=putative D-xylose utilization operon transcriptional repressor
tig00000001	Prodigal:2.6	CDS	802925	803548	.	-	0	ID=ELAGFFLI_00683;eC_number=3.1.3.18;Name=gph_1;gene=gph_1;inference=ab initio prediction:Prodigal:2.6,protein motif:HAMAP:MF_00495;locus_tag=ELAGFFLI_00683;product=Phosphoglycolate phosphatase
tig00000001	Prodigal:2.6	CDS	803788	804207	.	-	0	ID=ELAGFFLI_00684;inference=ab initio prediction:Prodigal:2.6;locus_tag=ELAGFFLI_00684;product=hypothetical protein
tig00000001	Prodigal:2.6	CDS	804204	804635	.	-	0	ID=ELAGFFLI_00685;inference=ab initio prediction:Prodigal:2.6;locus_tag=ELAGFFLI_00685;product=hypothetical protein
tig00000001	Prodigal:2.6	CDS	804632	806566	.	-	0	ID=ELAGFFLI_00686;inference=ab initio prediction:Prodigal:2.6;locus_tag=ELAGFFLI_00686;product=hypothetical protein
tig00000001	Prodigal:2.6	CDS	806781	807449	.	+	0	ID=ELAGFFLI_00687;inference=ab initio prediction:Prodigal:2.6;locus_tag=ELAGFFLI_00687;product=hypothetical protein
tig00000001	Prodigal:2.6	CDS	807446	808768	.	+	0	ID=ELAGFFLI_00688;inference=ab initio prediction:Prodigal:2.6;locus_tag=ELAGFFLI_00688;product=hypothetical protein
tig00000001	Prodigal:2.6	CDS	808909	809040	.	-	0	ID=ELAGFFLI_00689;inference=ab initio prediction:Prodigal:2.6;locus_tag=ELAGFFLI_00689;product=hypothetical protein
tig00000001	Prodigal:2.6	CDS	809391	810392	.	+	0	ID=ELAGFFLI_00690;eC_number=3.2.1.89;Name=ganB_1;db_xref=COG:COG3867;gene=ganB_1;inference=ab initio prediction:Prodigal:2.6,similar to AA sequence:UniProtKB:Q65CX5;locus_tag=ELAGFFLI_00690;product=Arabinogalactan endo-beta-1%2C4-galactanase
tig00000001	Prodigal:2.6	CDS	810765	813452	.	+	0	ID=ELAGFFLI_00691;eC_number=1.2.4.1;Name=aceE;db_xref=COG:COG2609;gene=aceE;inference=ab initio prediction:Prodigal:2.6,similar to AA sequence:UniProtKB:P0AFG9;locus_tag=ELAGFFLI_00691;product=Pyruvate dehydrogenase E1 component
tig00000001	Prodigal:2.6	CDS	813525	815075	.	+	0	ID=ELAGFFLI_00692;inference=ab initio prediction:Prodigal:2.6;locus_tag=ELAGFFLI_00692;product=hypothetical protein
tig00000001	Prodigal:2.6	CDS	815075	816118	.	+	0	ID=ELAGFFLI_00693;inference=ab initio prediction:Prodigal:2.6;locus_tag=ELAGFFLI_00693;product=hypothetical protein
tig00000001	Prodigal:2.6	CDS	816432	816725	.	-	0	ID=ELAGFFLI_00694;inference=ab initio prediction:Prodigal:2.6;locus_tag=ELAGFFLI_00694;product=hypothetical protein
tig00000001	Prodigal:2.6	CDS	816982	818079	.	-	0	ID=ELAGFFLI_00695;inference=ab initio prediction:Prodigal:2.6;locus_tag=ELAGFFLI_00695;product=hypothetical protein
tig00000001	Prodigal:2.6	CDS	818338	819081	.	-	0	ID=ELAGFFLI_00696;inference=ab initio prediction:Prodigal:2.6,similar to AA sequence:ISfinder:ISXca2;locus_tag=ELAGFFLI_00696;product=IS3 family transposase ISXca2
tig00000001	Prodigal:2.6	CDS	819180	819446	.	-	0	ID=ELAGFFLI_00697;inference=ab initio prediction:Prodigal:2.6,similar to AA sequence:ISfinder:ISXca2;locus_tag=ELAGFFLI_00697;product=IS3 family transposase ISXca2
tig00000001	Prodigal:2.6	CDS	819656	819970	.	-	0	ID=ELAGFFLI_00698;inference=ab initio prediction:Prodigal:2.6;locus_tag=ELAGFFLI_00698;product=hypothetical protein
tig00000001	Prodigal:2.6	CDS	820003	820311	.	-	0	ID=ELAGFFLI_00699;inference=ab initio prediction:Prodigal:2.6;locus_tag=ELAGFFLI_00699;product=hypothetical protein
tig00000001	Prodigal:2.6	CDS	820494	822968	.	-	0	ID=ELAGFFLI_00700;inference=ab initio prediction:Prodigal:2.6;locus_tag=ELAGFFLI_00700;product=hypothetical protein
tig00000001	Prodigal:2.6	CDS	822965	823180	.	-	0	ID=ELAGFFLI_00701;inference=ab initio prediction:Prodigal:2.6;locus_tag=ELAGFFLI_00701;product=hypothetical protein
tig00000001	Prodigal:2.6	CDS	823562	824287	.	-	0	ID=ELAGFFLI_00702;inference=ab initio prediction:Prodigal:2.6;locus_tag=ELAGFFLI_00702;product=hypothetical protein
tig00000001	Prodigal:2.6	CDS	824667	824939	.	+	0	ID=ELAGFFLI_00703;inference=ab initio prediction:Prodigal:2.6;locus_tag=ELAGFFLI_00703;product=hypothetical protein
tig00000001	Prodigal:2.6	CDS	824936	825352	.	+	0	ID=ELAGFFLI_00704;inference=ab initio prediction:Prodigal:2.6;locus_tag=ELAGFFLI_00704;product=hypothetical protein
tig00000001	Prodigal:2.6	CDS	825439	826077	.	+	0	ID=ELAGFFLI_00705;inference=ab initio prediction:Prodigal:2.6;locus_tag=ELAGFFLI_00705;product=hypothetical protein
tig00000001	Prodigal:2.6	CDS	826092	827567	.	+	0	ID=ELAGFFLI_00706;inference=ab initio prediction:Prodigal:2.6;locus_tag=ELAGFFLI_00706;product=hypothetical protein
tig00000001	Prodigal:2.6	CDS	827677	827967	.	+	0	ID=ELAGFFLI_00707;inference=ab initio prediction:Prodigal:2.6;locus_tag=ELAGFFLI_00707;product=hypothetical protein
tig00000001	Prodigal:2.6	CDS	827967	828671	.	+	0	ID=ELAGFFLI_00708;inference=ab initio prediction:Prodigal:2.6;locus_tag=ELAGFFLI_00708;product=hypothetical protein
tig00000001	Prodigal:2.6	CDS	828687	829541	.	+	0	ID=ELAGFFLI_00709;inference=ab initio prediction:Prodigal:2.6;locus_tag=ELAGFFLI_00709;product=hypothetical protein
tig00000001	Prodigal:2.6	CDS	829555	830517	.	-	0	ID=ELAGFFLI_00710;inference=ab initio prediction:Prodigal:2.6,similar to AA sequence:ISfinder:IS1595;locus_tag=ELAGFFLI_00710;product=IS1595 family transposase IS1595
tig00000001	Prodigal:2.6	CDS	830768	831748	.	+	0	ID=ELAGFFLI_00711;db_xref=COG:COG3039;inference=ab initio prediction:Prodigal:2.6,similar to AA sequence:ISfinder:IS1646;locus_tag=ELAGFFLI_00711;product=IS5 family transposase IS1646
tig00000001	Prodigal:2.6	CDS	831885	832139	.	+	0	ID=ELAGFFLI_00712;inference=ab initio prediction:Prodigal:2.6;locus_tag=ELAGFFLI_00712;product=hypothetical protein
tig00000001	Prodigal:2.6	CDS	832382	833362	.	-	0	ID=ELAGFFLI_00713;db_xref=COG:COG3039;inference=ab initio prediction:Prodigal:2.6,similar to AA sequence:ISfinder:IS1646;locus_tag=ELAGFFLI_00713;product=IS5 family transposase IS1646
tig00000001	Prodigal:2.6	CDS	833426	834226	.	-	0	ID=ELAGFFLI_00714;inference=ab initio prediction:Prodigal:2.6;locus_tag=ELAGFFLI_00714;product=hypothetical protein
tig00000001	Prodigal:2.6	CDS	834317	834736	.	+	0	ID=ELAGFFLI_00715;inference=ab initio prediction:Prodigal:2.6;locus_tag=ELAGFFLI_00715;product=hypothetical protein
tig00000001	Prodigal:2.6	CDS	834820	835080	.	+	0	ID=ELAGFFLI_00716;db_xref=COG:COG3039;inference=ab initio prediction:Prodigal:2.6,similar to AA sequence:ISfinder:ISCARN33;locus_tag=ELAGFFLI_00716;product=IS5 family transposase ISCARN33
tig00000001	Prodigal:2.6	CDS	835153	835413	.	-	0	ID=ELAGFFLI_00717;inference=ab initio prediction:Prodigal:2.6;locus_tag=ELAGFFLI_00717;product=hypothetical protein
tig00000001	Prodigal:2.6	CDS	835854	838298	.	+	0	ID=ELAGFFLI_00718;Name=btuB_5;gene=btuB_5;inference=ab initio prediction:Prodigal:2.6,protein motif:HAMAP:MF_01531;locus_tag=ELAGFFLI_00718;product=Vitamin B12 transporter BtuB
tig00000001	Prodigal:2.6	CDS	838368	840449	.	+	0	ID=ELAGFFLI_00719;inference=ab initio prediction:Prodigal:2.6;locus_tag=ELAGFFLI_00719;product=hypothetical protein
tig00000001	Prodigal:2.6	CDS	840522	842255	.	-	0	ID=ELAGFFLI_00720;inference=ab initio prediction:Prodigal:2.6;locus_tag=ELAGFFLI_00720;product=hypothetical protein
tig00000001	Prodigal:2.6	CDS	842255	842929	.	-	0	ID=ELAGFFLI_00721;inference=ab initio prediction:Prodigal:2.6;locus_tag=ELAGFFLI_00721;product=hypothetical protein
tig00000001	Prodigal:2.6	CDS	843040	843186	.	-	0	ID=ELAGFFLI_00722;inference=ab initio prediction:Prodigal:2.6;locus_tag=ELAGFFLI_00722;product=hypothetical protein
tig00000001	Prodigal:2.6	CDS	843235	843375	.	-	0	ID=ELAGFFLI_00723;inference=ab initio prediction:Prodigal:2.6;locus_tag=ELAGFFLI_00723;product=hypothetical protein
tig00000001	Prodigal:2.6	CDS	843543	844172	.	-	0	ID=ELAGFFLI_00724;inference=ab initio prediction:Prodigal:2.6;locus_tag=ELAGFFLI_00724;product=hypothetical protein
tig00000001	Prodigal:2.6	CDS	844365	845951	.	-	0	ID=ELAGFFLI_00725;inference=ab initio prediction:Prodigal:2.6;locus_tag=ELAGFFLI_00725;product=hypothetical protein
tig00000001	Prodigal:2.6	CDS	846356	847000	.	+	0	ID=ELAGFFLI_00726;inference=ab initio prediction:Prodigal:2.6;locus_tag=ELAGFFLI_00726;product=hypothetical protein
tig00000001	Prodigal:2.6	CDS	847002	847976	.	+	0	ID=ELAGFFLI_00727;inference=ab initio prediction:Prodigal:2.6;locus_tag=ELAGFFLI_00727;product=hypothetical protein
tig00000001	Prodigal:2.6	CDS	848201	849175	.	+	0	ID=ELAGFFLI_00728;eC_number=1.8.5.7;Name=yqjG;db_xref=COG:COG0435;gene=yqjG;inference=ab initio prediction:Prodigal:2.6,similar to AA sequence:UniProtKB:P42620;locus_tag=ELAGFFLI_00728;product=Glutathionyl-hydroquinone reductase YqjG
tig00000001	Prodigal:2.6	CDS	849265	849726	.	-	0	ID=ELAGFFLI_00729;inference=ab initio prediction:Prodigal:2.6;locus_tag=ELAGFFLI_00729;product=hypothetical protein
tig00000001	Prodigal:2.6	CDS	850051	850980	.	-	0	ID=ELAGFFLI_00730;inference=ab initio prediction:Prodigal:2.6;locus_tag=ELAGFFLI_00730;product=hypothetical protein
tig00000001	Prodigal:2.6	CDS	851005	851526	.	-	0	ID=ELAGFFLI_00731;inference=ab initio prediction:Prodigal:2.6;locus_tag=ELAGFFLI_00731;product=hypothetical protein
tig00000001	Prodigal:2.6	CDS	851840	852175	.	+	0	ID=ELAGFFLI_00732;inference=ab initio prediction:Prodigal:2.6;locus_tag=ELAGFFLI_00732;product=hypothetical protein
tig00000001	Prodigal:2.6	CDS	852326	854296	.	+	0	ID=ELAGFFLI_00733;inference=ab initio prediction:Prodigal:2.6;locus_tag=ELAGFFLI_00733;product=hypothetical protein
tig00000001	Prodigal:2.6	CDS	854551	856875	.	-	0	ID=ELAGFFLI_00734;eC_number=3.4.14.12;Name=ptpA;db_xref=COG:COG1506;gene=ptpA;inference=ab initio prediction:Prodigal:2.6,similar to AA sequence:UniProtKB:Q7MUW6;locus_tag=ELAGFFLI_00734;product=Prolyl tripeptidyl peptidase
tig00000001	Prodigal:2.6	CDS	857051	858142	.	-	0	ID=ELAGFFLI_00735;inference=ab initio prediction:Prodigal:2.6;locus_tag=ELAGFFLI_00735;product=hypothetical protein
tig00000001	Prodigal:2.6	CDS	858535	860439	.	+	0	ID=ELAGFFLI_00736;inference=ab initio prediction:Prodigal:2.6;locus_tag=ELAGFFLI_00736;product=hypothetical protein
tig00000001	Prodigal:2.6	CDS	860677	861222	.	-	0	ID=ELAGFFLI_00737;inference=ab initio prediction:Prodigal:2.6;locus_tag=ELAGFFLI_00737;product=hypothetical protein
tig00000001	Prodigal:2.6	CDS	861579	861887	.	+	0	ID=ELAGFFLI_00738;inference=ab initio prediction:Prodigal:2.6;locus_tag=ELAGFFLI_00738;product=hypothetical protein
tig00000001	Prodigal:2.6	CDS	862095	862643	.	-	0	ID=ELAGFFLI_00739;inference=ab initio prediction:Prodigal:2.6;locus_tag=ELAGFFLI_00739;product=hypothetical protein
tig00000001	Prodigal:2.6	CDS	862768	863757	.	-	0	ID=ELAGFFLI_00740;inference=ab initio prediction:Prodigal:2.6;locus_tag=ELAGFFLI_00740;product=hypothetical protein
tig00000001	Prodigal:2.6	CDS	863846	864721	.	+	0	ID=ELAGFFLI_00741;inference=ab initio prediction:Prodigal:2.6;locus_tag=ELAGFFLI_00741;product=hypothetical protein
tig00000001	Prodigal:2.6	CDS	864852	865646	.	-	0	ID=ELAGFFLI_00742;Name=pheC;gene=pheC;inference=ab initio prediction:Prodigal:2.6,similar to AA sequence:UniProtKB:Q01269;locus_tag=ELAGFFLI_00742;product=Cyclohexadienyl dehydratase
tig00000001	Prodigal:2.6	CDS	865820	866035	.	+	0	ID=ELAGFFLI_00743;inference=ab initio prediction:Prodigal:2.6;locus_tag=ELAGFFLI_00743;product=hypothetical protein
tig00000001	Prodigal:2.6	CDS	866080	867852	.	-	0	ID=ELAGFFLI_00744;inference=ab initio prediction:Prodigal:2.6;locus_tag=ELAGFFLI_00744;product=hypothetical protein
tig00000001	Prodigal:2.6	CDS	868234	869610	.	+	0	ID=ELAGFFLI_00745;Name=cycA;db_xref=COG:COG1113;gene=cycA;inference=ab initio prediction:Prodigal:2.6,similar to AA sequence:UniProtKB:P0AAE0;locus_tag=ELAGFFLI_00745;product=D-serine/D-alanine/glycine transporter
tig00000001	Prodigal:2.6	CDS	869788	870699	.	+	0	ID=ELAGFFLI_00746;Name=corA_1;db_xref=COG:COG0598;gene=corA_1;inference=ab initio prediction:Prodigal:2.6,similar to AA sequence:UniProtKB:P0ABI4;locus_tag=ELAGFFLI_00746;product=Magnesium transport protein CorA
tig00000001	Prodigal:2.6	CDS	870908	871603	.	-	0	ID=ELAGFFLI_00747;inference=ab initio prediction:Prodigal:2.6;locus_tag=ELAGFFLI_00747;product=hypothetical protein
tig00000001	Prodigal:2.6	CDS	871852	872856	.	+	0	ID=ELAGFFLI_00748;eC_number=3.2.1.99;Name=abnA;db_xref=COG:COG3507;gene=abnA;inference=ab initio prediction:Prodigal:2.6,similar to AA sequence:UniProtKB:P94522;locus_tag=ELAGFFLI_00748;product=Extracellular endo-alpha-(1->5)-L-arabinanase 1
tig00000001	Prodigal:2.6	CDS	873003	874676	.	-	0	ID=ELAGFFLI_00749;eC_number=3.2.1.28;Name=treA;db_xref=COG:COG1626;gene=treA;inference=ab initio prediction:Prodigal:2.6,similar to AA sequence:UniProtKB:P13482;locus_tag=ELAGFFLI_00749;product=Periplasmic trehalase
tig00000001	Prodigal:2.6	CDS	875121	875897	.	-	0	ID=ELAGFFLI_00750;inference=ab initio prediction:Prodigal:2.6;locus_tag=ELAGFFLI_00750;product=hypothetical protein
tig00000001	Prodigal:2.6	CDS	876005	876760	.	+	0	ID=ELAGFFLI_00751;eC_number=4.2.99.18;Name=mutM_1;gene=mutM_1;inference=ab initio prediction:Prodigal:2.6,protein motif:HAMAP:MF_00103;locus_tag=ELAGFFLI_00751;product=Formamidopyrimidine-DNA glycosylase
tig00000001	Prodigal:2.6	CDS	876974	877930	.	+	0	ID=ELAGFFLI_00752;inference=ab initio prediction:Prodigal:2.6;locus_tag=ELAGFFLI_00752;product=hypothetical protein
tig00000001	Prodigal:2.6	CDS	878867	879796	.	-	0	ID=ELAGFFLI_00753;inference=ab initio prediction:Prodigal:2.6;locus_tag=ELAGFFLI_00753;product=hypothetical protein
tig00000001	Prodigal:2.6	CDS	880256	883135	.	-	0	ID=ELAGFFLI_00754;inference=ab initio prediction:Prodigal:2.6;locus_tag=ELAGFFLI_00754;product=hypothetical protein
tig00000001	Prodigal:2.6	CDS	883364	885961	.	+	0	ID=ELAGFFLI_00755;inference=ab initio prediction:Prodigal:2.6;locus_tag=ELAGFFLI_00755;product=hypothetical protein
tig00000001	Prodigal:2.6	CDS	886759	888909	.	-	0	ID=ELAGFFLI_00756;inference=ab initio prediction:Prodigal:2.6;locus_tag=ELAGFFLI_00756;product=hypothetical protein
tig00000001	Prodigal:2.6	CDS	889239	890693	.	-	0	ID=ELAGFFLI_00757;eC_number=3.2.1.4;Name=engXCA;db_xref=COG:COG2730;gene=engXCA;inference=ab initio prediction:Prodigal:2.6,similar to AA sequence:UniProtKB:P19487;locus_tag=ELAGFFLI_00757;product=Major extracellular endoglucanase
tig00000001	Prodigal:2.6	CDS	890895	892379	.	+	0	ID=ELAGFFLI_00758;Name=dauA;db_xref=COG:COG0659;gene=dauA;inference=ab initio prediction:Prodigal:2.6,similar to AA sequence:UniProtKB:P0AFR2;locus_tag=ELAGFFLI_00758;product=C4-dicarboxylic acid transporter DauA
tig00000001	Prodigal:2.6	CDS	892644	893627	.	+	0	ID=ELAGFFLI_00759;inference=ab initio prediction:Prodigal:2.6;locus_tag=ELAGFFLI_00759;product=hypothetical protein
tig00000001	Prodigal:2.6	CDS	893772	895451	.	+	0	ID=ELAGFFLI_00760;inference=ab initio prediction:Prodigal:2.6;locus_tag=ELAGFFLI_00760;product=hypothetical protein
tig00000001	Prodigal:2.6	CDS	896459	898396	.	+	0	ID=ELAGFFLI_00761;eC_number=2.4.1.-;Name=opgH;db_xref=COG:COG2943;gene=opgH;inference=ab initio prediction:Prodigal:2.6,similar to AA sequence:UniProtKB:P20401;locus_tag=ELAGFFLI_00761;product=Glucans biosynthesis glucosyltransferase H
tig00000001	Prodigal:2.6	CDS	898556	899221	.	+	0	ID=ELAGFFLI_00762;eC_number=3.1.1.1;Name=estB_1;db_xref=COG:COG0400;gene=estB_1;inference=ab initio prediction:Prodigal:2.6,similar to AA sequence:UniProtKB:Q53547;locus_tag=ELAGFFLI_00762;product=Carboxylesterase 2
tig00000001	Prodigal:2.6	CDS	899226	900278	.	+	0	ID=ELAGFFLI_00763;inference=ab initio prediction:Prodigal:2.6;locus_tag=ELAGFFLI_00763;product=hypothetical protein
tig00000001	Prodigal:2.6	CDS	900309	901040	.	+	0	ID=ELAGFFLI_00764;Name=btsR_1;db_xref=COG:COG3279;gene=btsR_1;inference=ab initio prediction:Prodigal:2.6,similar to AA sequence:UniProtKB:P0AFT5;locus_tag=ELAGFFLI_00764;product=Transcriptional regulatory protein BtsR
tig00000001	Prodigal:2.6	CDS	901200	902114	.	+	0	ID=ELAGFFLI_00765;eC_number=2.5.1.61;Name=hemC;db_xref=COG:COG0181;gene=hemC;inference=ab initio prediction:Prodigal:2.6,similar to AA sequence:UniProtKB:P06983;locus_tag=ELAGFFLI_00765;product=Porphobilinogen deaminase
tig00000001	Prodigal:2.6	CDS	902311	903111	.	-	0	ID=ELAGFFLI_00766;inference=ab initio prediction:Prodigal:2.6;locus_tag=ELAGFFLI_00766;product=hypothetical protein
tig00000001	Prodigal:2.6	CDS	903561	904526	.	+	0	ID=ELAGFFLI_00767;inference=ab initio prediction:Prodigal:2.6;locus_tag=ELAGFFLI_00767;product=hypothetical protein
tig00000001	Prodigal:2.6	CDS	904605	905174	.	-	0	ID=ELAGFFLI_00768;inference=ab initio prediction:Prodigal:2.6;locus_tag=ELAGFFLI_00768;product=hypothetical protein
tig00000001	Prodigal:2.6	CDS	905419	905730	.	+	0	ID=ELAGFFLI_00769;inference=ab initio prediction:Prodigal:2.6;locus_tag=ELAGFFLI_00769;product=hypothetical protein
tig00000001	Prodigal:2.6	CDS	905802	907895	.	+	0	ID=ELAGFFLI_00770;inference=ab initio prediction:Prodigal:2.6;locus_tag=ELAGFFLI_00770;product=hypothetical protein
tig00000001	Prodigal:2.6	CDS	908520	909704	.	-	0	ID=ELAGFFLI_00771;eC_number=2.6.1.1;Name=aspC_1;db_xref=COG:COG0436;gene=aspC_1;inference=ab initio prediction:Prodigal:2.6,similar to AA sequence:UniProtKB:Q9X0Y2;locus_tag=ELAGFFLI_00771;product=Aspartate aminotransferase
tig00000001	Prodigal:2.6	CDS	910042	912183	.	+	0	ID=ELAGFFLI_00772;eC_number=3.4.14.-;Name=dapb1;gene=dapb1;inference=ab initio prediction:Prodigal:2.6,similar to AA sequence:UniProtKB:O07834;locus_tag=ELAGFFLI_00772;product=Dipeptidyl aminopeptidase BI
tig00000001	Prodigal:2.6	CDS	912346	912744	.	+	0	ID=ELAGFFLI_00773;Name=ybaN;db_xref=COG:COG2832;gene=ybaN;inference=ab initio prediction:Prodigal:2.6,similar to AA sequence:UniProtKB:P0AAR5;locus_tag=ELAGFFLI_00773;product=Inner membrane protein YbaN
tig00000001	Prodigal:2.6	CDS	912784	913038	.	+	0	ID=ELAGFFLI_00774;inference=ab initio prediction:Prodigal:2.6;locus_tag=ELAGFFLI_00774;product=hypothetical protein
tig00000001	Prodigal:2.6	CDS	913028	913879	.	+	0	ID=ELAGFFLI_00775;eC_number=5.1.1.19;Name=dcsC;gene=dcsC;inference=ab initio prediction:Prodigal:2.6,similar to AA sequence:UniProtKB:D2Z026;locus_tag=ELAGFFLI_00775;product=O-ureido-serine racemase
tig00000001	Prodigal:2.6	CDS	913879	914550	.	+	0	ID=ELAGFFLI_00776;inference=ab initio prediction:Prodigal:2.6;locus_tag=ELAGFFLI_00776;product=hypothetical protein
tig00000001	Prodigal:2.6	CDS	914630	915547	.	+	0	ID=ELAGFFLI_00777;Name=xerC_1;db_xref=COG:COG4973;gene=xerC_1;inference=ab initio prediction:Prodigal:2.6,similar to AA sequence:UniProtKB:P0A8P6;locus_tag=ELAGFFLI_00777;product=Tyrosine recombinase XerC
tig00000001	Prodigal:2.6	CDS	915929	916480	.	+	0	ID=ELAGFFLI_00778;eC_number=3.4.25.2;Name=hslV;gene=hslV;inference=ab initio prediction:Prodigal:2.6,similar to AA sequence:UniProtKB:B7LA29;locus_tag=ELAGFFLI_00778;product=ATP-dependent protease subunit HslV
tig00000001	Prodigal:2.6	CDS	916590	917957	.	+	0	ID=ELAGFFLI_00779;Name=hslU;db_xref=COG:COG1220;gene=hslU;inference=ab initio prediction:Prodigal:2.6,similar to AA sequence:UniProtKB:P0A6H6;locus_tag=ELAGFFLI_00779;product=ATP-dependent protease ATPase subunit HslU
tig00000001	Prodigal:2.6	CDS	918100	918546	.	-	0	ID=ELAGFFLI_00780;Name=atpC_1;db_xref=COG:COG0355;gene=atpC_1;inference=ab initio prediction:Prodigal:2.6,similar to AA sequence:UniProtKB:P0A6E6;locus_tag=ELAGFFLI_00780;product=ATP synthase epsilon chain
tig00000001	Prodigal:2.6	CDS	918716	919171	.	-	0	ID=ELAGFFLI_00781;eC_number=3.5.4.33;Name=tadA_1;gene=tadA_1;inference=ab initio prediction:Prodigal:2.6,protein motif:HAMAP:MF_00972;locus_tag=ELAGFFLI_00781;product=tRNA-specific adenosine deaminase
tig00000001	Prodigal:2.6	CDS	919168	919674	.	-	0	ID=ELAGFFLI_00782;inference=ab initio prediction:Prodigal:2.6,similar to AA sequence:UniProtKB:P9WFQ5;locus_tag=ELAGFFLI_00782;note=UPF0039 protein Rv2851c;product=hypothetical protein
tig00000001	Prodigal:2.6	CDS	920151	921239	.	-	0	ID=ELAGFFLI_00783;Name=emrK;db_xref=COG:COG1566;gene=emrK;inference=ab initio prediction:Prodigal:2.6,similar to AA sequence:UniProtKB:P52599;locus_tag=ELAGFFLI_00783;product=putative multidrug resistance protein EmrK
tig00000001	Prodigal:2.6	CDS	921236	922885	.	-	0	ID=ELAGFFLI_00784;inference=ab initio prediction:Prodigal:2.6;locus_tag=ELAGFFLI_00784;product=hypothetical protein
tig00000001	Prodigal:2.6	CDS	922974	923735	.	+	0	ID=ELAGFFLI_00785;eC_number=2.1.1.163;Name=ubiE_1;db_xref=COG:COG2226;gene=ubiE_1;inference=ab initio prediction:Prodigal:2.6,similar to AA sequence:UniProtKB:P0A887;locus_tag=ELAGFFLI_00785;product=Ubiquinone/menaquinone biosynthesis C-methyltransferase UbiE
tig00000001	Prodigal:2.6	CDS	923939	924829	.	+	0	ID=ELAGFFLI_00786;inference=ab initio prediction:Prodigal:2.6;locus_tag=ELAGFFLI_00786;product=hypothetical protein
tig00000001	Prodigal:2.6	CDS	924905	926860	.	+	0	ID=ELAGFFLI_00787;inference=ab initio prediction:Prodigal:2.6;locus_tag=ELAGFFLI_00787;product=hypothetical protein
tig00000001	Prodigal:2.6	CDS	927038	927757	.	+	0	ID=ELAGFFLI_00788;inference=ab initio prediction:Prodigal:2.6;locus_tag=ELAGFFLI_00788;product=hypothetical protein
tig00000001	Prodigal:2.6	CDS	927916	928557	.	+	0	ID=ELAGFFLI_00789;eC_number=3.1.3.18;Name=gph_2;gene=gph_2;inference=ab initio prediction:Prodigal:2.6,protein motif:HAMAP:MF_00495;locus_tag=ELAGFFLI_00789;product=Phosphoglycolate phosphatase
tig00000001	Prodigal:2.6	CDS	928812	929612	.	+	0	ID=ELAGFFLI_00790;inference=ab initio prediction:Prodigal:2.6;locus_tag=ELAGFFLI_00790;product=hypothetical protein
tig00000001	Prodigal:2.6	CDS	929600	931573	.	+	0	ID=ELAGFFLI_00791;eC_number=1.1.2.7;inference=ab initio prediction:Prodigal:2.6,similar to AA sequence:UniProtKB:P38539;locus_tag=ELAGFFLI_00791;product=Methanol dehydrogenase [cytochrome c] subunit 1
tig00000001	Prodigal:2.6	CDS	931570	933348	.	+	0	ID=ELAGFFLI_00792;inference=ab initio prediction:Prodigal:2.6;locus_tag=ELAGFFLI_00792;product=hypothetical protein
tig00000001	Prodigal:2.6	CDS	933422	934042	.	+	0	ID=ELAGFFLI_00793;inference=ab initio prediction:Prodigal:2.6;locus_tag=ELAGFFLI_00793;product=hypothetical protein
tig00000001	Prodigal:2.6	CDS	934039	935112	.	+	0	ID=ELAGFFLI_00794;inference=ab initio prediction:Prodigal:2.6;locus_tag=ELAGFFLI_00794;product=hypothetical protein
tig00000001	Prodigal:2.6	CDS	935148	936254	.	+	0	ID=ELAGFFLI_00795;eC_number=1.1.1.284;Name=frmA_1;db_xref=COG:COG1062;gene=frmA_1;inference=ab initio prediction:Prodigal:2.6,similar to AA sequence:UniProtKB:P25437;locus_tag=ELAGFFLI_00795;product=S-(hydroxymethyl)glutathione dehydrogenase
tig00000001	Prodigal:2.6	CDS	936265	938697	.	+	0	ID=ELAGFFLI_00796;Name=btuB_6;gene=btuB_6;inference=ab initio prediction:Prodigal:2.6,protein motif:HAMAP:MF_01531;locus_tag=ELAGFFLI_00796;product=Vitamin B12 transporter BtuB
tig00000001	Prodigal:2.6	CDS	938768	939454	.	-	0	ID=ELAGFFLI_00797;inference=ab initio prediction:Prodigal:2.6;locus_tag=ELAGFFLI_00797;product=hypothetical protein
tig00000001	Prodigal:2.6	CDS	939514	940935	.	-	0	ID=ELAGFFLI_00798;inference=ab initio prediction:Prodigal:2.6;locus_tag=ELAGFFLI_00798;product=hypothetical protein
tig00000001	Prodigal:2.6	CDS	940935	941771	.	-	0	ID=ELAGFFLI_00799;inference=ab initio prediction:Prodigal:2.6;locus_tag=ELAGFFLI_00799;product=hypothetical protein
tig00000001	Prodigal:2.6	CDS	941771	943225	.	-	0	ID=ELAGFFLI_00800;eC_number=1.2.1.9;Name=gapN;db_xref=COG:COG1012;gene=gapN;inference=ab initio prediction:Prodigal:2.6,similar to AA sequence:UniProtKB:Q3C1A6;locus_tag=ELAGFFLI_00800;product=NADP-dependent glyceraldehyde-3-phosphate dehydrogenase
tig00000001	Prodigal:2.6	CDS	943242	945260	.	-	0	ID=ELAGFFLI_00801;eC_number=6.3.5.4;Name=asnB_1;db_xref=COG:COG0367;gene=asnB_1;inference=ab initio prediction:Prodigal:2.6,similar to AA sequence:UniProtKB:P54420;locus_tag=ELAGFFLI_00801;product=Asparagine synthetase [glutamine-hydrolyzing] 1
tig00000001	Prodigal:2.6	CDS	945271	945996	.	-	0	ID=ELAGFFLI_00802;eC_number=2.3.1.157;Name=glmU_1;gene=glmU_1;inference=ab initio prediction:Prodigal:2.6,protein motif:HAMAP:MF_01631;locus_tag=ELAGFFLI_00802;product=Bifunctional protein GlmU
tig00000001	Prodigal:2.6	CDS	945993	946946	.	-	0	ID=ELAGFFLI_00803;inference=ab initio prediction:Prodigal:2.6;locus_tag=ELAGFFLI_00803;product=hypothetical protein
tig00000001	Prodigal:2.6	CDS	946943	947473	.	-	0	ID=ELAGFFLI_00804;inference=ab initio prediction:Prodigal:2.6;locus_tag=ELAGFFLI_00804;product=hypothetical protein
tig00000001	Prodigal:2.6	CDS	947489	948469	.	+	0	ID=ELAGFFLI_00805;db_xref=COG:COG3039;inference=ab initio prediction:Prodigal:2.6,similar to AA sequence:ISfinder:IS1646;locus_tag=ELAGFFLI_00805;product=IS5 family transposase IS1646
tig00000001	Prodigal:2.6	CDS	948574	949323	.	-	0	ID=ELAGFFLI_00806;inference=ab initio prediction:Prodigal:2.6;locus_tag=ELAGFFLI_00806;product=hypothetical protein
tig00000001	Prodigal:2.6	CDS	949320	950285	.	-	0	ID=ELAGFFLI_00807;eC_number=3.11.1.3;Name=pphA;gene=pphA;inference=ab initio prediction:Prodigal:2.6,similar to AA sequence:UniProtKB:Q84G06;locus_tag=ELAGFFLI_00807;product=Phosphonopyruvate hydrolase
tig00000001	Prodigal:2.6	CDS	950719	950877	.	+	0	ID=ELAGFFLI_00808;inference=ab initio prediction:Prodigal:2.6;locus_tag=ELAGFFLI_00808;product=hypothetical protein
tig00000001	Prodigal:2.6	CDS	951487	953460	.	-	0	ID=ELAGFFLI_00809;Name=acoR;db_xref=COG:COG3284;gene=acoR;inference=ab initio prediction:Prodigal:2.6,similar to AA sequence:UniProtKB:P28614;locus_tag=ELAGFFLI_00809;product=Acetoin catabolism regulatory protein
tig00000001	Prodigal:2.6	CDS	953816	954748	.	-	0	ID=ELAGFFLI_00810;eC_number=2.7.1.20;Name=adoK;gene=adoK;inference=ab initio prediction:Prodigal:2.6,similar to AA sequence:UniProtKB:P83736;locus_tag=ELAGFFLI_00810;product=Adenosine kinase
tig00000001	Prodigal:2.6	CDS	955025	956071	.	+	0	ID=ELAGFFLI_00811;Name=mreB;db_xref=COG:COG1077;gene=mreB;inference=ab initio prediction:Prodigal:2.6,similar to AA sequence:UniProtKB:P0A9X4;locus_tag=ELAGFFLI_00811;product=Rod shape-determining protein MreB
tig00000001	Prodigal:2.6	CDS	956244	957623	.	+	0	ID=ELAGFFLI_00812;inference=ab initio prediction:Prodigal:2.6;locus_tag=ELAGFFLI_00812;product=hypothetical protein
tig00000001	Prodigal:2.6	CDS	957620	958105	.	+	0	ID=ELAGFFLI_00813;Name=mreD;db_xref=COG:COG2891;gene=mreD;inference=ab initio prediction:Prodigal:2.6,similar to AA sequence:UniProtKB:P0ABH4;locus_tag=ELAGFFLI_00813;product=Rod shape-determining protein MreD
tig00000001	Prodigal:2.6	CDS	958109	960169	.	+	0	ID=ELAGFFLI_00814;eC_number=3.4.16.4;Name=mrdA;db_xref=COG:COG0768;gene=mrdA;inference=ab initio prediction:Prodigal:2.6,similar to AA sequence:UniProtKB:P0AD65;locus_tag=ELAGFFLI_00814;product=Peptidoglycan D%2CD-transpeptidase MrdA
tig00000001	Prodigal:2.6	CDS	960166	961284	.	+	0	ID=ELAGFFLI_00815;eC_number=2.4.1.129;Name=mrdB;db_xref=COG:COG0772;gene=mrdB;inference=ab initio prediction:Prodigal:2.6,similar to AA sequence:UniProtKB:P0ABG7;locus_tag=ELAGFFLI_00815;product=Peptidoglycan glycosyltransferase MrdB
tig00000001	Prodigal:2.6	CDS	961577	963274	.	+	0	ID=ELAGFFLI_00816;Name=virD4_1;gene=virD4_1;inference=ab initio prediction:Prodigal:2.6,similar to AA sequence:UniProtKB:P18594;locus_tag=ELAGFFLI_00816;product=Protein VirD4
tig00000001	Prodigal:2.6	CDS	963478	964659	.	+	0	ID=ELAGFFLI_00817;inference=ab initio prediction:Prodigal:2.6;locus_tag=ELAGFFLI_00817;product=hypothetical protein
tig00000001	Prodigal:2.6	CDS	964656	968450	.	+	0	ID=ELAGFFLI_00818;inference=ab initio prediction:Prodigal:2.6;locus_tag=ELAGFFLI_00818;product=hypothetical protein
tig00000001	Prodigal:2.6	CDS	968562	968807	.	-	0	ID=ELAGFFLI_00819;inference=ab initio prediction:Prodigal:2.6;locus_tag=ELAGFFLI_00819;product=hypothetical protein
tig00000001	Prodigal:2.6	CDS	968838	970244	.	+	0	ID=ELAGFFLI_00820;eC_number=3.2.1.15;Name=pehA;gene=pehA;inference=ab initio prediction:Prodigal:2.6,similar to AA sequence:UniProtKB:P26509;locus_tag=ELAGFFLI_00820;product=Endo-polygalacturonase
tig00000001	Prodigal:2.6	CDS	970536	971675	.	+	0	ID=ELAGFFLI_00821;eC_number=4.2.2.-;Name=mltB;db_xref=COG:COG2951;gene=mltB;inference=ab initio prediction:Prodigal:2.6,similar to AA sequence:UniProtKB:P41052;locus_tag=ELAGFFLI_00821;product=Membrane-bound lytic murein transglycosylase B
tig00000001	Prodigal:2.6	CDS	971672	973072	.	+	0	ID=ELAGFFLI_00822;inference=ab initio prediction:Prodigal:2.6;locus_tag=ELAGFFLI_00822;product=hypothetical protein
tig00000001	Prodigal:2.6	CDS	973359	974564	.	+	0	ID=ELAGFFLI_00823;eC_number=3.4.16.4;Name=dacC;db_xref=COG:COG1686;gene=dacC;inference=ab initio prediction:Prodigal:2.6,similar to AA sequence:UniProtKB:P08506;locus_tag=ELAGFFLI_00823;product=D-alanyl-D-alanine carboxypeptidase DacC
tig00000001	Prodigal:2.6	CDS	974694	975755	.	-	0	ID=ELAGFFLI_00824;inference=ab initio prediction:Prodigal:2.6;locus_tag=ELAGFFLI_00824;product=hypothetical protein
tig00000001	Prodigal:2.6	CDS	976045	977028	.	+	0	ID=ELAGFFLI_00825;inference=ab initio prediction:Prodigal:2.6;locus_tag=ELAGFFLI_00825;product=hypothetical protein
tig00000001	Prodigal:2.6	CDS	977168	977446	.	+	0	ID=ELAGFFLI_00826;inference=ab initio prediction:Prodigal:2.6;locus_tag=ELAGFFLI_00826;product=hypothetical protein
tig00000001	Prodigal:2.6	CDS	977434	978132	.	+	0	ID=ELAGFFLI_00827;eC_number=2.3.1.181;Name=lipB;db_xref=COG:COG0321;gene=lipB;inference=ab initio prediction:Prodigal:2.6,similar to AA sequence:UniProtKB:P60720;locus_tag=ELAGFFLI_00827;product=Octanoyltransferase
tig00000001	Prodigal:2.6	CDS	978148	979161	.	+	0	ID=ELAGFFLI_00828;eC_number=2.8.1.8;Name=lipA;db_xref=COG:COG0320;gene=lipA;inference=ab initio prediction:Prodigal:2.6,similar to AA sequence:UniProtKB:P60716;locus_tag=ELAGFFLI_00828;product=Lipoyl synthase
tig00000001	Prodigal:2.6	CDS	979394	981577	.	+	0	ID=ELAGFFLI_00829;eC_number=3.4.21.102;Name=prc;db_xref=COG:COG0793;gene=prc;inference=ab initio prediction:Prodigal:2.6,similar to AA sequence:UniProtKB:P23865;locus_tag=ELAGFFLI_00829;product=Tail-specific protease
tig00000001	Prodigal:2.6	CDS	982007	982885	.	-	0	ID=ELAGFFLI_00830;inference=ab initio prediction:Prodigal:2.6;locus_tag=ELAGFFLI_00830;product=hypothetical protein
tig00000001	Prodigal:2.6	CDS	983056	984111	.	+	0	ID=ELAGFFLI_00831;inference=ab initio prediction:Prodigal:2.6,similar to AA sequence:UniProtKB:Q55928;locus_tag=ELAGFFLI_00831;product=Bifunctional NMN adenylyltransferase/Nudix hydrolase
tig00000001	Prodigal:2.6	CDS	984240	985643	.	+	0	ID=ELAGFFLI_00832;inference=ab initio prediction:Prodigal:2.6;locus_tag=ELAGFFLI_00832;product=hypothetical protein
tig00000001	Prodigal:2.6	CDS	985666	986766	.	+	0	ID=ELAGFFLI_00833;inference=ab initio prediction:Prodigal:2.6;locus_tag=ELAGFFLI_00833;product=hypothetical protein
tig00000001	Prodigal:2.6	CDS	986759	987823	.	+	0	ID=ELAGFFLI_00834;inference=ab initio prediction:Prodigal:2.6;locus_tag=ELAGFFLI_00834;product=hypothetical protein
tig00000001	Prodigal:2.6	CDS	987898	988704	.	+	0	ID=ELAGFFLI_00835;inference=ab initio prediction:Prodigal:2.6;locus_tag=ELAGFFLI_00835;product=hypothetical protein
tig00000001	Prodigal:2.6	CDS	988829	989209	.	+	0	ID=ELAGFFLI_00836;inference=ab initio prediction:Prodigal:2.6;locus_tag=ELAGFFLI_00836;product=hypothetical protein
tig00000001	Prodigal:2.6	CDS	989306	990637	.	+	0	ID=ELAGFFLI_00837;inference=ab initio prediction:Prodigal:2.6;locus_tag=ELAGFFLI_00837;product=hypothetical protein
tig00000001	Prodigal:2.6	CDS	990658	991599	.	+	0	ID=ELAGFFLI_00838;eC_number=1.1.1.343;db_xref=COG:COG1023;inference=ab initio prediction:Prodigal:2.6,similar to AA sequence:UniProtKB:G5EBD7;locus_tag=ELAGFFLI_00838;product=6-phosphogluconate dehydrogenase%2C NAD(+)-dependent%2C decarboxylating
tig00000001	Prodigal:2.6	CDS	991655	992725	.	-	0	ID=ELAGFFLI_00839;eC_number=1.-.-.-;Name=ydgJ;db_xref=COG:COG0673;gene=ydgJ;inference=ab initio prediction:Prodigal:2.6,similar to AA sequence:UniProtKB:P77376;locus_tag=ELAGFFLI_00839;product=putative oxidoreductase YdgJ
tig00000001	Prodigal:2.6	CDS	992762	993247	.	+	0	ID=ELAGFFLI_00840;inference=ab initio prediction:Prodigal:2.6;locus_tag=ELAGFFLI_00840;product=hypothetical protein
tig00000001	Prodigal:2.6	CDS	993530	994039	.	+	0	ID=ELAGFFLI_00841;inference=ab initio prediction:Prodigal:2.6;locus_tag=ELAGFFLI_00841;product=hypothetical protein
tig00000001	Prodigal:2.6	CDS	994058	995887	.	+	0	ID=ELAGFFLI_00842;inference=ab initio prediction:Prodigal:2.6;locus_tag=ELAGFFLI_00842;product=hypothetical protein
tig00000001	Prodigal:2.6	CDS	996137	996670	.	+	0	ID=ELAGFFLI_00843;inference=ab initio prediction:Prodigal:2.6;locus_tag=ELAGFFLI_00843;product=hypothetical protein
tig00000001	Prodigal:2.6	CDS	996753	997679	.	-	0	ID=ELAGFFLI_00844;Name=syrM1;gene=syrM1;inference=ab initio prediction:Prodigal:2.6,similar to AA sequence:UniProtKB:P55619;locus_tag=ELAGFFLI_00844;product=HTH-type transcriptional regulator SyrM 1
tig00000001	Prodigal:2.6	CDS	997957	999768	.	+	0	ID=ELAGFFLI_00845;eC_number=2.7.-.-;Name=sasA_2;gene=sasA_2;inference=ab initio prediction:Prodigal:2.6,protein motif:HAMAP:MF_01837;locus_tag=ELAGFFLI_00845;product=Adaptive-response sensory-kinase SasA
tig00000001	Prodigal:2.6	CDS	999765	1000205	.	+	0	ID=ELAGFFLI_00846;Name=rcp1;gene=rcp1;inference=ab initio prediction:Prodigal:2.6,similar to AA sequence:UniProtKB:Q55169;locus_tag=ELAGFFLI_00846;product=Response regulator rcp1
tig00000001	Prodigal:2.6	CDS	1000209	1001711	.	+	0	ID=ELAGFFLI_00847;eC_number=2.7.13.3;Name=rcsC_2;gene=rcsC_2;inference=ab initio prediction:Prodigal:2.6,protein motif:HAMAP:MF_00979;locus_tag=ELAGFFLI_00847;product=Sensor histidine kinase RcsC
tig00000001	Prodigal:2.6	CDS	1001805	1002317	.	+	0	ID=ELAGFFLI_00848;inference=ab initio prediction:Prodigal:2.6;locus_tag=ELAGFFLI_00848;product=hypothetical protein
tig00000001	Prodigal:2.6	CDS	1002330	1003067	.	-	0	ID=ELAGFFLI_00849;eC_number=1.1.1.47;Name=ycdF_2;db_xref=COG:COG1028;gene=ycdF_2;inference=ab initio prediction:Prodigal:2.6,similar to AA sequence:UniProtKB:P80869;locus_tag=ELAGFFLI_00849;product=Glucose 1-dehydrogenase 2
tig00000001	Prodigal:2.6	CDS	1003135	1004319	.	+	0	ID=ELAGFFLI_00850;inference=ab initio prediction:Prodigal:2.6;locus_tag=ELAGFFLI_00850;product=hypothetical protein
tig00000001	Prodigal:2.6	CDS	1004307	1004720	.	+	0	ID=ELAGFFLI_00851;inference=ab initio prediction:Prodigal:2.6;locus_tag=ELAGFFLI_00851;product=hypothetical protein
tig00000001	Prodigal:2.6	CDS	1005372	1006298	.	-	0	ID=ELAGFFLI_00852;inference=ab initio prediction:Prodigal:2.6;locus_tag=ELAGFFLI_00852;product=hypothetical protein
tig00000001	Prodigal:2.6	CDS	1006417	1007895	.	+	0	ID=ELAGFFLI_00853;inference=ab initio prediction:Prodigal:2.6;locus_tag=ELAGFFLI_00853;product=hypothetical protein
tig00000001	Prodigal:2.6	CDS	1007974	1010637	.	+	0	ID=ELAGFFLI_00854;inference=ab initio prediction:Prodigal:2.6;locus_tag=ELAGFFLI_00854;product=hypothetical protein
tig00000001	Prodigal:2.6	CDS	1010797	1011615	.	+	0	ID=ELAGFFLI_00855;inference=ab initio prediction:Prodigal:2.6;locus_tag=ELAGFFLI_00855;product=hypothetical protein
tig00000001	Prodigal:2.6	CDS	1011612	1013690	.	+	0	ID=ELAGFFLI_00856;Name=pulD;gene=pulD;inference=ab initio prediction:Prodigal:2.6,similar to AA sequence:UniProtKB:P15644;locus_tag=ELAGFFLI_00856;product=Type II secretion system protein D
tig00000001	Prodigal:2.6	CDS	1013695	1015182	.	+	0	ID=ELAGFFLI_00857;Name=epsE;db_xref=COG:COG2804;gene=epsE;inference=ab initio prediction:Prodigal:2.6,similar to AA sequence:UniProtKB:P37093;locus_tag=ELAGFFLI_00857;product=Type II secretion system protein E
tig00000001	Prodigal:2.6	CDS	1015169	1016365	.	+	0	ID=ELAGFFLI_00858;Name=epsF_1;db_xref=COG:COG1459;gene=epsF_1;inference=ab initio prediction:Prodigal:2.6,similar to AA sequence:UniProtKB:P45780;locus_tag=ELAGFFLI_00858;product=Type II secretion system protein F
tig00000001	Prodigal:2.6	CDS	1016394	1016858	.	+	0	ID=ELAGFFLI_00859;Name=xcpT_1;db_xref=COG:COG2165;gene=xcpT_1;inference=ab initio prediction:Prodigal:2.6,similar to AA sequence:UniProtKB:Q00514;locus_tag=ELAGFFLI_00859;product=Type II secretion system protein G
tig00000001	Prodigal:2.6	CDS	1016868	1017368	.	+	0	ID=ELAGFFLI_00860;inference=ab initio prediction:Prodigal:2.6;locus_tag=ELAGFFLI_00860;product=hypothetical protein
tig00000001	Prodigal:2.6	CDS	1017328	1017732	.	+	0	ID=ELAGFFLI_00861;Name=xcpV;db_xref=COG:COG2165;gene=xcpV;inference=ab initio prediction:Prodigal:2.6,similar to AA sequence:UniProtKB:Q00516;locus_tag=ELAGFFLI_00861;product=Type II secretion system protein I
tig00000001	Prodigal:2.6	CDS	1017729	1018352	.	+	0	ID=ELAGFFLI_00862;Name=xcpW;db_xref=COG:COG4795;gene=xcpW;inference=ab initio prediction:Prodigal:2.6,similar to AA sequence:UniProtKB:Q00517;locus_tag=ELAGFFLI_00862;product=Type II secretion system protein J
tig00000001	Prodigal:2.6	CDS	1018349	1019341	.	+	0	ID=ELAGFFLI_00863;inference=ab initio prediction:Prodigal:2.6;locus_tag=ELAGFFLI_00863;product=hypothetical protein
tig00000001	Prodigal:2.6	CDS	1019338	1020426	.	+	0	ID=ELAGFFLI_00864;inference=ab initio prediction:Prodigal:2.6;locus_tag=ELAGFFLI_00864;product=hypothetical protein
tig00000001	Prodigal:2.6	CDS	1020423	1020899	.	+	0	ID=ELAGFFLI_00865;inference=ab initio prediction:Prodigal:2.6;locus_tag=ELAGFFLI_00865;product=hypothetical protein
tig00000001	Prodigal:2.6	CDS	1020896	1021615	.	+	0	ID=ELAGFFLI_00866;inference=ab initio prediction:Prodigal:2.6;locus_tag=ELAGFFLI_00866;product=hypothetical protein
tig00000001	Prodigal:2.6	CDS	1022341	1025049	.	+	0	ID=ELAGFFLI_00867;inference=ab initio prediction:Prodigal:2.6;locus_tag=ELAGFFLI_00867;product=hypothetical protein
tig00000001	Prodigal:2.6	CDS	1025215	1028115	.	+	0	ID=ELAGFFLI_00868;eC_number=3.2.1.23;Name=lacZ_1;gene=lacZ_1;inference=ab initio prediction:Prodigal:2.6,protein motif:HAMAP:MF_01687;locus_tag=ELAGFFLI_00868;product=Beta-galactosidase
tig00000001	Prodigal:2.6	CDS	1028112	1030523	.	+	0	ID=ELAGFFLI_00869;inference=ab initio prediction:Prodigal:2.6;locus_tag=ELAGFFLI_00869;product=hypothetical protein
tig00000001	Prodigal:2.6	CDS	1030520	1030648	.	+	0	ID=ELAGFFLI_00870;inference=ab initio prediction:Prodigal:2.6;locus_tag=ELAGFFLI_00870;product=hypothetical protein
tig00000001	Prodigal:2.6	CDS	1030645	1031823	.	+	0	ID=ELAGFFLI_00871;inference=ab initio prediction:Prodigal:2.6;locus_tag=ELAGFFLI_00871;product=hypothetical protein
tig00000001	Prodigal:2.6	CDS	1032035	1032802	.	+	0	ID=ELAGFFLI_00872;Name=yvoA_1;db_xref=COG:COG2188;gene=yvoA_1;inference=ab initio prediction:Prodigal:2.6,similar to AA sequence:UniProtKB:O34817;locus_tag=ELAGFFLI_00872;product=HTH-type transcriptional repressor YvoA
tig00000001	Prodigal:2.6	CDS	1032848	1034122	.	+	0	ID=ELAGFFLI_00873;Name=fucP_1;db_xref=COG:COG0738;gene=fucP_1;inference=ab initio prediction:Prodigal:2.6,similar to AA sequence:UniProtKB:P11551;locus_tag=ELAGFFLI_00873;product=L-fucose-proton symporter
tig00000001	Prodigal:2.6	CDS	1034133	1035230	.	+	0	ID=ELAGFFLI_00874;Name=cytR_1;db_xref=COG:COG1609;gene=cytR_1;inference=ab initio prediction:Prodigal:2.6,similar to AA sequence:UniProtKB:P0ACN7;locus_tag=ELAGFFLI_00874;product=HTH-type transcriptional repressor CytR
tig00000001	Prodigal:2.6	CDS	1035236	1036264	.	+	0	ID=ELAGFFLI_00875;eC_number=2.6.1.16;Name=glmS_1;db_xref=COG:COG0449;gene=glmS_1;inference=ab initio prediction:Prodigal:2.6,similar to AA sequence:UniProtKB:P9WN49;locus_tag=ELAGFFLI_00875;product=Glutamine--fructose-6-phosphate aminotransferase [isomerizing]
tig00000001	Prodigal:2.6	CDS	1036267	1037421	.	+	0	ID=ELAGFFLI_00876;eC_number=3.5.1.-;Name=agaAII;db_xref=COG:COG1820;gene=agaAII;inference=ab initio prediction:Prodigal:2.6,similar to AA sequence:UniProtKB:A0KYQ5;locus_tag=ELAGFFLI_00876;product=N-acetylgalactosamine-6-phosphate deacetylase
tig00000001	Prodigal:2.6	CDS	1037639	1039018	.	+	0	ID=ELAGFFLI_00877;inference=ab initio prediction:Prodigal:2.6;locus_tag=ELAGFFLI_00877;product=hypothetical protein
tig00000001	Prodigal:2.6	CDS	1039652	1042315	.	+	0	ID=ELAGFFLI_00878;Name=btuB_7;gene=btuB_7;inference=ab initio prediction:Prodigal:2.6,protein motif:HAMAP:MF_01531;locus_tag=ELAGFFLI_00878;product=Vitamin B12 transporter BtuB
tig00000001	Prodigal:2.6	CDS	1042576	1043814	.	-	0	ID=ELAGFFLI_00879;Name=cca;db_xref=COG:COG0617;gene=cca;inference=ab initio prediction:Prodigal:2.6,similar to AA sequence:UniProtKB:P06961;locus_tag=ELAGFFLI_00879;product=Multifunctional CCA protein
tig00000001	Prodigal:2.6	CDS	1044535	1046508	.	-	0	ID=ELAGFFLI_00880;eC_number=4.2.2.-;Name=slt;db_xref=COG:COG0741;gene=slt;inference=ab initio prediction:Prodigal:2.6,similar to AA sequence:UniProtKB:P0AGC3;locus_tag=ELAGFFLI_00880;product=Soluble lytic murein transglycosylase
tig00000001	Prodigal:2.6	CDS	1046779	1049658	.	+	0	ID=ELAGFFLI_00881;Name=btuB_8;gene=btuB_8;inference=ab initio prediction:Prodigal:2.6,protein motif:HAMAP:MF_01531;locus_tag=ELAGFFLI_00881;product=Vitamin B12 transporter BtuB
tig00000001	Prodigal:2.6	CDS	1050153	1050458	.	-	0	ID=ELAGFFLI_00882;db_xref=COG:COG3039;inference=ab initio prediction:Prodigal:2.6,similar to AA sequence:ISfinder:ISCARN33;locus_tag=ELAGFFLI_00882;product=IS5 family transposase ISCARN33
tig00000001	Prodigal:2.6	CDS	1050497	1050943	.	-	0	ID=ELAGFFLI_00883;inference=ab initio prediction:Prodigal:2.6;locus_tag=ELAGFFLI_00883;product=hypothetical protein
tig00000001	Prodigal:2.6	CDS	1050970	1052640	.	-	0	ID=ELAGFFLI_00884;eC_number=1.1.99.1;Name=betA_1;db_xref=COG:COG2303;gene=betA_1;inference=ab initio prediction:Prodigal:2.6,similar to AA sequence:UniProtKB:P17444;locus_tag=ELAGFFLI_00884;product=Oxygen-dependent choline dehydrogenase
tig00000001	Prodigal:2.6	CDS	1052800	1054272	.	-	0	ID=ELAGFFLI_00885;eC_number=1.2.1.8;Name=betB;db_xref=COG:COG1012;gene=betB;inference=ab initio prediction:Prodigal:2.6,similar to AA sequence:UniProtKB:Q9HTJ1;locus_tag=ELAGFFLI_00885;product=NAD/NADP-dependent betaine aldehyde dehydrogenase
tig00000001	Prodigal:2.6	CDS	1054313	1056292	.	-	0	ID=ELAGFFLI_00886;Name=betT2;db_xref=COG:COG1292;gene=betT2;inference=ab initio prediction:Prodigal:2.6,similar to AA sequence:UniProtKB:Q6FDF5;locus_tag=ELAGFFLI_00886;product=Osmo-dependent choline transporter BetT2
tig00000001	Prodigal:2.6	CDS	1056429	1057196	.	-	0	ID=ELAGFFLI_00887;inference=ab initio prediction:Prodigal:2.6;locus_tag=ELAGFFLI_00887;product=hypothetical protein
tig00000001	Prodigal:2.6	CDS	1057216	1058031	.	-	0	ID=ELAGFFLI_00888;inference=ab initio prediction:Prodigal:2.6;locus_tag=ELAGFFLI_00888;product=hypothetical protein
tig00000001	Prodigal:2.6	CDS	1058123	1058773	.	-	0	ID=ELAGFFLI_00889;Name=dsbA;db_xref=COG:COG0526;gene=dsbA;inference=ab initio prediction:Prodigal:2.6,similar to AA sequence:UniProtKB:P0C2B2;locus_tag=ELAGFFLI_00889;product=Thiol:disulfide interchange protein DsbA
tig00000001	Prodigal:2.6	CDS	1058867	1059667	.	-	0	ID=ELAGFFLI_00890;inference=ab initio prediction:Prodigal:2.6;locus_tag=ELAGFFLI_00890;product=hypothetical protein
tig00000001	Prodigal:2.6	CDS	1059812	1060435	.	+	0	ID=ELAGFFLI_00891;Name=engB;db_xref=COG:COG0218;gene=engB;inference=ab initio prediction:Prodigal:2.6,similar to AA sequence:UniProtKB:P0A6P7;locus_tag=ELAGFFLI_00891;product=putative GTP-binding protein EngB
tig00000001	Prodigal:2.6	CDS	1060584	1061564	.	-	0	ID=ELAGFFLI_00892;inference=ab initio prediction:Prodigal:2.6;locus_tag=ELAGFFLI_00892;product=hypothetical protein
tig00000001	Prodigal:2.6	CDS	1061669	1062505	.	-	0	ID=ELAGFFLI_00893;inference=ab initio prediction:Prodigal:2.6;locus_tag=ELAGFFLI_00893;product=hypothetical protein
tig00000001	Prodigal:2.6	CDS	1062788	1064236	.	+	0	ID=ELAGFFLI_00894;eC_number=6.3.2.2;Name=egtA;gene=egtA;inference=ab initio prediction:Prodigal:2.6,protein motif:HAMAP:MF_02034;locus_tag=ELAGFFLI_00894;product=Glutamate--cysteine ligase EgtA
tig00000001	Prodigal:2.6	CDS	1064485	1066005	.	-	0	ID=ELAGFFLI_00895;eC_number=2.7.-.-;Name=sasA_3;gene=sasA_3;inference=ab initio prediction:Prodigal:2.6,protein motif:HAMAP:MF_01837;locus_tag=ELAGFFLI_00895;product=Adaptive-response sensory-kinase SasA
tig00000001	Prodigal:2.6	CDS	1066002	1066781	.	-	0	ID=ELAGFFLI_00896;Name=ompR;gene=ompR;inference=ab initio prediction:Prodigal:2.6,similar to AA sequence:UniProtKB:P0AA16;locus_tag=ELAGFFLI_00896;product=Transcriptional regulatory protein OmpR
tig00000001	Prodigal:2.6	CDS	1066859	1067959	.	+	0	ID=ELAGFFLI_00897;inference=ab initio prediction:Prodigal:2.6;locus_tag=ELAGFFLI_00897;product=hypothetical protein
tig00000001	Prodigal:2.6	CDS	1068170	1068478	.	+	0	ID=ELAGFFLI_00898;inference=ab initio prediction:Prodigal:2.6;locus_tag=ELAGFFLI_00898;product=hypothetical protein
tig00000001	Prodigal:2.6	CDS	1068748	1072344	.	+	0	ID=ELAGFFLI_00899;inference=ab initio prediction:Prodigal:2.6;locus_tag=ELAGFFLI_00899;product=hypothetical protein
tig00000001	Prodigal:2.6	CDS	1072623	1072898	.	+	0	ID=ELAGFFLI_00900;Name=frmR_1;db_xref=COG:COG1937;gene=frmR_1;inference=ab initio prediction:Prodigal:2.6,similar to AA sequence:UniProtKB:P0AAP3;locus_tag=ELAGFFLI_00900;product=Transcriptional repressor FrmR
tig00000001	Prodigal:2.6	CDS	1072962	1074071	.	+	0	ID=ELAGFFLI_00901;eC_number=1.1.1.284;Name=frmA_2;db_xref=COG:COG1062;gene=frmA_2;inference=ab initio prediction:Prodigal:2.6,similar to AA sequence:UniProtKB:P25437;locus_tag=ELAGFFLI_00901;product=S-(hydroxymethyl)glutathione dehydrogenase
tig00000001	Prodigal:2.6	CDS	1074140	1074715	.	+	0	ID=ELAGFFLI_00902;eC_number=4.4.1.22;Name=gfa;db_xref=COG:COG3791;gene=gfa;inference=ab initio prediction:Prodigal:2.6,similar to AA sequence:UniProtKB:Q51669;locus_tag=ELAGFFLI_00902;product=Glutathione-dependent formaldehyde-activating enzyme
tig00000001	Prodigal:2.6	CDS	1074774	1075604	.	+	0	ID=ELAGFFLI_00903;eC_number=3.1.2.12;Name=frmB;db_xref=COG:COG0627;gene=frmB;inference=ab initio prediction:Prodigal:2.6,similar to AA sequence:UniProtKB:P51025;locus_tag=ELAGFFLI_00903;product=S-formylglutathione hydrolase FrmB
tig00000001	Prodigal:2.6	CDS	1076046	1077455	.	-	0	ID=ELAGFFLI_00904;eC_number=2.6.1.39;Name=lysN_1;db_xref=COG:COG1167;gene=lysN_1;inference=ab initio prediction:Prodigal:2.6,similar to AA sequence:UniProtKB:Q72LL6;locus_tag=ELAGFFLI_00904;product=2-aminoadipate transaminase
tig00000001	Prodigal:2.6	CDS	1077586	1078377	.	+	0	ID=ELAGFFLI_00905;eC_number=5.1.-.-;Name=yddE_1;db_xref=COG:COG0384;gene=yddE_1;inference=ab initio prediction:Prodigal:2.6,similar to AA sequence:UniProtKB:P37757;locus_tag=ELAGFFLI_00905;product=putative isomerase YddE
tig00000001	Prodigal:2.6	CDS	1078374	1079300	.	+	0	ID=ELAGFFLI_00906;inference=ab initio prediction:Prodigal:2.6;locus_tag=ELAGFFLI_00906;product=hypothetical protein
tig00000001	Prodigal:2.6	CDS	1079341	1079679	.	-	0	ID=ELAGFFLI_00907;inference=ab initio prediction:Prodigal:2.6;locus_tag=ELAGFFLI_00907;product=hypothetical protein
tig00000001	Prodigal:2.6	CDS	1080655	1081599	.	-	0	ID=ELAGFFLI_00908;inference=ab initio prediction:Prodigal:2.6;locus_tag=ELAGFFLI_00908;product=hypothetical protein
tig00000001	Prodigal:2.6	CDS	1082091	1082906	.	+	0	ID=ELAGFFLI_00909;inference=ab initio prediction:Prodigal:2.6;locus_tag=ELAGFFLI_00909;product=hypothetical protein
tig00000001	Prodigal:2.6	CDS	1083145	1083942	.	+	0	ID=ELAGFFLI_00910;eC_number=3.2.1.4;Name=celS;gene=celS;inference=ab initio prediction:Prodigal:2.6,similar to AA sequence:UniProtKB:P16630;locus_tag=ELAGFFLI_00910;product=Endoglucanase S
tig00000001	Prodigal:2.6	CDS	1084143	1085750	.	-	0	ID=ELAGFFLI_00911;inference=ab initio prediction:Prodigal:2.6;locus_tag=ELAGFFLI_00911;product=hypothetical protein
tig00000001	Prodigal:2.6	CDS	1085961	1086428	.	-	0	ID=ELAGFFLI_00912;inference=ab initio prediction:Prodigal:2.6;locus_tag=ELAGFFLI_00912;product=hypothetical protein
tig00000001	Prodigal:2.6	CDS	1086428	1086841	.	-	0	ID=ELAGFFLI_00913;inference=ab initio prediction:Prodigal:2.6;locus_tag=ELAGFFLI_00913;product=hypothetical protein
tig00000001	Prodigal:2.6	CDS	1086996	1088276	.	-	0	ID=ELAGFFLI_00914;eC_number=3.5.2.7;Name=hutI_1;gene=hutI_1;inference=ab initio prediction:Prodigal:2.6,protein motif:HAMAP:MF_00372;locus_tag=ELAGFFLI_00914;product=Imidazolonepropionase
tig00000001	Prodigal:2.6	CDS	1088273	1089673	.	-	0	ID=ELAGFFLI_00915;eC_number=3.5.2.7;Name=hutI_2;gene=hutI_2;inference=ab initio prediction:Prodigal:2.6,protein motif:HAMAP:MF_00372;locus_tag=ELAGFFLI_00915;product=Imidazolonepropionase
tig00000001	Prodigal:2.6	CDS	1089814	1090374	.	+	0	ID=ELAGFFLI_00916;inference=ab initio prediction:Prodigal:2.6;locus_tag=ELAGFFLI_00916;product=hypothetical protein
tig00000001	Prodigal:2.6	CDS	1090814	1091740	.	-	0	ID=ELAGFFLI_00917;eC_number=2.8.1.1;Name=glpE_1;gene=glpE_1;inference=ab initio prediction:Prodigal:2.6,protein motif:HAMAP:MF_01009;locus_tag=ELAGFFLI_00917;product=Thiosulfate sulfurtransferase GlpE
tig00000001	Prodigal:2.6	CDS	1091801	1092577	.	+	0	ID=ELAGFFLI_00918;inference=ab initio prediction:Prodigal:2.6;locus_tag=ELAGFFLI_00918;product=hypothetical protein
tig00000001	Prodigal:2.6	CDS	1092983	1095172	.	+	0	ID=ELAGFFLI_00919;Name=fhuE_1;db_xref=COG:COG4773;gene=fhuE_1;inference=ab initio prediction:Prodigal:2.6,similar to AA sequence:UniProtKB:P16869;locus_tag=ELAGFFLI_00919;product=FhuE receptor
tig00000001	Prodigal:2.6	CDS	1095882	1096676	.	-	0	ID=ELAGFFLI_00920;inference=ab initio prediction:Prodigal:2.6;locus_tag=ELAGFFLI_00920;product=hypothetical protein
tig00000001	Prodigal:2.6	CDS	1096709	1097332	.	-	0	ID=ELAGFFLI_00921;inference=ab initio prediction:Prodigal:2.6;locus_tag=ELAGFFLI_00921;product=hypothetical protein
tig00000001	Prodigal:2.6	CDS	1097332	1098603	.	-	0	ID=ELAGFFLI_00922;eC_number=2.6.1.2;Name=alaA;db_xref=COG:COG0436;gene=alaA;inference=ab initio prediction:Prodigal:2.6,similar to AA sequence:UniProtKB:P0A959;locus_tag=ELAGFFLI_00922;product=Glutamate-pyruvate aminotransferase AlaA
tig00000001	Prodigal:2.6	CDS	1098757	1099848	.	+	0	ID=ELAGFFLI_00923;eC_number=3.6.1.-;Name=rsgA;gene=rsgA;inference=ab initio prediction:Prodigal:2.6,protein motif:HAMAP:MF_01820;locus_tag=ELAGFFLI_00923;product=Putative ribosome biogenesis GTPase RsgA
tig00000001	Prodigal:2.6	CDS	1099850	1101112	.	+	0	ID=ELAGFFLI_00924;inference=ab initio prediction:Prodigal:2.6;locus_tag=ELAGFFLI_00924;product=hypothetical protein
tig00000001	Prodigal:2.6	CDS	1101484	1102164	.	+	0	ID=ELAGFFLI_00925;eC_number=4.2.1.130;Name=hchA;gene=hchA;inference=ab initio prediction:Prodigal:2.6,protein motif:HAMAP:MF_01046;locus_tag=ELAGFFLI_00925;product=Molecular chaperone Hsp31 and glyoxalase 3
tig00000001	Prodigal:2.6	CDS	1102648	1104567	.	-	0	ID=ELAGFFLI_00926;eC_number=2.4.1.4;Name=ams;db_xref=COG:COG0366;gene=ams;inference=ab initio prediction:Prodigal:2.6,similar to AA sequence:UniProtKB:Q9ZEU2;locus_tag=ELAGFFLI_00926;product=Amylosucrase
tig00000001	Prodigal:2.6	CDS	1104602	1107055	.	-	0	ID=ELAGFFLI_00927;Name=btuB_9;gene=btuB_9;inference=ab initio prediction:Prodigal:2.6,protein motif:HAMAP:MF_01531;locus_tag=ELAGFFLI_00927;product=Vitamin B12 transporter BtuB
tig00000001	Prodigal:2.6	CDS	1107323	1108642	.	+	0	ID=ELAGFFLI_00928;inference=ab initio prediction:Prodigal:2.6;locus_tag=ELAGFFLI_00928;product=hypothetical protein
tig00000001	Prodigal:2.6	CDS	1109130	1110161	.	-	0	ID=ELAGFFLI_00929;Name=cytR_2;db_xref=COG:COG1609;gene=cytR_2;inference=ab initio prediction:Prodigal:2.6,similar to AA sequence:UniProtKB:P0ACN7;locus_tag=ELAGFFLI_00929;product=HTH-type transcriptional repressor CytR
tig00000001	Prodigal:2.6	CDS	1110400	1111140	.	-	0	ID=ELAGFFLI_00930;eC_number=1.1.1.36;Name=phaB_1;gene=phaB_1;inference=ab initio prediction:Prodigal:2.6,similar to AA sequence:UniProtKB:P14697;locus_tag=ELAGFFLI_00930;product=Acetoacetyl-CoA reductase
tig00000001	Prodigal:2.6	CDS	1111168	1111404	.	+	0	ID=ELAGFFLI_00931;inference=ab initio prediction:Prodigal:2.6;locus_tag=ELAGFFLI_00931;product=hypothetical protein
tig00000001	Prodigal:2.6	CDS	1111314	1112642	.	-	0	ID=ELAGFFLI_00932;Name=citN;db_xref=COG:COG2851;gene=citN;inference=ab initio prediction:Prodigal:2.6,similar to AA sequence:UniProtKB:P42308;locus_tag=ELAGFFLI_00932;product=Citrate transporter
tig00000001	Prodigal:2.6	CDS	1112757	1113950	.	-	0	ID=ELAGFFLI_00933;Name=oprO;db_xref=COG:COG3746;gene=oprO;inference=ab initio prediction:Prodigal:2.6,similar to AA sequence:UniProtKB:P32977;locus_tag=ELAGFFLI_00933;product=Porin O
tig00000001	Prodigal:2.6	CDS	1114228	1114929	.	+	0	ID=ELAGFFLI_00934;Name=tctD;db_xref=COG:COG0745;gene=tctD;inference=ab initio prediction:Prodigal:2.6,similar to AA sequence:UniProtKB:P0CL17;locus_tag=ELAGFFLI_00934;product=Transcriptional regulatory protein tctD
tig00000001	Prodigal:2.6	CDS	1114922	1116307	.	+	0	ID=ELAGFFLI_00935;eC_number=2.7.13.3;Name=qseC;gene=qseC;inference=ab initio prediction:Prodigal:2.6,similar to AA sequence:UniProtKB:P40719;locus_tag=ELAGFFLI_00935;product=Sensor protein QseC
tig00000001	Prodigal:2.6	CDS	1116307	1117356	.	+	0	ID=ELAGFFLI_00936;inference=ab initio prediction:Prodigal:2.6;locus_tag=ELAGFFLI_00936;product=hypothetical protein
tig00000001	Prodigal:2.6	CDS	1117547	1118185	.	+	0	ID=ELAGFFLI_00937;Name=degU_2;db_xref=COG:COG2197;gene=degU_2;inference=ab initio prediction:Prodigal:2.6,similar to AA sequence:UniProtKB:P13800;locus_tag=ELAGFFLI_00937;product=Transcriptional regulatory protein DegU
tig00000001	Prodigal:2.6	CDS	1118300	1120420	.	-	0	ID=ELAGFFLI_00938;Name=iutA;gene=iutA;inference=ab initio prediction:Prodigal:2.6,similar to AA sequence:UniProtKB:Q6U607;locus_tag=ELAGFFLI_00938;product=Ferric aerobactin receptor
tig00000001	Prodigal:2.6	CDS	1120747	1121685	.	+	0	ID=ELAGFFLI_00939;Name=oxyR_1;gene=oxyR_1;inference=ab initio prediction:Prodigal:2.6,similar to AA sequence:UniProtKB:P0ACQ4;locus_tag=ELAGFFLI_00939;product=Hydrogen peroxide-inducible genes activator
tig00000001	Prodigal:2.6	CDS	1121677	1122456	.	-	0	ID=ELAGFFLI_00940;eC_number=5.3.3.7;Name=ais;gene=ais;inference=ab initio prediction:Prodigal:2.6,similar to AA sequence:UniProtKB:A0A0A1H8I4;locus_tag=ELAGFFLI_00940;product=Aconitate isomerase
tig00000001	Prodigal:2.6	CDS	1122453	1123775	.	-	0	ID=ELAGFFLI_00941;Name=proP_2;gene=proP_2;inference=ab initio prediction:Prodigal:2.6,similar to AA sequence:UniProtKB:P0C0L7;locus_tag=ELAGFFLI_00941;product=Proline/betaine transporter
tig00000001	Prodigal:2.6	CDS	1124016	1124852	.	-	0	ID=ELAGFFLI_00942;inference=ab initio prediction:Prodigal:2.6;locus_tag=ELAGFFLI_00942;product=hypothetical protein
tig00000001	Prodigal:2.6	CDS	1124971	1127616	.	-	0	ID=ELAGFFLI_00943;eC_number=2.7.13.3;Name=rcsC_3;gene=rcsC_3;inference=ab initio prediction:Prodigal:2.6,protein motif:HAMAP:MF_00979;locus_tag=ELAGFFLI_00943;product=Sensor histidine kinase RcsC
tig00000001	Prodigal:2.6	CDS	1127855	1129027	.	-	0	ID=ELAGFFLI_00944;Name=oprP_1;db_xref=COG:COG3746;gene=oprP_1;inference=ab initio prediction:Prodigal:2.6,similar to AA sequence:UniProtKB:P05695;locus_tag=ELAGFFLI_00944;product=Porin P
tig00000001	Prodigal:2.6	CDS	1129314	1130660	.	+	0	ID=ELAGFFLI_00945;Name=dctA;gene=dctA;inference=ab initio prediction:Prodigal:2.6,similar to AA sequence:UniProtKB:P20672;locus_tag=ELAGFFLI_00945;product=C4-dicarboxylate transport protein
tig00000001	Prodigal:2.6	CDS	1130860	1133169	.	+	0	ID=ELAGFFLI_00946;eC_number=1.1.1.40;Name=maeB;db_xref=COG:COG0280;gene=maeB;inference=ab initio prediction:Prodigal:2.6,similar to AA sequence:UniProtKB:P76558;locus_tag=ELAGFFLI_00946;product=NADP-dependent malic enzyme
tig00000001	Prodigal:2.6	CDS	1133651	1137049	.	-	0	ID=ELAGFFLI_00947;inference=ab initio prediction:Prodigal:2.6;locus_tag=ELAGFFLI_00947;product=hypothetical protein
tig00000001	Prodigal:2.6	CDS	1137388	1137585	.	+	0	ID=ELAGFFLI_00948;inference=ab initio prediction:Prodigal:2.6;locus_tag=ELAGFFLI_00948;product=hypothetical protein
tig00000001	Prodigal:2.6	CDS	1137596	1138708	.	+	0	ID=ELAGFFLI_00949;eC_number=2.4.1.250;Name=mshA_1;gene=mshA_1;inference=ab initio prediction:Prodigal:2.6,protein motif:HAMAP:MF_01695;locus_tag=ELAGFFLI_00949;product=D-inositol-3-phosphate glycosyltransferase
tig00000001	Prodigal:2.6	CDS	1138689	1140023	.	+	0	ID=ELAGFFLI_00950;inference=ab initio prediction:Prodigal:2.6;locus_tag=ELAGFFLI_00950;product=hypothetical protein
tig00000001	Prodigal:2.6	CDS	1140215	1141135	.	-	0	ID=ELAGFFLI_00951;eC_number=2.3.1.241;Name=lpxL;db_xref=COG:COG1560;gene=lpxL;inference=ab initio prediction:Prodigal:2.6,similar to AA sequence:UniProtKB:P0ACV0;locus_tag=ELAGFFLI_00951;product=Lipid A biosynthesis lauroyltransferase
tig00000001	Prodigal:2.6	CDS	1141212	1142528	.	+	0	ID=ELAGFFLI_00952;eC_number=2.4.99.12;Name=waaA;db_xref=COG:COG1519;gene=waaA;inference=ab initio prediction:Prodigal:2.6,similar to AA sequence:UniProtKB:P0AC75;locus_tag=ELAGFFLI_00952;product=3-deoxy-D-manno-octulosonic acid transferase
tig00000001	Prodigal:2.6	CDS	1143149	1144522	.	-	0	ID=ELAGFFLI_00953;Name=tolC;db_xref=COG:COG1538;gene=tolC;inference=ab initio prediction:Prodigal:2.6,similar to AA sequence:UniProtKB:P02930;locus_tag=ELAGFFLI_00953;product=Outer membrane protein TolC
tig00000001	Prodigal:2.6	CDS	1144543	1145199	.	-	0	ID=ELAGFFLI_00954;eC_number=2.1.1.77;Name=pcm_1;gene=pcm_1;inference=ab initio prediction:Prodigal:2.6,protein motif:HAMAP:MF_00090;locus_tag=ELAGFFLI_00954;product=Protein-L-isoaspartate O-methyltransferase
tig00000001	Prodigal:2.6	CDS	1145328	1146038	.	-	0	ID=ELAGFFLI_00955;inference=ab initio prediction:Prodigal:2.6;locus_tag=ELAGFFLI_00955;product=hypothetical protein
tig00000001	Prodigal:2.6	CDS	1146268	1149282	.	+	0	ID=ELAGFFLI_00956;inference=ab initio prediction:Prodigal:2.6;locus_tag=ELAGFFLI_00956;product=hypothetical protein
tig00000001	Prodigal:2.6	CDS	1149286	1150170	.	-	0	ID=ELAGFFLI_00957;Name=cmpR;gene=cmpR;inference=ab initio prediction:Prodigal:2.6,similar to AA sequence:UniProtKB:Q55459;locus_tag=ELAGFFLI_00957;product=HTH-type transcriptional activator CmpR
tig00000001	Prodigal:2.6	CDS	1150291	1151739	.	+	0	ID=ELAGFFLI_00958;eC_number=4.2.1.33;Name=leuC;db_xref=COG:COG0065;gene=leuC;inference=ab initio prediction:Prodigal:2.6,similar to AA sequence:UniProtKB:P0A6A6;locus_tag=ELAGFFLI_00958;product=3-isopropylmalate dehydratase large subunit
tig00000001	Prodigal:2.6	CDS	1151806	1152453	.	+	0	ID=ELAGFFLI_00959;eC_number=4.2.1.33;Name=leuD1;db_xref=COG:COG0066;gene=leuD1;inference=ab initio prediction:Prodigal:2.6,similar to AA sequence:UniProtKB:P04787;locus_tag=ELAGFFLI_00959;product=3-isopropylmalate dehydratase small subunit 1
tig00000001	Prodigal:2.6	CDS	1152450	1153235	.	+	0	ID=ELAGFFLI_00960;eC_number=2.1.1.-;Name=ycgJ;gene=ycgJ;inference=ab initio prediction:Prodigal:2.6,similar to AA sequence:UniProtKB:O31474;locus_tag=ELAGFFLI_00960;product=putative methyltransferase YcgJ
tig00000001	Prodigal:2.6	CDS	1153273	1154346	.	+	0	ID=ELAGFFLI_00961;eC_number=1.1.1.85;Name=leuB;gene=leuB;inference=ab initio prediction:Prodigal:2.6,similar to AA sequence:UniProtKB:Q2T7H6;locus_tag=ELAGFFLI_00961;product=3-isopropylmalate dehydrogenase
tig00000001	Prodigal:2.6	CDS	1155048	1156610	.	-	0	ID=ELAGFFLI_00962;eC_number=2.3.3.13;Name=leuA;db_xref=COG:COG0119;gene=leuA;inference=ab initio prediction:Prodigal:2.6,similar to AA sequence:UniProtKB:Q9JZG1;locus_tag=ELAGFFLI_00962;product=2-isopropylmalate synthase
tig00000001	Prodigal:2.6	CDS	1156607	1157725	.	-	0	ID=ELAGFFLI_00963;inference=ab initio prediction:Prodigal:2.6;locus_tag=ELAGFFLI_00963;product=hypothetical protein
tig00000001	Prodigal:2.6	CDS	1157816	1158073	.	-	0	ID=ELAGFFLI_00964;inference=ab initio prediction:Prodigal:2.6;locus_tag=ELAGFFLI_00964;product=hypothetical protein
tig00000001	Prodigal:2.6	CDS	1158057	1159778	.	-	0	ID=ELAGFFLI_00965;eC_number=2.2.1.6;Name=ilvG;gene=ilvG;inference=ab initio prediction:Prodigal:2.6,similar to AA sequence:UniProtKB:P0DP90;locus_tag=ELAGFFLI_00965;product=Acetolactate synthase isozyme 2 large subunit
tig00000001	Prodigal:2.6	CDS	1159821	1160822	.	-	0	ID=ELAGFFLI_00966;eC_number=1.1.1.86;Name=ilvC;db_xref=COG:COG0059;gene=ilvC;inference=ab initio prediction:Prodigal:2.6,similar to AA sequence:UniProtKB:Q9HVA2;locus_tag=ELAGFFLI_00966;product=Ketol-acid reductoisomerase (NADP(+))
tig00000001	Prodigal:2.6	CDS	1160910	1161023	.	+	0	ID=ELAGFFLI_00967;inference=ab initio prediction:Prodigal:2.6;locus_tag=ELAGFFLI_00967;product=hypothetical protein
tig00000001	Prodigal:2.6	CDS	1161468	1163177	.	+	0	ID=ELAGFFLI_00968;eC_number=2.3.2.2;Name=ywrD;db_xref=COG:COG0405;gene=ywrD;inference=ab initio prediction:Prodigal:2.6,similar to AA sequence:UniProtKB:O05218;locus_tag=ELAGFFLI_00968;product=Glutathione hydrolase-like YwrD proenzyme
tig00000001	Prodigal:2.6	CDS	1163258	1165096	.	+	0	ID=ELAGFFLI_00969;inference=ab initio prediction:Prodigal:2.6;locus_tag=ELAGFFLI_00969;product=hypothetical protein
tig00000001	Prodigal:2.6	CDS	1165370	1168168	.	-	0	ID=ELAGFFLI_00970;Name=btuB_10;gene=btuB_10;inference=ab initio prediction:Prodigal:2.6,protein motif:HAMAP:MF_01531;locus_tag=ELAGFFLI_00970;product=Vitamin B12 transporter BtuB
tig00000001	Prodigal:2.6	CDS	1168658	1170535	.	+	0	ID=ELAGFFLI_00971;eC_number=4.1.99.17;Name=thiC;db_xref=COG:COG0422;gene=thiC;inference=ab initio prediction:Prodigal:2.6,similar to AA sequence:UniProtKB:Q9L9I7;locus_tag=ELAGFFLI_00971;product=Phosphomethylpyrimidine synthase
tig00000001	Prodigal:2.6	CDS	1170960	1173296	.	+	0	ID=ELAGFFLI_00972;Name=tolB_1;gene=tolB_1;inference=ab initio prediction:Prodigal:2.6,protein motif:HAMAP:MF_00671;locus_tag=ELAGFFLI_00972;product=Protein TolB
tig00000001	Prodigal:2.6	CDS	1173407	1174300	.	+	0	ID=ELAGFFLI_00973;inference=ab initio prediction:Prodigal:2.6;locus_tag=ELAGFFLI_00973;product=hypothetical protein
tig00000001	Prodigal:2.6	CDS	1174349	1177237	.	+	0	ID=ELAGFFLI_00974;Name=btuB_11;gene=btuB_11;inference=ab initio prediction:Prodigal:2.6,protein motif:HAMAP:MF_01531;locus_tag=ELAGFFLI_00974;product=Vitamin B12 transporter BtuB
tig00000001	Prodigal:2.6	CDS	1177561	1178676	.	-	0	ID=ELAGFFLI_00975;inference=ab initio prediction:Prodigal:2.6;locus_tag=ELAGFFLI_00975;product=hypothetical protein
tig00000001	Prodigal:2.6	CDS	1178823	1179359	.	-	0	ID=ELAGFFLI_00976;eC_number=3.6.1.1;Name=ppa;db_xref=COG:COG0221;gene=ppa;inference=ab initio prediction:Prodigal:2.6,similar to AA sequence:UniProtKB:P0A7A9;locus_tag=ELAGFFLI_00976;product=Inorganic pyrophosphatase
tig00000001	Prodigal:2.6	CDS	1179556	1180038	.	+	0	ID=ELAGFFLI_00977;inference=ab initio prediction:Prodigal:2.6;locus_tag=ELAGFFLI_00977;product=hypothetical protein
tig00000001	Prodigal:2.6	CDS	1180232	1182259	.	-	0	ID=ELAGFFLI_00978;eC_number=3.6.1.1;Name=hppA;db_xref=COG:COG3808;gene=hppA;inference=ab initio prediction:Prodigal:2.6,similar to AA sequence:UniProtKB:O68460;locus_tag=ELAGFFLI_00978;product=K(+)-insensitive pyrophosphate-energized proton pump
tig00000001	Prodigal:2.6	CDS	1182511	1183035	.	+	0	ID=ELAGFFLI_00979;inference=ab initio prediction:Prodigal:2.6;locus_tag=ELAGFFLI_00979;product=hypothetical protein
tig00000001	Prodigal:2.6	CDS	1183324	1184580	.	-	0	ID=ELAGFFLI_00980;eC_number=2.7.1.90;Name=pfp;gene=pfp;inference=ab initio prediction:Prodigal:2.6,similar to AA sequence:UniProtKB:B0RP51;locus_tag=ELAGFFLI_00980;product=Pyrophosphate--fructose 6-phosphate 1-phosphotransferase
tig00000001	Prodigal:2.6	CDS	1184738	1185301	.	+	0	ID=ELAGFFLI_00981;eC_number=2.7.4.3;Name=adk;db_xref=COG:COG0563;gene=adk;inference=ab initio prediction:Prodigal:2.6,similar to AA sequence:UniProtKB:A0QSH8;locus_tag=ELAGFFLI_00981;product=Adenylate kinase
tig00000001	Prodigal:2.6	CDS	1185663	1187030	.	+	0	ID=ELAGFFLI_00982;eC_number=6.3.2.45;Name=mpl;db_xref=COG:COG0773;gene=mpl;inference=ab initio prediction:Prodigal:2.6,similar to AA sequence:UniProtKB:P37773;locus_tag=ELAGFFLI_00982;product=UDP-N-acetylmuramate--L-alanyl-gamma-D-glutamyl-meso-2%2C6-diaminoheptandioate ligase
tig00000001	Prodigal:2.6	CDS	1187030	1187626	.	+	0	ID=ELAGFFLI_00983;inference=ab initio prediction:Prodigal:2.6;locus_tag=ELAGFFLI_00983;product=hypothetical protein
tig00000001	Prodigal:2.6	CDS	1187763	1188659	.	+	0	ID=ELAGFFLI_00984;inference=ab initio prediction:Prodigal:2.6;locus_tag=ELAGFFLI_00984;product=hypothetical protein
tig00000001	Prodigal:2.6	CDS	1189476	1191584	.	-	0	ID=ELAGFFLI_00985;inference=ab initio prediction:Prodigal:2.6;locus_tag=ELAGFFLI_00985;product=hypothetical protein
tig00000001	Prodigal:2.6	CDS	1191726	1192385	.	+	0	ID=ELAGFFLI_00986;inference=ab initio prediction:Prodigal:2.6;locus_tag=ELAGFFLI_00986;product=hypothetical protein
tig00000001	Prodigal:2.6	CDS	1192495	1193457	.	-	0	ID=ELAGFFLI_00987;inference=ab initio prediction:Prodigal:2.6,similar to AA sequence:ISfinder:IS1595;locus_tag=ELAGFFLI_00987;product=IS1595 family transposase IS1595
tig00000001	Prodigal:2.6	CDS	1193594	1194409	.	+	0	ID=ELAGFFLI_00988;eC_number=1.3.1.87;Name=hcaB;gene=hcaB;inference=ab initio prediction:Prodigal:2.6,protein motif:HAMAP:MF_01647;locus_tag=ELAGFFLI_00988;product=3-phenylpropionate-dihydrodiol/cinnamic acid-dihydrodiol dehydrogenase
tig00000001	Prodigal:2.6	CDS	1194627	1195607	.	+	0	ID=ELAGFFLI_00989;inference=ab initio prediction:Prodigal:2.6;locus_tag=ELAGFFLI_00989;product=hypothetical protein
tig00000001	Prodigal:2.6	CDS	1195717	1196658	.	+	0	ID=ELAGFFLI_00990;inference=ab initio prediction:Prodigal:2.6;locus_tag=ELAGFFLI_00990;product=hypothetical protein
tig00000001	Prodigal:2.6	CDS	1197216	1198088	.	-	0	ID=ELAGFFLI_00991;inference=ab initio prediction:Prodigal:2.6;locus_tag=ELAGFFLI_00991;product=hypothetical protein
tig00000001	Prodigal:2.6	CDS	1198161	1199387	.	+	0	ID=ELAGFFLI_00992;eC_number=2.6.1.11;Name=aruC;db_xref=COG:COG4992;gene=aruC;inference=ab initio prediction:Prodigal:2.6,similar to AA sequence:UniProtKB:O30508;locus_tag=ELAGFFLI_00992;product=Succinylornithine transaminase/acetylornithine aminotransferase
tig00000001	Prodigal:2.6	CDS	1199497	1200114	.	-	0	ID=ELAGFFLI_00993;inference=ab initio prediction:Prodigal:2.6;locus_tag=ELAGFFLI_00993;product=hypothetical protein
tig00000001	Prodigal:2.6	CDS	1200399	1202693	.	+	0	ID=ELAGFFLI_00994;Name=btuB_12;gene=btuB_12;inference=ab initio prediction:Prodigal:2.6,protein motif:HAMAP:MF_01531;locus_tag=ELAGFFLI_00994;product=Vitamin B12 transporter BtuB
tig00000001	Prodigal:2.6	CDS	1202781	1204388	.	+	0	ID=ELAGFFLI_00995;inference=ab initio prediction:Prodigal:2.6;locus_tag=ELAGFFLI_00995;product=hypothetical protein
tig00000001	Prodigal:2.6	CDS	1204385	1204810	.	+	0	ID=ELAGFFLI_00996;inference=ab initio prediction:Prodigal:2.6;locus_tag=ELAGFFLI_00996;product=hypothetical protein
tig00000001	Prodigal:2.6	CDS	1204843	1205346	.	+	0	ID=ELAGFFLI_00997;inference=ab initio prediction:Prodigal:2.6;locus_tag=ELAGFFLI_00997;product=hypothetical protein
tig00000001	Prodigal:2.6	CDS	1205377	1206579	.	+	0	ID=ELAGFFLI_00998;eC_number=2.6.1.9;Name=hisC_1;gene=hisC_1;inference=ab initio prediction:Prodigal:2.6,protein motif:HAMAP:MF_01023;locus_tag=ELAGFFLI_00998;product=Histidinol-phosphate aminotransferase
tig00000001	Prodigal:2.6	CDS	1206671	1207120	.	+	0	ID=ELAGFFLI_00999;db_xref=COG:COG3241;inference=ab initio prediction:Prodigal:2.6,similar to AA sequence:UniProtKB:P0A321;locus_tag=ELAGFFLI_00999;product=Azurin
tig00000001	Prodigal:2.6	CDS	1207205	1209976	.	-	0	ID=ELAGFFLI_01000;Name=malT_2;gene=malT_2;inference=ab initio prediction:Prodigal:2.6,protein motif:HAMAP:MF_01247;locus_tag=ELAGFFLI_01000;product=HTH-type transcriptional regulator MalT
tig00000001	Prodigal:2.6	CDS	1210226	1211515	.	-	0	ID=ELAGFFLI_01001;eC_number=5.4.3.8;Name=hemL;db_xref=COG:COG0001;gene=hemL;inference=ab initio prediction:Prodigal:2.6,similar to AA sequence:UniProtKB:P48247;locus_tag=ELAGFFLI_01001;product=Glutamate-1-semialdehyde 2%2C1-aminomutase
tig00000001	Prodigal:2.6	CDS	1211823	1214999	.	+	0	ID=ELAGFFLI_01002;inference=ab initio prediction:Prodigal:2.6;locus_tag=ELAGFFLI_01002;product=hypothetical protein
tig00000001	Prodigal:2.6	CDS	1215990	1216613	.	-	0	ID=ELAGFFLI_01003;eC_number=2.5.1.3;Name=thiE_1;db_xref=COG:COG0352;gene=thiE_1;inference=ab initio prediction:Prodigal:2.6,similar to AA sequence:UniProtKB:P39594;locus_tag=ELAGFFLI_01003;product=Thiamine-phosphate synthase
tig00000001	Prodigal:2.6	CDS	1216637	1216876	.	+	0	ID=ELAGFFLI_01004;Name=norV;gene=norV;inference=ab initio prediction:Prodigal:2.6,protein motif:HAMAP:MF_01312;locus_tag=ELAGFFLI_01004;product=Anaerobic nitric oxide reductase flavorubredoxin
tig00000001	Prodigal:2.6	CDS	1216975	1217856	.	-	0	ID=ELAGFFLI_01005;inference=ab initio prediction:Prodigal:2.6;locus_tag=ELAGFFLI_01005;product=hypothetical protein
tig00000001	Prodigal:2.6	CDS	1217897	1218430	.	-	0	ID=ELAGFFLI_01006;inference=ab initio prediction:Prodigal:2.6;locus_tag=ELAGFFLI_01006;product=hypothetical protein
tig00000001	Prodigal:2.6	CDS	1218511	1219158	.	-	0	ID=ELAGFFLI_01007;eC_number=5.3.1.6;Name=rpiA;db_xref=COG:COG0120;gene=rpiA;inference=ab initio prediction:Prodigal:2.6,similar to AA sequence:UniProtKB:P0A7Z0;locus_tag=ELAGFFLI_01007;product=Ribose-5-phosphate isomerase A
tig00000001	Prodigal:2.6	CDS	1219260	1219730	.	-	0	ID=ELAGFFLI_01008;inference=ab initio prediction:Prodigal:2.6;locus_tag=ELAGFFLI_01008;product=hypothetical protein
tig00000001	Prodigal:2.6	CDS	1219727	1220317	.	-	0	ID=ELAGFFLI_01009;eC_number=6.3.3.2;db_xref=COG:COG0212;inference=ab initio prediction:Prodigal:2.6,similar to AA sequence:UniProtKB:P44905;locus_tag=ELAGFFLI_01009;product=5-formyltetrahydrofolate cyclo-ligase
tig00000001	Prodigal:2.6	CDS	1220679	1220978	.	-	0	ID=ELAGFFLI_01010;Name=zapA;db_xref=COG:COG3027;gene=zapA;inference=ab initio prediction:Prodigal:2.6,similar to AA sequence:UniProtKB:Q9HTW3;locus_tag=ELAGFFLI_01010;product=Cell division protein ZapA
tig00000001	Prodigal:2.6	CDS	1220975	1221244	.	-	0	ID=ELAGFFLI_01011;inference=ab initio prediction:Prodigal:2.6;locus_tag=ELAGFFLI_01011;product=hypothetical protein
tig00000001	Prodigal:2.6	CDS	1221434	1221976	.	+	0	ID=ELAGFFLI_01012;inference=ab initio prediction:Prodigal:2.6;locus_tag=ELAGFFLI_01012;product=hypothetical protein
tig00000001	Prodigal:2.6	CDS	1221990	1223321	.	+	0	ID=ELAGFFLI_01013;eC_number=3.4.11.9;Name=pepP;db_xref=COG:COG0006;gene=pepP;inference=ab initio prediction:Prodigal:2.6,similar to AA sequence:UniProtKB:P15034;locus_tag=ELAGFFLI_01013;product=Xaa-Pro aminopeptidase
tig00000001	Prodigal:2.6	CDS	1223826	1224224	.	-	0	ID=ELAGFFLI_01014;inference=ab initio prediction:Prodigal:2.6;locus_tag=ELAGFFLI_01014;product=hypothetical protein
tig00000001	Prodigal:2.6	CDS	1224253	1225578	.	-	0	ID=ELAGFFLI_01015;eC_number=3.4.13.9;Name=pepQ;db_xref=COG:COG0006;gene=pepQ;inference=ab initio prediction:Prodigal:2.6,similar to AA sequence:UniProtKB:P21165;locus_tag=ELAGFFLI_01015;product=Xaa-Pro dipeptidase
tig00000001	Prodigal:2.6	CDS	1225648	1225995	.	-	0	ID=ELAGFFLI_01016;inference=ab initio prediction:Prodigal:2.6;locus_tag=ELAGFFLI_01016;product=hypothetical protein
tig00000001	Prodigal:2.6	CDS	1225992	1228424	.	-	0	ID=ELAGFFLI_01017;inference=ab initio prediction:Prodigal:2.6;locus_tag=ELAGFFLI_01017;product=hypothetical protein
tig00000001	Prodigal:2.6	CDS	1228604	1229761	.	-	0	ID=ELAGFFLI_01018;eC_number=1.3.99.-;Name=hemN;db_xref=COG:COG0635;gene=hemN;inference=ab initio prediction:Prodigal:2.6,similar to AA sequence:UniProtKB:Q9CGF7;locus_tag=ELAGFFLI_01018;product=Oxygen-independent coproporphyrinogen-III oxidase-like protein
tig00000001	Prodigal:2.6	CDS	1229778	1230377	.	-	0	ID=ELAGFFLI_01019;eC_number=3.6.1.66;Name=rdgB;db_xref=COG:COG0127;gene=rdgB;inference=ab initio prediction:Prodigal:2.6,similar to AA sequence:UniProtKB:P52061;locus_tag=ELAGFFLI_01019;product=dITP/XTP pyrophosphatase
tig00000001	Prodigal:2.6	CDS	1230374	1230766	.	-	0	ID=ELAGFFLI_01020;inference=ab initio prediction:Prodigal:2.6;locus_tag=ELAGFFLI_01020;product=hypothetical protein
tig00000001	Prodigal:2.6	CDS	1230763	1231488	.	-	0	ID=ELAGFFLI_01021;eC_number=2.7.7.56;Name=rph;db_xref=COG:COG0689;gene=rph;inference=ab initio prediction:Prodigal:2.6,similar to AA sequence:UniProtKB:P50597;locus_tag=ELAGFFLI_01021;product=Ribonuclease PH
tig00000001	Prodigal:2.6	CDS	1231598	1232458	.	+	0	ID=ELAGFFLI_01022;inference=ab initio prediction:Prodigal:2.6,similar to AA sequence:UniProtKB:P23839;locus_tag=ELAGFFLI_01022;note=UPF0701 protein YicC;product=hypothetical protein
tig00000001	Prodigal:2.6	CDS	1232571	1233182	.	+	0	ID=ELAGFFLI_01023;eC_number=2.7.4.8;Name=gmk;db_xref=COG:COG0194;gene=gmk;inference=ab initio prediction:Prodigal:2.6,similar to AA sequence:UniProtKB:P60546;locus_tag=ELAGFFLI_01023;product=Guanylate kinase
tig00000001	Prodigal:2.6	CDS	1233473	1233772	.	+	0	ID=ELAGFFLI_01024;eC_number=2.7.7.6;Name=rpoZ;gene=rpoZ;inference=ab initio prediction:Prodigal:2.6,protein motif:HAMAP:MF_00366;locus_tag=ELAGFFLI_01024;product=DNA-directed RNA polymerase subunit omega
tig00000001	Prodigal:2.6	CDS	1233900	1236071	.	+	0	ID=ELAGFFLI_01025;Name=spoT;db_xref=COG:COG0317;gene=spoT;inference=ab initio prediction:Prodigal:2.6,similar to AA sequence:UniProtKB:P0AG24;locus_tag=ELAGFFLI_01025;product=Bifunctional (p)ppGpp synthase/hydrolase SpoT
tig00000001	Prodigal:2.6	CDS	1236144	1236524	.	+	0	ID=ELAGFFLI_01026;db_xref=COG:COG0251;inference=ab initio prediction:Prodigal:2.6,similar to AA sequence:UniProtKB:P44839;locus_tag=ELAGFFLI_01026;product=RutC family protein
tig00000001	Prodigal:2.6	CDS	1236555	1238699	.	+	0	ID=ELAGFFLI_01027;eC_number=3.6.4.12;Name=recG;db_xref=COG:COG1200;gene=recG;inference=ab initio prediction:Prodigal:2.6,similar to AA sequence:UniProtKB:P24230;locus_tag=ELAGFFLI_01027;product=ATP-dependent DNA helicase RecG
tig00000001	Prodigal:2.6	CDS	1238838	1239776	.	+	0	ID=ELAGFFLI_01028;eC_number=3.2.-.-;Name=rihA_1;db_xref=COG:COG1957;gene=rihA_1;inference=ab initio prediction:Prodigal:2.6,similar to AA sequence:UniProtKB:P41409;locus_tag=ELAGFFLI_01028;product=Pyrimidine-specific ribonucleoside hydrolase RihA
tig00000001	Prodigal:2.6	CDS	1239813	1240091	.	+	0	ID=ELAGFFLI_01029;Name=rpmE2;db_xref=COG:COG0254;gene=rpmE2;inference=ab initio prediction:Prodigal:2.6,similar to AA sequence:UniProtKB:A2RJP7;locus_tag=ELAGFFLI_01029;product=50S ribosomal protein L31 type B
tig00000001	Prodigal:2.6	CDS	1240322	1241611	.	+	0	ID=ELAGFFLI_01030;eC_number=2.3.3.16;Name=gltA;db_xref=COG:COG0372;gene=gltA;inference=ab initio prediction:Prodigal:2.6,similar to AA sequence:UniProtKB:P14165;locus_tag=ELAGFFLI_01030;product=Citrate synthase
tig00000001	Prodigal:2.6	CDS	1241715	1242365	.	-	0	ID=ELAGFFLI_01031;inference=ab initio prediction:Prodigal:2.6;locus_tag=ELAGFFLI_01031;product=hypothetical protein
tig00000001	Prodigal:2.6	CDS	1242582	1245008	.	-	0	ID=ELAGFFLI_01032;Name=mrcA;db_xref=COG:COG5009;gene=mrcA;inference=ab initio prediction:Prodigal:2.6,similar to AA sequence:UniProtKB:Q07806;locus_tag=ELAGFFLI_01032;product=Penicillin-binding protein 1A
tig00000001	Prodigal:2.6	CDS	1245224	1246282	.	+	0	ID=ELAGFFLI_01033;Name=ftsA_1;gene=ftsA_1;inference=ab initio prediction:Prodigal:2.6,protein motif:HAMAP:MF_02033;locus_tag=ELAGFFLI_01033;product=Cell division protein FtsA
tig00000001	Prodigal:2.6	CDS	1246282	1247049	.	+	0	ID=ELAGFFLI_01034;inference=ab initio prediction:Prodigal:2.6;locus_tag=ELAGFFLI_01034;product=hypothetical protein
tig00000001	Prodigal:2.6	CDS	1247046	1247711	.	+	0	ID=ELAGFFLI_01035;inference=ab initio prediction:Prodigal:2.6;locus_tag=ELAGFFLI_01035;product=hypothetical protein
tig00000001	Prodigal:2.6	CDS	1247708	1248241	.	+	0	ID=ELAGFFLI_01036;inference=ab initio prediction:Prodigal:2.6;locus_tag=ELAGFFLI_01036;product=hypothetical protein
tig00000001	Prodigal:2.6	CDS	1248261	1250213	.	+	0	ID=ELAGFFLI_01037;Name=pilQ;gene=pilQ;inference=ab initio prediction:Prodigal:2.6,similar to AA sequence:UniProtKB:Q9JVW4;locus_tag=ELAGFFLI_01037;product=Type IV pilus biogenesis and competence protein PilQ
tig00000001	Prodigal:2.6	CDS	1250483	1251502	.	+	0	ID=ELAGFFLI_01038;inference=ab initio prediction:Prodigal:2.6;locus_tag=ELAGFFLI_01038;product=hypothetical protein
tig00000001	Prodigal:2.6	CDS	1251618	1252487	.	+	0	ID=ELAGFFLI_01039;inference=ab initio prediction:Prodigal:2.6;locus_tag=ELAGFFLI_01039;product=hypothetical protein
tig00000001	Prodigal:2.6	CDS	1252490	1252951	.	+	0	ID=ELAGFFLI_01040;inference=ab initio prediction:Prodigal:2.6;locus_tag=ELAGFFLI_01040;product=hypothetical protein
tig00000001	Prodigal:2.6	CDS	1252948	1253955	.	+	0	ID=ELAGFFLI_01041;inference=ab initio prediction:Prodigal:2.6;locus_tag=ELAGFFLI_01041;product=hypothetical protein
tig00000001	Prodigal:2.6	CDS	1253952	1255805	.	+	0	ID=ELAGFFLI_01042;inference=ab initio prediction:Prodigal:2.6;locus_tag=ELAGFFLI_01042;product=hypothetical protein
tig00000001	Prodigal:2.6	CDS	1255802	1257568	.	+	0	ID=ELAGFFLI_01043;inference=ab initio prediction:Prodigal:2.6;locus_tag=ELAGFFLI_01043;product=hypothetical protein
tig00000001	Prodigal:2.6	CDS	1258342	1259622	.	+	0	ID=ELAGFFLI_01044;Name=gltP;db_xref=COG:COG1301;gene=gltP;inference=ab initio prediction:Prodigal:2.6,similar to AA sequence:UniProtKB:P21345;locus_tag=ELAGFFLI_01044;product=Proton/glutamate-aspartate symporter
tig00000001	Prodigal:2.6	CDS	1259880	1261880	.	+	0	ID=ELAGFFLI_01045;eC_number=2.2.1.1;Name=tktA;db_xref=COG:COG0021;gene=tktA;inference=ab initio prediction:Prodigal:2.6,similar to AA sequence:UniProtKB:P27302;locus_tag=ELAGFFLI_01045;product=Transketolase 1
tig00000001	Prodigal:2.6	CDS	1261988	1262179	.	-	0	ID=ELAGFFLI_01046;inference=ab initio prediction:Prodigal:2.6;locus_tag=ELAGFFLI_01046;product=hypothetical protein
tig00000001	Prodigal:2.6	CDS	1262362	1264554	.	+	0	ID=ELAGFFLI_01047;Name=fhuE_2;db_xref=COG:COG4773;gene=fhuE_2;inference=ab initio prediction:Prodigal:2.6,similar to AA sequence:UniProtKB:P16869;locus_tag=ELAGFFLI_01047;product=FhuE receptor
tig00000001	Prodigal:2.6	CDS	1264844	1265842	.	-	0	ID=ELAGFFLI_01048;Name=dmlR_3;gene=dmlR_3;inference=ab initio prediction:Prodigal:2.6,similar to AA sequence:UniProtKB:P76250;locus_tag=ELAGFFLI_01048;product=HTH-type transcriptional regulator DmlR
tig00000001	Prodigal:2.6	CDS	1265975	1266736	.	+	0	ID=ELAGFFLI_01049;eC_number=1.1.1.100;Name=fabG_1;gene=fabG_1;inference=ab initio prediction:Prodigal:2.6,similar to AA sequence:UniProtKB:P0A0H9;locus_tag=ELAGFFLI_01049;product=3-oxoacyl-[acyl-carrier-protein] reductase FabG
tig00000001	Prodigal:2.6	CDS	1266793	1267509	.	-	0	ID=ELAGFFLI_01050;inference=ab initio prediction:Prodigal:2.6;locus_tag=ELAGFFLI_01050;product=hypothetical protein
tig00000001	Prodigal:2.6	CDS	1267512	1268513	.	-	0	ID=ELAGFFLI_01051;inference=ab initio prediction:Prodigal:2.6;locus_tag=ELAGFFLI_01051;product=hypothetical protein
tig00000001	Prodigal:2.6	CDS	1268806	1271520	.	-	0	ID=ELAGFFLI_01052;Name=btuB_13;gene=btuB_13;inference=ab initio prediction:Prodigal:2.6,protein motif:HAMAP:MF_01531;locus_tag=ELAGFFLI_01052;product=Vitamin B12 transporter BtuB
tig00000001	Prodigal:2.6	CDS	1271658	1272833	.	-	0	ID=ELAGFFLI_01053;inference=ab initio prediction:Prodigal:2.6;locus_tag=ELAGFFLI_01053;product=hypothetical protein
tig00000001	Prodigal:2.6	CDS	1273001	1274932	.	-	0	ID=ELAGFFLI_01054;inference=ab initio prediction:Prodigal:2.6;locus_tag=ELAGFFLI_01054;product=hypothetical protein
tig00000001	Prodigal:2.6	CDS	1275087	1275452	.	+	0	ID=ELAGFFLI_01055;Name=blaI;db_xref=COG:COG3682;gene=blaI;inference=ab initio prediction:Prodigal:2.6,similar to AA sequence:UniProtKB:P06555;locus_tag=ELAGFFLI_01055;product=Penicillinase repressor
tig00000001	Prodigal:2.6	CDS	1275442	1276785	.	+	0	ID=ELAGFFLI_01056;inference=ab initio prediction:Prodigal:2.6;locus_tag=ELAGFFLI_01056;product=hypothetical protein
tig00000001	Prodigal:2.6	CDS	1276782	1277366	.	+	0	ID=ELAGFFLI_01057;inference=ab initio prediction:Prodigal:2.6;locus_tag=ELAGFFLI_01057;product=hypothetical protein
tig00000001	Prodigal:2.6	CDS	1277420	1278034	.	-	0	ID=ELAGFFLI_01058;eC_number=3.6.3.25;Name=cysA_1;db_xref=COG:COG1118;gene=cysA_1;inference=ab initio prediction:Prodigal:2.6,similar to AA sequence:UniProtKB:P14788;locus_tag=ELAGFFLI_01058;product=Sulfate/thiosulfate import ATP-binding protein CysA
tig00000001	Prodigal:2.6	CDS	1278034	1278720	.	-	0	ID=ELAGFFLI_01059;Name=modB;db_xref=COG:COG4149;gene=modB;inference=ab initio prediction:Prodigal:2.6,similar to AA sequence:UniProtKB:P0AF01;locus_tag=ELAGFFLI_01059;product=Molybdenum transport system permease protein ModB
tig00000001	Prodigal:2.6	CDS	1278736	1279512	.	-	0	ID=ELAGFFLI_01060;Name=modA;db_xref=COG:COG0725;gene=modA;inference=ab initio prediction:Prodigal:2.6,similar to AA sequence:UniProtKB:Q8PHA1;locus_tag=ELAGFFLI_01060;product=Molybdate-binding protein ModA
tig00000001	Prodigal:2.6	CDS	1279589	1280413	.	-	0	ID=ELAGFFLI_01061;eC_number=3.-.-.-;Name=blh;db_xref=COG:COG0491;gene=blh;inference=ab initio prediction:Prodigal:2.6,similar to AA sequence:UniProtKB:Q8UAA9;locus_tag=ELAGFFLI_01061;product=Beta-lactamase hydrolase-like protein
tig00000001	Prodigal:2.6	CDS	1280427	1281290	.	-	0	ID=ELAGFFLI_01062;inference=ab initio prediction:Prodigal:2.6;locus_tag=ELAGFFLI_01062;product=hypothetical protein
tig00000001	Prodigal:2.6	CDS	1281330	1281938	.	-	0	ID=ELAGFFLI_01063;Name=ompW_1;db_xref=COG:COG3047;gene=ompW_1;inference=ab initio prediction:Prodigal:2.6,similar to AA sequence:UniProtKB:P0A915;locus_tag=ELAGFFLI_01063;product=Outer membrane protein W
tig00000001	Prodigal:2.6	CDS	1282061	1282684	.	-	0	ID=ELAGFFLI_01064;Name=ompW_2;db_xref=COG:COG3047;gene=ompW_2;inference=ab initio prediction:Prodigal:2.6,similar to AA sequence:UniProtKB:P0A915;locus_tag=ELAGFFLI_01064;product=Outer membrane protein W
tig00000001	Prodigal:2.6	CDS	1282972	1283484	.	-	0	ID=ELAGFFLI_01065;inference=ab initio prediction:Prodigal:2.6;locus_tag=ELAGFFLI_01065;product=hypothetical protein
tig00000001	Prodigal:2.6	CDS	1284065	1285066	.	+	0	ID=ELAGFFLI_01066;eC_number=1.2.1.12;Name=gapA;db_xref=COG:COG0057;gene=gapA;inference=ab initio prediction:Prodigal:2.6,similar to AA sequence:UniProtKB:P0A9B2;locus_tag=ELAGFFLI_01066;product=Glyceraldehyde-3-phosphate dehydrogenase A
tig00000001	Prodigal:2.6	CDS	1285263	1285754	.	+	0	ID=ELAGFFLI_01067;inference=ab initio prediction:Prodigal:2.6;locus_tag=ELAGFFLI_01067;product=hypothetical protein
tig00000001	Prodigal:2.6	CDS	1285893	1288709	.	+	0	ID=ELAGFFLI_01068;inference=ab initio prediction:Prodigal:2.6;locus_tag=ELAGFFLI_01068;product=hypothetical protein
tig00000001	Prodigal:2.6	CDS	1288706	1290067	.	+	0	ID=ELAGFFLI_01069;inference=ab initio prediction:Prodigal:2.6;locus_tag=ELAGFFLI_01069;product=hypothetical protein
tig00000001	Prodigal:2.6	CDS	1290383	1291558	.	+	0	ID=ELAGFFLI_01070;eC_number=2.7.2.3;Name=pgk;db_xref=COG:COG0126;gene=pgk;inference=ab initio prediction:Prodigal:2.6,similar to AA sequence:UniProtKB:P0A799;locus_tag=ELAGFFLI_01070;product=Phosphoglycerate kinase
tig00000001	Prodigal:2.6	CDS	1291555	1292208	.	+	0	ID=ELAGFFLI_01071;db_xref=COG:COG0546;inference=ab initio prediction:Prodigal:2.6,similar to AA sequence:UniProtKB:P9WPI9;locus_tag=ELAGFFLI_01071;product=putative protein
tig00000001	Prodigal:2.6	CDS	1292417	1293883	.	+	0	ID=ELAGFFLI_01072;eC_number=2.7.1.40;Name=pykA;db_xref=COG:COG0469;gene=pykA;inference=ab initio prediction:Prodigal:2.6,similar to AA sequence:UniProtKB:P21599;locus_tag=ELAGFFLI_01072;product=Pyruvate kinase II
tig00000001	Prodigal:2.6	CDS	1294234	1295238	.	+	0	ID=ELAGFFLI_01073;eC_number=4.1.2.13;Name=fda;gene=fda;inference=ab initio prediction:Prodigal:2.6,similar to AA sequence:UniProtKB:P99117;locus_tag=ELAGFFLI_01073;product=Fructose-bisphosphate aldolase class 1
tig00000001	Prodigal:2.6	CDS	1295486	1296025	.	-	0	ID=ELAGFFLI_01074;eC_number=3.5.1.-;Name=ymdB;db_xref=COG:COG2110;gene=ymdB;inference=ab initio prediction:Prodigal:2.6,similar to AA sequence:UniProtKB:P0A8D6;locus_tag=ELAGFFLI_01074;product=O-acetyl-ADP-ribose deacetylase
tig00000001	Prodigal:2.6	CDS	1296063	1296392	.	+	0	ID=ELAGFFLI_01075;inference=ab initio prediction:Prodigal:2.6;locus_tag=ELAGFFLI_01075;product=hypothetical protein
tig00000001	Prodigal:2.6	CDS	1296234	1296740	.	-	0	ID=ELAGFFLI_01076;inference=ab initio prediction:Prodigal:2.6;locus_tag=ELAGFFLI_01076;product=hypothetical protein
tig00000001	Prodigal:2.6	CDS	1296998	1297957	.	-	0	ID=ELAGFFLI_01077;eC_number=2.6.99.3;Name=dcsD;gene=dcsD;inference=ab initio prediction:Prodigal:2.6,similar to AA sequence:UniProtKB:D2Z027;locus_tag=ELAGFFLI_01077;product=O-ureido-L-serine synthase
tig00000001	Prodigal:2.6	CDS	1297974	1299179	.	-	0	ID=ELAGFFLI_01078;eC_number=4.99.1.4;Name=cysG_1;gene=cysG_1;inference=ab initio prediction:Prodigal:2.6,protein motif:HAMAP:MF_01646;locus_tag=ELAGFFLI_01078;product=Siroheme synthase
tig00000001	Prodigal:2.6	CDS	1299342	1300325	.	+	0	ID=ELAGFFLI_01079;Name=cysB_2;gene=cysB_2;inference=ab initio prediction:Prodigal:2.6,similar to AA sequence:UniProtKB:P45600;locus_tag=ELAGFFLI_01079;product=HTH-type transcriptional regulator CysB
tig00000001	Prodigal:2.6	CDS	1301168	1301461	.	+	0	ID=ELAGFFLI_01080;inference=ab initio prediction:Prodigal:2.6;locus_tag=ELAGFFLI_01080;product=hypothetical protein
tig00000001	Prodigal:2.6	CDS	1301321	1301983	.	-	0	ID=ELAGFFLI_01081;inference=ab initio prediction:Prodigal:2.6;locus_tag=ELAGFFLI_01081;product=hypothetical protein
tig00000001	Prodigal:2.6	CDS	1301925	1303118	.	-	0	ID=ELAGFFLI_01082;eC_number=2.7.13.3;Name=rcsC_4;gene=rcsC_4;inference=ab initio prediction:Prodigal:2.6,protein motif:HAMAP:MF_00979;locus_tag=ELAGFFLI_01082;product=Sensor histidine kinase RcsC
tig00000001	Prodigal:2.6	CDS	1303470	1303847	.	+	0	ID=ELAGFFLI_01083;inference=ab initio prediction:Prodigal:2.6;locus_tag=ELAGFFLI_01083;product=hypothetical protein
tig00000001	Prodigal:2.6	CDS	1304019	1306043	.	+	0	ID=ELAGFFLI_01084;Name=btuB_14;gene=btuB_14;inference=ab initio prediction:Prodigal:2.6,protein motif:HAMAP:MF_01531;locus_tag=ELAGFFLI_01084;product=Vitamin B12 transporter BtuB
tig00000001	Prodigal:2.6	CDS	1306043	1307821	.	+	0	ID=ELAGFFLI_01085;inference=ab initio prediction:Prodigal:2.6;locus_tag=ELAGFFLI_01085;product=hypothetical protein
tig00000001	Prodigal:2.6	CDS	1307959	1308684	.	-	0	ID=ELAGFFLI_01086;eC_number=1.8.4.8;Name=cysH;db_xref=COG:COG0175;gene=cysH;inference=ab initio prediction:Prodigal:2.6,similar to AA sequence:UniProtKB:P17854;locus_tag=ELAGFFLI_01086;product=Phosphoadenosine phosphosulfate reductase
tig00000001	Prodigal:2.6	CDS	1308681	1310387	.	-	0	ID=ELAGFFLI_01087;eC_number=1.8.1.2;Name=cysI;gene=cysI;inference=ab initio prediction:Prodigal:2.6,similar to AA sequence:UniProtKB:Q8KQT8;locus_tag=ELAGFFLI_01087;product=Sulfite reductase [NADPH] hemoprotein beta-component
tig00000001	Prodigal:2.6	CDS	1310496	1312343	.	-	0	ID=ELAGFFLI_01088;eC_number=1.8.1.2;Name=cysJ_1;db_xref=COG:COG0369;gene=cysJ_1;inference=ab initio prediction:Prodigal:2.6,similar to AA sequence:UniProtKB:O32214;locus_tag=ELAGFFLI_01088;product=Sulfite reductase [NADPH] flavoprotein alpha-component
tig00000001	Prodigal:2.6	CDS	1312522	1313430	.	+	0	ID=ELAGFFLI_01089;eC_number=2.7.7.4;Name=cysD;db_xref=COG:COG0175;gene=cysD;inference=ab initio prediction:Prodigal:2.6,similar to AA sequence:UniProtKB:Q87WW0;locus_tag=ELAGFFLI_01089;product=Sulfate adenylyltransferase subunit 2
tig00000001	Prodigal:2.6	CDS	1313430	1315406	.	+	0	ID=ELAGFFLI_01090;Name=cysNC;db_xref=COG:COG0529;gene=cysNC;inference=ab initio prediction:Prodigal:2.6,similar to AA sequence:UniProtKB:P9WNM5;locus_tag=ELAGFFLI_01090;product=Bifunctional enzyme CysN/CysC
tig00000001	Prodigal:2.6	CDS	1315525	1316610	.	+	0	ID=ELAGFFLI_01091;Name=bepF_1;gene=bepF_1;inference=ab initio prediction:Prodigal:2.6,similar to AA sequence:UniProtKB:Q8FWV8;locus_tag=ELAGFFLI_01091;product=Efflux pump periplasmic linker BepF
tig00000001	Prodigal:2.6	CDS	1316607	1319732	.	+	0	ID=ELAGFFLI_01092;Name=bepE;gene=bepE;inference=ab initio prediction:Prodigal:2.6,similar to AA sequence:UniProtKB:Q8G2M6;locus_tag=ELAGFFLI_01092;product=Efflux pump membrane transporter BepE
tig00000001	Prodigal:2.6	CDS	1319892	1320974	.	-	0	ID=ELAGFFLI_01093;inference=ab initio prediction:Prodigal:2.6;locus_tag=ELAGFFLI_01093;product=hypothetical protein
tig00000001	Prodigal:2.6	CDS	1321265	1322245	.	-	0	ID=ELAGFFLI_01094;db_xref=COG:COG3039;inference=ab initio prediction:Prodigal:2.6,similar to AA sequence:ISfinder:IS1646;locus_tag=ELAGFFLI_01094;product=IS5 family transposase IS1646
tig00000001	Prodigal:2.6	CDS	1322734	1323609	.	+	0	ID=ELAGFFLI_01095;inference=ab initio prediction:Prodigal:2.6;locus_tag=ELAGFFLI_01095;product=hypothetical protein
tig00000001	Prodigal:2.6	CDS	1323602	1324645	.	+	0	ID=ELAGFFLI_01096;inference=ab initio prediction:Prodigal:2.6;locus_tag=ELAGFFLI_01096;product=hypothetical protein
tig00000001	Prodigal:2.6	CDS	1324629	1325885	.	+	0	ID=ELAGFFLI_01097;eC_number=2.6.1.11;Name=argD_1;db_xref=COG:COG4992;gene=argD_1;inference=ab initio prediction:Prodigal:2.6,similar to AA sequence:UniProtKB:O66442;locus_tag=ELAGFFLI_01097;product=Acetylornithine aminotransferase
tig00000001	Prodigal:2.6	CDS	1325912	1326571	.	+	0	ID=ELAGFFLI_01098;inference=ab initio prediction:Prodigal:2.6;locus_tag=ELAGFFLI_01098;product=hypothetical protein
tig00000001	Prodigal:2.6	CDS	1326579	1327220	.	+	0	ID=ELAGFFLI_01099;inference=ab initio prediction:Prodigal:2.6;locus_tag=ELAGFFLI_01099;product=hypothetical protein
tig00000001	Prodigal:2.6	CDS	1327591	1327806	.	+	0	ID=ELAGFFLI_01100;inference=ab initio prediction:Prodigal:2.6;locus_tag=ELAGFFLI_01100;product=hypothetical protein
tig00000001	Prodigal:2.6	CDS	1328647	1329660	.	+	0	ID=ELAGFFLI_01101;inference=ab initio prediction:Prodigal:2.6;locus_tag=ELAGFFLI_01101;product=hypothetical protein
tig00000001	Prodigal:2.6	CDS	1329932	1330912	.	+	0	ID=ELAGFFLI_01102;db_xref=COG:COG3039;inference=ab initio prediction:Prodigal:2.6,similar to AA sequence:ISfinder:IS1646;locus_tag=ELAGFFLI_01102;product=IS5 family transposase IS1646
tig00000001	Prodigal:2.6	CDS	1331521	1331616	.	-	0	ID=ELAGFFLI_01103;inference=ab initio prediction:Prodigal:2.6;locus_tag=ELAGFFLI_01103;product=hypothetical protein
tig00000001	Prodigal:2.6	CDS	1331714	1331884	.	-	0	ID=ELAGFFLI_01104;inference=ab initio prediction:Prodigal:2.6;locus_tag=ELAGFFLI_01104;product=hypothetical protein
tig00000001	Prodigal:2.6	CDS	1332193	1334880	.	+	0	ID=ELAGFFLI_01105;eC_number=3.4.11.2;Name=pepN;gene=pepN;inference=ab initio prediction:Prodigal:2.6,similar to AA sequence:UniProtKB:P37896;locus_tag=ELAGFFLI_01105;product=Aminopeptidase N
tig00000001	Prodigal:2.6	CDS	1335348	1336271	.	+	0	ID=ELAGFFLI_01106;eC_number=2.1.1.-;Name=yfiF;db_xref=COG:COG0566;gene=yfiF;inference=ab initio prediction:Prodigal:2.6,similar to AA sequence:UniProtKB:P0AGJ5;locus_tag=ELAGFFLI_01106;product=putative tRNA/rRNA methyltransferase YfiF
tig00000001	Prodigal:2.6	CDS	1336271	1337782	.	+	0	ID=ELAGFFLI_01107;eC_number=3.1.1.-;Name=pnbA_2;db_xref=COG:COG2272;gene=pnbA_2;inference=ab initio prediction:Prodigal:2.6,similar to AA sequence:UniProtKB:P37967;locus_tag=ELAGFFLI_01107;product=Para-nitrobenzyl esterase
tig00000001	Prodigal:2.6	CDS	1337847	1339334	.	-	0	ID=ELAGFFLI_01108;inference=ab initio prediction:Prodigal:2.6;locus_tag=ELAGFFLI_01108;product=hypothetical protein
tig00000001	Prodigal:2.6	CDS	1339639	1341603	.	-	0	ID=ELAGFFLI_01109;eC_number=3.2.1.22;inference=ab initio prediction:Prodigal:2.6,similar to AA sequence:UniProtKB:Q8A6L0;locus_tag=ELAGFFLI_01109;product=Retaining alpha-galactosidase
tig00000001	Prodigal:2.6	CDS	1341823	1345290	.	+	0	ID=ELAGFFLI_01110;eC_number=3.2.1.23;Name=lacZ_2;gene=lacZ_2;inference=ab initio prediction:Prodigal:2.6,protein motif:HAMAP:MF_01687;locus_tag=ELAGFFLI_01110;product=Beta-galactosidase
tig00000001	Prodigal:2.6	CDS	1345432	1348368	.	+	0	ID=ELAGFFLI_01111;Name=btuB_15;gene=btuB_15;inference=ab initio prediction:Prodigal:2.6,protein motif:HAMAP:MF_01531;locus_tag=ELAGFFLI_01111;product=Vitamin B12 transporter BtuB
tig00000001	Prodigal:2.6	CDS	1348606	1349658	.	-	0	ID=ELAGFFLI_01112;Name=purR_1;db_xref=COG:COG1609;gene=purR_1;inference=ab initio prediction:Prodigal:2.6,similar to AA sequence:UniProtKB:P0ACP7;locus_tag=ELAGFFLI_01112;product=HTH-type transcriptional repressor PurR
tig00000001	Prodigal:2.6	CDS	1349853	1351271	.	-	0	ID=ELAGFFLI_01113;inference=ab initio prediction:Prodigal:2.6;locus_tag=ELAGFFLI_01113;product=hypothetical protein
tig00000001	Prodigal:2.6	CDS	1351382	1351813	.	-	0	ID=ELAGFFLI_01114;Name=mscL;db_xref=COG:COG1970;gene=mscL;inference=ab initio prediction:Prodigal:2.6,similar to AA sequence:UniProtKB:P0A742;locus_tag=ELAGFFLI_01114;product=Large-conductance mechanosensitive channel
tig00000001	Prodigal:2.6	CDS	1351874	1352587	.	-	0	ID=ELAGFFLI_01115;inference=ab initio prediction:Prodigal:2.6;locus_tag=ELAGFFLI_01115;product=hypothetical protein
tig00000001	Prodigal:2.6	CDS	1352676	1352951	.	-	0	ID=ELAGFFLI_01116;inference=ab initio prediction:Prodigal:2.6;locus_tag=ELAGFFLI_01116;product=hypothetical protein
tig00000001	Prodigal:2.6	CDS	1353214	1353555	.	+	0	ID=ELAGFFLI_01117;inference=ab initio prediction:Prodigal:2.6;locus_tag=ELAGFFLI_01117;product=hypothetical protein
tig00000001	Prodigal:2.6	CDS	1353690	1355552	.	-	0	ID=ELAGFFLI_01118;inference=ab initio prediction:Prodigal:2.6;locus_tag=ELAGFFLI_01118;product=hypothetical protein
tig00000001	Prodigal:2.6	CDS	1355621	1356406	.	-	0	ID=ELAGFFLI_01119;eC_number=2.1.1.33;Name=trmB;db_xref=COG:COG0220;gene=trmB;inference=ab initio prediction:Prodigal:2.6,similar to AA sequence:UniProtKB:P0A8I5;locus_tag=ELAGFFLI_01119;product=tRNA (guanine-N(7)-)-methyltransferase
tig00000001	Prodigal:2.6	CDS	1356418	1356621	.	-	0	ID=ELAGFFLI_01120;inference=ab initio prediction:Prodigal:2.6;locus_tag=ELAGFFLI_01120;product=hypothetical protein
tig00000001	Prodigal:2.6	CDS	1356658	1357452	.	-	0	ID=ELAGFFLI_01121;eC_number=2.8.1.10;Name=thiG;db_xref=COG:COG2022;gene=thiG;inference=ab initio prediction:Prodigal:2.6,similar to AA sequence:UniProtKB:Q9I6B4;locus_tag=ELAGFFLI_01121;product=Thiazole synthase
tig00000001	Prodigal:2.6	CDS	1357502	1357702	.	-	0	ID=ELAGFFLI_01122;inference=ab initio prediction:Prodigal:2.6;locus_tag=ELAGFFLI_01122;product=hypothetical protein
tig00000001	Prodigal:2.6	CDS	1357860	1359677	.	+	0	ID=ELAGFFLI_01123;eC_number=3.1.1.3;Name=lip-1;gene=lip-1;inference=ab initio prediction:Prodigal:2.6,similar to AA sequence:UniProtKB:P40601;locus_tag=ELAGFFLI_01123;product=Lipase 1
tig00000001	Aragorn:1.2	tRNA	1359799	1359872	.	+	.	ID=ELAGFFLI_01124;inference=COORDINATES:profile:Aragorn:1.2;locus_tag=ELAGFFLI_01124;product=tRNA-Gly(ccc)
tig00000001	Prodigal:2.6	CDS	1360016	1361461	.	+	0	ID=ELAGFFLI_01125;inference=ab initio prediction:Prodigal:2.6;locus_tag=ELAGFFLI_01125;product=hypothetical protein
tig00000001	Prodigal:2.6	CDS	1361545	1362060	.	+	0	ID=ELAGFFLI_01126;inference=ab initio prediction:Prodigal:2.6;locus_tag=ELAGFFLI_01126;product=hypothetical protein
tig00000001	Prodigal:2.6	CDS	1362935	1363579	.	-	0	ID=ELAGFFLI_01127;inference=ab initio prediction:Prodigal:2.6;locus_tag=ELAGFFLI_01127;product=hypothetical protein
tig00000001	Prodigal:2.6	CDS	1363584	1365257	.	-	0	ID=ELAGFFLI_01128;eC_number=6.3.4.4;Name=purA_1;gene=purA_1;inference=ab initio prediction:Prodigal:2.6,protein motif:HAMAP:MF_00011;locus_tag=ELAGFFLI_01128;product=Adenylosuccinate synthetase
tig00000001	Prodigal:2.6	CDS	1366993	1367388	.	+	0	ID=ELAGFFLI_01129;inference=ab initio prediction:Prodigal:2.6;locus_tag=ELAGFFLI_01129;product=hypothetical protein
tig00000001	Prodigal:2.6	CDS	1367465	1367869	.	-	0	ID=ELAGFFLI_01130;inference=ab initio prediction:Prodigal:2.6;locus_tag=ELAGFFLI_01130;product=hypothetical protein
tig00000001	Prodigal:2.6	CDS	1367841	1368197	.	-	0	ID=ELAGFFLI_01131;inference=ab initio prediction:Prodigal:2.6;locus_tag=ELAGFFLI_01131;product=hypothetical protein
tig00000001	Prodigal:2.6	CDS	1368763	1368852	.	+	0	ID=ELAGFFLI_01132;inference=ab initio prediction:Prodigal:2.6;locus_tag=ELAGFFLI_01132;product=hypothetical protein
tig00000001	Prodigal:2.6	CDS	1368862	1369824	.	-	0	ID=ELAGFFLI_01133;inference=ab initio prediction:Prodigal:2.6,similar to AA sequence:ISfinder:IS1595;locus_tag=ELAGFFLI_01133;product=IS1595 family transposase IS1595
tig00000001	Prodigal:2.6	CDS	1369897	1370109	.	+	0	ID=ELAGFFLI_01134;inference=ab initio prediction:Prodigal:2.6,similar to AA sequence:ISfinder:ISXca2;locus_tag=ELAGFFLI_01134;product=IS3 family transposase ISXca2
tig00000001	Prodigal:2.6	CDS	1370476	1370952	.	+	0	ID=ELAGFFLI_01135;inference=ab initio prediction:Prodigal:2.6,similar to AA sequence:ISfinder:ISXca2;locus_tag=ELAGFFLI_01135;product=IS3 family transposase ISXca2
tig00000001	Prodigal:2.6	CDS	1371214	1371630	.	-	0	ID=ELAGFFLI_01136;inference=ab initio prediction:Prodigal:2.6;locus_tag=ELAGFFLI_01136;product=hypothetical protein
tig00000001	Prodigal:2.6	CDS	1371627	1371956	.	-	0	ID=ELAGFFLI_01137;inference=ab initio prediction:Prodigal:2.6;locus_tag=ELAGFFLI_01137;product=hypothetical protein
tig00000001	Prodigal:2.6	CDS	1372132	1372314	.	+	0	ID=ELAGFFLI_01138;inference=ab initio prediction:Prodigal:2.6;locus_tag=ELAGFFLI_01138;product=hypothetical protein
tig00000001	Prodigal:2.6	CDS	1372430	1372768	.	+	0	ID=ELAGFFLI_01139;inference=ab initio prediction:Prodigal:2.6;locus_tag=ELAGFFLI_01139;product=hypothetical protein
tig00000001	Prodigal:2.6	CDS	1372765	1374231	.	+	0	ID=ELAGFFLI_01140;eC_number=2.7.11.1;Name=kaiC_1;db_xref=COG:COG0467;gene=kaiC_1;inference=ab initio prediction:Prodigal:2.6,similar to AA sequence:UniProtKB:Q79PF4;locus_tag=ELAGFFLI_01140;product=Circadian clock protein kinase KaiC
tig00000001	Prodigal:2.6	CDS	1374234	1375859	.	+	0	ID=ELAGFFLI_01141;eC_number=2.7.13.3;Name=rcsC_5;gene=rcsC_5;inference=ab initio prediction:Prodigal:2.6,protein motif:HAMAP:MF_00979;locus_tag=ELAGFFLI_01141;product=Sensor histidine kinase RcsC
tig00000001	Prodigal:2.6	CDS	1376588	1377067	.	+	0	ID=ELAGFFLI_01142;inference=ab initio prediction:Prodigal:2.6,similar to AA sequence:UniProtKB:P72255;locus_tag=ELAGFFLI_01142;note=UPF0758 protein;product=hypothetical protein
tig00000001	Prodigal:2.6	CDS	1377117	1378385	.	-	0	ID=ELAGFFLI_01143;eC_number=4.1.1.65;Name=psd_1;gene=psd_1;inference=ab initio prediction:Prodigal:2.6,protein motif:HAMAP:MF_00663;locus_tag=ELAGFFLI_01143;product=Phosphatidylserine decarboxylase proenzyme
tig00000001	Prodigal:2.6	CDS	1378418	1379311	.	-	0	ID=ELAGFFLI_01144;inference=ab initio prediction:Prodigal:2.6;locus_tag=ELAGFFLI_01144;product=hypothetical protein
tig00000001	Prodigal:2.6	CDS	1379304	1380233	.	-	0	ID=ELAGFFLI_01145;inference=ab initio prediction:Prodigal:2.6;locus_tag=ELAGFFLI_01145;product=hypothetical protein
tig00000001	Prodigal:2.6	CDS	1380288	1382351	.	-	0	ID=ELAGFFLI_01146;inference=ab initio prediction:Prodigal:2.6;locus_tag=ELAGFFLI_01146;product=hypothetical protein
tig00000001	Prodigal:2.6	CDS	1382972	1383607	.	+	0	ID=ELAGFFLI_01147;inference=ab initio prediction:Prodigal:2.6;locus_tag=ELAGFFLI_01147;product=hypothetical protein
tig00000001	Prodigal:2.6	CDS	1383715	1384389	.	+	0	ID=ELAGFFLI_01148;inference=ab initio prediction:Prodigal:2.6;locus_tag=ELAGFFLI_01148;product=hypothetical protein
tig00000001	Prodigal:2.6	CDS	1384527	1384760	.	+	0	ID=ELAGFFLI_01149;inference=ab initio prediction:Prodigal:2.6;locus_tag=ELAGFFLI_01149;product=hypothetical protein
tig00000001	Prodigal:2.6	CDS	1384853	1385920	.	+	0	ID=ELAGFFLI_01150;inference=ab initio prediction:Prodigal:2.6;locus_tag=ELAGFFLI_01150;product=hypothetical protein
tig00000001	Prodigal:2.6	CDS	1386166	1387092	.	-	0	ID=ELAGFFLI_01151;inference=ab initio prediction:Prodigal:2.6;locus_tag=ELAGFFLI_01151;product=hypothetical protein
tig00000001	Prodigal:2.6	CDS	1387237	1388817	.	-	0	ID=ELAGFFLI_01152;inference=ab initio prediction:Prodigal:2.6;locus_tag=ELAGFFLI_01152;product=hypothetical protein
tig00000001	Prodigal:2.6	CDS	1389020	1389751	.	-	0	ID=ELAGFFLI_01153;inference=ab initio prediction:Prodigal:2.6;locus_tag=ELAGFFLI_01153;product=hypothetical protein
tig00000001	Prodigal:2.6	CDS	1389766	1391964	.	-	0	ID=ELAGFFLI_01154;eC_number=3.6.4.13;Name=dbpA_2;gene=dbpA_2;inference=ab initio prediction:Prodigal:2.6,protein motif:HAMAP:MF_00965;locus_tag=ELAGFFLI_01154;product=ATP-dependent RNA helicase DbpA
tig00000001	Prodigal:2.6	CDS	1391968	1393266	.	-	0	ID=ELAGFFLI_01155;inference=ab initio prediction:Prodigal:2.6;locus_tag=ELAGFFLI_01155;product=hypothetical protein
tig00000001	Prodigal:2.6	CDS	1393263	1395311	.	-	0	ID=ELAGFFLI_01156;inference=ab initio prediction:Prodigal:2.6;locus_tag=ELAGFFLI_01156;product=hypothetical protein
tig00000001	Prodigal:2.6	CDS	1396633	1399206	.	+	0	ID=ELAGFFLI_01157;Name=recF_2;gene=recF_2;inference=ab initio prediction:Prodigal:2.6,protein motif:HAMAP:MF_00365;locus_tag=ELAGFFLI_01157;product=DNA replication and repair protein RecF
tig00000001	Prodigal:2.6	CDS	1399633	1400490	.	+	0	ID=ELAGFFLI_01158;db_xref=COG:COG3039;inference=ab initio prediction:Prodigal:2.6,similar to AA sequence:ISfinder:IS1646;locus_tag=ELAGFFLI_01158;product=IS5 family transposase IS1646
tig00000001	Prodigal:2.6	CDS	1400704	1400853	.	-	0	ID=ELAGFFLI_01159;inference=ab initio prediction:Prodigal:2.6;locus_tag=ELAGFFLI_01159;product=hypothetical protein
tig00000001	Prodigal:2.6	CDS	1401416	1401709	.	+	0	ID=ELAGFFLI_01160;inference=ab initio prediction:Prodigal:2.6;locus_tag=ELAGFFLI_01160;product=hypothetical protein
tig00000001	Prodigal:2.6	CDS	1401645	1402112	.	-	0	ID=ELAGFFLI_01161;inference=ab initio prediction:Prodigal:2.6;locus_tag=ELAGFFLI_01161;product=hypothetical protein
tig00000001	Prodigal:2.6	CDS	1402186	1402434	.	-	0	ID=ELAGFFLI_01162;inference=ab initio prediction:Prodigal:2.6;locus_tag=ELAGFFLI_01162;product=hypothetical protein
tig00000001	Prodigal:2.6	CDS	1402655	1402867	.	-	0	ID=ELAGFFLI_01163;inference=ab initio prediction:Prodigal:2.6;locus_tag=ELAGFFLI_01163;product=hypothetical protein
tig00000001	Prodigal:2.6	CDS	1402993	1404075	.	-	0	ID=ELAGFFLI_01164;eC_number=2.7.11.1;Name=pknD_1;gene=pknD_1;inference=ab initio prediction:Prodigal:2.6,protein motif:HAMAP:MF_01957;locus_tag=ELAGFFLI_01164;product=Serine/threonine-protein kinase PknD
tig00000001	Prodigal:2.6	CDS	1404072	1404665	.	-	0	ID=ELAGFFLI_01165;inference=ab initio prediction:Prodigal:2.6;locus_tag=ELAGFFLI_01165;product=hypothetical protein
tig00000001	Prodigal:2.6	CDS	1404757	1405719	.	+	0	ID=ELAGFFLI_01166;inference=ab initio prediction:Prodigal:2.6,similar to AA sequence:ISfinder:IS1595;locus_tag=ELAGFFLI_01166;product=IS1595 family transposase IS1595
tig00000001	Prodigal:2.6	CDS	1405710	1406204	.	-	0	ID=ELAGFFLI_01167;eC_number=2.7.11.1;Name=prkC;db_xref=COG:COG0515;gene=prkC;inference=ab initio prediction:Prodigal:2.6,similar to AA sequence:UniProtKB:O34507;locus_tag=ELAGFFLI_01167;product=Serine/threonine-protein kinase PrkC
tig00000001	Prodigal:2.6	CDS	1406234	1407430	.	-	0	ID=ELAGFFLI_01168;inference=ab initio prediction:Prodigal:2.6;locus_tag=ELAGFFLI_01168;product=hypothetical protein
tig00000001	Prodigal:2.6	CDS	1407565	1408956	.	-	0	ID=ELAGFFLI_01169;inference=ab initio prediction:Prodigal:2.6;locus_tag=ELAGFFLI_01169;product=hypothetical protein
tig00000001	Prodigal:2.6	CDS	1409447	1409686	.	-	0	ID=ELAGFFLI_01170;inference=ab initio prediction:Prodigal:2.6;locus_tag=ELAGFFLI_01170;product=hypothetical protein
tig00000001	Prodigal:2.6	CDS	1409772	1410899	.	+	0	ID=ELAGFFLI_01171;inference=ab initio prediction:Prodigal:2.6;locus_tag=ELAGFFLI_01171;product=hypothetical protein
tig00000001	Prodigal:2.6	CDS	1411134	1411406	.	+	0	ID=ELAGFFLI_01172;inference=ab initio prediction:Prodigal:2.6,similar to AA sequence:ISfinder:ISXac3;locus_tag=ELAGFFLI_01172;product=IS3 family transposase ISXac3
tig00000001	Prodigal:2.6	CDS	1411460	1412278	.	+	0	ID=ELAGFFLI_01173;inference=ab initio prediction:Prodigal:2.6,similar to AA sequence:ISfinder:ISXac3;locus_tag=ELAGFFLI_01173;product=IS3 family transposase ISXac3
tig00000001	Prodigal:2.6	CDS	1412732	1413739	.	+	0	ID=ELAGFFLI_01174;inference=ab initio prediction:Prodigal:2.6;locus_tag=ELAGFFLI_01174;product=hypothetical protein
tig00000001	Prodigal:2.6	CDS	1413844	1414734	.	+	0	ID=ELAGFFLI_01175;inference=ab initio prediction:Prodigal:2.6;locus_tag=ELAGFFLI_01175;product=hypothetical protein
tig00000001	Prodigal:2.6	CDS	1414661	1414870	.	-	0	ID=ELAGFFLI_01176;inference=ab initio prediction:Prodigal:2.6;locus_tag=ELAGFFLI_01176;product=hypothetical protein
tig00000001	Prodigal:2.6	CDS	1414960	1415352	.	-	0	ID=ELAGFFLI_01177;inference=ab initio prediction:Prodigal:2.6;locus_tag=ELAGFFLI_01177;product=hypothetical protein
tig00000001	Prodigal:2.6	CDS	1415402	1415713	.	-	0	ID=ELAGFFLI_01178;inference=ab initio prediction:Prodigal:2.6;locus_tag=ELAGFFLI_01178;product=hypothetical protein
tig00000001	Prodigal:2.6	CDS	1415905	1416258	.	+	0	ID=ELAGFFLI_01179;inference=ab initio prediction:Prodigal:2.6;locus_tag=ELAGFFLI_01179;product=hypothetical protein
tig00000001	Prodigal:2.6	CDS	1416521	1418224	.	+	0	ID=ELAGFFLI_01180;Name=virD4_2;gene=virD4_2;inference=ab initio prediction:Prodigal:2.6,similar to AA sequence:UniProtKB:P18594;locus_tag=ELAGFFLI_01180;product=Protein VirD4
tig00000001	Prodigal:2.6	CDS	1418269	1418724	.	+	0	ID=ELAGFFLI_01181;inference=ab initio prediction:Prodigal:2.6;locus_tag=ELAGFFLI_01181;product=hypothetical protein
tig00000001	Prodigal:2.6	CDS	1418721	1422404	.	+	0	ID=ELAGFFLI_01182;inference=ab initio prediction:Prodigal:2.6;locus_tag=ELAGFFLI_01182;product=hypothetical protein
tig00000001	Prodigal:2.6	CDS	1422752	1423495	.	-	0	ID=ELAGFFLI_01183;inference=ab initio prediction:Prodigal:2.6,similar to AA sequence:ISfinder:ISXca2;locus_tag=ELAGFFLI_01183;product=IS3 family transposase ISXca2
tig00000001	Prodigal:2.6	CDS	1423594	1423860	.	-	0	ID=ELAGFFLI_01184;inference=ab initio prediction:Prodigal:2.6,similar to AA sequence:ISfinder:ISXca2;locus_tag=ELAGFFLI_01184;product=IS3 family transposase ISXca2
tig00000001	Prodigal:2.6	CDS	1423882	1425210	.	+	0	ID=ELAGFFLI_01185;Name=cvaA;db_xref=COG:COG0845;gene=cvaA;inference=ab initio prediction:Prodigal:2.6,similar to AA sequence:UniProtKB:P22519;locus_tag=ELAGFFLI_01185;product=Colicin V secretion protein CvaA
tig00000001	Prodigal:2.6	CDS	1425207	1427423	.	+	0	ID=ELAGFFLI_01186;Name=hlyB;db_xref=COG:COG2274;gene=hlyB;inference=ab initio prediction:Prodigal:2.6,similar to AA sequence:UniProtKB:Q47258;locus_tag=ELAGFFLI_01186;product=Alpha-hemolysin translocation ATP-binding protein HlyB
tig00000001	Prodigal:2.6	CDS	1427530	1428342	.	+	0	ID=ELAGFFLI_01187;inference=ab initio prediction:Prodigal:2.6;locus_tag=ELAGFFLI_01187;product=hypothetical protein
tig00000001	Prodigal:2.6	CDS	1428382	1428906	.	+	0	ID=ELAGFFLI_01188;inference=ab initio prediction:Prodigal:2.6;locus_tag=ELAGFFLI_01188;product=hypothetical protein
tig00000001	Prodigal:2.6	CDS	1429056	1429970	.	-	0	ID=ELAGFFLI_01189;inference=ab initio prediction:Prodigal:2.6;locus_tag=ELAGFFLI_01189;product=hypothetical protein
tig00000001	Prodigal:2.6	CDS	1430018	1430284	.	+	0	ID=ELAGFFLI_01190;inference=ab initio prediction:Prodigal:2.6,similar to AA sequence:ISfinder:ISXca2;locus_tag=ELAGFFLI_01190;product=IS3 family transposase ISXca2
tig00000001	Prodigal:2.6	CDS	1430383	1431126	.	+	0	ID=ELAGFFLI_01191;inference=ab initio prediction:Prodigal:2.6,similar to AA sequence:ISfinder:ISXca2;locus_tag=ELAGFFLI_01191;product=IS3 family transposase ISXca2
tig00000001	Prodigal:2.6	CDS	1431064	1431537	.	-	0	ID=ELAGFFLI_01192;Name=ampG_1;db_xref=COG:COG0477;gene=ampG_1;inference=ab initio prediction:Prodigal:2.6,similar to AA sequence:UniProtKB:P0AE16;locus_tag=ELAGFFLI_01192;product=Protein AmpG
tig00000001	Prodigal:2.6	CDS	1431600	1432031	.	-	0	ID=ELAGFFLI_01193;inference=ab initio prediction:Prodigal:2.6;locus_tag=ELAGFFLI_01193;product=hypothetical protein
tig00000001	Prodigal:2.6	CDS	1432021	1433835	.	-	0	ID=ELAGFFLI_01194;inference=ab initio prediction:Prodigal:2.6;locus_tag=ELAGFFLI_01194;product=hypothetical protein
tig00000001	Prodigal:2.6	CDS	1434330	1435973	.	+	0	ID=ELAGFFLI_01195;inference=ab initio prediction:Prodigal:2.6;locus_tag=ELAGFFLI_01195;product=hypothetical protein
tig00000001	Prodigal:2.6	CDS	1436341	1437321	.	-	0	ID=ELAGFFLI_01196;db_xref=COG:COG3039;inference=ab initio prediction:Prodigal:2.6,similar to AA sequence:ISfinder:IS1646;locus_tag=ELAGFFLI_01196;product=IS5 family transposase IS1646
tig00000001	Prodigal:2.6	CDS	1437568	1438272	.	+	0	ID=ELAGFFLI_01197;inference=ab initio prediction:Prodigal:2.6;locus_tag=ELAGFFLI_01197;product=hypothetical protein
tig00000001	Prodigal:2.6	CDS	1438377	1439111	.	-	0	ID=ELAGFFLI_01198;inference=ab initio prediction:Prodigal:2.6;locus_tag=ELAGFFLI_01198;product=hypothetical protein
tig00000001	Prodigal:2.6	CDS	1439155	1439604	.	-	0	ID=ELAGFFLI_01199;inference=ab initio prediction:Prodigal:2.6;locus_tag=ELAGFFLI_01199;product=hypothetical protein
tig00000001	Prodigal:2.6	CDS	1439601	1440770	.	-	0	ID=ELAGFFLI_01200;inference=ab initio prediction:Prodigal:2.6;locus_tag=ELAGFFLI_01200;product=hypothetical protein
tig00000001	Prodigal:2.6	CDS	1440786	1441766	.	+	0	ID=ELAGFFLI_01201;db_xref=COG:COG3039;inference=ab initio prediction:Prodigal:2.6,similar to AA sequence:ISfinder:IS1646;locus_tag=ELAGFFLI_01201;product=IS5 family transposase IS1646
tig00000001	Prodigal:2.6	CDS	1441923	1442618	.	-	0	ID=ELAGFFLI_01202;inference=ab initio prediction:Prodigal:2.6;locus_tag=ELAGFFLI_01202;product=hypothetical protein
tig00000001	Prodigal:2.6	CDS	1442766	1443092	.	+	0	ID=ELAGFFLI_01203;inference=ab initio prediction:Prodigal:2.6;locus_tag=ELAGFFLI_01203;product=hypothetical protein
tig00000001	Prodigal:2.6	CDS	1443105	1444010	.	+	0	ID=ELAGFFLI_01204;inference=ab initio prediction:Prodigal:2.6;locus_tag=ELAGFFLI_01204;product=hypothetical protein
tig00000001	Prodigal:2.6	CDS	1444272	1445486	.	-	0	ID=ELAGFFLI_01205;Name=nepI_2;db_xref=COG:COG2814;gene=nepI_2;inference=ab initio prediction:Prodigal:2.6,similar to AA sequence:UniProtKB:P0ADL1;locus_tag=ELAGFFLI_01205;product=Purine ribonucleoside efflux pump NepI
tig00000001	Prodigal:2.6	CDS	1445483	1446676	.	-	0	ID=ELAGFFLI_01206;eC_number=3.1.1.-;Name=estB_2;db_xref=COG:COG1680;gene=estB_2;inference=ab initio prediction:Prodigal:2.6,similar to AA sequence:UniProtKB:Q9KX40;locus_tag=ELAGFFLI_01206;product=Esterase EstB
tig00000001	Prodigal:2.6	CDS	1446790	1447710	.	+	0	ID=ELAGFFLI_01207;Name=pgrR_3;gene=pgrR_3;inference=ab initio prediction:Prodigal:2.6,similar to AA sequence:UniProtKB:P77333;locus_tag=ELAGFFLI_01207;product=HTH-type transcriptional regulator PgrR
tig00000001	Prodigal:2.6	CDS	1447809	1448231	.	+	0	ID=ELAGFFLI_01208;Name=yqaA;db_xref=COG:COG1238;gene=yqaA;inference=ab initio prediction:Prodigal:2.6,similar to AA sequence:UniProtKB:P0ADR0;locus_tag=ELAGFFLI_01208;product=Inner membrane protein YqaA
tig00000001	Prodigal:2.6	CDS	1448522	1450768	.	-	0	ID=ELAGFFLI_01209;inference=ab initio prediction:Prodigal:2.6;locus_tag=ELAGFFLI_01209;product=hypothetical protein
tig00000001	Prodigal:2.6	CDS	1451192	1451506	.	+	0	ID=ELAGFFLI_01210;inference=ab initio prediction:Prodigal:2.6;locus_tag=ELAGFFLI_01210;product=hypothetical protein
tig00000001	Prodigal:2.6	CDS	1451503	1451772	.	-	0	ID=ELAGFFLI_01211;inference=ab initio prediction:Prodigal:2.6;locus_tag=ELAGFFLI_01211;product=hypothetical protein
tig00000001	Prodigal:2.6	CDS	1451936	1453165	.	-	0	ID=ELAGFFLI_01212;inference=ab initio prediction:Prodigal:2.6;locus_tag=ELAGFFLI_01212;product=hypothetical protein
tig00000001	Prodigal:2.6	CDS	1453378	1453773	.	+	0	ID=ELAGFFLI_01213;inference=ab initio prediction:Prodigal:2.6;locus_tag=ELAGFFLI_01213;product=hypothetical protein
tig00000001	Prodigal:2.6	CDS	1453862	1454254	.	+	0	ID=ELAGFFLI_01214;inference=ab initio prediction:Prodigal:2.6;locus_tag=ELAGFFLI_01214;product=hypothetical protein
tig00000001	Prodigal:2.6	CDS	1454612	1456792	.	-	0	ID=ELAGFFLI_01215;eC_number=3.2.1.-;Name=glgX_2;db_xref=COG:COG1523;gene=glgX_2;inference=ab initio prediction:Prodigal:2.6,similar to AA sequence:UniProtKB:P9WQ25;locus_tag=ELAGFFLI_01215;product=Glycogen operon protein GlgX
tig00000001	Prodigal:2.6	CDS	1457239	1458159	.	+	0	ID=ELAGFFLI_01216;eC_number=6.3.2.-;Name=rimK;db_xref=COG:COG0189;gene=rimK;inference=ab initio prediction:Prodigal:2.6,similar to AA sequence:UniProtKB:P0C0U4;locus_tag=ELAGFFLI_01216;product=Ribosomal protein S6--L-glutamate ligase
tig00000001	Prodigal:2.6	CDS	1458503	1459180	.	+	0	ID=ELAGFFLI_01217;Name=tcrA;db_xref=COG:COG0745;gene=tcrA;inference=ab initio prediction:Prodigal:2.6,similar to AA sequence:UniProtKB:O07776;locus_tag=ELAGFFLI_01217;product=Transcriptional regulatory protein TcrA
tig00000001	Prodigal:2.6	CDS	1459173	1460507	.	+	0	ID=ELAGFFLI_01218;eC_number=2.7.-.-;Name=sasA_4;gene=sasA_4;inference=ab initio prediction:Prodigal:2.6,protein motif:HAMAP:MF_01837;locus_tag=ELAGFFLI_01218;product=Adaptive-response sensory-kinase SasA
tig00000001	Prodigal:2.6	CDS	1460656	1461147	.	-	0	ID=ELAGFFLI_01219;inference=ab initio prediction:Prodigal:2.6;locus_tag=ELAGFFLI_01219;product=hypothetical protein
tig00000001	Prodigal:2.6	CDS	1461144	1461434	.	-	0	ID=ELAGFFLI_01220;inference=ab initio prediction:Prodigal:2.6;locus_tag=ELAGFFLI_01220;product=hypothetical protein
tig00000001	Prodigal:2.6	CDS	1461510	1461911	.	-	0	ID=ELAGFFLI_01221;inference=ab initio prediction:Prodigal:2.6;locus_tag=ELAGFFLI_01221;product=hypothetical protein
tig00000001	Prodigal:2.6	CDS	1461944	1462039	.	+	0	ID=ELAGFFLI_01222;inference=ab initio prediction:Prodigal:2.6;locus_tag=ELAGFFLI_01222;product=hypothetical protein
tig00000001	Prodigal:2.6	CDS	1462440	1463063	.	-	0	ID=ELAGFFLI_01223;eC_number=2.7.1.24;Name=coaE;db_xref=COG:COG0237;gene=coaE;inference=ab initio prediction:Prodigal:2.6,similar to AA sequence:UniProtKB:P0A6I9;locus_tag=ELAGFFLI_01223;product=Dephospho-CoA kinase
tig00000001	Prodigal:2.6	CDS	1463077	1463940	.	-	0	ID=ELAGFFLI_01224;Name=outO;gene=outO;inference=ab initio prediction:Prodigal:2.6,similar to AA sequence:UniProtKB:P31712;locus_tag=ELAGFFLI_01224;product=Type 4 prepilin-like proteins leader peptide-processing enzyme
tig00000001	Prodigal:2.6	CDS	1463947	1465206	.	-	0	ID=ELAGFFLI_01225;Name=epsF_2;db_xref=COG:COG1459;gene=epsF_2;inference=ab initio prediction:Prodigal:2.6,similar to AA sequence:UniProtKB:P45780;locus_tag=ELAGFFLI_01225;product=Type II secretion system protein F
tig00000001	Prodigal:2.6	CDS	1465558	1465983	.	+	0	ID=ELAGFFLI_01226;Name=pilE1;db_xref=COG:COG4969;gene=pilE1;inference=ab initio prediction:Prodigal:2.6,similar to AA sequence:UniProtKB:P02974;locus_tag=ELAGFFLI_01226;product=Fimbrial protein
tig00000001	Prodigal:2.6	CDS	1466119	1467708	.	+	0	ID=ELAGFFLI_01227;eC_number=2.7.-.-;Name=cptA;db_xref=COG:COG2194;gene=cptA;inference=ab initio prediction:Prodigal:2.6,similar to AA sequence:UniProtKB:Q7CPC0;locus_tag=ELAGFFLI_01227;product=Phosphoethanolamine transferase CptA
tig00000001	Prodigal:2.6	CDS	1467689	1468348	.	+	0	ID=ELAGFFLI_01228;inference=ab initio prediction:Prodigal:2.6;locus_tag=ELAGFFLI_01228;product=hypothetical protein
tig00000001	Prodigal:2.6	CDS	1468345	1469844	.	+	0	ID=ELAGFFLI_01229;eC_number=2.5.1.16;Name=speE_1;gene=speE_1;inference=ab initio prediction:Prodigal:2.6,protein motif:HAMAP:MF_00198;locus_tag=ELAGFFLI_01229;product=Polyamine aminopropyltransferase
tig00000001	Prodigal:2.6	CDS	1469879	1471615	.	+	0	ID=ELAGFFLI_01230;inference=ab initio prediction:Prodigal:2.6;locus_tag=ELAGFFLI_01230;product=hypothetical protein
tig00000001	Prodigal:2.6	CDS	1471624	1472241	.	-	0	ID=ELAGFFLI_01231;eC_number=2.7.7.-;Name=fic_2;db_xref=COG:COG2184;gene=fic_2;inference=ab initio prediction:Prodigal:2.6,similar to AA sequence:UniProtKB:P20605;locus_tag=ELAGFFLI_01231;product=putative adenosine monophosphate-protein transferase fic
tig00000001	Prodigal:2.6	CDS	1472238	1472420	.	-	0	ID=ELAGFFLI_01232;inference=ab initio prediction:Prodigal:2.6;locus_tag=ELAGFFLI_01232;product=hypothetical protein
tig00000001	Prodigal:2.6	CDS	1472494	1473975	.	-	0	ID=ELAGFFLI_01233;Name=atoC_1;db_xref=COG:COG2204;gene=atoC_1;inference=ab initio prediction:Prodigal:2.6,similar to AA sequence:UniProtKB:Q06065;locus_tag=ELAGFFLI_01233;product=Regulatory protein AtoC
tig00000001	Prodigal:2.6	CDS	1474034	1475647	.	-	0	ID=ELAGFFLI_01234;eC_number=2.7.-.-;Name=sasA_5;gene=sasA_5;inference=ab initio prediction:Prodigal:2.6,protein motif:HAMAP:MF_01837;locus_tag=ELAGFFLI_01234;product=Adaptive-response sensory-kinase SasA
tig00000001	Prodigal:2.6	CDS	1475880	1477049	.	+	0	ID=ELAGFFLI_01235;eC_number=6.2.1.5;Name=sucC;db_xref=COG:COG0045;gene=sucC;inference=ab initio prediction:Prodigal:2.6,similar to AA sequence:UniProtKB:P0A836;locus_tag=ELAGFFLI_01235;product=Succinate--CoA ligase [ADP-forming] subunit beta
tig00000001	Prodigal:2.6	CDS	1477074	1477949	.	+	0	ID=ELAGFFLI_01236;eC_number=6.2.1.5;Name=sucD;db_xref=COG:COG0074;gene=sucD;inference=ab initio prediction:Prodigal:2.6,similar to AA sequence:UniProtKB:P0AGE9;locus_tag=ELAGFFLI_01236;product=Succinate--CoA ligase [ADP-forming] subunit alpha
tig00000001	Prodigal:2.6	CDS	1478132	1479073	.	-	0	ID=ELAGFFLI_01237;Name=dmlR_4;gene=dmlR_4;inference=ab initio prediction:Prodigal:2.6,similar to AA sequence:UniProtKB:P76250;locus_tag=ELAGFFLI_01237;product=HTH-type transcriptional regulator DmlR
tig00000001	Prodigal:2.6	CDS	1479154	1479330	.	+	0	ID=ELAGFFLI_01238;inference=ab initio prediction:Prodigal:2.6;locus_tag=ELAGFFLI_01238;product=hypothetical protein
tig00000001	Prodigal:2.6	CDS	1479394	1479798	.	+	0	ID=ELAGFFLI_01239;inference=ab initio prediction:Prodigal:2.6;locus_tag=ELAGFFLI_01239;product=hypothetical protein
tig00000001	Prodigal:2.6	CDS	1480222	1481043	.	+	0	ID=ELAGFFLI_01240;inference=ab initio prediction:Prodigal:2.6;locus_tag=ELAGFFLI_01240;product=hypothetical protein
tig00000001	Prodigal:2.6	CDS	1481048	1481443	.	+	0	ID=ELAGFFLI_01241;inference=ab initio prediction:Prodigal:2.6;locus_tag=ELAGFFLI_01241;product=hypothetical protein
tig00000001	Prodigal:2.6	CDS	1481937	1483577	.	+	0	ID=ELAGFFLI_01242;eC_number=6.3.5.1;Name=nadE;db_xref=COG:COG0171;gene=nadE;inference=ab initio prediction:Prodigal:2.6,similar to AA sequence:UniProtKB:Q03638;locus_tag=ELAGFFLI_01242;product=Glutamine-dependent NAD(+) synthetase
tig00000001	Prodigal:2.6	CDS	1483571	1484548	.	-	0	ID=ELAGFFLI_01243;inference=ab initio prediction:Prodigal:2.6;locus_tag=ELAGFFLI_01243;product=hypothetical protein
tig00000001	Prodigal:2.6	CDS	1484893	1485774	.	-	0	ID=ELAGFFLI_01244;Name=bamD;db_xref=COG:COG4105;gene=bamD;inference=ab initio prediction:Prodigal:2.6,similar to AA sequence:UniProtKB:Q9K0B1;locus_tag=ELAGFFLI_01244;product=Outer membrane protein assembly factor BamD
tig00000001	Prodigal:2.6	CDS	1485894	1486889	.	+	0	ID=ELAGFFLI_01245;eC_number=5.4.99.23;Name=rluD;db_xref=COG:COG0564;gene=rluD;inference=ab initio prediction:Prodigal:2.6,similar to AA sequence:UniProtKB:P33643;locus_tag=ELAGFFLI_01245;product=Ribosomal large subunit pseudouridine synthase D
tig00000001	Prodigal:2.6	CDS	1486891	1487706	.	+	0	ID=ELAGFFLI_01246;eC_number=1.10.3.-;Name=yfiH;db_xref=COG:COG1496;gene=yfiH;inference=ab initio prediction:Prodigal:2.6,similar to AA sequence:UniProtKB:P33644;locus_tag=ELAGFFLI_01246;product=Polyphenol oxidase
tig00000001	Prodigal:2.6	CDS	1487709	1488233	.	+	0	ID=ELAGFFLI_01247;inference=ab initio prediction:Prodigal:2.6;locus_tag=ELAGFFLI_01247;product=hypothetical protein
tig00000001	Prodigal:2.6	CDS	1488289	1488774	.	+	0	ID=ELAGFFLI_01248;inference=ab initio prediction:Prodigal:2.6;locus_tag=ELAGFFLI_01248;product=hypothetical protein
tig00000001	Prodigal:2.6	CDS	1489037	1490905	.	-	0	ID=ELAGFFLI_01249;inference=ab initio prediction:Prodigal:2.6;locus_tag=ELAGFFLI_01249;product=hypothetical protein
tig00000001	Prodigal:2.6	CDS	1491340	1493778	.	-	0	ID=ELAGFFLI_01250;eC_number=1.1.5.2;Name=gcd;db_xref=COG:COG4993;gene=gcd;inference=ab initio prediction:Prodigal:2.6,similar to AA sequence:UniProtKB:P15877;locus_tag=ELAGFFLI_01250;product=Quinoprotein glucose dehydrogenase
tig00000001	Prodigal:2.6	CDS	1494387	1495754	.	-	0	ID=ELAGFFLI_01251;eC_number=2.4.1.15;Name=otsA;db_xref=COG:COG0380;gene=otsA;inference=ab initio prediction:Prodigal:2.6,similar to AA sequence:UniProtKB:P31677;locus_tag=ELAGFFLI_01251;product=Trehalose-6-phosphate synthase
tig00000001	Prodigal:2.6	CDS	1495751	1497529	.	-	0	ID=ELAGFFLI_01252;eC_number=3.2.1.28;db_xref=COG:COG3387;inference=ab initio prediction:Prodigal:2.6,similar to AA sequence:UniProtKB:A0R0W9;locus_tag=ELAGFFLI_01252;product=Trehalase
tig00000001	Prodigal:2.6	CDS	1497578	1498336	.	-	0	ID=ELAGFFLI_01253;eC_number=3.1.3.12;Name=otsB;db_xref=COG:COG1877;gene=otsB;inference=ab initio prediction:Prodigal:2.6,similar to AA sequence:UniProtKB:P31678;locus_tag=ELAGFFLI_01253;product=Trehalose-6-phosphate phosphatase
tig00000001	Prodigal:2.6	CDS	1498570	1500999	.	-	0	ID=ELAGFFLI_01254;Name=btuB_16;gene=btuB_16;inference=ab initio prediction:Prodigal:2.6,protein motif:HAMAP:MF_01531;locus_tag=ELAGFFLI_01254;product=Vitamin B12 transporter BtuB
tig00000001	Prodigal:2.6	CDS	1501228	1501701	.	+	0	ID=ELAGFFLI_01255;inference=ab initio prediction:Prodigal:2.6;locus_tag=ELAGFFLI_01255;product=hypothetical protein
tig00000001	Prodigal:2.6	CDS	1501713	1502597	.	+	0	ID=ELAGFFLI_01256;inference=ab initio prediction:Prodigal:2.6;locus_tag=ELAGFFLI_01256;product=hypothetical protein
tig00000001	Prodigal:2.6	CDS	1502744	1504345	.	+	0	ID=ELAGFFLI_01257;inference=ab initio prediction:Prodigal:2.6;locus_tag=ELAGFFLI_01257;product=hypothetical protein
tig00000001	Prodigal:2.6	CDS	1504342	1505511	.	+	0	ID=ELAGFFLI_01258;inference=ab initio prediction:Prodigal:2.6;locus_tag=ELAGFFLI_01258;product=hypothetical protein
tig00000001	Prodigal:2.6	CDS	1505908	1506723	.	+	0	ID=ELAGFFLI_01259;inference=ab initio prediction:Prodigal:2.6;locus_tag=ELAGFFLI_01259;product=hypothetical protein
tig00000001	Prodigal:2.6	CDS	1506869	1507576	.	-	0	ID=ELAGFFLI_01260;inference=ab initio prediction:Prodigal:2.6;locus_tag=ELAGFFLI_01260;product=hypothetical protein
tig00000001	Prodigal:2.6	CDS	1507622	1507930	.	-	0	ID=ELAGFFLI_01261;inference=ab initio prediction:Prodigal:2.6;locus_tag=ELAGFFLI_01261;product=hypothetical protein
tig00000001	Prodigal:2.6	CDS	1508204	1510459	.	+	0	ID=ELAGFFLI_01262;Name=btuB_17;gene=btuB_17;inference=ab initio prediction:Prodigal:2.6,protein motif:HAMAP:MF_01531;locus_tag=ELAGFFLI_01262;product=Vitamin B12 transporter BtuB
tig00000001	Prodigal:2.6	CDS	1510524	1511852	.	+	0	ID=ELAGFFLI_01263;eC_number=1.14.14.10;Name=ntaA;gene=ntaA;inference=ab initio prediction:Prodigal:2.6,similar to AA sequence:UniProtKB:P54989;locus_tag=ELAGFFLI_01263;product=Nitrilotriacetate monooxygenase component A
tig00000001	Prodigal:2.6	CDS	1511869	1512909	.	+	0	ID=ELAGFFLI_01264;eC_number=1.1.1.-;Name=gpr_1;db_xref=COG:COG0667;gene=gpr_1;inference=ab initio prediction:Prodigal:2.6,similar to AA sequence:UniProtKB:Q46851;locus_tag=ELAGFFLI_01264;product=L-glyceraldehyde 3-phosphate reductase
tig00000001	Prodigal:2.6	CDS	1512921	1513904	.	+	0	ID=ELAGFFLI_01265;Name=ssuA_1;gene=ssuA_1;inference=ab initio prediction:Prodigal:2.6,similar to AA sequence:UniProtKB:P75853;locus_tag=ELAGFFLI_01265;product=Putative aliphatic sulfonates-binding protein
tig00000001	Prodigal:2.6	CDS	1514008	1514802	.	+	0	ID=ELAGFFLI_01266;Name=ssuC_1;db_xref=COG:COG0600;gene=ssuC_1;inference=ab initio prediction:Prodigal:2.6,similar to AA sequence:UniProtKB:P75851;locus_tag=ELAGFFLI_01266;product=Putative aliphatic sulfonates transport permease protein SsuC
tig00000001	Prodigal:2.6	CDS	1514799	1515635	.	+	0	ID=ELAGFFLI_01267;eC_number=3.6.3.-;Name=ssuB_1;db_xref=COG:COG1116;gene=ssuB_1;inference=ab initio prediction:Prodigal:2.6,similar to AA sequence:UniProtKB:Q8KZQ6;locus_tag=ELAGFFLI_01267;product=Aliphatic sulfonates import ATP-binding protein SsuB
tig00000001	Prodigal:2.6	CDS	1515864	1518449	.	+	0	ID=ELAGFFLI_01268;Name=clpB;db_xref=COG:COG0542;gene=clpB;inference=ab initio prediction:Prodigal:2.6,similar to AA sequence:UniProtKB:P63284;locus_tag=ELAGFFLI_01268;product=Chaperone protein ClpB
tig00000001	Prodigal:2.6	CDS	1518662	1519948	.	+	0	ID=ELAGFFLI_01269;eC_number=4.4.1.11;Name=mdeA;gene=mdeA;inference=ab initio prediction:Prodigal:2.6,similar to AA sequence:UniProtKB:P13254;locus_tag=ELAGFFLI_01269;product=L-methionine gamma-lyase
tig00000001	Prodigal:2.6	CDS	1519963	1520961	.	-	0	ID=ELAGFFLI_01270;inference=ab initio prediction:Prodigal:2.6;locus_tag=ELAGFFLI_01270;product=hypothetical protein
tig00000001	Prodigal:2.6	CDS	1521151	1523028	.	+	0	ID=ELAGFFLI_01271;Name=btuB_18;db_xref=COG:COG4206;gene=btuB_18;inference=ab initio prediction:Prodigal:2.6,similar to AA sequence:UniProtKB:P06129;locus_tag=ELAGFFLI_01271;product=Vitamin B12 transporter BtuB
tig00000001	Prodigal:2.6	CDS	1523230	1523631	.	+	0	ID=ELAGFFLI_01272;eC_number=2.7.1.156;Name=cobP;gene=cobP;inference=ab initio prediction:Prodigal:2.6,similar to AA sequence:UniProtKB:P29931;locus_tag=ELAGFFLI_01272;product=Bifunctional adenosylcobalamin biosynthesis protein CobP
tig00000001	Prodigal:2.6	CDS	1523628	1524674	.	+	0	ID=ELAGFFLI_01273;eC_number=2.4.2.21;Name=cobT;gene=cobT;inference=ab initio prediction:Prodigal:2.6,similar to AA sequence:UniProtKB:Q7SIC7;locus_tag=ELAGFFLI_01273;product=Nicotinate-nucleotide--dimethylbenzimidazole phosphoribosyltransferase
tig00000001	Prodigal:2.6	CDS	1524975	1525865	.	+	0	ID=ELAGFFLI_01274;inference=ab initio prediction:Prodigal:2.6;locus_tag=ELAGFFLI_01274;product=hypothetical protein
tig00000001	Prodigal:2.6	CDS	1526076	1527518	.	-	0	ID=ELAGFFLI_01275;eC_number=3.2.1.91;Name=cbhA;db_xref=COG:COG5297;gene=cbhA;inference=ab initio prediction:Prodigal:2.6,similar to AA sequence:UniProtKB:P50401;locus_tag=ELAGFFLI_01275;product=Exoglucanase A
tig00000001	Prodigal:2.6	CDS	1527799	1528554	.	-	0	ID=ELAGFFLI_01276;eC_number=3.1.3.48;Name=hopD2;gene=hopD2;inference=ab initio prediction:Prodigal:2.6,similar to AA sequence:UniProtKB:Q79LY0;locus_tag=ELAGFFLI_01276;product=Effector protein hopD2
tig00000001	Prodigal:2.6	CDS	1529368	1529793	.	+	0	ID=ELAGFFLI_01277;inference=ab initio prediction:Prodigal:2.6;locus_tag=ELAGFFLI_01277;product=hypothetical protein
tig00000001	Prodigal:2.6	CDS	1529765	1530985	.	-	0	ID=ELAGFFLI_01278;eC_number=4.1.1.95;Name=btrK;gene=btrK;inference=ab initio prediction:Prodigal:2.6,similar to AA sequence:UniProtKB:Q2L4H3;locus_tag=ELAGFFLI_01278;product=L-glutamyl-[BtrI acyl-carrier protein] decarboxylase
tig00000001	Prodigal:2.6	CDS	1530982	1532751	.	-	0	ID=ELAGFFLI_01279;inference=ab initio prediction:Prodigal:2.6;locus_tag=ELAGFFLI_01279;product=hypothetical protein
tig00000001	Prodigal:2.6	CDS	1532729	1533937	.	-	0	ID=ELAGFFLI_01280;Name=mdtG;gene=mdtG;inference=ab initio prediction:Prodigal:2.6,protein motif:HAMAP:MF_01528;locus_tag=ELAGFFLI_01280;product=Multidrug resistance protein MdtG
tig00000001	Prodigal:2.6	CDS	1533934	1535736	.	-	0	ID=ELAGFFLI_01281;inference=ab initio prediction:Prodigal:2.6;locus_tag=ELAGFFLI_01281;product=hypothetical protein
tig00000001	Prodigal:2.6	CDS	1535733	1536959	.	-	0	ID=ELAGFFLI_01282;inference=ab initio prediction:Prodigal:2.6;locus_tag=ELAGFFLI_01282;product=hypothetical protein
tig00000001	Prodigal:2.6	CDS	1537211	1539343	.	-	0	ID=ELAGFFLI_01283;Name=fecA;db_xref=COG:COG4772;gene=fecA;inference=ab initio prediction:Prodigal:2.6,similar to AA sequence:UniProtKB:P13036;locus_tag=ELAGFFLI_01283;product=Fe(3+) dicitrate transport protein FecA
tig00000001	Prodigal:2.6	CDS	1539344	1540105	.	-	0	ID=ELAGFFLI_01284;eC_number=4.1.2.20;Name=garL;gene=garL;inference=ab initio prediction:Prodigal:2.6,protein motif:HAMAP:MF_01291;locus_tag=ELAGFFLI_01284;product=5-keto-4-deoxy-D-glucarate aldolase
tig00000001	Prodigal:2.6	CDS	1540323	1542020	.	-	0	ID=ELAGFFLI_01285;Name=ybaL;db_xref=COG:COG1226;gene=ybaL;inference=ab initio prediction:Prodigal:2.6,similar to AA sequence:UniProtKB:P39830;locus_tag=ELAGFFLI_01285;product=Putative cation/proton antiporter YbaL
tig00000001	Prodigal:2.6	CDS	1542510	1543703	.	+	0	ID=ELAGFFLI_01286;eC_number=1.14.-.-;inference=ab initio prediction:Prodigal:2.6,similar to AA sequence:UniProtKB:D5E3H2;locus_tag=ELAGFFLI_01286;product=Cytochrome P450 CYP107DY1
tig00000001	Prodigal:2.6	CDS	1544518	1546917	.	-	0	ID=ELAGFFLI_01287;Name=btuB_19;gene=btuB_19;inference=ab initio prediction:Prodigal:2.6,protein motif:HAMAP:MF_01531;locus_tag=ELAGFFLI_01287;product=Vitamin B12 transporter BtuB
tig00000001	Prodigal:2.6	CDS	1547258	1549645	.	-	0	ID=ELAGFFLI_01288;Name=btuB_20;gene=btuB_20;inference=ab initio prediction:Prodigal:2.6,protein motif:HAMAP:MF_01531;locus_tag=ELAGFFLI_01288;product=Vitamin B12 transporter BtuB
tig00000001	Prodigal:2.6	CDS	1550160	1552559	.	-	0	ID=ELAGFFLI_01289;Name=btuB_21;gene=btuB_21;inference=ab initio prediction:Prodigal:2.6,protein motif:HAMAP:MF_01531;locus_tag=ELAGFFLI_01289;product=Vitamin B12 transporter BtuB
tig00000001	Prodigal:2.6	CDS	1552745	1554604	.	+	0	ID=ELAGFFLI_01290;Name=yheS;db_xref=COG:COG0488;gene=yheS;inference=ab initio prediction:Prodigal:2.6,similar to AA sequence:UniProtKB:P63389;locus_tag=ELAGFFLI_01290;product=putative ABC transporter ATP-binding protein YheS
tig00000001	Prodigal:2.6	CDS	1554743	1555048	.	-	0	ID=ELAGFFLI_01291;db_xref=COG:COG3039;inference=ab initio prediction:Prodigal:2.6,similar to AA sequence:ISfinder:ISCARN33;locus_tag=ELAGFFLI_01291;product=IS5 family transposase ISCARN33
tig00000001	Prodigal:2.6	CDS	1555087	1555533	.	-	0	ID=ELAGFFLI_01292;inference=ab initio prediction:Prodigal:2.6;locus_tag=ELAGFFLI_01292;product=hypothetical protein
tig00000001	Prodigal:2.6	CDS	1555693	1555965	.	+	0	ID=ELAGFFLI_01293;inference=ab initio prediction:Prodigal:2.6,similar to AA sequence:ISfinder:ISXac3;locus_tag=ELAGFFLI_01293;product=IS3 family transposase ISXac3
tig00000001	Prodigal:2.6	CDS	1556019	1556837	.	+	0	ID=ELAGFFLI_01294;inference=ab initio prediction:Prodigal:2.6,similar to AA sequence:ISfinder:ISXac3;locus_tag=ELAGFFLI_01294;product=IS3 family transposase ISXac3
tig00000001	Prodigal:2.6	CDS	1557187	1558431	.	-	0	ID=ELAGFFLI_01295;Name=ycaD;gene=ycaD;inference=ab initio prediction:Prodigal:2.6,similar to AA sequence:UniProtKB:P21503;locus_tag=ELAGFFLI_01295;product=putative MFS-type transporter YcaD
tig00000001	Prodigal:2.6	CDS	1558916	1559218	.	+	0	ID=ELAGFFLI_01296;inference=ab initio prediction:Prodigal:2.6;locus_tag=ELAGFFLI_01296;product=hypothetical protein
tig00000001	Prodigal:2.6	CDS	1559215	1559913	.	+	0	ID=ELAGFFLI_01297;inference=ab initio prediction:Prodigal:2.6;locus_tag=ELAGFFLI_01297;product=hypothetical protein
tig00000001	Prodigal:2.6	CDS	1560125	1560898	.	-	0	ID=ELAGFFLI_01298;inference=ab initio prediction:Prodigal:2.6;locus_tag=ELAGFFLI_01298;product=hypothetical protein
tig00000001	Prodigal:2.6	CDS	1561057	1562856	.	+	0	ID=ELAGFFLI_01299;eC_number=6.1.1.12;Name=aspS;db_xref=COG:COG0173;gene=aspS;inference=ab initio prediction:Prodigal:2.6,similar to AA sequence:UniProtKB:P21889;locus_tag=ELAGFFLI_01299;product=Aspartate--tRNA ligase
tig00000001	Prodigal:2.6	CDS	1563322	1563849	.	+	0	ID=ELAGFFLI_01300;eC_number=2.3.1.57;Name=paiA;db_xref=COG:COG0454;gene=paiA;inference=ab initio prediction:Prodigal:2.6,similar to AA sequence:UniProtKB:P21340;locus_tag=ELAGFFLI_01300;product=Spermidine/spermine N(1)-acetyltransferase
tig00000001	Prodigal:2.6	CDS	1563913	1564590	.	+	0	ID=ELAGFFLI_01301;inference=ab initio prediction:Prodigal:2.6;locus_tag=ELAGFFLI_01301;product=hypothetical protein
tig00000001	Prodigal:2.6	CDS	1564678	1565406	.	+	0	ID=ELAGFFLI_01302;Name=pmpR;db_xref=COG:COG0217;gene=pmpR;inference=ab initio prediction:Prodigal:2.6,similar to AA sequence:UniProtKB:Q51423;locus_tag=ELAGFFLI_01302;product=Transcriptional regulatory protein PmpR
tig00000001	Prodigal:2.6	CDS	1565536	1566060	.	+	0	ID=ELAGFFLI_01303;eC_number=3.1.22.4;Name=ruvC;db_xref=COG:COG0817;gene=ruvC;inference=ab initio prediction:Prodigal:2.6,similar to AA sequence:UniProtKB:P0A814;locus_tag=ELAGFFLI_01303;product=Crossover junction endodeoxyribonuclease RuvC
tig00000001	Prodigal:2.6	CDS	1566179	1566763	.	+	0	ID=ELAGFFLI_01304;eC_number=3.6.4.12;Name=ruvA;db_xref=COG:COG0632;gene=ruvA;inference=ab initio prediction:Prodigal:2.6,similar to AA sequence:UniProtKB:P0A809;locus_tag=ELAGFFLI_01304;product=Holliday junction ATP-dependent DNA helicase RuvA
tig00000001	Prodigal:2.6	CDS	1566821	1568728	.	+	0	ID=ELAGFFLI_01305;Name=kup;gene=kup;inference=ab initio prediction:Prodigal:2.6,protein motif:HAMAP:MF_01522;locus_tag=ELAGFFLI_01305;product=Low affinity potassium transport system protein kup
tig00000001	Prodigal:2.6	CDS	1568905	1569942	.	+	0	ID=ELAGFFLI_01306;eC_number=3.6.4.12;Name=ruvB_1;db_xref=COG:COG2255;gene=ruvB_1;inference=ab initio prediction:Prodigal:2.6,similar to AA sequence:UniProtKB:P0A812;locus_tag=ELAGFFLI_01306;product=Holliday junction ATP-dependent DNA helicase RuvB
tig00000001	Prodigal:2.6	CDS	1569932	1570363	.	+	0	ID=ELAGFFLI_01307;eC_number=3.1.2.-;Name=ybgC;db_xref=COG:COG0824;gene=ybgC;inference=ab initio prediction:Prodigal:2.6,similar to AA sequence:UniProtKB:P44679;locus_tag=ELAGFFLI_01307;product=Acyl-CoA thioesterase YbgC
tig00000001	Prodigal:2.6	CDS	1570375	1571154	.	+	0	ID=ELAGFFLI_01308;Name=tolQ;db_xref=COG:COG0811;gene=tolQ;inference=ab initio prediction:Prodigal:2.6,similar to AA sequence:UniProtKB:P0ABU9;locus_tag=ELAGFFLI_01308;product=Protein TolQ
tig00000001	Prodigal:2.6	CDS	1571294	1571743	.	+	0	ID=ELAGFFLI_01309;Name=exbD_3;db_xref=COG:COG0848;gene=exbD_3;inference=ab initio prediction:Prodigal:2.6,similar to AA sequence:UniProtKB:P0ABV2;locus_tag=ELAGFFLI_01309;product=Biopolymer transport protein ExbD
tig00000001	Prodigal:2.6	CDS	1571733	1572773	.	+	0	ID=ELAGFFLI_01310;inference=ab initio prediction:Prodigal:2.6;locus_tag=ELAGFFLI_01310;product=hypothetical protein
tig00000001	Prodigal:2.6	CDS	1572931	1574250	.	+	0	ID=ELAGFFLI_01311;Name=tolB_2;db_xref=COG:COG0823;gene=tolB_2;inference=ab initio prediction:Prodigal:2.6,similar to AA sequence:UniProtKB:Q83F59;locus_tag=ELAGFFLI_01311;product=Protein TolB
tig00000001	Prodigal:2.6	CDS	1574307	1574825	.	+	0	ID=ELAGFFLI_01312;Name=pal;db_xref=COG:COG2885;gene=pal;inference=ab initio prediction:Prodigal:2.6,similar to AA sequence:UniProtKB:P0A912;locus_tag=ELAGFFLI_01312;product=Peptidoglycan-associated lipoprotein
tig00000001	Prodigal:2.6	CDS	1574832	1575650	.	+	0	ID=ELAGFFLI_01313;Name=cpoB;db_xref=COG:COG1729;gene=cpoB;inference=ab initio prediction:Prodigal:2.6,similar to AA sequence:UniProtKB:P45955;locus_tag=ELAGFFLI_01313;product=Cell division coordinator CpoB
tig00000001	Prodigal:2.6	CDS	1575693	1576376	.	+	0	ID=ELAGFFLI_01314;eC_number=4.3.99.3;Name=queE;gene=queE;inference=ab initio prediction:Prodigal:2.6,protein motif:HAMAP:MF_00917;locus_tag=ELAGFFLI_01314;product=7-carboxy-7-deazaguanine synthase
tig00000001	Prodigal:2.6	CDS	1576424	1577290	.	-	0	ID=ELAGFFLI_01315;eC_number=1.1.1.65;Name=pdxI;gene=pdxI;inference=ab initio prediction:Prodigal:2.6,similar to AA sequence:UniProtKB:P25906;locus_tag=ELAGFFLI_01315;product=Pyridoxine 4-dehydrogenase
tig00000001	Aragorn:1.2	tRNA	1577632	1577707	.	-	.	ID=ELAGFFLI_01316;inference=COORDINATES:profile:Aragorn:1.2;locus_tag=ELAGFFLI_01316;product=tRNA-Lys(ttt)
tig00000001	Prodigal:2.6	CDS	1577755	1578429	.	-	0	ID=ELAGFFLI_01317;eC_number=6.3.4.20;Name=queC;db_xref=COG:COG0603;gene=queC;inference=ab initio prediction:Prodigal:2.6,similar to AA sequence:UniProtKB:P77756;locus_tag=ELAGFFLI_01317;product=7-cyano-7-deazaguanine synthase
tig00000001	Prodigal:2.6	CDS	1578729	1579736	.	+	0	ID=ELAGFFLI_01318;inference=ab initio prediction:Prodigal:2.6;locus_tag=ELAGFFLI_01318;product=hypothetical protein
tig00000001	Prodigal:2.6	CDS	1579733	1580092	.	+	0	ID=ELAGFFLI_01319;inference=ab initio prediction:Prodigal:2.6;locus_tag=ELAGFFLI_01319;product=hypothetical protein
tig00000001	Prodigal:2.6	CDS	1580386	1580820	.	+	0	ID=ELAGFFLI_01320;inference=ab initio prediction:Prodigal:2.6;locus_tag=ELAGFFLI_01320;product=hypothetical protein
tig00000001	Prodigal:2.6	CDS	1581019	1583187	.	-	0	ID=ELAGFFLI_01321;inference=ab initio prediction:Prodigal:2.6;locus_tag=ELAGFFLI_01321;product=hypothetical protein
tig00000001	Prodigal:2.6	CDS	1583715	1583921	.	-	0	ID=ELAGFFLI_01322;inference=ab initio prediction:Prodigal:2.6;locus_tag=ELAGFFLI_01322;product=hypothetical protein
tig00000001	Prodigal:2.6	CDS	1584168	1584878	.	+	0	ID=ELAGFFLI_01323;eC_number=5.4.99.19;Name=rsuA_1;db_xref=COG:COG1187;gene=rsuA_1;inference=ab initio prediction:Prodigal:2.6,similar to AA sequence:UniProtKB:P0AA43;locus_tag=ELAGFFLI_01323;product=Ribosomal small subunit pseudouridine synthase A
tig00000001	Prodigal:2.6	CDS	1584960	1585070	.	-	0	ID=ELAGFFLI_01324;inference=ab initio prediction:Prodigal:2.6;locus_tag=ELAGFFLI_01324;product=hypothetical protein
tig00000001	Prodigal:2.6	CDS	1585429	1585833	.	-	0	ID=ELAGFFLI_01325;inference=ab initio prediction:Prodigal:2.6,similar to AA sequence:UniProtKB:Q881J7;locus_tag=ELAGFFLI_01325;product=Blue-light-activated protein
tig00000001	Prodigal:2.6	CDS	1585912	1586394	.	-	0	ID=ELAGFFLI_01326;inference=ab initio prediction:Prodigal:2.6;locus_tag=ELAGFFLI_01326;product=hypothetical protein
tig00000001	Prodigal:2.6	CDS	1586532	1588334	.	-	0	ID=ELAGFFLI_01327;eC_number=3.6.4.12;Name=recQ;db_xref=COG:COG0514;gene=recQ;inference=ab initio prediction:Prodigal:2.6,similar to AA sequence:UniProtKB:P15043;locus_tag=ELAGFFLI_01327;product=ATP-dependent DNA helicase RecQ
tig00000001	Prodigal:2.6	CDS	1588549	1589106	.	-	0	ID=ELAGFFLI_01328;eC_number=1.16.-.-;Name=dps;gene=dps;inference=ab initio prediction:Prodigal:2.6,protein motif:HAMAP:MF_01441;locus_tag=ELAGFFLI_01328;product=DNA protection during starvation protein
tig00000001	Prodigal:2.6	CDS	1589197	1593318	.	+	0	ID=ELAGFFLI_01329;inference=ab initio prediction:Prodigal:2.6;locus_tag=ELAGFFLI_01329;product=hypothetical protein
tig00000001	Prodigal:2.6	CDS	1593566	1596202	.	-	0	ID=ELAGFFLI_01330;Name=btuB_22;gene=btuB_22;inference=ab initio prediction:Prodigal:2.6,protein motif:HAMAP:MF_01531;locus_tag=ELAGFFLI_01330;product=Vitamin B12 transporter BtuB
tig00000001	Prodigal:2.6	CDS	1596311	1597345	.	-	0	ID=ELAGFFLI_01331;eC_number=2.7.1.2;Name=glk_1;db_xref=COG:COG0837;gene=glk_1;inference=ab initio prediction:Prodigal:2.6,similar to AA sequence:UniProtKB:P0A6V9;locus_tag=ELAGFFLI_01331;product=Glucokinase
tig00000001	Prodigal:2.6	CDS	1597622	1598134	.	-	0	ID=ELAGFFLI_01332;inference=ab initio prediction:Prodigal:2.6;locus_tag=ELAGFFLI_01332;product=hypothetical protein
tig00000001	Prodigal:2.6	CDS	1598305	1599429	.	-	0	ID=ELAGFFLI_01333;Name=pqqE;gene=pqqE;inference=ab initio prediction:Prodigal:2.6,protein motif:HAMAP:MF_00660;locus_tag=ELAGFFLI_01333;product=Coenzyme PQQ synthesis protein E
tig00000001	Prodigal:2.6	CDS	1599426	1599704	.	-	0	ID=ELAGFFLI_01334;Name=pqqD;gene=pqqD;inference=ab initio prediction:Prodigal:2.6,similar to AA sequence:UniProtKB:Q8P6M8;locus_tag=ELAGFFLI_01334;product=Coenzyme PQQ synthesis protein D
tig00000001	Prodigal:2.6	CDS	1599701	1600453	.	-	0	ID=ELAGFFLI_01335;Name=pqqCD;db_xref=COG:COG5424;gene=pqqCD;inference=ab initio prediction:Prodigal:2.6,similar to AA sequence:UniProtKB:Q49150;locus_tag=ELAGFFLI_01335;product=Bifunctional coenzyme PQQ synthesis protein C/D
tig00000001	Prodigal:2.6	CDS	1600450	1601349	.	-	0	ID=ELAGFFLI_01336;Name=pqqB;db_xref=COG:COG1235;gene=pqqB;inference=ab initio prediction:Prodigal:2.6,similar to AA sequence:UniProtKB:Q49149;locus_tag=ELAGFFLI_01336;product=Coenzyme PQQ synthesis protein B
tig00000001	Prodigal:2.6	CDS	1601629	1603974	.	+	0	ID=ELAGFFLI_01337;eC_number=2.7.6.5;Name=relA;db_xref=COG:COG0317;gene=relA;inference=ab initio prediction:Prodigal:2.6,similar to AA sequence:UniProtKB:P0AG20;locus_tag=ELAGFFLI_01337;product=GTP pyrophosphokinase
tig00000001	Prodigal:2.6	CDS	1604193	1605707	.	+	0	ID=ELAGFFLI_01338;inference=ab initio prediction:Prodigal:2.6;locus_tag=ELAGFFLI_01338;product=hypothetical protein
tig00000001	Prodigal:2.6	CDS	1605858	1607960	.	-	0	ID=ELAGFFLI_01339;inference=ab initio prediction:Prodigal:2.6;locus_tag=ELAGFFLI_01339;product=hypothetical protein
tig00000001	Prodigal:2.6	CDS	1608056	1610503	.	+	0	ID=ELAGFFLI_01340;Name=mrcB;db_xref=COG:COG0744;gene=mrcB;inference=ab initio prediction:Prodigal:2.6,similar to AA sequence:UniProtKB:P02919;locus_tag=ELAGFFLI_01340;product=Penicillin-binding protein 1B
tig00000001	Prodigal:2.6	CDS	1610518	1611045	.	+	0	ID=ELAGFFLI_01341;inference=ab initio prediction:Prodigal:2.6;locus_tag=ELAGFFLI_01341;product=hypothetical protein
tig00000001	Prodigal:2.6	CDS	1611323	1613329	.	+	0	ID=ELAGFFLI_01342;eC_number=3.6.4.12;Name=dinG_1;db_xref=COG:COG1199;gene=dinG_1;inference=ab initio prediction:Prodigal:2.6,similar to AA sequence:UniProtKB:P9WMR5;locus_tag=ELAGFFLI_01342;product=putative ATP-dependent helicase DinG
tig00000001	Prodigal:2.6	CDS	1613358	1614080	.	+	0	ID=ELAGFFLI_01343;Name=tsaB;db_xref=COG:COG1214;gene=tsaB;inference=ab initio prediction:Prodigal:2.6,similar to AA sequence:UniProtKB:Q7CQE0;locus_tag=ELAGFFLI_01343;product=tRNA threonylcarbamoyladenosine biosynthesis protein TsaB
tig00000001	Prodigal:2.6	CDS	1614657	1615532	.	-	0	ID=ELAGFFLI_01344;inference=ab initio prediction:Prodigal:2.6;locus_tag=ELAGFFLI_01344;product=hypothetical protein
tig00000001	Prodigal:2.6	CDS	1615529	1616479	.	-	0	ID=ELAGFFLI_01345;eC_number=6.3.2.3;Name=gshB;db_xref=COG:COG0189;gene=gshB;inference=ab initio prediction:Prodigal:2.6,similar to AA sequence:UniProtKB:P04425;locus_tag=ELAGFFLI_01345;product=Glutathione synthetase
tig00000001	Prodigal:2.6	CDS	1616764	1617117	.	+	0	ID=ELAGFFLI_01346;Name=phoP_1;db_xref=COG:COG0745;gene=phoP_1;inference=ab initio prediction:Prodigal:2.6,similar to AA sequence:UniProtKB:P13792;locus_tag=ELAGFFLI_01346;product=Alkaline phosphatase synthesis transcriptional regulatory protein PhoP
tig00000001	Prodigal:2.6	CDS	1617135	1617497	.	+	0	ID=ELAGFFLI_01347;Name=phoB_1;db_xref=COG:COG0745;gene=phoB_1;inference=ab initio prediction:Prodigal:2.6,similar to AA sequence:UniProtKB:P0AFJ5;locus_tag=ELAGFFLI_01347;product=Phosphate regulon transcriptional regulatory protein PhoB
tig00000001	Prodigal:2.6	CDS	1617497	1618027	.	+	0	ID=ELAGFFLI_01348;inference=ab initio prediction:Prodigal:2.6;locus_tag=ELAGFFLI_01348;product=hypothetical protein
tig00000001	Prodigal:2.6	CDS	1618067	1620103	.	+	0	ID=ELAGFFLI_01349;inference=ab initio prediction:Prodigal:2.6;locus_tag=ELAGFFLI_01349;product=hypothetical protein
tig00000001	Prodigal:2.6	CDS	1620219	1627442	.	+	0	ID=ELAGFFLI_01350;eC_number=2.7.13.3;Name=rcsC_6;gene=rcsC_6;inference=ab initio prediction:Prodigal:2.6,protein motif:HAMAP:MF_00979;locus_tag=ELAGFFLI_01350;product=Sensor histidine kinase RcsC
tig00000001	Prodigal:2.6	CDS	1627429	1628637	.	+	0	ID=ELAGFFLI_01351;eC_number=3.1.1.61;Name=cheB_1;gene=cheB_1;inference=ab initio prediction:Prodigal:2.6,protein motif:HAMAP:MF_00099;locus_tag=ELAGFFLI_01351;product=Chemotaxis response regulator protein-glutamate methylesterase
tig00000001	Prodigal:2.6	CDS	1628672	1629148	.	+	0	ID=ELAGFFLI_01352;inference=ab initio prediction:Prodigal:2.6;locus_tag=ELAGFFLI_01352;product=hypothetical protein
tig00000001	Prodigal:2.6	CDS	1629200	1629772	.	+	0	ID=ELAGFFLI_01353;inference=ab initio prediction:Prodigal:2.6;locus_tag=ELAGFFLI_01353;product=hypothetical protein
tig00000001	Prodigal:2.6	CDS	1629978	1631789	.	-	0	ID=ELAGFFLI_01354;inference=ab initio prediction:Prodigal:2.6;locus_tag=ELAGFFLI_01354;product=hypothetical protein
tig00000001	Prodigal:2.6	CDS	1631786	1632316	.	-	0	ID=ELAGFFLI_01355;Name=sigE_1;gene=sigE_1;inference=ab initio prediction:Prodigal:2.6,similar to AA sequence:UniProtKB:H8F0N6;locus_tag=ELAGFFLI_01355;product=ECF RNA polymerase sigma factor SigE
tig00000001	Prodigal:2.6	CDS	1632388	1633950	.	-	0	ID=ELAGFFLI_01356;inference=ab initio prediction:Prodigal:2.6;locus_tag=ELAGFFLI_01356;product=hypothetical protein
tig00000001	Prodigal:2.6	CDS	1634583	1635647	.	+	0	ID=ELAGFFLI_01357;eC_number=3.5.1.26;inference=ab initio prediction:Prodigal:2.6,similar to AA sequence:UniProtKB:Q47898;locus_tag=ELAGFFLI_01357;product=N(4)-(Beta-N-acetylglucosaminyl)-L-asparaginase
tig00000001	Prodigal:2.6	CDS	1635644	1636375	.	+	0	ID=ELAGFFLI_01358;Name=cutC;db_xref=COG:COG3142;gene=cutC;inference=ab initio prediction:Prodigal:2.6,similar to AA sequence:UniProtKB:P67825;locus_tag=ELAGFFLI_01358;product=Copper homeostasis protein CutC
tig00000001	Prodigal:2.6	CDS	1636997	1638082	.	-	0	ID=ELAGFFLI_01359;inference=ab initio prediction:Prodigal:2.6;locus_tag=ELAGFFLI_01359;product=hypothetical protein
tig00000001	Prodigal:2.6	CDS	1638485	1638814	.	+	0	ID=ELAGFFLI_01360;inference=ab initio prediction:Prodigal:2.6;locus_tag=ELAGFFLI_01360;product=hypothetical protein
tig00000001	Prodigal:2.6	CDS	1638867	1639082	.	-	0	ID=ELAGFFLI_01361;inference=ab initio prediction:Prodigal:2.6;locus_tag=ELAGFFLI_01361;product=hypothetical protein
tig00000001	Prodigal:2.6	CDS	1639480	1640199	.	-	0	ID=ELAGFFLI_01362;inference=ab initio prediction:Prodigal:2.6;locus_tag=ELAGFFLI_01362;product=hypothetical protein
tig00000001	Prodigal:2.6	CDS	1640223	1643513	.	-	0	ID=ELAGFFLI_01363;inference=ab initio prediction:Prodigal:2.6;locus_tag=ELAGFFLI_01363;product=hypothetical protein
tig00000001	Prodigal:2.6	CDS	1643510	1644538	.	-	0	ID=ELAGFFLI_01364;inference=ab initio prediction:Prodigal:2.6;locus_tag=ELAGFFLI_01364;product=hypothetical protein
tig00000001	Prodigal:2.6	CDS	1644777	1645433	.	-	0	ID=ELAGFFLI_01365;inference=ab initio prediction:Prodigal:2.6;locus_tag=ELAGFFLI_01365;product=hypothetical protein
tig00000001	Prodigal:2.6	CDS	1645430	1646290	.	-	0	ID=ELAGFFLI_01366;inference=ab initio prediction:Prodigal:2.6;locus_tag=ELAGFFLI_01366;product=hypothetical protein
tig00000001	Prodigal:2.6	CDS	1646283	1647791	.	-	0	ID=ELAGFFLI_01367;inference=ab initio prediction:Prodigal:2.6;locus_tag=ELAGFFLI_01367;product=hypothetical protein
tig00000001	Prodigal:2.6	CDS	1647808	1648395	.	-	0	ID=ELAGFFLI_01368;inference=ab initio prediction:Prodigal:2.6;locus_tag=ELAGFFLI_01368;product=hypothetical protein
tig00000001	Prodigal:2.6	CDS	1648565	1648825	.	+	0	ID=ELAGFFLI_01369;inference=ab initio prediction:Prodigal:2.6;locus_tag=ELAGFFLI_01369;product=hypothetical protein
tig00000001	Prodigal:2.6	CDS	1649651	1652032	.	+	0	ID=ELAGFFLI_01370;inference=ab initio prediction:Prodigal:2.6;locus_tag=ELAGFFLI_01370;product=hypothetical protein
tig00000001	Prodigal:2.6	CDS	1652366	1654837	.	+	0	ID=ELAGFFLI_01371;inference=ab initio prediction:Prodigal:2.6;locus_tag=ELAGFFLI_01371;product=hypothetical protein
tig00000001	Prodigal:2.6	CDS	1655070	1656914	.	-	0	ID=ELAGFFLI_01372;eC_number=3.2.1.23;Name=bga_1;gene=bga_1;inference=ab initio prediction:Prodigal:2.6,similar to AA sequence:UniProtKB:P48982;locus_tag=ELAGFFLI_01372;product=Beta-galactosidase
tig00000001	Prodigal:2.6	CDS	1656969	1659314	.	-	0	ID=ELAGFFLI_01373;inference=ab initio prediction:Prodigal:2.6;locus_tag=ELAGFFLI_01373;product=hypothetical protein
tig00000001	Prodigal:2.6	CDS	1659449	1660906	.	-	0	ID=ELAGFFLI_01374;inference=ab initio prediction:Prodigal:2.6;locus_tag=ELAGFFLI_01374;product=hypothetical protein
tig00000001	Prodigal:2.6	CDS	1661110	1662534	.	-	0	ID=ELAGFFLI_01375;eC_number=3.2.1.86;Name=licH;db_xref=COG:COG1486;gene=licH;inference=ab initio prediction:Prodigal:2.6,similar to AA sequence:UniProtKB:P46320;locus_tag=ELAGFFLI_01375;product=putative 6-phospho-beta-glucosidase
tig00000001	Prodigal:2.6	CDS	1662531	1663466	.	-	0	ID=ELAGFFLI_01376;eC_number=2.7.1.45;Name=kdgK_2;db_xref=COG:COG0524;gene=kdgK_2;inference=ab initio prediction:Prodigal:2.6,similar to AA sequence:UniProtKB:P50845;locus_tag=ELAGFFLI_01376;product=2-dehydro-3-deoxygluconokinase
tig00000001	Prodigal:2.6	CDS	1663445	1664812	.	-	0	ID=ELAGFFLI_01377;Name=steT_1;db_xref=COG:COG0531;gene=steT_1;inference=ab initio prediction:Prodigal:2.6,similar to AA sequence:UniProtKB:O34739;locus_tag=ELAGFFLI_01377;product=Serine/threonine exchanger SteT
tig00000001	Prodigal:2.6	CDS	1664806	1666719	.	-	0	ID=ELAGFFLI_01378;eC_number=3.2.1.23;Name=bga_2;gene=bga_2;inference=ab initio prediction:Prodigal:2.6,similar to AA sequence:UniProtKB:P48982;locus_tag=ELAGFFLI_01378;product=Beta-galactosidase
tig00000001	Prodigal:2.6	CDS	1666798	1669770	.	-	0	ID=ELAGFFLI_01379;Name=btuB_23;gene=btuB_23;inference=ab initio prediction:Prodigal:2.6,protein motif:HAMAP:MF_01531;locus_tag=ELAGFFLI_01379;product=Vitamin B12 transporter BtuB
tig00000001	Prodigal:2.6	CDS	1670430	1673093	.	-	0	ID=ELAGFFLI_01380;eC_number=3.2.1.37;Name=xyl3A_1;db_xref=COG:COG1472;gene=xyl3A_1;inference=ab initio prediction:Prodigal:2.6,similar to AA sequence:UniProtKB:D5EY15;locus_tag=ELAGFFLI_01380;product=Xylan 1%2C4-beta-xylosidase
tig00000001	Prodigal:2.6	CDS	1673471	1676152	.	-	0	ID=ELAGFFLI_01381;eC_number=3.2.1.23;Name=lacZ_3;gene=lacZ_3;inference=ab initio prediction:Prodigal:2.6,protein motif:HAMAP:MF_01687;locus_tag=ELAGFFLI_01381;product=Beta-galactosidase
tig00000001	Prodigal:2.6	CDS	1676174	1678663	.	-	0	ID=ELAGFFLI_01382;inference=ab initio prediction:Prodigal:2.6;locus_tag=ELAGFFLI_01382;product=hypothetical protein
tig00000001	Prodigal:2.6	CDS	1678918	1679973	.	-	0	ID=ELAGFFLI_01383;Name=yaaH;db_xref=COG:COG3858;gene=yaaH;inference=ab initio prediction:Prodigal:2.6,similar to AA sequence:UniProtKB:P37531;locus_tag=ELAGFFLI_01383;product=Spore germination protein YaaH
tig00000001	Prodigal:2.6	CDS	1679988	1681679	.	-	0	ID=ELAGFFLI_01384;inference=ab initio prediction:Prodigal:2.6;locus_tag=ELAGFFLI_01384;product=hypothetical protein
tig00000001	Prodigal:2.6	CDS	1681888	1684575	.	-	0	ID=ELAGFFLI_01385;Name=btuB_24;gene=btuB_24;inference=ab initio prediction:Prodigal:2.6,protein motif:HAMAP:MF_01531;locus_tag=ELAGFFLI_01385;product=Vitamin B12 transporter BtuB
tig00000001	Prodigal:2.6	CDS	1685278	1686294	.	+	0	ID=ELAGFFLI_01386;eC_number=2.7.1.2;Name=glk_2;db_xref=COG:COG0837;gene=glk_2;inference=ab initio prediction:Prodigal:2.6,similar to AA sequence:UniProtKB:P0A6V9;locus_tag=ELAGFFLI_01386;product=Glucokinase
tig00000001	Prodigal:2.6	CDS	1686460	1687194	.	-	0	ID=ELAGFFLI_01387;eC_number=2.1.1.193;Name=rsmE;db_xref=COG:COG1385;gene=rsmE;inference=ab initio prediction:Prodigal:2.6,similar to AA sequence:UniProtKB:P0AGL7;locus_tag=ELAGFFLI_01387;product=Ribosomal RNA small subunit methyltransferase E
tig00000001	Prodigal:2.6	CDS	1687185	1688492	.	-	0	ID=ELAGFFLI_01388;eC_number=2.6.1.62;Name=bioA;gene=bioA;inference=ab initio prediction:Prodigal:2.6,similar to AA sequence:UniProtKB:P22805;locus_tag=ELAGFFLI_01388;product=Adenosylmethionine-8-amino-7-oxononanoate aminotransferase
tig00000001	Prodigal:2.6	CDS	1688645	1689193	.	+	0	ID=ELAGFFLI_01389;eC_number=3.6.1.-;Name=nudE;db_xref=COG:COG0494;gene=nudE;inference=ab initio prediction:Prodigal:2.6,similar to AA sequence:UniProtKB:P45799;locus_tag=ELAGFFLI_01389;product=ADP compounds hydrolase NudE
tig00000001	Prodigal:2.6	CDS	1689190	1689990	.	+	0	ID=ELAGFFLI_01390;eC_number=3.1.3.7;Name=cysQ;db_xref=COG:COG1218;gene=cysQ;inference=ab initio prediction:Prodigal:2.6,similar to AA sequence:UniProtKB:P26264;locus_tag=ELAGFFLI_01390;product=3'(2')%2C5'-bisphosphate nucleotidase CysQ
tig00000001	Prodigal:2.6	CDS	1689999	1690973	.	+	0	ID=ELAGFFLI_01391;eC_number=3.6.1.8;Name=mazG;db_xref=COG:COG1694;gene=mazG;inference=ab initio prediction:Prodigal:2.6,similar to AA sequence:UniProtKB:P0AEY3;locus_tag=ELAGFFLI_01391;product=Nucleoside triphosphate pyrophosphohydrolase
tig00000001	Prodigal:2.6	CDS	1690970	1691305	.	+	0	ID=ELAGFFLI_01392;inference=ab initio prediction:Prodigal:2.6,similar to AA sequence:UniProtKB:P76169;locus_tag=ELAGFFLI_01392;note=UPF0060 membrane protein YnfA;product=hypothetical protein
tig00000001	Prodigal:2.6	CDS	1691502	1692611	.	+	0	ID=ELAGFFLI_01393;eC_number=2.1.2.10;Name=gcvT;db_xref=COG:COG0404;gene=gcvT;inference=ab initio prediction:Prodigal:2.6,similar to AA sequence:UniProtKB:P27248;locus_tag=ELAGFFLI_01393;product=Aminomethyltransferase
tig00000001	Prodigal:2.6	CDS	1692753	1693148	.	+	0	ID=ELAGFFLI_01394;Name=gcvH;db_xref=COG:COG0509;gene=gcvH;inference=ab initio prediction:Prodigal:2.6,similar to AA sequence:UniProtKB:P0A6T9;locus_tag=ELAGFFLI_01394;product=Glycine cleavage system H protein
tig00000001	Prodigal:2.6	CDS	1693528	1694193	.	+	0	ID=ELAGFFLI_01395;inference=ab initio prediction:Prodigal:2.6;locus_tag=ELAGFFLI_01395;product=hypothetical protein
tig00000001	Prodigal:2.6	CDS	1694183	1694650	.	+	0	ID=ELAGFFLI_01396;inference=ab initio prediction:Prodigal:2.6;locus_tag=ELAGFFLI_01396;product=hypothetical protein
tig00000001	Prodigal:2.6	CDS	1694806	1696185	.	-	0	ID=ELAGFFLI_01397;eC_number=3.4.11.19;Name=dap_1;gene=dap_1;inference=ab initio prediction:Prodigal:2.6,protein motif:HAMAP:MF_01960;locus_tag=ELAGFFLI_01397;product=D-aminopeptidase
tig00000001	Prodigal:2.6	CDS	1696519	1697883	.	+	0	ID=ELAGFFLI_01398;inference=ab initio prediction:Prodigal:2.6;locus_tag=ELAGFFLI_01398;product=hypothetical protein
tig00000001	Prodigal:2.6	CDS	1698870	1699223	.	+	0	ID=ELAGFFLI_01399;inference=ab initio prediction:Prodigal:2.6;locus_tag=ELAGFFLI_01399;product=hypothetical protein
tig00000001	Prodigal:2.6	CDS	1699451	1701925	.	-	0	ID=ELAGFFLI_01400;eC_number=1.3.8.7;Name=fadE;db_xref=COG:COG1960;gene=fadE;inference=ab initio prediction:Prodigal:2.6,similar to AA sequence:UniProtKB:Q47146;locus_tag=ELAGFFLI_01400;product=Acyl-coenzyme A dehydrogenase
tig00000001	Prodigal:2.6	CDS	1701922	1702845	.	-	0	ID=ELAGFFLI_01401;eC_number=3.5.1.29;inference=ab initio prediction:Prodigal:2.6,similar to AA sequence:UniProtKB:Q988D4;locus_tag=ELAGFFLI_01401;product=2-(acetamidomethylene)succinate hydrolase
tig00000001	Prodigal:2.6	CDS	1702983	1703591	.	+	0	ID=ELAGFFLI_01402;inference=ab initio prediction:Prodigal:2.6;locus_tag=ELAGFFLI_01402;product=hypothetical protein
tig00000001	Prodigal:2.6	CDS	1703698	1706469	.	-	0	ID=ELAGFFLI_01403;Name=btuB_25;gene=btuB_25;inference=ab initio prediction:Prodigal:2.6,protein motif:HAMAP:MF_01531;locus_tag=ELAGFFLI_01403;product=Vitamin B12 transporter BtuB
tig00000001	Prodigal:2.6	CDS	1706712	1707581	.	-	0	ID=ELAGFFLI_01404;inference=ab initio prediction:Prodigal:2.6;locus_tag=ELAGFFLI_01404;product=hypothetical protein
tig00000001	Prodigal:2.6	CDS	1707702	1708592	.	-	0	ID=ELAGFFLI_01405;Name=hslO;db_xref=COG:COG1281;gene=hslO;inference=ab initio prediction:Prodigal:2.6,similar to AA sequence:UniProtKB:P0A6Y5;locus_tag=ELAGFFLI_01405;product=33 kDa chaperonin
tig00000001	Prodigal:2.6	CDS	1708667	1709398	.	+	0	ID=ELAGFFLI_01406;eC_number=2.4.1.129;Name=mtgA;db_xref=COG:COG0744;gene=mtgA;inference=ab initio prediction:Prodigal:2.6,similar to AA sequence:UniProtKB:P46022;locus_tag=ELAGFFLI_01406;product=Biosynthetic peptidoglycan transglycosylase
tig00000001	Prodigal:2.6	CDS	1709401	1710447	.	+	0	ID=ELAGFFLI_01407;eC_number=2.4.-.-;inference=ab initio prediction:Prodigal:2.6,similar to AA sequence:UniProtKB:Q55487;locus_tag=ELAGFFLI_01407;product=putative glycosyltransferase
tig00000001	Prodigal:2.6	CDS	1710407	1710835	.	+	0	ID=ELAGFFLI_01408;eC_number=1.1.1.205;Name=guaB_1;gene=guaB_1;inference=ab initio prediction:Prodigal:2.6,protein motif:HAMAP:MF_01964;locus_tag=ELAGFFLI_01408;product=Inosine-5'-monophosphate dehydrogenase
tig00000001	Prodigal:2.6	CDS	1711341	1712264	.	-	0	ID=ELAGFFLI_01409;inference=ab initio prediction:Prodigal:2.6,similar to AA sequence:ISfinder:ISStma7;locus_tag=ELAGFFLI_01409;product=IS110 family transposase ISStma7
tig00000001	Prodigal:2.6	CDS	1712740	1714743	.	-	0	ID=ELAGFFLI_01410;inference=ab initio prediction:Prodigal:2.6;locus_tag=ELAGFFLI_01410;product=hypothetical protein
tig00000001	Prodigal:2.6	CDS	1714772	1715416	.	-	0	ID=ELAGFFLI_01411;inference=ab initio prediction:Prodigal:2.6,similar to AA sequence:UniProtKB:P67153;locus_tag=ELAGFFLI_01411;note=UPF0073 inner membrane protein YqfA;product=hypothetical protein
tig00000001	Prodigal:2.6	CDS	1715492	1717096	.	-	0	ID=ELAGFFLI_01412;Name=prfC;db_xref=COG:COG4108;gene=prfC;inference=ab initio prediction:Prodigal:2.6,similar to AA sequence:UniProtKB:Q83DC7;locus_tag=ELAGFFLI_01412;product=Peptide chain release factor 3
tig00000001	Prodigal:2.6	CDS	1717232	1718266	.	-	0	ID=ELAGFFLI_01413;inference=ab initio prediction:Prodigal:2.6;locus_tag=ELAGFFLI_01413;product=hypothetical protein
tig00000001	Prodigal:2.6	CDS	1718466	1719497	.	+	0	ID=ELAGFFLI_01414;eC_number=2.3.1.46;Name=metXS;db_xref=COG:COG2021;gene=metXS;inference=ab initio prediction:Prodigal:2.6,similar to AA sequence:UniProtKB:Q8P6V8;locus_tag=ELAGFFLI_01414;product=Homoserine O-succinyltransferase
tig00000001	Prodigal:2.6	CDS	1719494	1720711	.	+	0	ID=ELAGFFLI_01415;eC_number=2.5.1.48;Name=metB;db_xref=COG:COG0626;gene=metB;inference=ab initio prediction:Prodigal:2.6,similar to AA sequence:UniProtKB:P00935;locus_tag=ELAGFFLI_01415;product=Cystathionine gamma-synthase
tig00000001	Prodigal:2.6	CDS	1720708	1721796	.	+	0	ID=ELAGFFLI_01416;inference=ab initio prediction:Prodigal:2.6;locus_tag=ELAGFFLI_01416;product=hypothetical protein
tig00000001	Prodigal:2.6	CDS	1721993	1722988	.	-	0	ID=ELAGFFLI_01417;eC_number=3.7.1.17;Name=hsaD;gene=hsaD;inference=ab initio prediction:Prodigal:2.6,similar to AA sequence:UniProtKB:P9WNH5;locus_tag=ELAGFFLI_01417;product=4%2C5:9%2C10-diseco-3-hydroxy-5%2C9%2C17-trioxoandrosta-1(10)%2C2-diene-4-oate hydrolase
tig00000001	Prodigal:2.6	CDS	1723260	1724642	.	-	0	ID=ELAGFFLI_01418;eC_number=4.3.1.17;Name=tdcG;db_xref=COG:COG1760;gene=tdcG;inference=ab initio prediction:Prodigal:2.6,similar to AA sequence:UniProtKB:P42630;locus_tag=ELAGFFLI_01418;product=L-serine dehydratase TdcG
tig00000001	Prodigal:2.6	CDS	1724730	1724963	.	+	0	ID=ELAGFFLI_01419;inference=ab initio prediction:Prodigal:2.6;locus_tag=ELAGFFLI_01419;product=hypothetical protein
tig00000001	Prodigal:2.6	CDS	1724947	1725216	.	+	0	ID=ELAGFFLI_01420;inference=ab initio prediction:Prodigal:2.6;locus_tag=ELAGFFLI_01420;product=hypothetical protein
tig00000001	Prodigal:2.6	CDS	1725472	1726056	.	-	0	ID=ELAGFFLI_01421;inference=ab initio prediction:Prodigal:2.6;locus_tag=ELAGFFLI_01421;product=hypothetical protein
tig00000001	Prodigal:2.6	CDS	1726189	1726758	.	-	0	ID=ELAGFFLI_01422;Name=yceI_2;gene=yceI_2;inference=ab initio prediction:Prodigal:2.6,protein motif:HAMAP:MF_00780;locus_tag=ELAGFFLI_01422;product=Protein YceI
tig00000001	Prodigal:2.6	CDS	1726769	1727332	.	-	0	ID=ELAGFFLI_01423;Name=yceJ;db_xref=COG:COG3038;gene=yceJ;inference=ab initio prediction:Prodigal:2.6,similar to AA sequence:UniProtKB:P75925;locus_tag=ELAGFFLI_01423;product=Cytochrome b561
tig00000001	Prodigal:2.6	CDS	1727335	1727991	.	-	0	ID=ELAGFFLI_01424;Name=yceI_3;db_xref=COG:COG2353;gene=yceI_3;inference=ab initio prediction:Prodigal:2.6,similar to AA sequence:UniProtKB:P0A8X2;locus_tag=ELAGFFLI_01424;product=Protein YceI
tig00000001	Prodigal:2.6	CDS	1728087	1731656	.	+	0	ID=ELAGFFLI_01425;eC_number=2.7.13.3;Name=rcsC_7;gene=rcsC_7;inference=ab initio prediction:Prodigal:2.6,protein motif:HAMAP:MF_00979;locus_tag=ELAGFFLI_01425;product=Sensor histidine kinase RcsC
tig00000001	Prodigal:2.6	CDS	1731742	1735296	.	+	0	ID=ELAGFFLI_01426;eC_number=2.7.13.3;Name=rcsC_8;gene=rcsC_8;inference=ab initio prediction:Prodigal:2.6,protein motif:HAMAP:MF_00979;locus_tag=ELAGFFLI_01426;product=Sensor histidine kinase RcsC
tig00000001	Prodigal:2.6	CDS	1735375	1738962	.	+	0	ID=ELAGFFLI_01427;eC_number=2.7.13.3;Name=rcsC_9;gene=rcsC_9;inference=ab initio prediction:Prodigal:2.6,protein motif:HAMAP:MF_00979;locus_tag=ELAGFFLI_01427;product=Sensor histidine kinase RcsC
tig00000001	Prodigal:2.6	CDS	1739038	1740459	.	-	0	ID=ELAGFFLI_01428;Name=hsrA_1;gene=hsrA_1;inference=ab initio prediction:Prodigal:2.6,similar to AA sequence:UniProtKB:P31474;locus_tag=ELAGFFLI_01428;product=putative transport protein HsrA
tig00000001	Prodigal:2.6	CDS	1741022	1742086	.	-	0	ID=ELAGFFLI_01429;eC_number=4.1.1.37;Name=hemE;db_xref=COG:COG0407;gene=hemE;inference=ab initio prediction:Prodigal:2.6,similar to AA sequence:UniProtKB:P95458;locus_tag=ELAGFFLI_01429;product=Uroporphyrinogen decarboxylase
tig00000001	Prodigal:2.6	CDS	1742096	1742347	.	-	0	ID=ELAGFFLI_01430;inference=ab initio prediction:Prodigal:2.6;locus_tag=ELAGFFLI_01430;product=hypothetical protein
tig00000001	Prodigal:2.6	CDS	1742527	1743639	.	-	0	ID=ELAGFFLI_01431;eC_number=4.2.3.4;Name=aroB;db_xref=COG:COG0337;gene=aroB;inference=ab initio prediction:Prodigal:2.6,similar to AA sequence:UniProtKB:Q9KNV2;locus_tag=ELAGFFLI_01431;product=3-dehydroquinate synthase
tig00000001	Prodigal:2.6	CDS	1743636	1744196	.	-	0	ID=ELAGFFLI_01432;eC_number=2.7.1.71;Name=aroK;db_xref=COG:COG0703;gene=aroK;inference=ab initio prediction:Prodigal:2.6,similar to AA sequence:UniProtKB:P0A6D7;locus_tag=ELAGFFLI_01432;product=Shikimate kinase 1
tig00000001	Prodigal:2.6	CDS	1744385	1744984	.	+	0	ID=ELAGFFLI_01433;eC_number=1.4.3.5;Name=pdxH;db_xref=COG:COG0259;gene=pdxH;inference=ab initio prediction:Prodigal:2.6,similar to AA sequence:UniProtKB:P21159;locus_tag=ELAGFFLI_01433;product=Pyridoxine/pyridoxamine 5'-phosphate oxidase
tig00000001	Prodigal:2.6	CDS	1744981	1745451	.	+	0	ID=ELAGFFLI_01434;eC_number=2.3.1.82;inference=ab initio prediction:Prodigal:2.6,similar to AA sequence:UniProtKB:Q9RBW7;locus_tag=ELAGFFLI_01434;product=Aminoglycoside N(6')-acetyltransferase type 1
tig00000001	Prodigal:2.6	CDS	1745578	1745994	.	+	0	ID=ELAGFFLI_01435;inference=ab initio prediction:Prodigal:2.6;locus_tag=ELAGFFLI_01435;product=hypothetical protein
tig00000001	Prodigal:2.6	CDS	1746007	1746774	.	+	0	ID=ELAGFFLI_01436;inference=ab initio prediction:Prodigal:2.6;locus_tag=ELAGFFLI_01436;product=hypothetical protein
tig00000001	Prodigal:2.6	CDS	1746800	1747882	.	+	0	ID=ELAGFFLI_01437;inference=ab initio prediction:Prodigal:2.6;locus_tag=ELAGFFLI_01437;product=hypothetical protein
tig00000001	Prodigal:2.6	CDS	1747885	1748556	.	+	0	ID=ELAGFFLI_01438;inference=ab initio prediction:Prodigal:2.6;locus_tag=ELAGFFLI_01438;product=hypothetical protein
tig00000001	Prodigal:2.6	CDS	1748594	1748998	.	+	0	ID=ELAGFFLI_01439;inference=ab initio prediction:Prodigal:2.6,similar to AA sequence:UniProtKB:P0AF80;locus_tag=ELAGFFLI_01439;note=UPF0719 inner membrane protein YjfL;product=hypothetical protein
tig00000001	Prodigal:2.6	CDS	1749011	1749586	.	+	0	ID=ELAGFFLI_01440;inference=ab initio prediction:Prodigal:2.6;locus_tag=ELAGFFLI_01440;product=hypothetical protein
tig00000001	Prodigal:2.6	CDS	1749588	1750754	.	+	0	ID=ELAGFFLI_01441;eC_number=6.3.1.-;Name=ygiC;db_xref=COG:COG0754;gene=ygiC;inference=ab initio prediction:Prodigal:2.6,similar to AA sequence:UniProtKB:P0ADT5;locus_tag=ELAGFFLI_01441;product=Putative acid--amine ligase YgiC
tig00000001	Prodigal:2.6	CDS	1751138	1752520	.	-	0	ID=ELAGFFLI_01442;Name=sdrM;gene=sdrM;inference=ab initio prediction:Prodigal:2.6,similar to AA sequence:UniProtKB:Q99S97;locus_tag=ELAGFFLI_01442;product=Multidrug efflux pump SdrM
tig00000001	Prodigal:2.6	CDS	1752621	1753067	.	+	0	ID=ELAGFFLI_01443;Name=soxR;db_xref=COG:COG0789;gene=soxR;inference=ab initio prediction:Prodigal:2.6,similar to AA sequence:UniProtKB:P0ACS2;locus_tag=ELAGFFLI_01443;product=Redox-sensitive transcriptional activator SoxR
tig00000001	Prodigal:2.6	CDS	1753662	1755668	.	+	0	ID=ELAGFFLI_01444;inference=ab initio prediction:Prodigal:2.6;locus_tag=ELAGFFLI_01444;product=hypothetical protein
tig00000001	Prodigal:2.6	CDS	1756464	1759622	.	+	0	ID=ELAGFFLI_01445;inference=ab initio prediction:Prodigal:2.6;locus_tag=ELAGFFLI_01445;product=hypothetical protein
tig00000001	Prodigal:2.6	CDS	1760072	1760833	.	+	0	ID=ELAGFFLI_01446;inference=ab initio prediction:Prodigal:2.6;locus_tag=ELAGFFLI_01446;product=hypothetical protein
tig00000001	Prodigal:2.6	CDS	1760859	1761887	.	+	0	ID=ELAGFFLI_01447;inference=ab initio prediction:Prodigal:2.6;locus_tag=ELAGFFLI_01447;product=hypothetical protein
tig00000001	Prodigal:2.6	CDS	1761928	1763445	.	+	0	ID=ELAGFFLI_01448;eC_number=1.14.19.9;Name=rebH_1;gene=rebH_1;inference=ab initio prediction:Prodigal:2.6,similar to AA sequence:UniProtKB:Q8KHZ8;locus_tag=ELAGFFLI_01448;product=Flavin-dependent tryptophan halogenase RebH
tig00000001	Prodigal:2.6	CDS	1763461	1764468	.	-	0	ID=ELAGFFLI_01449;eC_number=3.1.26.11;Name=rbn;gene=rbn;inference=ab initio prediction:Prodigal:2.6,protein motif:HAMAP:MF_01818;locus_tag=ELAGFFLI_01449;product=Ribonuclease BN
tig00000001	Prodigal:2.6	CDS	1764557	1764961	.	-	0	ID=ELAGFFLI_01450;inference=ab initio prediction:Prodigal:2.6;locus_tag=ELAGFFLI_01450;product=hypothetical protein
tig00000001	Prodigal:2.6	CDS	1765089	1766486	.	-	0	ID=ELAGFFLI_01451;eC_number=3.4.21.50;Name=prpL;gene=prpL;inference=ab initio prediction:Prodigal:2.6,similar to AA sequence:UniProtKB:Q9HWK6;locus_tag=ELAGFFLI_01451;product=Lysyl endopeptidase
tig00000001	Prodigal:2.6	CDS	1766949	1768334	.	-	0	ID=ELAGFFLI_01452;Name=puuP;db_xref=COG:COG0531;gene=puuP;inference=ab initio prediction:Prodigal:2.6,similar to AA sequence:UniProtKB:P76037;locus_tag=ELAGFFLI_01452;product=Putrescine importer PuuP
tig00000001	Prodigal:2.6	CDS	1768529	1769293	.	+	0	ID=ELAGFFLI_01453;Name=anoR;gene=anoR;inference=ab initio prediction:Prodigal:2.6,similar to AA sequence:UniProtKB:A0A0N8YGA2;locus_tag=ELAGFFLI_01453;product=Transcriptional activator protein AnoR
tig00000001	Prodigal:2.6	CDS	1769477	1770418	.	+	0	ID=ELAGFFLI_01454;eC_number=3.5.1.101;Name=laaA;gene=laaA;inference=ab initio prediction:Prodigal:2.6,similar to AA sequence:UniProtKB:Q76KX0;locus_tag=ELAGFFLI_01454;product=L-amino acid amidase
tig00000001	Prodigal:2.6	CDS	1771025	1772086	.	+	0	ID=ELAGFFLI_01455;eC_number=4.2.2.2;Name=pel2;db_xref=COG:COG3866;gene=pel2;inference=ab initio prediction:Prodigal:2.6,similar to AA sequence:UniProtKB:Q6CZT3;locus_tag=ELAGFFLI_01455;product=Pectate lyase 2
tig00000001	Prodigal:2.6	CDS	1772362	1773750	.	+	0	ID=ELAGFFLI_01456;Name=gabP;db_xref=COG:COG1113;gene=gabP;inference=ab initio prediction:Prodigal:2.6,similar to AA sequence:UniProtKB:P46349;locus_tag=ELAGFFLI_01456;product=GABA permease
tig00000001	Prodigal:2.6	CDS	1774086	1775315	.	+	0	ID=ELAGFFLI_01457;inference=ab initio prediction:Prodigal:2.6;locus_tag=ELAGFFLI_01457;product=hypothetical protein
tig00000001	Prodigal:2.6	CDS	1775756	1777153	.	+	0	ID=ELAGFFLI_01458;eC_number=1.10.3.10;Name=appC;db_xref=COG:COG1271;gene=appC;inference=ab initio prediction:Prodigal:2.6,similar to AA sequence:UniProtKB:P26459;locus_tag=ELAGFFLI_01458;product=Cytochrome bd-II ubiquinol oxidase subunit 1
tig00000001	Prodigal:2.6	CDS	1777153	1778169	.	+	0	ID=ELAGFFLI_01459;eC_number=1.10.3.14;Name=cydB_1;db_xref=COG:COG1294;gene=cydB_1;inference=ab initio prediction:Prodigal:2.6,similar to AA sequence:UniProtKB:P0ABK2;locus_tag=ELAGFFLI_01459;product=Cytochrome bd-I ubiquinol oxidase subunit 2
tig00000001	Prodigal:2.6	CDS	1778207	1779004	.	-	0	ID=ELAGFFLI_01460;inference=ab initio prediction:Prodigal:2.6;locus_tag=ELAGFFLI_01460;product=hypothetical protein
tig00000001	Prodigal:2.6	CDS	1779122	1780483	.	-	0	ID=ELAGFFLI_01461;Name=mgtE;db_xref=COG:COG2239;gene=mgtE;inference=ab initio prediction:Prodigal:2.6,similar to AA sequence:UniProtKB:Q830V1;locus_tag=ELAGFFLI_01461;product=Magnesium transporter MgtE
tig00000001	Prodigal:2.6	CDS	1780778	1782508	.	-	0	ID=ELAGFFLI_01462;eC_number=2.7.3.9;Name=ptsI;gene=ptsI;inference=ab initio prediction:Prodigal:2.6,similar to AA sequence:UniProtKB:Q99V14;locus_tag=ELAGFFLI_01462;product=Phosphoenolpyruvate-protein phosphotransferase
tig00000001	Prodigal:2.6	CDS	1782567	1782836	.	-	0	ID=ELAGFFLI_01463;Name=ptsH;db_xref=COG:COG1925;gene=ptsH;inference=ab initio prediction:Prodigal:2.6,similar to AA sequence:UniProtKB:P07515;locus_tag=ELAGFFLI_01463;product=Phosphocarrier protein HPr
tig00000001	Prodigal:2.6	CDS	1782829	1783221	.	-	0	ID=ELAGFFLI_01464;inference=ab initio prediction:Prodigal:2.6;locus_tag=ELAGFFLI_01464;product=hypothetical protein
tig00000001	Prodigal:2.6	CDS	1783473	1784345	.	-	0	ID=ELAGFFLI_01465;Name=rapZ;db_xref=COG:COG1660;gene=rapZ;inference=ab initio prediction:Prodigal:2.6,similar to AA sequence:UniProtKB:P0A894;locus_tag=ELAGFFLI_01465;product=RNase adapter protein RapZ
tig00000001	Prodigal:2.6	CDS	1784342	1785292	.	-	0	ID=ELAGFFLI_01466;eC_number=2.7.11.-;Name=hprK;db_xref=COG:COG1493;gene=hprK;inference=ab initio prediction:Prodigal:2.6,similar to AA sequence:UniProtKB:O34483;locus_tag=ELAGFFLI_01466;product=HPr kinase/phosphorylase
tig00000001	Prodigal:2.6	CDS	1785289	1785747	.	-	0	ID=ELAGFFLI_01467;inference=ab initio prediction:Prodigal:2.6;locus_tag=ELAGFFLI_01467;product=hypothetical protein
tig00000001	Prodigal:2.6	CDS	1785769	1786086	.	-	0	ID=ELAGFFLI_01468;Name=hpf;db_xref=COG:COG1544;gene=hpf;inference=ab initio prediction:Prodigal:2.6,similar to AA sequence:UniProtKB:P0AFX0;locus_tag=ELAGFFLI_01468;product=Ribosome hibernation promoting factor
tig00000001	Prodigal:2.6	CDS	1786174	1787571	.	-	0	ID=ELAGFFLI_01469;Name=rpoN_1;db_xref=COG:COG1508;gene=rpoN_1;inference=ab initio prediction:Prodigal:2.6,similar to AA sequence:UniProtKB:P0A171;locus_tag=ELAGFFLI_01469;product=RNA polymerase sigma-54 factor
tig00000001	Prodigal:2.6	CDS	1787654	1788373	.	-	0	ID=ELAGFFLI_01470;eC_number=3.6.3.-;Name=lptB;db_xref=COG:COG1137;gene=lptB;inference=ab initio prediction:Prodigal:2.6,similar to AA sequence:UniProtKB:P45073;locus_tag=ELAGFFLI_01470;product=Lipopolysaccharide export system ATP-binding protein LptB
tig00000001	Prodigal:2.6	CDS	1788373	1788933	.	-	0	ID=ELAGFFLI_01471;Name=lptA;db_xref=COG:COG1934;gene=lptA;inference=ab initio prediction:Prodigal:2.6,similar to AA sequence:UniProtKB:P0ADV1;locus_tag=ELAGFFLI_01471;product=Lipopolysaccharide export system protein LptA
tig00000001	Prodigal:2.6	CDS	1788911	1789486	.	-	0	ID=ELAGFFLI_01472;Name=lptC;gene=lptC;inference=ab initio prediction:Prodigal:2.6,protein motif:HAMAP:MF_01915;locus_tag=ELAGFFLI_01472;product=Lipopolysaccharide export system protein LptC
tig00000001	Prodigal:2.6	CDS	1789483	1790031	.	-	0	ID=ELAGFFLI_01473;eC_number=3.1.3.45;Name=kdsC;db_xref=COG:COG1778;gene=kdsC;inference=ab initio prediction:Prodigal:2.6,similar to AA sequence:UniProtKB:Q8Z3G5;locus_tag=ELAGFFLI_01473;product=3-deoxy-D-manno-octulosonate 8-phosphate phosphatase KdsC
tig00000001	Prodigal:2.6	CDS	1790080	1791081	.	-	0	ID=ELAGFFLI_01474;eC_number=5.3.1.13;Name=kdsD;db_xref=COG:COG0517;gene=kdsD;inference=ab initio prediction:Prodigal:2.6,similar to AA sequence:UniProtKB:Q9HVW0;locus_tag=ELAGFFLI_01474;product=Arabinose 5-phosphate isomerase KdsD
tig00000001	Prodigal:2.6	CDS	1791120	1791362	.	+	0	ID=ELAGFFLI_01475;inference=ab initio prediction:Prodigal:2.6;locus_tag=ELAGFFLI_01475;product=hypothetical protein
tig00000001	Prodigal:2.6	CDS	1791480	1792754	.	+	0	ID=ELAGFFLI_01476;eC_number=2.5.1.7;Name=murA;db_xref=COG:COG0766;gene=murA;inference=ab initio prediction:Prodigal:2.6,similar to AA sequence:UniProtKB:Q9HVW7;locus_tag=ELAGFFLI_01476;product=UDP-N-acetylglucosamine 1-carboxyvinyltransferase
tig00000001	Prodigal:2.6	CDS	1792751	1793074	.	+	0	ID=ELAGFFLI_01477;inference=ab initio prediction:Prodigal:2.6;locus_tag=ELAGFFLI_01477;product=hypothetical protein
tig00000001	Prodigal:2.6	CDS	1793640	1794323	.	-	0	ID=ELAGFFLI_01478;inference=ab initio prediction:Prodigal:2.6;locus_tag=ELAGFFLI_01478;product=hypothetical protein
tig00000001	Prodigal:2.6	CDS	1794327	1795163	.	-	0	ID=ELAGFFLI_01479;inference=ab initio prediction:Prodigal:2.6;locus_tag=ELAGFFLI_01479;product=hypothetical protein
tig00000001	Prodigal:2.6	CDS	1795230	1795898	.	-	0	ID=ELAGFFLI_01480;eC_number=2.1.2.2;Name=purN;db_xref=COG:COG0299;gene=purN;inference=ab initio prediction:Prodigal:2.6,similar to AA sequence:UniProtKB:P08179;locus_tag=ELAGFFLI_01480;product=Phosphoribosylglycinamide formyltransferase
tig00000001	Prodigal:2.6	CDS	1795885	1796538	.	-	0	ID=ELAGFFLI_01481;inference=ab initio prediction:Prodigal:2.6;locus_tag=ELAGFFLI_01481;product=hypothetical protein
tig00000001	Prodigal:2.6	CDS	1796516	1797541	.	-	0	ID=ELAGFFLI_01482;eC_number=6.3.3.1;Name=purM;gene=purM;inference=ab initio prediction:Prodigal:2.6,similar to AA sequence:UniProtKB:Q5F973;locus_tag=ELAGFFLI_01482;product=Phosphoribosylformylglycinamidine cyclo-ligase
tig00000001	Prodigal:2.6	CDS	1797684	1798784	.	+	0	ID=ELAGFFLI_01483;inference=ab initio prediction:Prodigal:2.6;locus_tag=ELAGFFLI_01483;product=hypothetical protein
tig00000001	Prodigal:2.6	CDS	1798781	1799950	.	+	0	ID=ELAGFFLI_01484;db_xref=COG:COG0628;inference=ab initio prediction:Prodigal:2.6,similar to AA sequence:UniProtKB:P9WFM5;locus_tag=ELAGFFLI_01484;product=Putative transport protein
tig00000001	Prodigal:2.6	CDS	1799947	1800648	.	+	0	ID=ELAGFFLI_01485;Name=hda;db_xref=COG:COG0593;gene=hda;inference=ab initio prediction:Prodigal:2.6,similar to AA sequence:UniProtKB:P69931;locus_tag=ELAGFFLI_01485;product=DnaA regulatory inactivator Hda
tig00000001	Prodigal:2.6	CDS	1801149	1801454	.	-	0	ID=ELAGFFLI_01486;db_xref=COG:COG3039;inference=ab initio prediction:Prodigal:2.6,similar to AA sequence:ISfinder:ISCARN33;locus_tag=ELAGFFLI_01486;product=IS5 family transposase ISCARN33
tig00000001	Prodigal:2.6	CDS	1801493	1801939	.	-	0	ID=ELAGFFLI_01487;inference=ab initio prediction:Prodigal:2.6;locus_tag=ELAGFFLI_01487;product=hypothetical protein
tig00000001	Prodigal:2.6	CDS	1801955	1802440	.	-	0	ID=ELAGFFLI_01488;inference=ab initio prediction:Prodigal:2.6;locus_tag=ELAGFFLI_01488;product=hypothetical protein
tig00000001	Prodigal:2.6	CDS	1802668	1802883	.	+	0	ID=ELAGFFLI_01489;Name=cspA_1;db_xref=COG:COG1278;gene=cspA_1;inference=ab initio prediction:Prodigal:2.6,similar to AA sequence:UniProtKB:P95459;locus_tag=ELAGFFLI_01489;product=Major cold shock protein CspA
tig00000001	Prodigal:2.6	CDS	1802973	1803452	.	-	0	ID=ELAGFFLI_01490;inference=ab initio prediction:Prodigal:2.6;locus_tag=ELAGFFLI_01490;product=hypothetical protein
tig00000001	Prodigal:2.6	CDS	1803574	1804002	.	-	0	ID=ELAGFFLI_01491;inference=ab initio prediction:Prodigal:2.6;locus_tag=ELAGFFLI_01491;product=hypothetical protein
tig00000001	Prodigal:2.6	CDS	1804079	1804915	.	+	0	ID=ELAGFFLI_01492;eC_number=6.1.-.-;Name=tcdA;db_xref=COG:COG1179;gene=tcdA;inference=ab initio prediction:Prodigal:2.6,similar to AA sequence:UniProtKB:Q46927;locus_tag=ELAGFFLI_01492;product=tRNA threonylcarbamoyladenosine dehydratase
tig00000001	Prodigal:2.6	CDS	1804952	1805734	.	-	0	ID=ELAGFFLI_01493;eC_number=3.1.-.-;Name=yjjV;db_xref=COG:COG0084;gene=yjjV;inference=ab initio prediction:Prodigal:2.6,similar to AA sequence:UniProtKB:P39408;locus_tag=ELAGFFLI_01493;product=putative metal-dependent hydrolase YjjV
tig00000001	Prodigal:2.6	CDS	1805734	1805949	.	-	0	ID=ELAGFFLI_01494;inference=ab initio prediction:Prodigal:2.6;locus_tag=ELAGFFLI_01494;product=hypothetical protein
tig00000001	Prodigal:2.6	CDS	1806095	1806886	.	+	0	ID=ELAGFFLI_01495;inference=ab initio prediction:Prodigal:2.6;locus_tag=ELAGFFLI_01495;product=hypothetical protein
tig00000001	Prodigal:2.6	CDS	1807071	1808234	.	+	0	ID=ELAGFFLI_01496;eC_number=1.3.99.-;Name=acdA_2;db_xref=COG:COG1960;gene=acdA_2;inference=ab initio prediction:Prodigal:2.6,similar to AA sequence:UniProtKB:P45867;locus_tag=ELAGFFLI_01496;product=Acyl-CoA dehydrogenase
tig00000001	Prodigal:2.6	CDS	1808245	1810860	.	+	0	ID=ELAGFFLI_01497;inference=ab initio prediction:Prodigal:2.6;locus_tag=ELAGFFLI_01497;product=hypothetical protein
tig00000001	Prodigal:2.6	CDS	1811128	1811772	.	+	0	ID=ELAGFFLI_01498;eC_number=1.8.4.-;Name=yfcG_1;db_xref=COG:COG0625;gene=yfcG_1;inference=ab initio prediction:Prodigal:2.6,similar to AA sequence:UniProtKB:P77526;locus_tag=ELAGFFLI_01498;product=Disulfide-bond oxidoreductase YfcG
tig00000001	Prodigal:2.6	CDS	1811813	1813753	.	+	0	ID=ELAGFFLI_01499;eC_number=6.3.5.4;Name=asnB_2;db_xref=COG:COG0367;gene=asnB_2;inference=ab initio prediction:Prodigal:2.6,similar to AA sequence:UniProtKB:P54420;locus_tag=ELAGFFLI_01499;product=Asparagine synthetase [glutamine-hydrolyzing] 1
tig00000001	Prodigal:2.6	CDS	1814013	1814567	.	+	0	ID=ELAGFFLI_01500;eC_number=1.6.5.7;inference=ab initio prediction:Prodigal:2.6,similar to AA sequence:UniProtKB:D3KVM6;locus_tag=ELAGFFLI_01500;product=2-hydroxy-1%2C4-benzoquinone reductase
tig00000001	Prodigal:2.6	CDS	1814787	1816217	.	+	0	ID=ELAGFFLI_01501;eC_number=3.6.4.12;Name=dnaB;db_xref=COG:COG0305;gene=dnaB;inference=ab initio prediction:Prodigal:2.6,similar to AA sequence:UniProtKB:P0ACB0;locus_tag=ELAGFFLI_01501;product=Replicative DNA helicase
tig00000001	Prodigal:2.6	CDS	1816944	1818362	.	+	0	ID=ELAGFFLI_01502;eC_number=4.1.99.3;Name=phrA;db_xref=COG:COG0415;gene=phrA;inference=ab initio prediction:Prodigal:2.6,similar to AA sequence:UniProtKB:A9CJC9;locus_tag=ELAGFFLI_01502;product=Deoxyribodipyrimidine photo-lyase
tig00000001	Prodigal:2.6	CDS	1818497	1819222	.	+	0	ID=ELAGFFLI_01503;inference=ab initio prediction:Prodigal:2.6;locus_tag=ELAGFFLI_01503;product=hypothetical protein
tig00000001	Prodigal:2.6	CDS	1820209	1821243	.	-	0	ID=ELAGFFLI_01504;Name=dmlR_5;gene=dmlR_5;inference=ab initio prediction:Prodigal:2.6,similar to AA sequence:UniProtKB:P76250;locus_tag=ELAGFFLI_01504;product=HTH-type transcriptional regulator DmlR
tig00000001	Prodigal:2.6	CDS	1821373	1821600	.	+	0	ID=ELAGFFLI_01505;inference=ab initio prediction:Prodigal:2.6;locus_tag=ELAGFFLI_01505;product=hypothetical protein
tig00000001	Prodigal:2.6	CDS	1821597	1822364	.	+	0	ID=ELAGFFLI_01506;inference=ab initio prediction:Prodigal:2.6;locus_tag=ELAGFFLI_01506;product=hypothetical protein
tig00000001	Prodigal:2.6	CDS	1822361	1823551	.	+	0	ID=ELAGFFLI_01507;Name=bepF_2;gene=bepF_2;inference=ab initio prediction:Prodigal:2.6,similar to AA sequence:UniProtKB:Q8FWV8;locus_tag=ELAGFFLI_01507;product=Efflux pump periplasmic linker BepF
tig00000001	Prodigal:2.6	CDS	1823730	1826903	.	+	0	ID=ELAGFFLI_01508;Name=oqxB12;gene=oqxB12;inference=ab initio prediction:Prodigal:2.6,similar to AA sequence:BARRGD:A7J11_03139;locus_tag=ELAGFFLI_01508;product=multidrug efflux RND transporter permease subunit OqxB12
tig00000001	Prodigal:2.6	CDS	1826942	1827673	.	+	0	ID=ELAGFFLI_01509;eC_number=1.3.1.-;Name=actIII;gene=actIII;inference=ab initio prediction:Prodigal:2.6,similar to AA sequence:UniProtKB:P16544;locus_tag=ELAGFFLI_01509;product=Putative ketoacyl reductase
tig00000001	Prodigal:2.6	CDS	1827667	1829091	.	+	0	ID=ELAGFFLI_01510;Name=oprM_2;db_xref=COG:COG1538;gene=oprM_2;inference=ab initio prediction:Prodigal:2.6,similar to AA sequence:UniProtKB:Q51487;locus_tag=ELAGFFLI_01510;product=Outer membrane protein OprM
tig00000001	Prodigal:2.6	CDS	1829137	1830111	.	-	0	ID=ELAGFFLI_01511;inference=ab initio prediction:Prodigal:2.6;locus_tag=ELAGFFLI_01511;product=hypothetical protein
tig00000001	Prodigal:2.6	CDS	1830277	1830510	.	+	0	ID=ELAGFFLI_01512;inference=ab initio prediction:Prodigal:2.6;locus_tag=ELAGFFLI_01512;product=hypothetical protein
tig00000001	Prodigal:2.6	CDS	1830634	1832334	.	-	0	ID=ELAGFFLI_01513;inference=ab initio prediction:Prodigal:2.6;locus_tag=ELAGFFLI_01513;product=hypothetical protein
tig00000001	Prodigal:2.6	CDS	1832673	1832843	.	+	0	ID=ELAGFFLI_01514;inference=ab initio prediction:Prodigal:2.6;locus_tag=ELAGFFLI_01514;product=hypothetical protein
tig00000001	Prodigal:2.6	CDS	1833098	1833382	.	-	0	ID=ELAGFFLI_01515;inference=ab initio prediction:Prodigal:2.6;locus_tag=ELAGFFLI_01515;product=hypothetical protein
tig00000001	Prodigal:2.6	CDS	1833511	1833681	.	-	0	ID=ELAGFFLI_01516;inference=ab initio prediction:Prodigal:2.6;locus_tag=ELAGFFLI_01516;product=hypothetical protein
tig00000001	Prodigal:2.6	CDS	1833809	1834138	.	+	0	ID=ELAGFFLI_01517;inference=ab initio prediction:Prodigal:2.6;locus_tag=ELAGFFLI_01517;product=hypothetical protein
tig00000001	Prodigal:2.6	CDS	1834131	1834958	.	+	0	ID=ELAGFFLI_01518;inference=ab initio prediction:Prodigal:2.6;locus_tag=ELAGFFLI_01518;product=hypothetical protein
tig00000001	Prodigal:2.6	CDS	1834942	1835073	.	+	0	ID=ELAGFFLI_01519;inference=ab initio prediction:Prodigal:2.6;locus_tag=ELAGFFLI_01519;product=hypothetical protein
tig00000001	Prodigal:2.6	CDS	1835025	1835207	.	+	0	ID=ELAGFFLI_01520;inference=ab initio prediction:Prodigal:2.6;locus_tag=ELAGFFLI_01520;product=hypothetical protein
tig00000001	Prodigal:2.6	CDS	1835641	1836603	.	+	0	ID=ELAGFFLI_01521;inference=ab initio prediction:Prodigal:2.6,similar to AA sequence:ISfinder:IS1595;locus_tag=ELAGFFLI_01521;product=IS1595 family transposase IS1595
tig00000001	Prodigal:2.6	CDS	1836675	1837079	.	+	0	ID=ELAGFFLI_01522;inference=ab initio prediction:Prodigal:2.6;locus_tag=ELAGFFLI_01522;product=hypothetical protein
tig00000001	Prodigal:2.6	CDS	1837533	1838768	.	-	0	ID=ELAGFFLI_01523;inference=ab initio prediction:Prodigal:2.6;locus_tag=ELAGFFLI_01523;product=hypothetical protein
tig00000001	Prodigal:2.6	CDS	1838841	1839803	.	+	0	ID=ELAGFFLI_01524;inference=ab initio prediction:Prodigal:2.6,similar to AA sequence:ISfinder:IS1595;locus_tag=ELAGFFLI_01524;product=IS1595 family transposase IS1595
tig00000001	Prodigal:2.6	CDS	1840259	1841551	.	-	0	ID=ELAGFFLI_01525;inference=ab initio prediction:Prodigal:2.6;locus_tag=ELAGFFLI_01525;product=hypothetical protein
tig00000001	Prodigal:2.6	CDS	1841862	1842824	.	-	0	ID=ELAGFFLI_01526;inference=ab initio prediction:Prodigal:2.6,similar to AA sequence:ISfinder:IS1595;locus_tag=ELAGFFLI_01526;product=IS1595 family transposase IS1595
tig00000001	Prodigal:2.6	CDS	1843478	1843690	.	-	0	ID=ELAGFFLI_01527;inference=ab initio prediction:Prodigal:2.6;locus_tag=ELAGFFLI_01527;product=hypothetical protein
tig00000001	Prodigal:2.6	CDS	1844056	1844328	.	-	0	ID=ELAGFFLI_01528;inference=ab initio prediction:Prodigal:2.6,similar to AA sequence:ISfinder:ISXac3;locus_tag=ELAGFFLI_01528;product=IS3 family transposase ISXac3
tig00000001	Prodigal:2.6	CDS	1844751	1845029	.	-	0	ID=ELAGFFLI_01529;inference=ab initio prediction:Prodigal:2.6;locus_tag=ELAGFFLI_01529;product=hypothetical protein
tig00000001	Prodigal:2.6	CDS	1845822	1846802	.	-	0	ID=ELAGFFLI_01530;db_xref=COG:COG3039;inference=ab initio prediction:Prodigal:2.6,similar to AA sequence:ISfinder:IS1646;locus_tag=ELAGFFLI_01530;product=IS5 family transposase IS1646
tig00000001	Prodigal:2.6	CDS	1846987	1847253	.	+	0	ID=ELAGFFLI_01531;inference=ab initio prediction:Prodigal:2.6,similar to AA sequence:ISfinder:ISXca2;locus_tag=ELAGFFLI_01531;product=IS3 family transposase ISXca2
tig00000001	Prodigal:2.6	CDS	1847352	1848095	.	+	0	ID=ELAGFFLI_01532;inference=ab initio prediction:Prodigal:2.6,similar to AA sequence:ISfinder:ISXca2;locus_tag=ELAGFFLI_01532;product=IS3 family transposase ISXca2
tig00000001	Prodigal:2.6	CDS	1848033	1848335	.	-	0	ID=ELAGFFLI_01533;inference=ab initio prediction:Prodigal:2.6;locus_tag=ELAGFFLI_01533;product=hypothetical protein
tig00000001	Prodigal:2.6	CDS	1848535	1849053	.	+	0	ID=ELAGFFLI_01534;inference=ab initio prediction:Prodigal:2.6;locus_tag=ELAGFFLI_01534;product=hypothetical protein
tig00000001	Prodigal:2.6	CDS	1849375	1849914	.	+	0	ID=ELAGFFLI_01535;inference=ab initio prediction:Prodigal:2.6;locus_tag=ELAGFFLI_01535;product=hypothetical protein
tig00000001	Prodigal:2.6	CDS	1850220	1852283	.	-	0	ID=ELAGFFLI_01536;inference=ab initio prediction:Prodigal:2.6;locus_tag=ELAGFFLI_01536;product=hypothetical protein
tig00000001	Prodigal:2.6	CDS	1852322	1852969	.	-	0	ID=ELAGFFLI_01537;inference=ab initio prediction:Prodigal:2.6;locus_tag=ELAGFFLI_01537;product=hypothetical protein
tig00000001	Prodigal:2.6	CDS	1853739	1853909	.	+	0	ID=ELAGFFLI_01538;inference=ab initio prediction:Prodigal:2.6;locus_tag=ELAGFFLI_01538;product=hypothetical protein
tig00000001	Prodigal:2.6	CDS	1853906	1854226	.	+	0	ID=ELAGFFLI_01539;inference=ab initio prediction:Prodigal:2.6;locus_tag=ELAGFFLI_01539;product=hypothetical protein
tig00000001	Prodigal:2.6	CDS	1854461	1855003	.	-	0	ID=ELAGFFLI_01540;inference=ab initio prediction:Prodigal:2.6;locus_tag=ELAGFFLI_01540;product=hypothetical protein
tig00000001	Prodigal:2.6	CDS	1855075	1857165	.	+	0	ID=ELAGFFLI_01541;Name=uvrB;db_xref=COG:COG0556;gene=uvrB;inference=ab initio prediction:Prodigal:2.6,similar to AA sequence:UniProtKB:P0A8F8;locus_tag=ELAGFFLI_01541;product=UvrABC system protein B
tig00000001	Aragorn:1.2	tRNA	1857263	1857337	.	+	.	ID=ELAGFFLI_01542;inference=COORDINATES:profile:Aragorn:1.2;locus_tag=ELAGFFLI_01542;product=tRNA-Val(gac)
tig00000001	Prodigal:2.6	CDS	1857528	1857770	.	+	0	ID=ELAGFFLI_01543;inference=ab initio prediction:Prodigal:2.6;locus_tag=ELAGFFLI_01543;product=hypothetical protein
tig00000001	Prodigal:2.6	CDS	1857808	1859481	.	+	0	ID=ELAGFFLI_01544;Name=virD4_3;gene=virD4_3;inference=ab initio prediction:Prodigal:2.6,similar to AA sequence:UniProtKB:P18594;locus_tag=ELAGFFLI_01544;product=Protein VirD4
tig00000001	Prodigal:2.6	CDS	1859831	1860241	.	+	0	ID=ELAGFFLI_01545;inference=ab initio prediction:Prodigal:2.6;locus_tag=ELAGFFLI_01545;product=hypothetical protein
tig00000001	Prodigal:2.6	CDS	1860367	1861353	.	+	0	ID=ELAGFFLI_01546;inference=ab initio prediction:Prodigal:2.6;locus_tag=ELAGFFLI_01546;product=hypothetical protein
tig00000001	Prodigal:2.6	CDS	1861350	1862117	.	+	0	ID=ELAGFFLI_01547;Name=ptlF;db_xref=COG:COG3504;gene=ptlF;inference=ab initio prediction:Prodigal:2.6,similar to AA sequence:UniProtKB:Q7VSX5;locus_tag=ELAGFFLI_01547;product=Type IV secretion system protein PtlF
tig00000001	Prodigal:2.6	CDS	1862114	1863286	.	+	0	ID=ELAGFFLI_01548;db_xref=COG:COG2948;inference=ab initio prediction:Prodigal:2.6,similar to AA sequence:UniProtKB:Q6G2B2;locus_tag=ELAGFFLI_01548;product=Type IV secretion system protein virB10
tig00000001	Prodigal:2.6	CDS	1863283	1864341	.	+	0	ID=ELAGFFLI_01549;inference=ab initio prediction:Prodigal:2.6,similar to AA sequence:UniProtKB:Q8FXK7;locus_tag=ELAGFFLI_01549;product=Type IV secretion system protein VirB11
tig00000001	Prodigal:2.6	CDS	1864386	1864727	.	+	0	ID=ELAGFFLI_01550;Name=virB1;gene=virB1;inference=ab initio prediction:Prodigal:2.6,similar to AA sequence:UniProtKB:Q9RPY4;locus_tag=ELAGFFLI_01550;product=Type IV secretion system protein virB1
tig00000001	Prodigal:2.6	CDS	1864751	1865569	.	-	0	ID=ELAGFFLI_01551;inference=ab initio prediction:Prodigal:2.6,similar to AA sequence:ISfinder:ISXac3;locus_tag=ELAGFFLI_01551;product=IS3 family transposase ISXac3
tig00000001	Prodigal:2.6	CDS	1865623	1865895	.	-	0	ID=ELAGFFLI_01552;inference=ab initio prediction:Prodigal:2.6,similar to AA sequence:ISfinder:ISXac3;locus_tag=ELAGFFLI_01552;product=IS3 family transposase ISXac3
tig00000001	Prodigal:2.6	CDS	1866515	1866919	.	+	0	ID=ELAGFFLI_01553;inference=ab initio prediction:Prodigal:2.6;locus_tag=ELAGFFLI_01553;product=hypothetical protein
tig00000001	Prodigal:2.6	CDS	1866954	1867223	.	+	0	ID=ELAGFFLI_01554;inference=ab initio prediction:Prodigal:2.6;locus_tag=ELAGFFLI_01554;product=hypothetical protein
tig00000001	Prodigal:2.6	CDS	1867326	1869782	.	+	0	ID=ELAGFFLI_01555;Name=virB4_1;gene=virB4_1;inference=ab initio prediction:Prodigal:2.6,similar to AA sequence:UniProtKB:Q9RPY1;locus_tag=ELAGFFLI_01555;product=Type IV secretion system protein virB4
tig00000001	Prodigal:2.6	CDS	1870621	1872525	.	+	0	ID=ELAGFFLI_01556;eC_number=6.1.1.3;Name=thrS;db_xref=COG:COG0441;gene=thrS;inference=ab initio prediction:Prodigal:2.6,similar to AA sequence:UniProtKB:P0A8M3;locus_tag=ELAGFFLI_01556;product=Threonine--tRNA ligase
tig00000001	Prodigal:2.6	CDS	1872637	1873116	.	+	0	ID=ELAGFFLI_01557;Name=infC;db_xref=COG:COG0290;gene=infC;inference=ab initio prediction:Prodigal:2.6,similar to AA sequence:UniProtKB:P0A707;locus_tag=ELAGFFLI_01557;product=Translation initiation factor IF-3
tig00000001	Prodigal:2.6	CDS	1873357	1873554	.	+	0	ID=ELAGFFLI_01558;Name=rpmI;db_xref=COG:COG0291;gene=rpmI;inference=ab initio prediction:Prodigal:2.6,similar to AA sequence:UniProtKB:P0A7Q1;locus_tag=ELAGFFLI_01558;product=50S ribosomal protein L35
tig00000001	Prodigal:2.6	CDS	1873565	1873924	.	+	0	ID=ELAGFFLI_01559;Name=rplT;db_xref=COG:COG0292;gene=rplT;inference=ab initio prediction:Prodigal:2.6,similar to AA sequence:UniProtKB:P0A7L3;locus_tag=ELAGFFLI_01559;product=50S ribosomal protein L20
tig00000001	Prodigal:2.6	CDS	1874212	1875207	.	+	0	ID=ELAGFFLI_01560;eC_number=6.1.1.20;Name=pheS;db_xref=COG:COG0016;gene=pheS;inference=ab initio prediction:Prodigal:2.6,similar to AA sequence:UniProtKB:P08312;locus_tag=ELAGFFLI_01560;product=Phenylalanine--tRNA ligase alpha subunit
tig00000001	Prodigal:2.6	CDS	1875336	1877714	.	+	0	ID=ELAGFFLI_01561;eC_number=6.1.1.20;Name=pheT;db_xref=COG:COG0072;gene=pheT;inference=ab initio prediction:Prodigal:2.6,similar to AA sequence:UniProtKB:Q9I0A4;locus_tag=ELAGFFLI_01561;product=Phenylalanine--tRNA ligase beta subunit
tig00000001	Prodigal:2.6	CDS	1877736	1878035	.	+	0	ID=ELAGFFLI_01562;Name=ihfA;db_xref=COG:COG0776;gene=ihfA;inference=ab initio prediction:Prodigal:2.6,similar to AA sequence:UniProtKB:Q51472;locus_tag=ELAGFFLI_01562;product=Integration host factor subunit alpha
tig00000001	Prodigal:2.6	CDS	1878016	1878372	.	+	0	ID=ELAGFFLI_01563;inference=ab initio prediction:Prodigal:2.6;locus_tag=ELAGFFLI_01563;product=hypothetical protein
tig00000001	Aragorn:1.2	tRNA	1878434	1878510	.	+	.	ID=ELAGFFLI_01564;inference=COORDINATES:profile:Aragorn:1.2;locus_tag=ELAGFFLI_01564;product=tRNA-Pro(ggg)
tig00000001	Prodigal:2.6	CDS	1878983	1879681	.	+	0	ID=ELAGFFLI_01565;inference=ab initio prediction:Prodigal:2.6;locus_tag=ELAGFFLI_01565;product=hypothetical protein
tig00000001	Prodigal:2.6	CDS	1879678	1881102	.	+	0	ID=ELAGFFLI_01566;inference=ab initio prediction:Prodigal:2.6;locus_tag=ELAGFFLI_01566;product=hypothetical protein
tig00000001	Prodigal:2.6	CDS	1881346	1882800	.	+	0	ID=ELAGFFLI_01567;eC_number=2.7.8.31;Name=gumD;db_xref=COG:COG2148;gene=gumD;inference=ab initio prediction:Prodigal:2.6,similar to AA sequence:UniProtKB:Q56770;locus_tag=ELAGFFLI_01567;product=UDP-glucose:undecaprenyl-phosphate glucose-1-phosphate transferase
tig00000001	Prodigal:2.6	CDS	1882883	1884181	.	+	0	ID=ELAGFFLI_01568;inference=ab initio prediction:Prodigal:2.6;locus_tag=ELAGFFLI_01568;product=hypothetical protein
tig00000001	Prodigal:2.6	CDS	1884178	1885269	.	+	0	ID=ELAGFFLI_01569;inference=ab initio prediction:Prodigal:2.6;locus_tag=ELAGFFLI_01569;product=hypothetical protein
tig00000001	Prodigal:2.6	CDS	1885283	1886371	.	+	0	ID=ELAGFFLI_01570;inference=ab initio prediction:Prodigal:2.6;locus_tag=ELAGFFLI_01570;product=hypothetical protein
tig00000001	Prodigal:2.6	CDS	1886439	1887581	.	+	0	ID=ELAGFFLI_01571;eC_number=2.4.1.252;Name=gumH;db_xref=COG:COG0438;gene=gumH;inference=ab initio prediction:Prodigal:2.6,similar to AA sequence:UniProtKB:Q56774;locus_tag=ELAGFFLI_01571;product=GDP-mannose:cellobiosyl-diphosphopolyprenol alpha-mannosyltransferase
tig00000001	Prodigal:2.6	CDS	1887578	1888627	.	+	0	ID=ELAGFFLI_01572;eC_number=2.4.1.251;Name=gumI;gene=gumI;inference=ab initio prediction:Prodigal:2.6,similar to AA sequence:UniProtKB:Q56775;locus_tag=ELAGFFLI_01572;product=GDP-mannose:glycolipid 4-beta-D-mannosyltransferase
tig00000001	Prodigal:2.6	CDS	1888645	1890129	.	+	0	ID=ELAGFFLI_01573;inference=ab initio prediction:Prodigal:2.6;locus_tag=ELAGFFLI_01573;product=hypothetical protein
tig00000001	Prodigal:2.6	CDS	1890194	1891393	.	+	0	ID=ELAGFFLI_01574;eC_number=2.4.1.264;Name=gumK;gene=gumK;inference=ab initio prediction:Prodigal:2.6,similar to AA sequence:UniProtKB:Q8GCH2;locus_tag=ELAGFFLI_01574;product=UDP-glucuronate:glycolipid 2-beta-glucuronosyltransferase
tig00000001	Prodigal:2.6	CDS	1891434	1892228	.	+	0	ID=ELAGFFLI_01575;inference=ab initio prediction:Prodigal:2.6;locus_tag=ELAGFFLI_01575;product=hypothetical protein
tig00000001	Prodigal:2.6	CDS	1892233	1893027	.	+	0	ID=ELAGFFLI_01576;eC_number=2.4.1.180;Name=wecG;gene=wecG;inference=ab initio prediction:Prodigal:2.6,protein motif:HAMAP:MF_01001;locus_tag=ELAGFFLI_01576;product=UDP-N-acetyl-D-mannosaminuronic acid transferase
tig00000001	Prodigal:2.6	CDS	1893062	1893523	.	+	0	ID=ELAGFFLI_01577;inference=ab initio prediction:Prodigal:2.6;locus_tag=ELAGFFLI_01577;product=hypothetical protein
tig00000001	Prodigal:2.6	CDS	1893652	1894653	.	+	0	ID=ELAGFFLI_01578;inference=ab initio prediction:Prodigal:2.6;locus_tag=ELAGFFLI_01578;product=hypothetical protein
tig00000001	Prodigal:2.6	CDS	1894723	1895799	.	+	0	ID=ELAGFFLI_01579;eC_number=2.3.1.180;Name=fabH_1;db_xref=COG:COG0332;gene=fabH_1;inference=ab initio prediction:Prodigal:2.6,similar to AA sequence:UniProtKB:O67185;locus_tag=ELAGFFLI_01579;product=3-oxoacyl-[acyl-carrier-protein] synthase 3
tig00000001	Prodigal:2.6	CDS	1895835	1896683	.	+	0	ID=ELAGFFLI_01580;inference=ab initio prediction:Prodigal:2.6;locus_tag=ELAGFFLI_01580;product=hypothetical protein
tig00000001	Prodigal:2.6	CDS	1896680	1897639	.	+	0	ID=ELAGFFLI_01581;eC_number=1.1.1.412;Name=oleD_2;db_xref=COG:COG0451;gene=oleD_2;inference=ab initio prediction:Prodigal:2.6,similar to AA sequence:UniProtKB:B2FI29;locus_tag=ELAGFFLI_01581;product=2-alkyl-3-oxoalkanoate reductase
tig00000001	Prodigal:2.6	CDS	1897630	1898784	.	+	0	ID=ELAGFFLI_01582;inference=ab initio prediction:Prodigal:2.6;locus_tag=ELAGFFLI_01582;product=hypothetical protein
tig00000001	Prodigal:2.6	CDS	1898762	1899394	.	+	0	ID=ELAGFFLI_01583;inference=ab initio prediction:Prodigal:2.6;locus_tag=ELAGFFLI_01583;product=hypothetical protein
tig00000001	Prodigal:2.6	CDS	1899363	1900619	.	+	0	ID=ELAGFFLI_01584;eC_number=2.4.1.227;Name=murG_1;gene=murG_1;inference=ab initio prediction:Prodigal:2.6,protein motif:HAMAP:MF_00033;locus_tag=ELAGFFLI_01584;product=UDP-N-acetylglucosamine--N-acetylmuramyl-(pentapeptide) pyrophosphoryl-undecaprenol N-acetylglucosamine transferase
tig00000001	Prodigal:2.6	CDS	1901124	1903043	.	-	0	ID=ELAGFFLI_01585;eC_number=2.2.1.7;Name=dxs;db_xref=COG:COG1154;gene=dxs;inference=ab initio prediction:Prodigal:2.6,similar to AA sequence:UniProtKB:Q9KGU7;locus_tag=ELAGFFLI_01585;product=1-deoxy-D-xylulose-5-phosphate synthase
tig00000001	Prodigal:2.6	CDS	1903228	1903884	.	-	0	ID=ELAGFFLI_01586;inference=ab initio prediction:Prodigal:2.6;locus_tag=ELAGFFLI_01586;product=hypothetical protein
tig00000001	Prodigal:2.6	CDS	1903934	1905727	.	-	0	ID=ELAGFFLI_01587;eC_number=1.3.8.-;Name=dmdC;db_xref=COG:COG1960;gene=dmdC;inference=ab initio prediction:Prodigal:2.6,similar to AA sequence:UniProtKB:Q5LLW7;locus_tag=ELAGFFLI_01587;product=3-methylmercaptopropionyl-CoA dehydrogenase
tig00000001	Prodigal:2.6	CDS	1905765	1906241	.	-	0	ID=ELAGFFLI_01588;inference=ab initio prediction:Prodigal:2.6;locus_tag=ELAGFFLI_01588;product=hypothetical protein
tig00000001	Prodigal:2.6	CDS	1906349	1906885	.	-	0	ID=ELAGFFLI_01589;Name=blc_1;db_xref=COG:COG3040;gene=blc_1;inference=ab initio prediction:Prodigal:2.6,similar to AA sequence:UniProtKB:P0A901;locus_tag=ELAGFFLI_01589;product=Outer membrane lipoprotein Blc
tig00000001	Aragorn:1.2	tRNA	1907066	1907141	.	+	.	ID=ELAGFFLI_01590;inference=COORDINATES:profile:Aragorn:1.2;locus_tag=ELAGFFLI_01590;product=tRNA-Phe(gaa)
tig00000001	Prodigal:2.6	CDS	1907315	1907692	.	+	0	ID=ELAGFFLI_01591;inference=ab initio prediction:Prodigal:2.6;locus_tag=ELAGFFLI_01591;product=hypothetical protein
tig00000001	Prodigal:2.6	CDS	1907846	1908454	.	+	0	ID=ELAGFFLI_01592;inference=ab initio prediction:Prodigal:2.6;locus_tag=ELAGFFLI_01592;product=hypothetical protein
tig00000001	Prodigal:2.6	CDS	1908471	1909145	.	-	0	ID=ELAGFFLI_01593;inference=ab initio prediction:Prodigal:2.6;locus_tag=ELAGFFLI_01593;product=hypothetical protein
tig00000001	Prodigal:2.6	CDS	1909297	1909764	.	+	0	ID=ELAGFFLI_01594;Name=mdtI;gene=mdtI;inference=ab initio prediction:Prodigal:2.6,protein motif:HAMAP:MF_01597;locus_tag=ELAGFFLI_01594;product=Spermidine export protein MdtI
tig00000001	Prodigal:2.6	CDS	1910000	1911502	.	+	0	ID=ELAGFFLI_01595;inference=ab initio prediction:Prodigal:2.6,similar to AA sequence:UniProtKB:Q881J7;locus_tag=ELAGFFLI_01595;product=Blue-light-activated protein
tig00000001	Prodigal:2.6	CDS	1912280	1912558	.	-	0	ID=ELAGFFLI_01596;db_xref=COG:COG2924;inference=ab initio prediction:Prodigal:2.6,similar to AA sequence:UniProtKB:P44048;locus_tag=ELAGFFLI_01596;product=putative Fe(2+)-trafficking protein
tig00000001	Prodigal:2.6	CDS	1912611	1913684	.	-	0	ID=ELAGFFLI_01597;eC_number=3.2.2.-;Name=mutY;db_xref=COG:COG1194;gene=mutY;inference=ab initio prediction:Prodigal:2.6,similar to AA sequence:UniProtKB:P17802;locus_tag=ELAGFFLI_01597;product=Adenine DNA glycosylase
tig00000001	Prodigal:2.6	CDS	1913741	1914814	.	-	0	ID=ELAGFFLI_01598;Name=ftsY_1;db_xref=COG:COG0552;gene=ftsY_1;inference=ab initio prediction:Prodigal:2.6,similar to AA sequence:UniProtKB:P10121;locus_tag=ELAGFFLI_01598;product=Signal recognition particle receptor FtsY
tig00000001	Prodigal:2.6	CDS	1915628	1916344	.	-	0	ID=ELAGFFLI_01599;Name=rhaS_1;gene=rhaS_1;inference=ab initio prediction:Prodigal:2.6,protein motif:HAMAP:MF_01534;locus_tag=ELAGFFLI_01599;product=HTH-type transcriptional activator RhaS
tig00000001	Prodigal:2.6	CDS	1916505	1917443	.	+	0	ID=ELAGFFLI_01600;eC_number=5.1.1.8;db_xref=COG:COG3938;inference=ab initio prediction:Prodigal:2.6,similar to AA sequence:UniProtKB:Q8P833;locus_tag=ELAGFFLI_01600;product=4-hydroxyproline 2-epimerase
tig00000001	Prodigal:2.6	CDS	1917443	1918705	.	+	0	ID=ELAGFFLI_01601;eC_number=1.4.3.19;Name=thiO_1;gene=thiO_1;inference=ab initio prediction:Prodigal:2.6,similar to AA sequence:UniProtKB:Q88Q83;locus_tag=ELAGFFLI_01601;product=Glycine oxidase
tig00000001	Prodigal:2.6	CDS	1918702	1918947	.	+	0	ID=ELAGFFLI_01602;inference=ab initio prediction:Prodigal:2.6;locus_tag=ELAGFFLI_01602;product=hypothetical protein
tig00000001	Prodigal:2.6	CDS	1918940	1920253	.	+	0	ID=ELAGFFLI_01603;eC_number=1.4.99.5;Name=hcnB;gene=hcnB;inference=ab initio prediction:Prodigal:2.6,similar to AA sequence:UniProtKB:O85227;locus_tag=ELAGFFLI_01603;product=Hydrogen cyanide synthase subunit HcnB
tig00000001	Prodigal:2.6	CDS	1920250	1921158	.	+	0	ID=ELAGFFLI_01604;eC_number=4.3.3.7;Name=dapA_1;db_xref=COG:COG0329;gene=dapA_1;inference=ab initio prediction:Prodigal:2.6,similar to AA sequence:UniProtKB:Q9I4W3;locus_tag=ELAGFFLI_01604;product=4-hydroxy-tetrahydrodipicolinate synthase
tig00000001	Prodigal:2.6	CDS	1921338	1922987	.	+	0	ID=ELAGFFLI_01605;eC_number=1.2.1.4;Name=aldH;gene=aldH;inference=ab initio prediction:Prodigal:2.6,similar to AA sequence:UniProtKB:Q56694;locus_tag=ELAGFFLI_01605;product=NADP-dependent fatty aldehyde dehydrogenase
tig00000001	Prodigal:2.6	CDS	1922984	1924183	.	+	0	ID=ELAGFFLI_01606;eC_number=3.4.-.-;inference=ab initio prediction:Prodigal:2.6,similar to AA sequence:UniProtKB:Q7A552;locus_tag=ELAGFFLI_01606;product=putative peptidase
tig00000001	Prodigal:2.6	CDS	1924300	1926117	.	+	0	ID=ELAGFFLI_01607;inference=ab initio prediction:Prodigal:2.6;locus_tag=ELAGFFLI_01607;product=hypothetical protein
tig00000001	Prodigal:2.6	CDS	1926114	1927601	.	+	0	ID=ELAGFFLI_01608;inference=ab initio prediction:Prodigal:2.6;locus_tag=ELAGFFLI_01608;product=hypothetical protein
tig00000001	Prodigal:2.6	CDS	1927617	1927994	.	+	0	ID=ELAGFFLI_01609;inference=ab initio prediction:Prodigal:2.6;locus_tag=ELAGFFLI_01609;product=hypothetical protein
tig00000001	Prodigal:2.6	CDS	1928061	1929647	.	+	0	ID=ELAGFFLI_01610;Name=yveA_1;db_xref=COG:COG0531;gene=yveA_1;inference=ab initio prediction:Prodigal:2.6,similar to AA sequence:UniProtKB:O07002;locus_tag=ELAGFFLI_01610;product=Aspartate-proton symporter
tig00000001	Prodigal:2.6	CDS	1929637	1931985	.	+	0	ID=ELAGFFLI_01611;eC_number=3.4.14.5;Name=dap4_1;gene=dap4_1;inference=ab initio prediction:Prodigal:2.6,similar to AA sequence:UniProtKB:Q6F3I7;locus_tag=ELAGFFLI_01611;product=Dipeptidyl aminopeptidase 4
tig00000001	Prodigal:2.6	CDS	1931982	1933622	.	+	0	ID=ELAGFFLI_01612;inference=ab initio prediction:Prodigal:2.6;locus_tag=ELAGFFLI_01612;product=hypothetical protein
tig00000001	Prodigal:2.6	CDS	1933855	1934151	.	+	0	ID=ELAGFFLI_01613;inference=ab initio prediction:Prodigal:2.6;locus_tag=ELAGFFLI_01613;product=hypothetical protein
tig00000001	Prodigal:2.6	CDS	1934750	1935916	.	-	0	ID=ELAGFFLI_01614;inference=ab initio prediction:Prodigal:2.6;locus_tag=ELAGFFLI_01614;product=hypothetical protein
tig00000001	Prodigal:2.6	CDS	1936245	1937411	.	-	0	ID=ELAGFFLI_01615;inference=ab initio prediction:Prodigal:2.6;locus_tag=ELAGFFLI_01615;product=hypothetical protein
tig00000001	Prodigal:2.6	CDS	1937602	1939167	.	-	0	ID=ELAGFFLI_01616;eC_number=3.4.21.100;Name=pcp;gene=pcp;inference=ab initio prediction:Prodigal:2.6,similar to AA sequence:UniProtKB:P42790;locus_tag=ELAGFFLI_01616;product=Pseudomonalisin
tig00000001	Prodigal:2.6	CDS	1939672	1942029	.	+	0	ID=ELAGFFLI_01617;inference=ab initio prediction:Prodigal:2.6;locus_tag=ELAGFFLI_01617;product=hypothetical protein
tig00000001	Prodigal:2.6	CDS	1942468	1945281	.	+	0	ID=ELAGFFLI_01618;Name=btuB_26;gene=btuB_26;inference=ab initio prediction:Prodigal:2.6,protein motif:HAMAP:MF_01531;locus_tag=ELAGFFLI_01618;product=Vitamin B12 transporter BtuB
tig00000001	Prodigal:2.6	CDS	1945336	1949697	.	+	0	ID=ELAGFFLI_01619;eC_number=3.2.1.187;Name=hypBA2;gene=hypBA2;inference=ab initio prediction:Prodigal:2.6,similar to AA sequence:UniProtKB:E8MGH9;locus_tag=ELAGFFLI_01619;product=Beta-L-arabinobiosidase
tig00000001	Prodigal:2.6	CDS	1949694	1951316	.	+	0	ID=ELAGFFLI_01620;inference=ab initio prediction:Prodigal:2.6;locus_tag=ELAGFFLI_01620;product=hypothetical protein
tig00000001	Prodigal:2.6	CDS	1951509	1953872	.	+	0	ID=ELAGFFLI_01621;inference=ab initio prediction:Prodigal:2.6;locus_tag=ELAGFFLI_01621;product=hypothetical protein
tig00000001	Prodigal:2.6	CDS	1954433	1957330	.	+	0	ID=ELAGFFLI_01622;Name=btuB_27;gene=btuB_27;inference=ab initio prediction:Prodigal:2.6,protein motif:HAMAP:MF_01531;locus_tag=ELAGFFLI_01622;product=Vitamin B12 transporter BtuB
tig00000001	Prodigal:2.6	CDS	1957497	1959872	.	+	0	ID=ELAGFFLI_01623;inference=ab initio prediction:Prodigal:2.6;locus_tag=ELAGFFLI_01623;product=hypothetical protein
tig00000001	Prodigal:2.6	CDS	1960076	1961980	.	-	0	ID=ELAGFFLI_01624;Name=htpG_1;db_xref=COG:COG0326;gene=htpG_1;inference=ab initio prediction:Prodigal:2.6,similar to AA sequence:UniProtKB:P0A6Z3;locus_tag=ELAGFFLI_01624;product=Chaperone protein HtpG
tig00000001	Prodigal:2.6	CDS	1962219	1962842	.	+	0	ID=ELAGFFLI_01625;eC_number=2.1.1.171;Name=rsmD;db_xref=COG:COG0742;gene=rsmD;inference=ab initio prediction:Prodigal:2.6,similar to AA sequence:UniProtKB:P0ADX9;locus_tag=ELAGFFLI_01625;product=Ribosomal RNA small subunit methyltransferase D
tig00000001	Prodigal:2.6	CDS	1962839	1963345	.	+	0	ID=ELAGFFLI_01626;eC_number=2.7.7.3;Name=coaD;gene=coaD;inference=ab initio prediction:Prodigal:2.6,similar to AA sequence:UniProtKB:B7V2S6;locus_tag=ELAGFFLI_01626;product=Phosphopantetheine adenylyltransferase
tig00000001	Prodigal:2.6	CDS	1963393	1963890	.	+	0	ID=ELAGFFLI_01627;inference=ab initio prediction:Prodigal:2.6;locus_tag=ELAGFFLI_01627;product=hypothetical protein
tig00000001	Prodigal:2.6	CDS	1963952	1964134	.	+	0	ID=ELAGFFLI_01628;inference=ab initio prediction:Prodigal:2.6;locus_tag=ELAGFFLI_01628;product=hypothetical protein
tig00000001	Prodigal:2.6	CDS	1964125	1964409	.	+	0	ID=ELAGFFLI_01629;Name=fdx;db_xref=COG:COG1145;gene=fdx;inference=ab initio prediction:Prodigal:2.6,similar to AA sequence:UniProtKB:P00208;locus_tag=ELAGFFLI_01629;product=Ferredoxin
tig00000001	Prodigal:2.6	CDS	1964406	1966184	.	+	0	ID=ELAGFFLI_01630;eC_number=3.4.19.13;Name=ggt;gene=ggt;inference=ab initio prediction:Prodigal:2.6,similar to AA sequence:UniProtKB:P36267;locus_tag=ELAGFFLI_01630;product=Glutathione hydrolase proenzyme
tig00000001	Prodigal:2.6	CDS	1966486	1968315	.	+	0	ID=ELAGFFLI_01631;eC_number=3.2.1.151;inference=ab initio prediction:Prodigal:2.6,similar to AA sequence:UniProtKB:A7LXT3;locus_tag=ELAGFFLI_01631;product=Xyloglucan-specific endo-beta-1%2C4-glucanase BoGH9A
tig00000001	Prodigal:2.6	CDS	1968523	1969245	.	-	0	ID=ELAGFFLI_01632;eC_number=2.4.2.9;Name=upp;db_xref=COG:COG0035;gene=upp;inference=ab initio prediction:Prodigal:2.6,similar to AA sequence:UniProtKB:P0A8F0;locus_tag=ELAGFFLI_01632;product=Uracil phosphoribosyltransferase
tig00000001	Prodigal:2.6	CDS	1969307	1971865	.	+	0	ID=ELAGFFLI_01633;Name=btuB_28;gene=btuB_28;inference=ab initio prediction:Prodigal:2.6,protein motif:HAMAP:MF_01531;locus_tag=ELAGFFLI_01633;product=Vitamin B12 transporter BtuB
tig00000001	Prodigal:2.6	CDS	1971862	1972998	.	+	0	ID=ELAGFFLI_01634;inference=ab initio prediction:Prodigal:2.6;locus_tag=ELAGFFLI_01634;product=hypothetical protein
tig00000001	Prodigal:2.6	CDS	1972995	1974374	.	+	0	ID=ELAGFFLI_01635;eC_number=3.1.4.53;Name=cpdA_1;gene=cpdA_1;inference=ab initio prediction:Prodigal:2.6,protein motif:HAMAP:MF_00905;locus_tag=ELAGFFLI_01635;product=3'%2C5'-cyclic adenosine monophosphate phosphodiesterase CpdA
tig00000001	Prodigal:2.6	CDS	1974617	1975324	.	+	0	ID=ELAGFFLI_01636;inference=ab initio prediction:Prodigal:2.6;locus_tag=ELAGFFLI_01636;product=hypothetical protein
tig00000001	Prodigal:2.6	CDS	1975545	1977041	.	-	0	ID=ELAGFFLI_01637;eC_number=2.6.1.11;Name=argD_2;gene=argD_2;inference=ab initio prediction:Prodigal:2.6,protein motif:HAMAP:MF_01107;locus_tag=ELAGFFLI_01637;product=Acetylornithine/succinyldiaminopimelate aminotransferase
tig00000001	Prodigal:2.6	CDS	1977163	1977594	.	+	0	ID=ELAGFFLI_01638;Name=lrp_1;db_xref=COG:COG1522;gene=lrp_1;inference=ab initio prediction:Prodigal:2.6,similar to AA sequence:UniProtKB:P0ACJ0;locus_tag=ELAGFFLI_01638;product=Leucine-responsive regulatory protein
tig00000001	Prodigal:2.6	CDS	1978124	1979194	.	+	0	ID=ELAGFFLI_01639;eC_number=2.4.99.17;Name=queA;db_xref=COG:COG0809;gene=queA;inference=ab initio prediction:Prodigal:2.6,similar to AA sequence:UniProtKB:P0A7F9;locus_tag=ELAGFFLI_01639;product=S-adenosylmethionine:tRNA ribosyltransferase-isomerase
tig00000001	Prodigal:2.6	CDS	1979276	1980421	.	+	0	ID=ELAGFFLI_01640;eC_number=2.4.2.29;Name=tgt;db_xref=COG:COG0343;gene=tgt;inference=ab initio prediction:Prodigal:2.6,similar to AA sequence:UniProtKB:P0A847;locus_tag=ELAGFFLI_01640;product=Queuine tRNA-ribosyltransferase
tig00000001	Prodigal:2.6	CDS	1980370	1980465	.	-	0	ID=ELAGFFLI_01641;inference=ab initio prediction:Prodigal:2.6;locus_tag=ELAGFFLI_01641;product=hypothetical protein
tig00000001	Prodigal:2.6	CDS	1980553	1980906	.	+	0	ID=ELAGFFLI_01642;Name=yajC;db_xref=COG:COG1862;gene=yajC;inference=ab initio prediction:Prodigal:2.6,similar to AA sequence:UniProtKB:P0ADZ7;locus_tag=ELAGFFLI_01642;product=Sec translocon accessory complex subunit YajC
tig00000001	Prodigal:2.6	CDS	1981074	1982942	.	+	0	ID=ELAGFFLI_01643;Name=secD;db_xref=COG:COG0342;gene=secD;inference=ab initio prediction:Prodigal:2.6,similar to AA sequence:UniProtKB:E9RGS3;locus_tag=ELAGFFLI_01643;product=Protein translocase subunit SecD
tig00000001	Prodigal:2.6	CDS	1983034	1984002	.	+	0	ID=ELAGFFLI_01644;Name=secF;db_xref=COG:COG0341;gene=secF;inference=ab initio prediction:Prodigal:2.6,similar to AA sequence:UniProtKB:P0AG93;locus_tag=ELAGFFLI_01644;product=Protein translocase subunit SecF
tig00000001	Prodigal:2.6	CDS	1984472	1985215	.	-	0	ID=ELAGFFLI_01645;inference=ab initio prediction:Prodigal:2.6,similar to AA sequence:ISfinder:ISXca2;locus_tag=ELAGFFLI_01645;product=IS3 family transposase ISXca2
tig00000001	Prodigal:2.6	CDS	1985314	1985580	.	-	0	ID=ELAGFFLI_01646;inference=ab initio prediction:Prodigal:2.6,similar to AA sequence:ISfinder:ISXca2;locus_tag=ELAGFFLI_01646;product=IS3 family transposase ISXca2
tig00000001	Prodigal:2.6	CDS	1985628	1986326	.	+	0	ID=ELAGFFLI_01647;inference=ab initio prediction:Prodigal:2.6;locus_tag=ELAGFFLI_01647;product=hypothetical protein
tig00000001	Prodigal:2.6	CDS	1986394	1986852	.	+	0	ID=ELAGFFLI_01648;inference=ab initio prediction:Prodigal:2.6;locus_tag=ELAGFFLI_01648;product=hypothetical protein
tig00000001	Prodigal:2.6	CDS	1986962	1987186	.	-	0	ID=ELAGFFLI_01649;inference=ab initio prediction:Prodigal:2.6;locus_tag=ELAGFFLI_01649;product=hypothetical protein
tig00000001	Prodigal:2.6	CDS	1987802	1988443	.	+	0	ID=ELAGFFLI_01650;inference=ab initio prediction:Prodigal:2.6;locus_tag=ELAGFFLI_01650;product=hypothetical protein
tig00000001	Prodigal:2.6	CDS	1988730	1989371	.	+	0	ID=ELAGFFLI_01651;inference=ab initio prediction:Prodigal:2.6;locus_tag=ELAGFFLI_01651;product=hypothetical protein
tig00000001	Prodigal:2.6	CDS	1989404	1993405	.	+	0	ID=ELAGFFLI_01652;inference=ab initio prediction:Prodigal:2.6;locus_tag=ELAGFFLI_01652;product=hypothetical protein
tig00000001	Prodigal:2.6	CDS	1993446	1994096	.	+	0	ID=ELAGFFLI_01653;inference=ab initio prediction:Prodigal:2.6;locus_tag=ELAGFFLI_01653;product=hypothetical protein
tig00000001	Prodigal:2.6	CDS	1994334	1995611	.	-	0	ID=ELAGFFLI_01654;Name=oprB;db_xref=COG:COG3659;gene=oprB;inference=ab initio prediction:Prodigal:2.6,similar to AA sequence:UniProtKB:Q51485;locus_tag=ELAGFFLI_01654;product=Porin B
tig00000001	Prodigal:2.6	CDS	1995797	1997539	.	-	0	ID=ELAGFFLI_01655;Name=fruA;db_xref=COG:COG1299;gene=fruA;inference=ab initio prediction:Prodigal:2.6,similar to AA sequence:UniProtKB:P23355;locus_tag=ELAGFFLI_01655;product=PTS system fructose-specific EIIB'BC component
tig00000001	Prodigal:2.6	CDS	1997690	1998646	.	-	0	ID=ELAGFFLI_01656;eC_number=2.7.1.144;Name=lacC;gene=lacC;inference=ab initio prediction:Prodigal:2.6,similar to AA sequence:UniProtKB:P23391;locus_tag=ELAGFFLI_01656;product=Tagatose-6-phosphate kinase
tig00000001	Prodigal:2.6	CDS	1998643	2001162	.	-	0	ID=ELAGFFLI_01657;inference=ab initio prediction:Prodigal:2.6;locus_tag=ELAGFFLI_01657;product=hypothetical protein
tig00000001	Prodigal:2.6	CDS	2001326	2002315	.	+	0	ID=ELAGFFLI_01658;Name=kdgR_1;db_xref=COG:COG1609;gene=kdgR_1;inference=ab initio prediction:Prodigal:2.6,similar to AA sequence:UniProtKB:P50844;locus_tag=ELAGFFLI_01658;product=HTH-type transcriptional regulator KdgR
tig00000001	Prodigal:2.6	CDS	2002633	2005803	.	-	0	ID=ELAGFFLI_01659;Name=mepB;db_xref=COG:COG0841;gene=mepB;inference=ab initio prediction:Prodigal:2.6,similar to AA sequence:UniProtKB:P0C070;locus_tag=ELAGFFLI_01659;product=Multidrug/solvent efflux pump membrane transporter MepB
tig00000001	Prodigal:2.6	CDS	2005816	2007123	.	-	0	ID=ELAGFFLI_01660;Name=acrA;gene=acrA;inference=ab initio prediction:Prodigal:2.6,similar to AA sequence:UniProtKB:P0AE06;locus_tag=ELAGFFLI_01660;product=Multidrug efflux pump subunit AcrA
tig00000001	Prodigal:2.6	CDS	2007138	2007797	.	-	0	ID=ELAGFFLI_01661;inference=ab initio prediction:Prodigal:2.6;locus_tag=ELAGFFLI_01661;product=hypothetical protein
tig00000001	Prodigal:2.6	CDS	2008086	2013095	.	+	0	ID=ELAGFFLI_01662;eC_number=1.4.1.2;Name=gdh;db_xref=COG:COG2902;gene=gdh;inference=ab initio prediction:Prodigal:2.6,similar to AA sequence:UniProtKB:E1V4J5;locus_tag=ELAGFFLI_01662;product=NAD-specific glutamate dehydrogenase
tig00000001	Prodigal:2.6	CDS	2013789	2014790	.	-	0	ID=ELAGFFLI_01663;eC_number=2.3.1.239;Name=pikAII;gene=pikAII;inference=ab initio prediction:Prodigal:2.6,similar to AA sequence:UniProtKB:Q9ZGI4;locus_tag=ELAGFFLI_01663;product=Narbonolide/10-deoxymethynolide synthase PikA2%2C modules 3 and 4
tig00000001	Prodigal:2.6	CDS	2015025	2015813	.	-	0	ID=ELAGFFLI_01664;inference=ab initio prediction:Prodigal:2.6;locus_tag=ELAGFFLI_01664;product=hypothetical protein
tig00000001	Prodigal:2.6	CDS	2015877	2016959	.	-	0	ID=ELAGFFLI_01665;eC_number=1.-.-.-;Name=nemA_1;db_xref=COG:COG1902;gene=nemA_1;inference=ab initio prediction:Prodigal:2.6,similar to AA sequence:UniProtKB:P77258;locus_tag=ELAGFFLI_01665;product=N-ethylmaleimide reductase
tig00000001	Prodigal:2.6	CDS	2017092	2017667	.	+	0	ID=ELAGFFLI_01666;inference=ab initio prediction:Prodigal:2.6;locus_tag=ELAGFFLI_01666;product=hypothetical protein
tig00000001	Prodigal:2.6	CDS	2017766	2018620	.	+	0	ID=ELAGFFLI_01667;inference=ab initio prediction:Prodigal:2.6;locus_tag=ELAGFFLI_01667;product=hypothetical protein
tig00000001	Prodigal:2.6	CDS	2018732	2019718	.	+	0	ID=ELAGFFLI_01668;eC_number=1.3.1.84;Name=acuI;db_xref=COG:COG0604;gene=acuI;inference=ab initio prediction:Prodigal:2.6,similar to AA sequence:UniProtKB:Q3J6K9;locus_tag=ELAGFFLI_01668;product=Acrylyl-CoA reductase AcuI
tig00000001	Prodigal:2.6	CDS	2019715	2020137	.	+	0	ID=ELAGFFLI_01669;inference=ab initio prediction:Prodigal:2.6;locus_tag=ELAGFFLI_01669;product=hypothetical protein
tig00000001	Prodigal:2.6	CDS	2020198	2021628	.	-	0	ID=ELAGFFLI_01670;Name=hsrA_2;gene=hsrA_2;inference=ab initio prediction:Prodigal:2.6,similar to AA sequence:UniProtKB:P31474;locus_tag=ELAGFFLI_01670;product=putative transport protein HsrA
tig00000001	Prodigal:2.6	CDS	2022003	2023040	.	-	0	ID=ELAGFFLI_01671;eC_number=2.7.13.3;Name=rcsC_10;gene=rcsC_10;inference=ab initio prediction:Prodigal:2.6,protein motif:HAMAP:MF_00979;locus_tag=ELAGFFLI_01671;product=Sensor histidine kinase RcsC
tig00000001	Prodigal:2.6	CDS	2023074	2027168	.	-	0	ID=ELAGFFLI_01672;eC_number=2.7.13.3;Name=rcsC_11;gene=rcsC_11;inference=ab initio prediction:Prodigal:2.6,protein motif:HAMAP:MF_00979;locus_tag=ELAGFFLI_01672;product=Sensor histidine kinase RcsC
tig00000001	Prodigal:2.6	CDS	2027376	2028680	.	-	0	ID=ELAGFFLI_01673;inference=ab initio prediction:Prodigal:2.6;locus_tag=ELAGFFLI_01673;product=hypothetical protein
tig00000001	Prodigal:2.6	CDS	2028846	2029751	.	-	0	ID=ELAGFFLI_01674;inference=ab initio prediction:Prodigal:2.6;locus_tag=ELAGFFLI_01674;product=hypothetical protein
tig00000001	Prodigal:2.6	CDS	2029866	2030789	.	+	0	ID=ELAGFFLI_01675;inference=ab initio prediction:Prodigal:2.6;locus_tag=ELAGFFLI_01675;product=hypothetical protein
tig00000001	Prodigal:2.6	CDS	2030771	2032996	.	+	0	ID=ELAGFFLI_01676;inference=ab initio prediction:Prodigal:2.6;locus_tag=ELAGFFLI_01676;product=hypothetical protein
tig00000001	Prodigal:2.6	CDS	2033057	2034409	.	-	0	ID=ELAGFFLI_01677;eC_number=2.6.1.18;Name=bauA;db_xref=COG:COG0161;gene=bauA;inference=ab initio prediction:Prodigal:2.6,similar to AA sequence:UniProtKB:Q9I700;locus_tag=ELAGFFLI_01677;product=Beta-alanine--pyruvate aminotransferase
tig00000001	Prodigal:2.6	CDS	2034820	2036496	.	+	0	ID=ELAGFFLI_01678;inference=ab initio prediction:Prodigal:2.6;locus_tag=ELAGFFLI_01678;product=hypothetical protein
tig00000001	Prodigal:2.6	CDS	2036503	2037348	.	+	0	ID=ELAGFFLI_01679;Name=fdhD;db_xref=COG:COG1526;gene=fdhD;inference=ab initio prediction:Prodigal:2.6,similar to AA sequence:UniProtKB:O87816;locus_tag=ELAGFFLI_01679;product=Sulfur carrier protein FdhD
tig00000001	Prodigal:2.6	CDS	2037345	2039693	.	+	0	ID=ELAGFFLI_01680;Name=ydeP;db_xref=COG:COG0243;gene=ydeP;inference=ab initio prediction:Prodigal:2.6,similar to AA sequence:UniProtKB:P77561;locus_tag=ELAGFFLI_01680;product=Protein YdeP
tig00000001	Prodigal:2.6	CDS	2039653	2039961	.	+	0	ID=ELAGFFLI_01681;inference=ab initio prediction:Prodigal:2.6;locus_tag=ELAGFFLI_01681;product=hypothetical protein
tig00000001	Prodigal:2.6	CDS	2041337	2042644	.	+	0	ID=ELAGFFLI_01682;Name=yhjE;gene=yhjE;inference=ab initio prediction:Prodigal:2.6,similar to AA sequence:UniProtKB:P37643;locus_tag=ELAGFFLI_01682;product=Inner membrane metabolite transport protein YhjE
tig00000001	Prodigal:2.6	CDS	2042731	2044029	.	-	0	ID=ELAGFFLI_01683;eC_number=2.7.13.3;Name=rcsC_12;gene=rcsC_12;inference=ab initio prediction:Prodigal:2.6,protein motif:HAMAP:MF_00979;locus_tag=ELAGFFLI_01683;product=Sensor histidine kinase RcsC
tig00000001	Prodigal:2.6	CDS	2044580	2045896	.	-	0	ID=ELAGFFLI_01684;eC_number=1.4.3.-;Name=puuB;gene=puuB;inference=ab initio prediction:Prodigal:2.6,similar to AA sequence:UniProtKB:P37906;locus_tag=ELAGFFLI_01684;product=Gamma-glutamylputrescine oxidoreductase
tig00000001	Prodigal:2.6	CDS	2045896	2047275	.	-	0	ID=ELAGFFLI_01685;eC_number=6.3.1.11;Name=puuA_1;db_xref=COG:COG0174;gene=puuA_1;inference=ab initio prediction:Prodigal:2.6,similar to AA sequence:UniProtKB:P78061;locus_tag=ELAGFFLI_01685;product=Gamma-glutamylputrescine synthetase PuuA
tig00000001	Prodigal:2.6	CDS	2047438	2048193	.	+	0	ID=ELAGFFLI_01686;eC_number=3.5.1.94;Name=puuD;db_xref=COG:COG2071;gene=puuD;inference=ab initio prediction:Prodigal:2.6,similar to AA sequence:UniProtKB:P76038;locus_tag=ELAGFFLI_01686;product=Gamma-glutamyl-gamma-aminobutyrate hydrolase PuuD
tig00000001	Prodigal:2.6	CDS	2048200	2049585	.	+	0	ID=ELAGFFLI_01687;eC_number=6.3.1.11;Name=puuA_2;db_xref=COG:COG0174;gene=puuA_2;inference=ab initio prediction:Prodigal:2.6,similar to AA sequence:UniProtKB:P78061;locus_tag=ELAGFFLI_01687;product=Gamma-glutamylputrescine synthetase PuuA
tig00000001	Prodigal:2.6	CDS	2049817	2051184	.	+	0	ID=ELAGFFLI_01688;eC_number=2.6.1.113;Name=spuC;db_xref=COG:COG0161;gene=spuC;inference=ab initio prediction:Prodigal:2.6,similar to AA sequence:UniProtKB:Q9I6J2;locus_tag=ELAGFFLI_01688;product=Putrescine--pyruvate aminotransferase
tig00000001	Prodigal:2.6	CDS	2051425	2052540	.	+	0	ID=ELAGFFLI_01689;Name=spuD;gene=spuD;inference=ab initio prediction:Prodigal:2.6,similar to AA sequence:UniProtKB:Q02UB7;locus_tag=ELAGFFLI_01689;product=Putrescine-binding periplasmic protein SpuD
tig00000001	Prodigal:2.6	CDS	2052738	2053940	.	+	0	ID=ELAGFFLI_01690;Name=emrA_1;db_xref=COG:COG1566;gene=emrA_1;inference=ab initio prediction:Prodigal:2.6,similar to AA sequence:UniProtKB:P27303;locus_tag=ELAGFFLI_01690;product=Multidrug export protein EmrA
tig00000001	Prodigal:2.6	CDS	2053937	2055523	.	+	0	ID=ELAGFFLI_01691;Name=emrB_1;gene=emrB_1;inference=ab initio prediction:Prodigal:2.6,similar to AA sequence:UniProtKB:P0AEJ0;locus_tag=ELAGFFLI_01691;product=Multidrug export protein EmrB
tig00000001	Prodigal:2.6	CDS	2055528	2057018	.	+	0	ID=ELAGFFLI_01692;Name=srpC_2;gene=srpC_2;inference=ab initio prediction:Prodigal:2.6,similar to AA sequence:UniProtKB:O31101;locus_tag=ELAGFFLI_01692;product=Solvent efflux pump outer membrane protein SrpC
tig00000001	Prodigal:2.6	CDS	2057128	2058213	.	+	0	ID=ELAGFFLI_01693;eC_number=3.6.3.31;Name=potA;db_xref=COG:COG3842;gene=potA;inference=ab initio prediction:Prodigal:2.6,similar to AA sequence:UniProtKB:P69874;locus_tag=ELAGFFLI_01693;product=Spermidine/putrescine import ATP-binding protein PotA
tig00000001	Prodigal:2.6	CDS	2058420	2059286	.	+	0	ID=ELAGFFLI_01694;Name=potH;db_xref=COG:COG1176;gene=potH;inference=ab initio prediction:Prodigal:2.6,similar to AA sequence:UniProtKB:P31135;locus_tag=ELAGFFLI_01694;product=Putrescine transport system permease protein PotH
tig00000001	Prodigal:2.6	CDS	2059283	2060131	.	+	0	ID=ELAGFFLI_01695;Name=ydcV;gene=ydcV;inference=ab initio prediction:Prodigal:2.6,similar to AA sequence:UniProtKB:P0AFR9;locus_tag=ELAGFFLI_01695;product=Inner membrane ABC transporter permease protein YdcV
tig00000001	Prodigal:2.6	CDS	2060271	2060690	.	-	0	ID=ELAGFFLI_01696;inference=ab initio prediction:Prodigal:2.6;locus_tag=ELAGFFLI_01696;product=hypothetical protein
tig00000001	Prodigal:2.6	CDS	2060735	2060947	.	-	0	ID=ELAGFFLI_01697;inference=ab initio prediction:Prodigal:2.6;locus_tag=ELAGFFLI_01697;product=hypothetical protein
tig00000001	Prodigal:2.6	CDS	2060973	2062337	.	+	0	ID=ELAGFFLI_01698;eC_number=1.2.1.16;Name=sad;db_xref=COG:COG1012;gene=sad;inference=ab initio prediction:Prodigal:2.6,similar to AA sequence:UniProtKB:P76149;locus_tag=ELAGFFLI_01698;product=Succinate semialdehyde dehydrogenase [NAD(P)+] Sad
tig00000001	Prodigal:2.6	CDS	2062541	2063542	.	-	0	ID=ELAGFFLI_01699;Name=corA_2;db_xref=COG:COG0598;gene=corA_2;inference=ab initio prediction:Prodigal:2.6,similar to AA sequence:UniProtKB:Q9WZ31;locus_tag=ELAGFFLI_01699;product=Cobalt/magnesium transport protein CorA
tig00000001	Prodigal:2.6	CDS	2063557	2064816	.	-	0	ID=ELAGFFLI_01700;inference=ab initio prediction:Prodigal:2.6;locus_tag=ELAGFFLI_01700;product=hypothetical protein
tig00000001	Prodigal:2.6	CDS	2064813	2065691	.	-	0	ID=ELAGFFLI_01701;Name=corC;db_xref=COG:COG4535;gene=corC;inference=ab initio prediction:Prodigal:2.6,similar to AA sequence:UniProtKB:P0AE78;locus_tag=ELAGFFLI_01701;product=Magnesium and cobalt efflux protein CorC
tig00000001	Prodigal:2.6	CDS	2065788	2066306	.	-	0	ID=ELAGFFLI_01702;inference=ab initio prediction:Prodigal:2.6;locus_tag=ELAGFFLI_01702;product=hypothetical protein
tig00000001	Prodigal:2.6	CDS	2066306	2066791	.	-	0	ID=ELAGFFLI_01703;eC_number=3.1.-.-;Name=ybeY;db_xref=COG:COG0319;gene=ybeY;inference=ab initio prediction:Prodigal:2.6,similar to AA sequence:UniProtKB:P71335;locus_tag=ELAGFFLI_01703;product=Endoribonuclease YbeY
tig00000001	Prodigal:2.6	CDS	2067012	2068160	.	-	0	ID=ELAGFFLI_01704;Name=ybeZ;db_xref=COG:COG1702;gene=ybeZ;inference=ab initio prediction:Prodigal:2.6,similar to AA sequence:UniProtKB:P0A9K3;locus_tag=ELAGFFLI_01704;product=PhoH-like protein
tig00000001	Prodigal:2.6	CDS	2068529	2069998	.	-	0	ID=ELAGFFLI_01705;eC_number=2.8.4.3;Name=miaB;db_xref=COG:COG0621;gene=miaB;inference=ab initio prediction:Prodigal:2.6,similar to AA sequence:UniProtKB:Q9RCI2;locus_tag=ELAGFFLI_01705;product=tRNA-2-methylthio-N(6)-dimethylallyladenosine synthase
tig00000001	Prodigal:2.6	CDS	2070068	2070682	.	-	0	ID=ELAGFFLI_01706;eC_number=1.8.4.-;Name=yfcG_2;db_xref=COG:COG0625;gene=yfcG_2;inference=ab initio prediction:Prodigal:2.6,similar to AA sequence:UniProtKB:P77526;locus_tag=ELAGFFLI_01706;product=Disulfide-bond oxidoreductase YfcG
tig00000001	Prodigal:2.6	CDS	2070745	2071263	.	+	0	ID=ELAGFFLI_01707;inference=ab initio prediction:Prodigal:2.6;locus_tag=ELAGFFLI_01707;product=hypothetical protein
tig00000001	Prodigal:2.6	CDS	2071313	2072305	.	+	0	ID=ELAGFFLI_01708;Name=mltF;gene=mltF;inference=ab initio prediction:Prodigal:2.6,protein motif:HAMAP:MF_02016;locus_tag=ELAGFFLI_01708;product=Membrane-bound lytic murein transglycosylase F
tig00000001	Prodigal:2.6	CDS	2072483	2073127	.	+	0	ID=ELAGFFLI_01709;eC_number=1.10.2.2;Name=petA;db_xref=COG:COG0723;gene=petA;inference=ab initio prediction:Prodigal:2.6,similar to AA sequence:UniProtKB:P23136;locus_tag=ELAGFFLI_01709;product=Ubiquinol-cytochrome c reductase iron-sulfur subunit
tig00000001	Prodigal:2.6	CDS	2073127	2074386	.	+	0	ID=ELAGFFLI_01710;Name=petB;db_xref=COG:COG1290;gene=petB;inference=ab initio prediction:Prodigal:2.6,similar to AA sequence:UniProtKB:P23134;locus_tag=ELAGFFLI_01710;product=Cytochrome b
tig00000001	Prodigal:2.6	CDS	2074379	2075137	.	+	0	ID=ELAGFFLI_01711;Name=petC;db_xref=COG:COG2857;gene=petC;inference=ab initio prediction:Prodigal:2.6,similar to AA sequence:UniProtKB:Q82W83;locus_tag=ELAGFFLI_01711;product=Ammonia monooxygenase gamma subunit
tig00000001	Prodigal:2.6	CDS	2075863	2076498	.	+	0	ID=ELAGFFLI_01712;Name=sspA;db_xref=COG:COG0625;gene=sspA;inference=ab initio prediction:Prodigal:2.6,similar to AA sequence:UniProtKB:P0ACA3;locus_tag=ELAGFFLI_01712;product=Stringent starvation protein A
tig00000001	Prodigal:2.6	CDS	2076577	2077020	.	+	0	ID=ELAGFFLI_01713;Name=sspB;db_xref=COG:COG2969;gene=sspB;inference=ab initio prediction:Prodigal:2.6,similar to AA sequence:UniProtKB:P0AFZ3;locus_tag=ELAGFFLI_01713;product=Stringent starvation protein B
tig00000001	Prodigal:2.6	CDS	2077271	2077615	.	-	0	ID=ELAGFFLI_01714;inference=ab initio prediction:Prodigal:2.6;locus_tag=ELAGFFLI_01714;product=hypothetical protein
tig00000001	Prodigal:2.6	CDS	2078046	2082518	.	+	0	ID=ELAGFFLI_01715;eC_number=3.6.4.13;Name=srmB;gene=srmB;inference=ab initio prediction:Prodigal:2.6,protein motif:HAMAP:MF_00967;locus_tag=ELAGFFLI_01715;product=ATP-dependent RNA helicase SrmB
tig00000001	Prodigal:2.6	CDS	2082458	2083078	.	-	0	ID=ELAGFFLI_01716;eC_number=3.2.2.-;inference=ab initio prediction:Prodigal:2.6,protein motif:HAMAP:MF_00527;locus_tag=ELAGFFLI_01716;product=Putative 3-methyladenine DNA glycosylase
tig00000001	Prodigal:2.6	CDS	2083395	2085053	.	+	0	ID=ELAGFFLI_01717;Name=trg;db_xref=COG:COG0840;gene=trg;inference=ab initio prediction:Prodigal:2.6,similar to AA sequence:UniProtKB:P05704;locus_tag=ELAGFFLI_01717;product=Methyl-accepting chemotaxis protein III
tig00000001	Prodigal:2.6	CDS	2085065	2085574	.	+	0	ID=ELAGFFLI_01718;Name=cheW_1;db_xref=COG:COG0835;gene=cheW_1;inference=ab initio prediction:Prodigal:2.6,similar to AA sequence:UniProtKB:P0A964;locus_tag=ELAGFFLI_01718;product=Chemotaxis protein CheW
tig00000001	Prodigal:2.6	CDS	2085625	2086710	.	-	0	ID=ELAGFFLI_01719;inference=ab initio prediction:Prodigal:2.6;locus_tag=ELAGFFLI_01719;product=hypothetical protein
tig00000001	Prodigal:2.6	CDS	2087069	2087245	.	-	0	ID=ELAGFFLI_01720;inference=ab initio prediction:Prodigal:2.6;locus_tag=ELAGFFLI_01720;product=hypothetical protein
tig00000001	Aragorn:1.2	tRNA	2087443	2087518	.	-	.	ID=ELAGFFLI_01721;inference=COORDINATES:profile:Aragorn:1.2;locus_tag=ELAGFFLI_01721;product=tRNA-Ala(cgc)
tig00000001	Prodigal:2.6	CDS	2087624	2088025	.	-	0	ID=ELAGFFLI_01722;inference=ab initio prediction:Prodigal:2.6;locus_tag=ELAGFFLI_01722;product=hypothetical protein
tig00000001	Prodigal:2.6	CDS	2088260	2089354	.	-	0	ID=ELAGFFLI_01723;eC_number=3.1.13.5;Name=rnd;db_xref=COG:COG0349;gene=rnd;inference=ab initio prediction:Prodigal:2.6,similar to AA sequence:UniProtKB:P09155;locus_tag=ELAGFFLI_01723;product=Ribonuclease D
tig00000001	Prodigal:2.6	CDS	2089452	2091317	.	+	0	ID=ELAGFFLI_01724;eC_number=1.14.99.-;Name=egtB_2;gene=egtB_2;inference=ab initio prediction:Prodigal:2.6,protein motif:HAMAP:MF_02035;locus_tag=ELAGFFLI_01724;product=Hercynine oxygenase
tig00000001	Prodigal:2.6	CDS	2091579	2092832	.	+	0	ID=ELAGFFLI_01725;inference=ab initio prediction:Prodigal:2.6;locus_tag=ELAGFFLI_01725;product=hypothetical protein
tig00000001	Prodigal:2.6	CDS	2093419	2094756	.	-	0	ID=ELAGFFLI_01726;eC_number=3.1.11.6;Name=xseA;db_xref=COG:COG1570;gene=xseA;inference=ab initio prediction:Prodigal:2.6,similar to AA sequence:UniProtKB:P04994;locus_tag=ELAGFFLI_01726;product=Exodeoxyribonuclease 7 large subunit
tig00000001	Prodigal:2.6	CDS	2094811	2095878	.	-	0	ID=ELAGFFLI_01727;eC_number=1.17.99.6;Name=queG;db_xref=COG:COG1600;gene=queG;inference=ab initio prediction:Prodigal:2.6,similar to AA sequence:UniProtKB:P97030;locus_tag=ELAGFFLI_01727;product=Epoxyqueuosine reductase
tig00000001	Prodigal:2.6	CDS	2095903	2097390	.	+	0	ID=ELAGFFLI_01728;Name=nnr;db_xref=COG:COG0062;gene=nnr;inference=ab initio prediction:Prodigal:2.6,similar to AA sequence:UniProtKB:P31806;locus_tag=ELAGFFLI_01728;product=Bifunctional NAD(P)H-hydrate repair enzyme Nnr
tig00000001	Prodigal:2.6	CDS	2097387	2097887	.	+	0	ID=ELAGFFLI_01729;Name=tsaE;db_xref=COG:COG0802;gene=tsaE;inference=ab initio prediction:Prodigal:2.6,similar to AA sequence:UniProtKB:P0AF67;locus_tag=ELAGFFLI_01729;product=tRNA threonylcarbamoyladenosine biosynthesis protein TsaE
tig00000001	Prodigal:2.6	CDS	2097958	2099685	.	+	0	ID=ELAGFFLI_01730;inference=ab initio prediction:Prodigal:2.6;locus_tag=ELAGFFLI_01730;product=hypothetical protein
tig00000001	Prodigal:2.6	CDS	2099823	2101685	.	+	0	ID=ELAGFFLI_01731;Name=mutL;gene=mutL;inference=ab initio prediction:Prodigal:2.6,similar to AA sequence:UniProtKB:Q5F8M6;locus_tag=ELAGFFLI_01731;product=DNA mismatch repair protein MutL
tig00000001	Prodigal:2.6	CDS	2101685	2102623	.	+	0	ID=ELAGFFLI_01732;inference=ab initio prediction:Prodigal:2.6;locus_tag=ELAGFFLI_01732;product=hypothetical protein
tig00000001	Prodigal:2.6	CDS	2102724	2103605	.	+	0	ID=ELAGFFLI_01733;inference=ab initio prediction:Prodigal:2.6;locus_tag=ELAGFFLI_01733;product=hypothetical protein
tig00000001	Prodigal:2.6	CDS	2103653	2104243	.	-	0	ID=ELAGFFLI_01734;inference=ab initio prediction:Prodigal:2.6;locus_tag=ELAGFFLI_01734;product=hypothetical protein
tig00000001	Prodigal:2.6	CDS	2104401	2105141	.	-	0	ID=ELAGFFLI_01735;eC_number=1.1.1.36;Name=phaB_2;gene=phaB_2;inference=ab initio prediction:Prodigal:2.6,similar to AA sequence:UniProtKB:P14697;locus_tag=ELAGFFLI_01735;product=Acetoacetyl-CoA reductase
tig00000001	Prodigal:2.6	CDS	2105255	2106121	.	-	0	ID=ELAGFFLI_01736;eC_number=6.1.1.-;Name=gluQ;db_xref=COG:COG0008;gene=gluQ;inference=ab initio prediction:Prodigal:2.6,similar to AA sequence:UniProtKB:P27305;locus_tag=ELAGFFLI_01736;product=Glutamyl-Q tRNA(Asp) synthetase
tig00000001	Prodigal:2.6	CDS	2106220	2107098	.	+	0	ID=ELAGFFLI_01737;eC_number=3.4.24.-;Name=htpX;db_xref=COG:COG0501;gene=htpX;inference=ab initio prediction:Prodigal:2.6,similar to AA sequence:UniProtKB:Q9PA93;locus_tag=ELAGFFLI_01737;product=Protease HtpX
tig00000001	Prodigal:2.6	CDS	2107512	2109581	.	-	0	ID=ELAGFFLI_01738;inference=ab initio prediction:Prodigal:2.6;locus_tag=ELAGFFLI_01738;product=hypothetical protein
tig00000001	Prodigal:2.6	CDS	2109699	2110880	.	-	0	ID=ELAGFFLI_01739;db_xref=COG:COG2081;inference=ab initio prediction:Prodigal:2.6,similar to AA sequence:UniProtKB:P44941;locus_tag=ELAGFFLI_01739;product=putative protein
tig00000001	Prodigal:2.6	CDS	2110877	2111425	.	-	0	ID=ELAGFFLI_01740;Name=yaeQ;db_xref=COG:COG4681;gene=yaeQ;inference=ab initio prediction:Prodigal:2.6,similar to AA sequence:UniProtKB:P0AA97;locus_tag=ELAGFFLI_01740;product=putative protein YaeQ
tig00000001	Prodigal:2.6	CDS	2111488	2111967	.	-	0	ID=ELAGFFLI_01741;inference=ab initio prediction:Prodigal:2.6,similar to AA sequence:UniProtKB:P0A8D3;locus_tag=ELAGFFLI_01741;note=UPF0178 protein YaiI;product=hypothetical protein
tig00000001	Prodigal:2.6	CDS	2112236	2112445	.	+	0	ID=ELAGFFLI_01742;Name=cspA_2;db_xref=COG:COG1278;gene=cspA_2;inference=ab initio prediction:Prodigal:2.6,similar to AA sequence:UniProtKB:P95459;locus_tag=ELAGFFLI_01742;product=Major cold shock protein CspA
tig00000001	Prodigal:2.6	CDS	2112623	2113321	.	+	0	ID=ELAGFFLI_01743;eC_number=1.8.4.-;Name=yfcG_3;db_xref=COG:COG0625;gene=yfcG_3;inference=ab initio prediction:Prodigal:2.6,similar to AA sequence:UniProtKB:P77526;locus_tag=ELAGFFLI_01743;product=Disulfide-bond oxidoreductase YfcG
tig00000001	Prodigal:2.6	CDS	2113461	2114327	.	-	0	ID=ELAGFFLI_01744;inference=ab initio prediction:Prodigal:2.6;locus_tag=ELAGFFLI_01744;product=hypothetical protein
tig00000001	Prodigal:2.6	CDS	2114502	2116058	.	+	0	ID=ELAGFFLI_01745;inference=ab initio prediction:Prodigal:2.6;locus_tag=ELAGFFLI_01745;product=hypothetical protein
tig00000001	Prodigal:2.6	CDS	2116120	2116713	.	+	0	ID=ELAGFFLI_01746;eC_number=2.4.2.7;Name=apt;gene=apt;inference=ab initio prediction:Prodigal:2.6,protein motif:HAMAP:MF_00004;locus_tag=ELAGFFLI_01746;product=Adenine phosphoribosyltransferase
tig00000001	Prodigal:2.6	CDS	2116848	2118224	.	-	0	ID=ELAGFFLI_01747;eC_number=3.6.4.13;Name=dbpA_3;db_xref=COG:COG0513;gene=dbpA_3;inference=ab initio prediction:Prodigal:2.6,similar to AA sequence:UniProtKB:P21693;locus_tag=ELAGFFLI_01747;product=ATP-dependent RNA helicase DbpA
tig00000001	Prodigal:2.6	CDS	2118325	2120220	.	+	0	ID=ELAGFFLI_01748;Name=uup;db_xref=COG:COG0488;gene=uup;inference=ab initio prediction:Prodigal:2.6,similar to AA sequence:UniProtKB:P43672;locus_tag=ELAGFFLI_01748;product=ABC transporter ATP-binding protein uup
tig00000001	Prodigal:2.6	CDS	2120730	2121155	.	-	0	ID=ELAGFFLI_01749;inference=ab initio prediction:Prodigal:2.6;locus_tag=ELAGFFLI_01749;product=hypothetical protein
tig00000001	Prodigal:2.6	CDS	2121152	2121601	.	-	0	ID=ELAGFFLI_01750;inference=ab initio prediction:Prodigal:2.6;locus_tag=ELAGFFLI_01750;product=hypothetical protein
tig00000001	Prodigal:2.6	CDS	2121868	2122479	.	+	0	ID=ELAGFFLI_01751;eC_number=1.15.1.1;Name=sodB_1;gene=sodB_1;inference=ab initio prediction:Prodigal:2.6,similar to AA sequence:UniProtKB:P23744;locus_tag=ELAGFFLI_01751;product=Superoxide dismutase [Mn/Fe]
tig00000001	Prodigal:2.6	CDS	2122639	2123472	.	-	0	ID=ELAGFFLI_01752;eC_number=3.1.3.25;Name=suhB;db_xref=COG:COG0483;gene=suhB;inference=ab initio prediction:Prodigal:2.6,similar to AA sequence:UniProtKB:P0ADG4;locus_tag=ELAGFFLI_01752;product=Inositol-1-monophosphatase
tig00000001	Prodigal:2.6	CDS	2123590	2124357	.	+	0	ID=ELAGFFLI_01753;eC_number=2.1.1.-;db_xref=COG:COG0565;inference=ab initio prediction:Prodigal:2.6,similar to AA sequence:UniProtKB:P44676;locus_tag=ELAGFFLI_01753;product=putative tRNA/rRNA methyltransferase
tig00000001	Prodigal:2.6	CDS	2124477	2125337	.	+	0	ID=ELAGFFLI_01754;inference=ab initio prediction:Prodigal:2.6;locus_tag=ELAGFFLI_01754;product=hypothetical protein
tig00000001	Prodigal:2.6	CDS	2125334	2127451	.	+	0	ID=ELAGFFLI_01755;inference=ab initio prediction:Prodigal:2.6;locus_tag=ELAGFFLI_01755;product=hypothetical protein
tig00000001	Prodigal:2.6	CDS	2127584	2128612	.	-	0	ID=ELAGFFLI_01756;eC_number=5.4.3.-;Name=epmB;db_xref=COG:COG1509;gene=epmB;inference=ab initio prediction:Prodigal:2.6,similar to AA sequence:UniProtKB:P39280;locus_tag=ELAGFFLI_01756;product=L-lysine 2%2C3-aminomutase
tig00000001	Prodigal:2.6	CDS	2128716	2129282	.	+	0	ID=ELAGFFLI_01757;Name=efp;db_xref=COG:COG0231;gene=efp;inference=ab initio prediction:Prodigal:2.6,similar to AA sequence:UniProtKB:P0A6N4;locus_tag=ELAGFFLI_01757;product=Elongation factor P
tig00000001	Prodigal:2.6	CDS	2129288	2130136	.	+	0	ID=ELAGFFLI_01758;inference=ab initio prediction:Prodigal:2.6;locus_tag=ELAGFFLI_01758;product=hypothetical protein
tig00000001	Prodigal:2.6	CDS	2130155	2131492	.	+	0	ID=ELAGFFLI_01759;eC_number=3.5.4.28;Name=mtaD;db_xref=COG:COG0402;gene=mtaD;inference=ab initio prediction:Prodigal:2.6,similar to AA sequence:UniProtKB:Q9X034;locus_tag=ELAGFFLI_01759;product=5-methylthioadenosine/S-adenosylhomocysteine deaminase
tig00000001	Prodigal:2.6	CDS	2131522	2132241	.	+	0	ID=ELAGFFLI_01760;eC_number=2.1.1.222;Name=ubiG;db_xref=COG:COG2227;gene=ubiG;inference=ab initio prediction:Prodigal:2.6,similar to AA sequence:UniProtKB:P17993;locus_tag=ELAGFFLI_01760;product=Ubiquinone biosynthesis O-methyltransferase
tig00000001	Prodigal:2.6	CDS	2132297	2133022	.	+	0	ID=ELAGFFLI_01761;eC_number=3.1.3.-;Name=mupP;db_xref=COG:COG0546;gene=mupP;inference=ab initio prediction:Prodigal:2.6,similar to AA sequence:UniProtKB:Q88M11;locus_tag=ELAGFFLI_01761;product=N-acetylmuramic acid 6-phosphate phosphatase
tig00000001	Prodigal:2.6	CDS	2133051	2133740	.	+	0	ID=ELAGFFLI_01762;inference=ab initio prediction:Prodigal:2.6;locus_tag=ELAGFFLI_01762;product=hypothetical protein
tig00000001	Prodigal:2.6	CDS	2134373	2136043	.	-	0	ID=ELAGFFLI_01763;eC_number=3.2.1.15;Name=pglA;gene=pglA;inference=ab initio prediction:Prodigal:2.6,similar to AA sequence:UniProtKB:P20041;locus_tag=ELAGFFLI_01763;product=Polygalacturonase
tig00000001	Prodigal:2.6	CDS	2136815	2137621	.	-	0	ID=ELAGFFLI_01764;db_xref=COG:COG3039;inference=ab initio prediction:Prodigal:2.6,similar to AA sequence:ISfinder:ISAzo23;locus_tag=ELAGFFLI_01764;product=IS5 family transposase ISAzo23
tig00000001	Prodigal:2.6	CDS	2137870	2138886	.	-	0	ID=ELAGFFLI_01765;eC_number=4.2.2.22;Name=pelA;db_xref=COG:COG3866;gene=pelA;inference=ab initio prediction:Prodigal:2.6,similar to AA sequence:UniProtKB:Q9WYR4;locus_tag=ELAGFFLI_01765;product=Pectate trisaccharide-lyase
tig00000001	Prodigal:2.6	CDS	2139182	2140207	.	-	0	ID=ELAGFFLI_01766;inference=ab initio prediction:Prodigal:2.6;locus_tag=ELAGFFLI_01766;product=hypothetical protein
tig00000001	Prodigal:2.6	CDS	2140641	2141129	.	+	0	ID=ELAGFFLI_01767;inference=ab initio prediction:Prodigal:2.6;locus_tag=ELAGFFLI_01767;product=hypothetical protein
tig00000001	Prodigal:2.6	CDS	2141314	2141604	.	+	0	ID=ELAGFFLI_01768;inference=ab initio prediction:Prodigal:2.6;locus_tag=ELAGFFLI_01768;product=hypothetical protein
tig00000001	Prodigal:2.6	CDS	2141796	2142158	.	+	0	ID=ELAGFFLI_01769;inference=ab initio prediction:Prodigal:2.6;locus_tag=ELAGFFLI_01769;product=hypothetical protein
tig00000001	Prodigal:2.6	CDS	2142118	2142576	.	+	0	ID=ELAGFFLI_01770;inference=ab initio prediction:Prodigal:2.6;locus_tag=ELAGFFLI_01770;product=hypothetical protein
tig00000001	Prodigal:2.6	CDS	2142663	2143511	.	-	0	ID=ELAGFFLI_01771;eC_number=4.3.1.7;Name=eutC;db_xref=COG:COG4302;gene=eutC;inference=ab initio prediction:Prodigal:2.6,similar to AA sequence:UniProtKB:P19636;locus_tag=ELAGFFLI_01771;product=Ethanolamine ammonia-lyase light chain
tig00000001	Prodigal:2.6	CDS	2143511	2144917	.	-	0	ID=ELAGFFLI_01772;eC_number=4.3.1.7;Name=eutB;db_xref=COG:COG4303;gene=eutB;inference=ab initio prediction:Prodigal:2.6,similar to AA sequence:UniProtKB:P0AEJ6;locus_tag=ELAGFFLI_01772;product=Ethanolamine ammonia-lyase heavy chain
tig00000001	Prodigal:2.6	CDS	2144914	2146269	.	-	0	ID=ELAGFFLI_01773;Name=yhdG_1;db_xref=COG:COG0531;gene=yhdG_1;inference=ab initio prediction:Prodigal:2.6,similar to AA sequence:UniProtKB:O07576;locus_tag=ELAGFFLI_01773;product=putative amino acid permease YhdG
tig00000001	Prodigal:2.6	CDS	2146635	2147474	.	-	0	ID=ELAGFFLI_01774;inference=ab initio prediction:Prodigal:2.6;locus_tag=ELAGFFLI_01774;product=hypothetical protein
tig00000001	Prodigal:2.6	CDS	2147474	2148823	.	-	0	ID=ELAGFFLI_01775;eC_number=3.5.2.5;Name=allB;db_xref=COG:COG0044;gene=allB;inference=ab initio prediction:Prodigal:2.6,similar to AA sequence:UniProtKB:O32137;locus_tag=ELAGFFLI_01775;product=Allantoinase
tig00000001	Prodigal:2.6	CDS	2149204	2150244	.	+	0	ID=ELAGFFLI_01776;Name=dksA;gene=dksA;inference=ab initio prediction:Prodigal:2.6,protein motif:HAMAP:MF_00926;locus_tag=ELAGFFLI_01776;product=RNA polymerase-binding transcription factor DksA
tig00000001	Prodigal:2.6	CDS	2150384	2151637	.	-	0	ID=ELAGFFLI_01777;Name=entS;db_xref=COG:COG0477;gene=entS;inference=ab initio prediction:Prodigal:2.6,similar to AA sequence:UniProtKB:P24077;locus_tag=ELAGFFLI_01777;product=Enterobactin exporter EntS
tig00000001	Prodigal:2.6	CDS	2151634	2152071	.	-	0	ID=ELAGFFLI_01778;Name=sufE;db_xref=COG:COG2166;gene=sufE;inference=ab initio prediction:Prodigal:2.6,similar to AA sequence:UniProtKB:Q9EXP1;locus_tag=ELAGFFLI_01778;product=Cysteine desulfuration protein SufE
tig00000001	Prodigal:2.6	CDS	2152314	2153753	.	-	0	ID=ELAGFFLI_01779;eC_number=6.1.1.16;Name=cysS;db_xref=COG:COG0215;gene=cysS;inference=ab initio prediction:Prodigal:2.6,similar to AA sequence:UniProtKB:Q06752;locus_tag=ELAGFFLI_01779;product=Cysteine--tRNA ligase
tig00000001	Prodigal:2.6	CDS	2153829	2154452	.	+	0	ID=ELAGFFLI_01780;inference=ab initio prediction:Prodigal:2.6;locus_tag=ELAGFFLI_01780;product=hypothetical protein
tig00000001	Prodigal:2.6	CDS	2154765	2155796	.	+	0	ID=ELAGFFLI_01781;eC_number=2.1.3.9;Name=argF';db_xref=COG:COG0078;gene=argF';inference=ab initio prediction:Prodigal:2.6,similar to AA sequence:UniProtKB:Q8P8J2;locus_tag=ELAGFFLI_01781;product=N-acetylornithine carbamoyltransferase
tig00000001	Prodigal:2.6	CDS	2155852	2157090	.	+	0	ID=ELAGFFLI_01782;eC_number=6.3.4.5;Name=argG;db_xref=COG:COG0137;gene=argG;inference=ab initio prediction:Prodigal:2.6,similar to AA sequence:UniProtKB:P9WPW7;locus_tag=ELAGFFLI_01782;product=Argininosuccinate synthase
tig00000001	Prodigal:2.6	CDS	2157106	2157315	.	+	0	ID=ELAGFFLI_01783;inference=ab initio prediction:Prodigal:2.6;locus_tag=ELAGFFLI_01783;product=hypothetical protein
tig00000001	Prodigal:2.6	CDS	2157326	2158426	.	+	0	ID=ELAGFFLI_01784;eC_number=3.5.1.16;Name=argE;gene=argE;inference=ab initio prediction:Prodigal:2.6,similar to AA sequence:UniProtKB:Q9K4Z2;locus_tag=ELAGFFLI_01784;product=Acetylornithine deacetylase
tig00000001	Prodigal:2.6	CDS	2158501	2159844	.	+	0	ID=ELAGFFLI_01785;eC_number=2.7.2.8;Name=argB;gene=argB;inference=ab initio prediction:Prodigal:2.6,similar to AA sequence:UniProtKB:Q87EL2;locus_tag=ELAGFFLI_01785;product=Acetylglutamate kinase
tig00000001	Prodigal:2.6	CDS	2159850	2160461	.	+	0	ID=ELAGFFLI_01786;inference=ab initio prediction:Prodigal:2.6;locus_tag=ELAGFFLI_01786;product=hypothetical protein
tig00000001	Prodigal:2.6	CDS	2160458	2161408	.	+	0	ID=ELAGFFLI_01787;eC_number=1.2.1.38;Name=argC;db_xref=COG:COG0002;gene=argC;inference=ab initio prediction:Prodigal:2.6,similar to AA sequence:UniProtKB:Q9X2A2;locus_tag=ELAGFFLI_01787;product=N-acetyl-gamma-glutamyl-phosphate reductase
tig00000001	Prodigal:2.6	CDS	2161533	2162828	.	+	0	ID=ELAGFFLI_01788;eC_number=4.3.2.1;Name=argH;db_xref=COG:COG0165;gene=argH;inference=ab initio prediction:Prodigal:2.6,similar to AA sequence:UniProtKB:Q5SLL0;locus_tag=ELAGFFLI_01788;product=Argininosuccinate lyase
tig00000001	Prodigal:2.6	CDS	2162828	2163193	.	+	0	ID=ELAGFFLI_01789;inference=ab initio prediction:Prodigal:2.6;locus_tag=ELAGFFLI_01789;product=hypothetical protein
tig00000001	Prodigal:2.6	CDS	2163193	2163453	.	+	0	ID=ELAGFFLI_01790;inference=ab initio prediction:Prodigal:2.6;locus_tag=ELAGFFLI_01790;product=hypothetical protein
tig00000001	Prodigal:2.6	CDS	2163467	2164621	.	+	0	ID=ELAGFFLI_01791;eC_number=2.7.2.11;Name=proB;db_xref=COG:COG0263;gene=proB;inference=ab initio prediction:Prodigal:2.6,similar to AA sequence:UniProtKB:P0A7B5;locus_tag=ELAGFFLI_01791;product=Glutamate 5-kinase
tig00000001	Prodigal:2.6	CDS	2164704	2165996	.	+	0	ID=ELAGFFLI_01792;eC_number=1.2.1.41;Name=proA_1;db_xref=COG:COG0014;gene=proA_1;inference=ab initio prediction:Prodigal:2.6,similar to AA sequence:UniProtKB:Q9WYC9;locus_tag=ELAGFFLI_01792;product=Gamma-glutamyl phosphate reductase
tig00000001	Prodigal:2.6	CDS	2166193	2168106	.	+	0	ID=ELAGFFLI_01793;eC_number=3.1.1.84;Name=cocE;gene=cocE;inference=ab initio prediction:Prodigal:2.6,similar to AA sequence:UniProtKB:Q9L9D7;locus_tag=ELAGFFLI_01793;product=Cocaine esterase
tig00000001	Prodigal:2.6	CDS	2168087	2169352	.	-	0	ID=ELAGFFLI_01794;Name=yycB;db_xref=COG:COG2807;gene=yycB;inference=ab initio prediction:Prodigal:2.6,similar to AA sequence:UniProtKB:P37482;locus_tag=ELAGFFLI_01794;product=putative transporter YycB
tig00000001	Aragorn:1.2	tRNA	2169437	2169513	.	-	.	ID=ELAGFFLI_01795;inference=COORDINATES:profile:Aragorn:1.2;locus_tag=ELAGFFLI_01795;product=tRNA-Pro(cgg)
tig00000001	Prodigal:2.6	CDS	2169573	2169683	.	-	0	ID=ELAGFFLI_01796;inference=ab initio prediction:Prodigal:2.6;locus_tag=ELAGFFLI_01796;product=hypothetical protein
tig00000001	Prodigal:2.6	CDS	2169777	2170928	.	-	0	ID=ELAGFFLI_01797;eC_number=1.10.3.14;Name=cydB_2;db_xref=COG:COG1294;gene=cydB_2;inference=ab initio prediction:Prodigal:2.6,similar to AA sequence:UniProtKB:P0ABK2;locus_tag=ELAGFFLI_01797;product=Cytochrome bd-I ubiquinol oxidase subunit 2
tig00000001	Prodigal:2.6	CDS	2170944	2172566	.	-	0	ID=ELAGFFLI_01798;eC_number=1.10.3.-;Name=cydA;db_xref=COG:COG1271;gene=cydA;inference=ab initio prediction:Prodigal:2.6,similar to AA sequence:UniProtKB:Q09049;locus_tag=ELAGFFLI_01798;product=Cytochrome bd ubiquinol oxidase subunit 1
tig00000001	Prodigal:2.6	CDS	2172725	2174455	.	+	0	ID=ELAGFFLI_01799;Name=cydD;db_xref=COG:COG4988;gene=cydD;inference=ab initio prediction:Prodigal:2.6,similar to AA sequence:UniProtKB:P29018;locus_tag=ELAGFFLI_01799;product=ATP-binding/permease protein CydD
tig00000001	Prodigal:2.6	CDS	2174452	2176128	.	+	0	ID=ELAGFFLI_01800;eC_number=3.4.22.-;Name=lagD;gene=lagD;inference=ab initio prediction:Prodigal:2.6,similar to AA sequence:UniProtKB:P59852;locus_tag=ELAGFFLI_01800;product=Lactococcin-G-processing and transport ATP-binding protein LagD
tig00000001	Prodigal:2.6	CDS	2176264	2176668	.	-	0	ID=ELAGFFLI_01801;inference=ab initio prediction:Prodigal:2.6;locus_tag=ELAGFFLI_01801;product=hypothetical protein
tig00000001	Prodigal:2.6	CDS	2176680	2177882	.	-	0	ID=ELAGFFLI_01802;eC_number=2.3.1.-;db_xref=COG:COG2021;inference=ab initio prediction:Prodigal:2.6,similar to AA sequence:UniProtKB:Q8P8L2;locus_tag=ELAGFFLI_01802;product=Serine O-succinyltransferase
tig00000001	Prodigal:2.6	CDS	2178579	2179592	.	-	0	ID=ELAGFFLI_01803;inference=ab initio prediction:Prodigal:2.6;locus_tag=ELAGFFLI_01803;product=hypothetical protein
tig00000001	Prodigal:2.6	CDS	2179592	2180026	.	-	0	ID=ELAGFFLI_01804;inference=ab initio prediction:Prodigal:2.6;locus_tag=ELAGFFLI_01804;product=hypothetical protein
tig00000001	Prodigal:2.6	CDS	2180023	2180625	.	-	0	ID=ELAGFFLI_01805;Name=dsbE_1;db_xref=COG:COG0526;gene=dsbE_1;inference=ab initio prediction:Prodigal:2.6,similar to AA sequence:UniProtKB:Q9I3N1;locus_tag=ELAGFFLI_01805;product=Thiol:disulfide interchange protein DsbE
tig00000001	Prodigal:2.6	CDS	2180618	2182555	.	-	0	ID=ELAGFFLI_01806;Name=ccmF_1;db_xref=COG:COG1138;gene=ccmF_1;inference=ab initio prediction:Prodigal:2.6,similar to AA sequence:UniProtKB:P33927;locus_tag=ELAGFFLI_01806;product=Cytochrome c-type biogenesis protein CcmF
tig00000001	Prodigal:2.6	CDS	2182545	2182730	.	-	0	ID=ELAGFFLI_01807;inference=ab initio prediction:Prodigal:2.6;locus_tag=ELAGFFLI_01807;product=hypothetical protein
tig00000001	Prodigal:2.6	CDS	2182730	2183200	.	-	0	ID=ELAGFFLI_01808;Name=ccmE_1;db_xref=COG:COG2332;gene=ccmE_1;inference=ab initio prediction:Prodigal:2.6,similar to AA sequence:UniProtKB:Q8EK44;locus_tag=ELAGFFLI_01808;product=Cytochrome c-type biogenesis protein CcmE
tig00000001	Prodigal:2.6	CDS	2183197	2183370	.	-	0	ID=ELAGFFLI_01809;inference=ab initio prediction:Prodigal:2.6;locus_tag=ELAGFFLI_01809;product=hypothetical protein
tig00000001	Prodigal:2.6	CDS	2183367	2184119	.	-	0	ID=ELAGFFLI_01810;Name=ccmC_1;db_xref=COG:COG0755;gene=ccmC_1;inference=ab initio prediction:Prodigal:2.6,similar to AA sequence:UniProtKB:P0ABM1;locus_tag=ELAGFFLI_01810;product=Heme exporter protein C
tig00000001	Prodigal:2.6	CDS	2184249	2184944	.	-	0	ID=ELAGFFLI_01811;Name=ccmB;db_xref=COG:COG2386;gene=ccmB;inference=ab initio prediction:Prodigal:2.6,similar to AA sequence:UniProtKB:P0ABL8;locus_tag=ELAGFFLI_01811;product=Heme exporter protein B
tig00000001	Prodigal:2.6	CDS	2184941	2185585	.	-	0	ID=ELAGFFLI_01812;eC_number=3.6.3.41;Name=ccmA;db_xref=COG:COG4133;gene=ccmA;inference=ab initio prediction:Prodigal:2.6,similar to AA sequence:UniProtKB:P33931;locus_tag=ELAGFFLI_01812;product=Cytochrome c biogenesis ATP-binding export protein CcmA
tig00000001	Prodigal:2.6	CDS	2185802	2186950	.	+	0	ID=ELAGFFLI_01813;eC_number=2.6.1.88;Name=ybdL;db_xref=COG:COG0436;gene=ybdL;inference=ab initio prediction:Prodigal:2.6,similar to AA sequence:UniProtKB:P77806;locus_tag=ELAGFFLI_01813;product=Methionine aminotransferase
tig00000001	Prodigal:2.6	CDS	2187102	2187902	.	+	0	ID=ELAGFFLI_01814;eC_number=3.5.1.3;Name=yafV;gene=yafV;inference=ab initio prediction:Prodigal:2.6,similar to AA sequence:UniProtKB:A0A140NDS5;locus_tag=ELAGFFLI_01814;product=Omega-amidase YafV
tig00000001	Prodigal:2.6	CDS	2187996	2188766	.	-	0	ID=ELAGFFLI_01815;inference=ab initio prediction:Prodigal:2.6;locus_tag=ELAGFFLI_01815;product=hypothetical protein
tig00000001	Prodigal:2.6	CDS	2188932	2189369	.	+	0	ID=ELAGFFLI_01816;inference=ab initio prediction:Prodigal:2.6;locus_tag=ELAGFFLI_01816;product=hypothetical protein
tig00000001	Prodigal:2.6	CDS	2189765	2191399	.	-	0	ID=ELAGFFLI_01817;inference=ab initio prediction:Prodigal:2.6;locus_tag=ELAGFFLI_01817;product=hypothetical protein
tig00000001	Prodigal:2.6	CDS	2191392	2192354	.	-	0	ID=ELAGFFLI_01818;Name=scpB;gene=scpB;inference=ab initio prediction:Prodigal:2.6,protein motif:HAMAP:MF_01804;locus_tag=ELAGFFLI_01818;product=Segregation and condensation protein B
tig00000001	Prodigal:2.6	CDS	2192368	2193273	.	-	0	ID=ELAGFFLI_01819;Name=scpA;gene=scpA;inference=ab initio prediction:Prodigal:2.6,protein motif:HAMAP:MF_01805;locus_tag=ELAGFFLI_01819;product=Segregation and condensation protein A
tig00000001	Prodigal:2.6	CDS	2193642	2193938	.	+	0	ID=ELAGFFLI_01820;Name=yciI;db_xref=COG:COG2350;gene=yciI;inference=ab initio prediction:Prodigal:2.6,similar to AA sequence:UniProtKB:P0AB55;locus_tag=ELAGFFLI_01820;product=Protein YciI
tig00000001	Prodigal:2.6	CDS	2193935	2194204	.	+	0	ID=ELAGFFLI_01821;Name=bolA;db_xref=COG:COG0271;gene=bolA;inference=ab initio prediction:Prodigal:2.6,similar to AA sequence:UniProtKB:P0ABE2;locus_tag=ELAGFFLI_01821;product=DNA-binding transcriptional regulator BolA
tig00000001	Prodigal:2.6	CDS	2194529	2195551	.	+	0	ID=ELAGFFLI_01822;Name=rbsR;db_xref=COG:COG1609;gene=rbsR;inference=ab initio prediction:Prodigal:2.6,similar to AA sequence:UniProtKB:P0ACQ0;locus_tag=ELAGFFLI_01822;product=Ribose operon repressor
tig00000001	Prodigal:2.6	CDS	2195704	2198682	.	+	0	ID=ELAGFFLI_01823;inference=ab initio prediction:Prodigal:2.6;locus_tag=ELAGFFLI_01823;product=hypothetical protein
tig00000001	Prodigal:2.6	CDS	2198783	2200420	.	+	0	ID=ELAGFFLI_01824;inference=ab initio prediction:Prodigal:2.6;locus_tag=ELAGFFLI_01824;product=hypothetical protein
tig00000001	Prodigal:2.6	CDS	2200424	2201782	.	+	0	ID=ELAGFFLI_01825;inference=ab initio prediction:Prodigal:2.6;locus_tag=ELAGFFLI_01825;product=hypothetical protein
tig00000001	Prodigal:2.6	CDS	2201779	2202663	.	+	0	ID=ELAGFFLI_01826;Name=lacF;gene=lacF;inference=ab initio prediction:Prodigal:2.6,similar to AA sequence:UniProtKB:P29823;locus_tag=ELAGFFLI_01826;product=Lactose transport system permease protein LacF
tig00000001	Prodigal:2.6	CDS	2202660	2203496	.	+	0	ID=ELAGFFLI_01827;Name=araQ;db_xref=COG:COG0395;gene=araQ;inference=ab initio prediction:Prodigal:2.6,similar to AA sequence:UniProtKB:P94530;locus_tag=ELAGFFLI_01827;product=L-arabinose transport system permease protein AraQ
tig00000001	Prodigal:2.6	CDS	2203493	2206660	.	+	0	ID=ELAGFFLI_01828;inference=ab initio prediction:Prodigal:2.6;locus_tag=ELAGFFLI_01828;product=hypothetical protein
tig00000001	Prodigal:2.6	CDS	2206720	2207643	.	+	0	ID=ELAGFFLI_01829;inference=ab initio prediction:Prodigal:2.6;locus_tag=ELAGFFLI_01829;product=hypothetical protein
tig00000001	Prodigal:2.6	CDS	2207774	2208994	.	-	0	ID=ELAGFFLI_01830;inference=ab initio prediction:Prodigal:2.6;locus_tag=ELAGFFLI_01830;product=hypothetical protein
tig00000001	Prodigal:2.6	CDS	2208999	2209526	.	-	0	ID=ELAGFFLI_01831;eC_number=2.3.1.183;Name=bar;gene=bar;inference=ab initio prediction:Prodigal:2.6,similar to AA sequence:UniProtKB:P16426;locus_tag=ELAGFFLI_01831;product=Phosphinothricin N-acetyltransferase
tig00000001	Prodigal:2.6	CDS	2209531	2210415	.	-	0	ID=ELAGFFLI_01832;eC_number=3.5.1.77;inference=ab initio prediction:Prodigal:2.6,similar to AA sequence:UniProtKB:P60327;locus_tag=ELAGFFLI_01832;product=N-carbamoyl-D-amino acid hydrolase
tig00000001	Prodigal:2.6	CDS	2210493	2211527	.	-	0	ID=ELAGFFLI_01833;eC_number=3.5.3.12;Name=aguA;db_xref=COG:COG2957;gene=aguA;inference=ab initio prediction:Prodigal:2.6,similar to AA sequence:UniProtKB:Q9I6J9;locus_tag=ELAGFFLI_01833;product=Agmatine deiminase
tig00000001	Prodigal:2.6	CDS	2211619	2211954	.	-	0	ID=ELAGFFLI_01834;inference=ab initio prediction:Prodigal:2.6;locus_tag=ELAGFFLI_01834;product=hypothetical protein
tig00000001	Prodigal:2.6	CDS	2212214	2212339	.	-	0	ID=ELAGFFLI_01835;Name=ykgO;db_xref=COG:COG0257;gene=ykgO;inference=ab initio prediction:Prodigal:2.6,similar to AA sequence:UniProtKB:Q2EEQ2;locus_tag=ELAGFFLI_01835;product=50S ribosomal protein L36 2
tig00000001	Prodigal:2.6	CDS	2212511	2213194	.	+	0	ID=ELAGFFLI_01836;eC_number=2.7.4.25;Name=cmk;gene=cmk;inference=ab initio prediction:Prodigal:2.6,similar to AA sequence:UniProtKB:B1JRD8;locus_tag=ELAGFFLI_01836;product=Cytidylate kinase
tig00000001	Prodigal:2.6	CDS	2213379	2215067	.	+	0	ID=ELAGFFLI_01837;Name=rpsA;db_xref=COG:COG0539;gene=rpsA;inference=ab initio prediction:Prodigal:2.6,similar to AA sequence:UniProtKB:P0AG67;locus_tag=ELAGFFLI_01837;product=30S ribosomal protein S1
tig00000001	Prodigal:2.6	CDS	2215157	2215468	.	+	0	ID=ELAGFFLI_01838;Name=ihfB;db_xref=COG:COG0776;gene=ihfB;inference=ab initio prediction:Prodigal:2.6,similar to AA sequence:UniProtKB:P0A6Y1;locus_tag=ELAGFFLI_01838;product=Integration host factor subunit beta
tig00000001	Prodigal:2.6	CDS	2215536	2215841	.	+	0	ID=ELAGFFLI_01839;inference=ab initio prediction:Prodigal:2.6;locus_tag=ELAGFFLI_01839;product=hypothetical protein
tig00000001	Prodigal:2.6	CDS	2215848	2217026	.	+	0	ID=ELAGFFLI_01840;Name=lapB;db_xref=COG:COG2956;gene=lapB;inference=ab initio prediction:Prodigal:2.6,similar to AA sequence:UniProtKB:P0AB60;locus_tag=ELAGFFLI_01840;product=Lipopolysaccharide assembly protein B
tig00000001	Prodigal:2.6	CDS	2217026	2218000	.	+	0	ID=ELAGFFLI_01841;eC_number=2.7.8.33;Name=tagO;db_xref=COG:COG0472;gene=tagO;inference=ab initio prediction:Prodigal:2.6,similar to AA sequence:UniProtKB:O34753;locus_tag=ELAGFFLI_01841;product=putative undecaprenyl-phosphate N-acetylglucosaminyl 1-phosphate transferase
tig00000001	Prodigal:2.6	CDS	2218014	2219921	.	+	0	ID=ELAGFFLI_01842;eC_number=4.2.1.135;Name=pglF;db_xref=COG:COG1086;gene=pglF;inference=ab initio prediction:Prodigal:2.6,similar to AA sequence:UniProtKB:Q0P9D4;locus_tag=ELAGFFLI_01842;product=UDP-N-acetyl-alpha-D-glucosamine C6 dehydratase
tig00000001	Prodigal:2.6	CDS	2219921	2220814	.	+	0	ID=ELAGFFLI_01843;eC_number=2.7.7.9;Name=gtaB;db_xref=COG:COG1210;gene=gtaB;inference=ab initio prediction:Prodigal:2.6,similar to AA sequence:UniProtKB:Q05852;locus_tag=ELAGFFLI_01843;product=UTP--glucose-1-phosphate uridylyltransferase
tig00000001	Prodigal:2.6	CDS	2220990	2222846	.	+	0	ID=ELAGFFLI_01844;Name=kefC_1;db_xref=COG:COG0475;gene=kefC_1;inference=ab initio prediction:Prodigal:2.6,similar to AA sequence:UniProtKB:P03819;locus_tag=ELAGFFLI_01844;product=Glutathione-regulated potassium-efflux system protein KefC
tig00000001	Prodigal:2.6	CDS	2222967	2223287	.	-	0	ID=ELAGFFLI_01845;inference=ab initio prediction:Prodigal:2.6;locus_tag=ELAGFFLI_01845;product=hypothetical protein
tig00000001	Prodigal:2.6	CDS	2223337	2224221	.	+	0	ID=ELAGFFLI_01846;Name=folD;gene=folD;inference=ab initio prediction:Prodigal:2.6,similar to AA sequence:UniProtKB:P51696;locus_tag=ELAGFFLI_01846;product=Bifunctional protein FolD protein
tig00000001	Prodigal:2.6	CDS	2224314	2225771	.	+	0	ID=ELAGFFLI_01847;eC_number=1.1.1.205;Name=guaB_2;db_xref=COG:COG0516;gene=guaB_2;inference=ab initio prediction:Prodigal:2.6,similar to AA sequence:UniProtKB:P0ADG7;locus_tag=ELAGFFLI_01847;product=Inosine-5'-monophosphate dehydrogenase
tig00000001	Prodigal:2.6	CDS	2225898	2227463	.	+	0	ID=ELAGFFLI_01848;eC_number=6.3.5.2;Name=guaA;db_xref=COG:COG0518;gene=guaA;inference=ab initio prediction:Prodigal:2.6,similar to AA sequence:UniProtKB:P04079;locus_tag=ELAGFFLI_01848;product=GMP synthase [glutamine-hydrolyzing]
tig00000001	Prodigal:2.6	CDS	2227771	2228688	.	+	0	ID=ELAGFFLI_01849;Name=intA;db_xref=COG:COG0582;gene=intA;inference=ab initio prediction:Prodigal:2.6,similar to AA sequence:UniProtKB:P32053;locus_tag=ELAGFFLI_01849;product=Prophage integrase IntA
tig00000001	Prodigal:2.6	CDS	2228685	2228972	.	+	0	ID=ELAGFFLI_01850;inference=ab initio prediction:Prodigal:2.6;locus_tag=ELAGFFLI_01850;product=hypothetical protein
tig00000001	Prodigal:2.6	CDS	2229253	2229435	.	-	0	ID=ELAGFFLI_01851;inference=ab initio prediction:Prodigal:2.6;locus_tag=ELAGFFLI_01851;product=hypothetical protein
tig00000001	Prodigal:2.6	CDS	2229927	2230214	.	+	0	ID=ELAGFFLI_01852;inference=ab initio prediction:Prodigal:2.6;locus_tag=ELAGFFLI_01852;product=hypothetical protein
tig00000001	Prodigal:2.6	CDS	2230084	2230869	.	-	0	ID=ELAGFFLI_01853;inference=ab initio prediction:Prodigal:2.6;locus_tag=ELAGFFLI_01853;product=hypothetical protein
tig00000001	Prodigal:2.6	CDS	2230866	2231327	.	-	0	ID=ELAGFFLI_01854;inference=ab initio prediction:Prodigal:2.6;locus_tag=ELAGFFLI_01854;product=hypothetical protein
tig00000001	Prodigal:2.6	CDS	2231612	2231890	.	+	0	ID=ELAGFFLI_01855;inference=ab initio prediction:Prodigal:2.6;locus_tag=ELAGFFLI_01855;product=hypothetical protein
tig00000001	Prodigal:2.6	CDS	2233221	2233967	.	+	0	ID=ELAGFFLI_01856;inference=ab initio prediction:Prodigal:2.6;locus_tag=ELAGFFLI_01856;product=hypothetical protein
[truncated: 2,812 more rows]
