# Supplementary material for: Complete genome sequence of an Israeli isolate of Xanthomonas hortorum pv. pelargonii strain 305 and novel type III effectors identified in Xanthomonas
Source: Front Plant Sci. 2023 Jun 2;14:1155341. doi: 10.3389/fpls.2023.1155341 (PMC10275491; doi:10.3389/fpls.2023.1155341)
Supplement: Supplementary file 5 [file DataSheet_1.zip › Xhp305.sqn]

Seq-entry ::= set {
  class genbank ,
  seq-set {
    set {
      class nuc-prot ,
      descr {
        source {
          org {
            taxname "Xanthomonas hortorum" ,
            orgname {
              mod {
                {
                  subtype strain ,
                  subname "strain" } } ,
              gcode 11 } } } ,
        comment "Annotated using prokka 1.13.3 from
 https://github.com/tseemann/prokka" ,
        user {
          type
            str "NcbiCleanup" ,
          data {
            {
              label
                str "method" ,
              data
                str "SeriousSeqEntryCleanup" } ,
            {
              label
                str "version" ,
              data
                int 8 } ,
            {
              label
                str "month" ,
              data
                int 10 } ,
            {
              label
                str "day" ,
              data
                int 11 } ,
            {
              label
                str "year" ,
              data
                int 2022 } } } ,
        create-date
          std {
            year 2022 ,
            month 10 ,
            day 11 } } ,
      seq-set {
        seq {
          id {
            local
              str "tig00000001" } ,
          descr {
            molinfo {
              biomol genomic } } ,
          inst {
            repr raw ,
            mol dna ,
            length 5216813 ,
            seq-data
              iupacna "ATGGATGCTTGGCCCCGCTGTCTGGAACGTCTCGAAGCTGAATTCCCGCCCGAAG
ACGTCCACACCTGGTTGAAACCCCTGCAAGCCGAAGACCGCGGCGACAGCATCGTGCTGTACGCGCCGAATGCCTTCA
TCGTCGACCAGGTCCGTGAACGTTATCTGCCGCGCATCCGCGAACTGGTGGCGTACTTCGTCGGCAATGGCGAAGTGG
CGCTGGCGGTCGGTTCGCGTCCACGTGCACCAGACCCGTTGCCGGCACCGATGGCCGCGCCCAGTGCGCCGGCTGCCG
CACCGATCGTGCCGTTTGCCGGCAACCTGGATTCGCACTACACCTTCGCCAATTTCGTCGAAGGCCGCAGCAACCAGC
TGGGGCTGGCCGCCGCCATCCAGGCCGCGCAGAAGCCGGGCGACCGTGCGCACAACCCGCTGCTGCTGTACGGCAGCA
CCGGCCTGGGCAAGACCCACCTGATGTTCGCCGCTGGCAATGCACTGCGCCAGGCCAATCCGGCAGCCAAGGTGATGT
ATCTGCGTTCGGAACAGTTCTTCAGCGCGATGATCCGGGCGCTGCAGGACAAGGCGATGGACCAGTTCAAGCGCCAGT
TCCAGCAGATCGACGCGCTGCTGATCGACGACATCCAGTTTTTCGCCGGCAAGGACCGCACGCAGGAGGAGTTTTTCC
ACACCTTCAACGCGCTGTTCGATGGTCGCCAGCAGATCATCCTCACCTGCGATCGCTATCCGCGCGAAGTCGAGGGCC
TGGAGCCGCGTCTGAAGTCGCGCCTGGCCTGGGGCCTGTCGGTGGCGATCGATCCGCCCGATTTCGAGACCCGCGCGG
CCATCGTGCTGGCCAAGGCGCGCGAGCGCGGCGCCGACATTCCGGACGACGTGGCGTTTTTGATCGCCAAGAAGATGC
GCTCCAACGTGCGCGATCTGGAAGGCGCGCTCAACACCCTGGTGGCGCGTGCCAACTTCACCGGGCGCTCGATCACCG
TGGAATTCGCCCAGGAGACGCTGCGCGACCTGCTGCGCGCCCAGCAGCAGGCGATCGGCATCCCCAATATCCAGAAGA
CCGTGGCGGACTACTACGGCCTGCAGATGAAGGATCTGCTCTCCAAGCGGCGCACCCGTTCGCTGGCGCGTCCGCGCC
AGGTGGCGATGGCGTTGGCCAAGGAGCTCACCGAACACAGCCTGCCGGAGATCGGCGACGCCTTTGCGGGCCGCGACC
ACACCACCGTGCTGCATGCCTGTCGGCAGATCCGCACGCTGATGGAAGCCGACGGCAAGCTGCGCGAGGACTGGGAAA
AGCTGATTCGCAAGCTCAGCGAGTGAGTCGTTTCGGCCCTTGACGGCCCGCTTGGAGAAAAGCGTGGAAACGTTGGGG
TCAAATGCGGGAGAATCTGTGGATAACGTTGCCTCGCGGTTCGAGCGAAAAACTATCCACAGGTTTTACCGCTAGACC
AGGGGCACTAGTCCAACGACTTTCAGGCGCTGAAATATCTTTGGAAACAAATAGTTATGGTGGTTATCCGCTGAAAAC
GGCCCTACCATCACCACCAAGCTTTTGATTTATTCCATTATCTTTTAAAGCATAGGGGCACGGAACCACATGCGTTTT
ACACTGCAGCGCGAAGCCTTCCTCAAACCGTTGGCCCAAGTGGTCAATGTGGTCGAACGCCGTCAAACCCTGCCTGTT
CTGGCCAACCTGCTGGTGCAGGTCAAGGACGGACAGGTCTCATTGACCGGCACGGACCTGGAAGTGGAAATGATCTCG
CGCACGATGGTGGAAGACGCGCAGGACGGCGAAACCACCATCCCGGCCCGCAAGTTGTTCGACATCCTGCGCGCCCTG
CCCGACGGCAGCCGCGTCACCATCTCGCAGACCGGCGACAAGGTCACCGTGCAGGCTGGGCGTAGCCGCTTCACCCTG
GCCACGCTGCCTGCCAACGACTTCCCATCGGTGGACGAAGTCGAGGCCACCGAGCGTGTGGTGGTGCCGGAAGCCGGA
TTGAAGGAGCTAATCGAGCGCACCGCGTTCGCCATGGCCCAGCAGGACGTGCGCTATTACCTCAACGGCCTGCTGTTC
GATCTGCGCGACGGCCTGCTGCGCTGTGTGGCCACCGACGGCCACCGTCTGGCGTTGTGCGAAATGGAGCTGGAGAAG
GCCGGCGGCGCCAAGCGCCAGATCATCGTGCCGCGCAAGGGTGTGACCGAATTGTTGCGTTTGCTGGAAGCGGCGGAC
CGCGAAGTCGAGCTGGAAGTTGGCCGCAGCCATATCCGCGTCAAGCGCGGCGATGTGACCTTCACCTCCAAGCTGATC
GATGGCCGCTTTCCGGATTATGAGGCAGTGATCCCGATTGGCGCCGATCGCGAGGTCAAGGTTGACCGTGAAGCGTTG
CGTGCCTCGCTGCAGCGTGCTGCGATTCTGTCGAACGAGAAGTACCGCGGTGTCCGTGTGGAAGTCTCGCCTGGTCAG
CTCAAGATCAGCGCGCACAACCCGGAGCAGGAAGAAGCGCAGGAAGAGATCGAGGCCGATACCAAGGTCGACGATCTG
GCGATTGGCTTCAACGTCAATTACCTGCTCGATGCCCTCTCCGCGTTGCGCGACGAGCATGTAGTGATCCAGCTGCGT
GATGCGAACTCTTCTGCGTTGGTGCGTGAAGCCAGCAGCGAGAAGTCGCGTCATGTGGTGATGCCGCTGCGTCTTTGA
CGTTGCGTTCCACGTGGAACACGAAGGGCCCGGCATTGCCGGGCTTTTTTGTTTGCGGGGCAGCAAGTCTGAAGCCAC
GCAGTATCGGACTATCGAAAACAAAGCGGTCCTGCTCTGCTGTGATTCCACTTCATTGTCGAGTCGCAGTTGGGTGCC
TGTCCGATGTCGGTGGTGCACCGCATTCTGAGGCGAGGCTGCCAACGGTGAGGGTTAGGTCGTGTTTACGGAAATAGT
GCTCGGCCTGTAACAGCGCGCCGTCGGCCAATCGCGGTAAGAACAAGATGACATCCGCGGCACAAATCTGAACAAGTT
CACTTTCGAGCAATCAGGAACATCGGCGGCTGAGGCGAACCGGTGTCTTCCATCGTCCGAGCTTGTGGGCATTTCAAG
TACGTTTTTGACTTATGCACATCTAGCTTTGCTTTTAAATCTAGAAATAACTTAAGAGCTTGGTGGTGATGGTAGGGC
CAGATTTCGCCGAAAACTACCTTAAGTGTTTGTTTCAAAAGTGGTTTTAGGTCGCGAAACCCTGTGTTTTCAGCCCTG
TTTACAGGCCTGTAACCTGTGGGTAAGTAGAAGGACCCTCCTGAGCGTCAAACTTATCCACACGTTATCCCCTGCCTG
TCCTTGACCGGCCTTCACAGGCGTTTGCACGGAACTGGCAGCGATCACGTATCCTGCGCCCCGACCGGGACGCCGGAT
TAGCTCAGAGCAAACCGATCGATGCACGTTGTGCGGTTGTCCATCCATCGACTTCGTCGTTTCCAGACCGTCGAGCTT
CATCCCGCCAGTTCCTTGAACTTGCTCACCGGCGATAACGGCGCAGGCAAGACCAGTGTGCTCGAGGCGCTGCATCTG
ATGGCCTATGGCCGCAGTTTCCGTGGGCGGGTGCGCGATGGGCTGATCCAGCAAGGCGCCGACGATCTGGAAGTGTTC
GTGGAATGGCGCGAGCGCAGCGGCGAGACCAGCGAACGCTCGCGTCGCGCAGGTCTGCGCCATAGCGGCCAGGAATGG
ACCGGCCGGCTGGATGGGGAAGATGTCGCGCAGTTGGGATCGTTATGTGCCGCGCTGGCGGTGGTGACGTTTGAGCCG
GGCAGCCATGTCTTGATCAGCGGCGGTGGCGAACCACGCCGACGCTTCCTGGATTGGGGCTTGTTCCACGTGGAACCT
GACTTCCTGGCGCTATGGCGGCGTTATGCACGTGCGCTCAAGCAGCGCAACGCCCTACTCAAGCAGGGCGCGCAGCCG
CGCATGCTCGATGCGTGGGATCACGAGCTTGCCGAATCCGGTGAAACCCTGACGTCGCGGCGCCTTCGCTACCTGGAT
CGCCTGCAGGAACGGTTGATTCCCGTTGCAACCGCGATCGCCCCCTCGTTAGGCCTGTCTGCGCTGACGTTCGCGCCG
GGGTGGAAGCGCCATGAGGTCTCGCTCGCCGACGCGTTGCTGTTGGCACGGGAGCGCGACCGTCAGAATGGCTATACC
TCGCAAGGCCCGCACCGGGCCGACTGGACGCCTGCCTTCGACGCGCTGCCGGGAAAGGACGCGCTCTCGCGTGGCCAG
GCCAAGCTCACCGCCCTCGCCTGCCTGCTGGCCCAGGCGGAGGACTTTGCCCACGAACGTGGCGAATGGCCGGTAATT
GCATTGGACGATCTGGGTTCTGAGCTGGATCGACACCACCAGGCGCGCGTCTTGCAGCGGCTCGCCTCGGCGCCTGCG
CAGGTACTCATCACCGCGACCGAAATGCCGCCGGGGCTTGCAGACTCAGGCGAACTGCTCCATCGGTTCCACGTGGAA
CACGGGCAAATCGCCGTTCAAGCCGCGTCGGAGTAAGCAACCACGGCACAGGTGGGCCGACTGGTATAATTTATGCGC
TATCCCCCTTTTCCCACGGCGCGAAGCGGCTCCTGCCGCCCTCGCCCGTGTTGTGGAGCTAACGGCACGCGCATGACC
GAAGATCAAAACACCCCGACCACACCCAACAGCACCTACGATTCCAGCAAGATCACCGTACTGCGTGGCCTGGAAGCC
GTCCGCAAGCGCCCCGGCATGTACATCGGCGATGTCCATGACGGCACCGGCCTGCATCACATGGTGTTCGAGGTGGTC
GACAACTCGGTCGATGAGGCCCTGGCCGGCCATGCCGACGACATCGTGGTCAAGATCCTGGTCGATGGCTCGGTCGCC
GTGTCGGACAACGGACGCGGCGTGCCAGTCGATATCCACAAGGAAGAAGGCGTATCGGCGGCGGAGGTGATCCTCACC
GTGCTGCATGCCGGCGGCAAGTTCGACGACAATAGCTACAAGGTTTCCGGCGGCCTGCACGGCGTGGGCGTCTCGGTG
GTCAATGCGCTGTCCGAGCACCTGTGGCTGGATATCTGGCGTGACGGCTTCCACTACCAGCAGGAATACGCGCTGGGT
GAGCCGCAGTACCCGCTCAAGCAGCTGGAAGCCTCGACCAAGCGCGGCACCACGCTGCGCTTCAAGCCGGCCGTGGCC
ATCTTCAGCGATGTCGAGTTCCATTACGACATCCTGGCGCGCCGCCTTCGCGAGCTGTCGTTCCTCAATTCCGGCGTC
AAGATCGCGCTGATCGACGAACGTGGCGAAGGCCGCCGCGACGATTTCCATTACGAAGGCGGCATCCGCAGCTTCGTG
GAGCATCTGGCCCAGCTGAAGTCGCCGCTGCACCCCAATGTGATCTCGGTGACCGGCGAGCACAACGGCATCGTGGTG
GACGTTGCCCTGCAGTGGACCGACGCCTACCAGGAAACCATGTACTGCTTCACCAACAACATCCCGCAGAAGGATGGC
GGTACCCATCTGGCCGGTTTCCGCGCCGCGCTGACGCGCGTGCTCAGCAACTACATCGAGCAGAACGGCATCGCCAAG
CAGGCCAAGGTCGCGCTGACCGGCGACGACATGCGCGAAGGCATGATCGCGGTGCTGTCGGTGAAGGTGCCCGACCCC
AGCTTCTCCTCGCAGACCAAGGAAAAGCTGGTCAGCTCGGACGTGCGCCCGGCGGTGGAAAACGCCTTCGGTGCGCGC
CTGCAGGAATTCCTGCAGGAAAACCCGAACGAAGCCAAGGCCATCACCGGCAAGATCGTCGACGCCGCGCGTGCGCGC
GAAGCCGCCCGCAAGGCGCGCGATCTGACCCGCCGCAAGGGCGCGCTGGACATCGCCGGCCTGCCGGGCAAGCTGGCC
GACTGCCAGGAAAAGGACCCGGCGTTGTCCGAACTGTTCATCGTCGAGGGTGACTCGGCGGGTGGCTCGGCCAAGCAG
GGTCGCAACCGCAAGAACCAGGCGGTGCTGCCGCTGCGCGGCAAGATCCTCAACGTCGAACGTGCCCGCTTCGACCGT
ATGCTGGCCTCCGACCAGGTCGGCACGCTGATCACTGCGCTCGGCACCGGCATCGGCCGTGACGAGTACAACCCGGAC
AAGCTGCGCTACCACCGCATCATCCTGATGACCGACGCCGACGTCGACGGCTCGCACATCCGCACCCTGCTGCTGACG
TTCTTCTACCGGCAGATGCCGGAGCTGATCGAGCGCGGCTACATCTATATCGGCCTGCCGCCGCTGTACAAGCTCAAG
CAGGGCAAGAGCGAGCTCTATCTCAAGGACGACGCGGCGCTCAACGCTTACCTGGCCAGCAACGCGGTGGAAGGTGCG
GCGCTGATTCCGGCCAGCGACGAGCCGCCGATCACCGGCGAGGCGCTGGAGAAGCTGCTGATGCTGTTCACCGGCGCC
AACGAGGCGATTGCGCGCAACGCGCATCGTTACGACCCGGCGCTGATGACGGCGTTGATCGACCTGCCGCCGCTGGAC
GTGGCAAAGCTGCAGGCCGAGGGCGACCAGCATCCGACCCTGGACAAGCTGCAGGCGGTGCTCAACCGCGGCACCCTG
GGCACGGCGCGCTACCAGCTGCGCTTCGACCCGGCCACCGACAGCACCTCTGCCACGCTGGTTGCGGTGCGCAAGCAC
ATGGGCGAGGAATTCACCCAGGTGTTGCCGATGGGCGCGTTCGAAAGCGGCGAACTGCGCCCGTTACGCGAGGTGGCA
CTGGCTCTGGATGGTCTGGTGCGCGAAGGCGCGCAGATCGTGCGTGGCAACAAGACCCATCCGATCACCAGCTTTGCG
CAGGCGCACGCCTGGTTGCTGGAAGAGGCCAAGAAGGGTCGCCAGGTGCAGCGCTTCAAGGGCCTGGGCGAAATGAAC
GCCGAGCAGCTGTGGGAAACCACGGTCAACCCGGATACGCGTCGCTTGCTGCAGGTACGCATCGAAGACGCGGTGGCC
GCCGATCAGATCTTCAGCACCTTGATGGGCGATGTGGTCGAACCACGCCGCGATTTCATCGAGGACAACGCGCTGAAG
GTGTCCAACCTGGATATCTGAGCCTTCCGTCGTACGCGCGCGCGTCGCCTTGGGCGATGCCCGCGCGGGCGCGGTTTT
CGCAGGACGACGATGAGCGCAGATTCTCCAACGACCCCGGCTCCGGCCTCCGCTGCCGGCAAGTCCCGGTTGTTTCCC
GCACTGCTCGGCTTCTGGATCGACGTGCTGATCGCCACCGGCCTGCTGCTGACGCTCAGCGTGGCCGGCTTTGCGCTG
TGGGGGGCGGTACGCGGCTTCAGCTATGTGCAGGCGGCCAAAGCGCAGGGCCTGACGCCCTCTTCCGCGCAGATCATG
GCCGCGATCGGTCAACCCGGAGTGCTGGTGCAGTTGCTCACTGCACTGGTCAGCACCGCCACGCCGGCCGTGCTGCTG
TACTACTGGCGTCGCCGGGCCACCGCTGGCGAACAGGCTGCCTCGCGTGCCGCCACGCGGCGTGCCTCGACCTGGGGC
TGGACCGGCCTGATCGCCGTCTCCGTGTTCGTGCTGAGCAATCTGGTCAGCGTCGCGGCATCGGCGCTGGGCATCAAA
CCGGTGCCGACCAACCTGCCGCTGATGGAAGAAGCGATCAAGCAATGGCCGCTGGCGCTGGTGGTGTTCGCCGTGGTC
ATCGCCCCGGCGTACGAGGAATTGCTGTTCCGGCGCGTGCTGTTCGGCCGCCTGCTGGCCGCCGGGCGCCCGTGGCTG
GGCATCGCGCTGAGCAGCGCGATCTTTGCGCTGGTGCATGAAGTGCCCGGCATCAGCGGCAACGGTCCGGCCGCCATC
GCCCAGTTGTGGCTGATCTACGGCAGCATGGGTGCGGCATTTGCATGGCTGTATTGGCGCACTGGCACCCTGTGGGCA
CCCATCGCCGCGCACGGCATCAACAACGCCACGGCCCTGGCCGCGCTGTACTTTTTCGGGGTCGGCTGACCCGTTTGA
CGAAAAGTTAAGACGAGCCTGCCAAAATGCCCCCAGGGTTCCAGGGGGATTGAATGAAAGCTAGGCTGTTGATCGTTG
TTGCCGTCCTTACGTTGACGGCATGTGCCACCACAACTTCGCCGACCGGCCGCCGACAGGTGGTGGGAGGCGTCACGC
AAGACCAACTCGACAAGCTTGGCGCGGAGTCGTTTGCGCAGACCATGGCCAAGGAAAAGGTCAGCACCGACGGCAAGC
AGAACGCCTACGTGCAGTGCGTGGTCAATGCCCTGGTGGCGCAATTGCCGCCGCAATGGCGCGAAACCCGCTGGGAAA
CCGCGCTGTTCGTCGACGACGAAGCCAATGCGTTCGCGCTGCCCGGCGGCAAGGTCGGCGTGAACACCGGTATCTTCA
CCGTCGCCAAGACCCAGGATCAGCTGGCCGCCGTGCTCGGTCATGAAATCGGGCATGTGATCTCGCGGCACCATGAAG
AGCGCATCACCCGCCAGCTCGGCGCGCAGACCGGCCTGGGCATCATCGGCGCGCTGGCTGGCGCGGCCTACGGCGATG
GCGCGGCCAGCGCGGTGAACCAGGTCGGTGGCATGACCGCGCAGACGGTGTTCCTGCTGCCCGGCTCGCGCACGCAGG
AGAGCGAGGCCGACGTAGTCGGACAACGCCTGATGGCGCAGGCCGGCTTCGACCCTGCCCAGGCGGTCACGCTGTGGC
AGAACATGATGGCCGCCAGTGGCAACCGTCAGCCGCAATGGCTGTCCACTCACCCCGATCCGGCCAATCGCATCCGCG
AACTGCAGGCCGACGTCAATCAGCTCGAGCCGGTCTACACGCAGGCGCGACAAGACGGCCGGGCGCCACGCTGTGGCT
GAAACCGCCCCCTGATACGTACCGAATATCGCAACACAGCATGGAAACCGTTTTCGGGAACTGAGACTTTCTGCTAAG
TTTGCCGGCTCAGATTTTTCGTACAGCTTCCATTCCGCTTTTCGTACCGCCCGACGGCGGCTCGTCCGAGGTGAATCA
TGAAACTGCTCAAGCGCAAGCAAGCCCTGTTGTCCCTGTTCATCGCCGCGTCGCTGGGCGGGGCAGTCGTCGCCGATG
CGGTCGCGCAGTCGGACCGCTCGTCCGAGCGTGCCAGCCGCAAGTCCAAGAGCAGCGGCAAGGCCGAAGAGCTGTACC
CGCAGTCCACCCGCGCCGCGCCGACGATCAAGCCCTCGTCCAAGCTGGGCAGCAAGCTGCAGAAGCTGATCGAAACCT
TCAACAAGGGCGAGGACTACCATGGCGTGCGCACCCAGGCCGATGAAATCCTGGCCAATTCCGCCGCCAATGAAGCCG
ACAAGGCGCTGGCCGCGCAGCTTGCTGCACAGGCCGCGTACAACACCGACGACACCGCCGCTGCCAAGAAATACCTGC
AGCAGGCGATCGGTCTGAATGCGCTGGACAACAACGGCCAGTTCCAGTCGATGCTGATGCTGGCGCAGTTGCAGATGC
AGGACGACCAGCAGGCCGAGGGCCTGGCCACGCTGGACAAGTACCTGGACGAAAGCAAGTCGCAGCGCCCGGAAGACC
TGATCCTCAAGGGCCAGGCGCTGTATCAGGCCGAGCGGTACAAGGAGGCGATTCCGGTGCTGAAGCAGGCCATCGCCG
CCTCGCCCGAGCCGAAGGACACGTGGAACCAGTTGTTGATGGCTGCCTACGCCGAGGCCGGCCAGACCGGCGAGGCCG
TCGCGACCGCCGAGGCGATCGCCGCCAAGACGCCGAACGACAAAAAGGCCCAGCTCAATCTGGCCAGCATGTATATGC
AGGCCGACCAGATGGACAAGGCCGCAGCCGTCATGGACAAGCTGCGCGCTGCCGGGCAGTTGACCGAGGAGAAGGAGT
ACAAGCAGCTGTACTCGATCTACGCCAACACCGAGAACAAGGAAAAGGACGTCATCGCTGTCATCAACGAAGGTATGC
AAAAAGGCATCCTCAAGCCTGATTATCAGACATACCTCGCGTTGGCGCAGTCGTATTACTACAGCGAGGATGTGCCCA
AGGCAGTCGAGAATTGGCAGAAAGCCGCACCACTTTCCAAGGACGGCGAGACCTATCTGAATCTGGCCAAGGTGCTGC
ATTCGGAAGGGCGTATCCCCGAAGCCAAGCAGGCTGCCCAGCAGGCGATCGCCAAAGGCGTCAAAAAACCTGAAGACG
CAAAGAAGATCATCAACCTGAAGTAAAAAAGAAAATAAACCCCCGAAATCCCTGTGTTTTTAGTGGTTACAGGACTCG
GGATTGGTATAAGCTTGGGAGTTCCTGCGGTGTCAAAGCCGTCCGAAAACCTGGGGATCATCACCGTGATCCGGGGCC
CCCACTGAAAGAGCCATTGGCGCATGACGGAACAACTCGTTATCCACAGGCATGACTATGATGCCGGGAACCAGGGTC
TGAGCTGGGCCCGCATTATCGGCATCGCGTTTGTAATTGCTTTGCACCTCACTGCACTGATGATGTTGCTGATCCCTG
CAGTGGCGCCGAAGGCTCCGGCTGAGAAGGAGCGCACCACCATGGTCACCTTGGTGGATGCACCGCCTCCTCCCCCGC
CGCCGCCGCCGCCGCCGCCGCCGGAAGACAAGCCGCCGCCGCCGGTCAAGAATCTGTCGCCGCCGAAGCCGTCACCGG
TTCCGCCGCCGCCGGAAGCTCCGGTGGTCGACGTTCCCGAACCGCGTCCCAGCGATATCGTCACGCCGCCGAGCCCAC
CGTCTCCGCCGCAACCGCCGAATGACATCGGCGCCAGTGTCGATATCTCGTCCAAGAACATGAACCCGCCGAAGTATC
CGCCGGCTGCATTCCGTGCCGGTGTACAAGGTGAGGTCATCCTGATCGTGGATGTGGATGCAAGCGGCAACGTGACCA
ATGTGTCGGTCGAAAAGTCCAGCCGCAACCGCGACCTTGACCGTGCCGCGATGGACGCAGCACGCAAGTGGAAGTTCA
ATGCTTCCACTGTCAACGGGCAGAAAGCCGCCGGACGTGTCCGCGTCCCGGTCAACTTTGCTCTGAACTGATCCACGG
GCCGGCTACGGCCGGCCCAGGATCCTGTCTTCCTTTCGCTCCACCCTTCATCACCACACACAACAAAGGTAAGCGTCA
TGCTGCAGGAATTCTTTATCGCCGCCGCTGCAGGGGGCTCCAATCCGTCGGCCGCTCTTTCGCAGATGGGCTTCGAGC
ATCTGATCACCGAAATGACCTCTCAGCCCGGCGACTTCGCCGTGTCCTGGGTCGTTCTGATCACCCTGATCGCCATGT
CCGCTGCCTCCTGGTACTGGACCGTCATCAACATTTTCCGCGCCACCCGTCTGAAGAGCGCGGCTGACCGCGTCACCA
CCGCGTTCTGGGATGCCCCGAATGCACAGGACGCCATCCGCGCCATGGAAGAGCAGCCCGCTTCCGAGCCGTTCTCCA
AGATCGCGCTGGACGCAGCCCAGGCCGCCGCTCACCACCAGCGTGCCGAAGGCACCAGCGCCGGCGGTCTGGGCGAGA
GCCTGAGCCGTTCCGAGTTCGTCGATCGCGCCCTGCGTCAGGCCGTGACCCGCGAAAGCACCCGTCTGCAGTCCGGCA
TGACCCTGCTCGCCACCGTCGGTGCGACCGCACCGTTCGTCGGTCTGCTCGGTACCGTGTGGGGCATCTACGGCGCGC
TGATCAAGATCGGTGCAACCGGTTCGGCTTCCATCGACGCCGTTGCCGGCCCGGTGGGTGAAGCGCTGATCATGACCG
CGATCGGTCTGTTCGTCGCCATCCCGGCGGTGTTCGCGTTCAACTTCTTCTCCAAGGTCAACAGCTCGGTGATCGCCA
AGTTCGACACCTTCGCTCACGACCTGCACGACTTCTTCGCCACTGGTTCGCGCGTTCGCTAATCCGTAGTAAAGAACG
ACTTCGCAACGATTTAGACGGAGCCCGTTATGGCCTTCAGTAGTGGAAACAGCGGTGGCCCGATGGCCGACATCAATG
TGACGCCCCTTGTGGACGTGATGTTGGTGCTGCTGATCATCTTCATCATTACGGCACCGCTGATGTCCCATAAGGTCA
AGGTGGAGCTGCCCGAGGCCAACCTGGTCCAGAAGGAAGAGCCGGAGAAACGTGCCGCGCCGATCACCCTGGCCGTCA
AGGAAGACGGGTCGCTGTACTGGAACGACGAGCCGGTCTCCAAGGAAGCATTGGAGTCGCGCCTGTCCACCGCCGCAC
AGCAGACACCGCAACCGCCGCTCAACCTGCGTGGCGACCGCACGACCAAGATGCGTACGATCAACGAGATCACCAAGA
TCGCGCAGGGTCAGGGCATGTTGGACATCGGCTTCGTCGCGACCAAAGAGAAGGGGCAGTAAGCCATGGCATTCAGTA
CCGGTGGAAACCGTGGCCCGATGGCCGATATCAACGTCACGCCCCTGGTGGACGTGATGTTGGTGCTGCTGATCATCT
TCATCGTGACCGCGCCGATCATGACCTATCCGATCGCCGTGGATCTGCCGCAGCGGGTGCTCAACCCGCCACCGCAGA
CGACCGAACCGCCGCCGCCGATCGAGTTGCGGATCGACGCCAGCAACCAGGTGTTCTGGAACAACAGTCCAGTGCCGG
TGGCTCAGCTGCAGCAGAAGATGGAAGAAGTGATCGCCAGCGATCCGACCAACCAGCCGGAACTGCGCATCGATGCGA
ACCAGGACGCGGAGTACGAGGTGATGGCCAAAGTCCTGGCTGCGGCAAAGAACTCGCAGATGAAGAAGATCGGCTTCA
TGCAGTAAGACATCGCAAGACCGCAACACAACAGTCATGACGCGACTGCAAACGCCACCGGAAACGGTGGCGTTTTTT
TATGCGTGATCGATTCGCAGCCCGACGCTTCGGCTCGGTGTTCGAGCATTGTTTTTGCACTGCGGCCAGTGCAAATGC
GGAATATGCAGTGATGGCCAAGGTATTGGCTGCGGCAAAGAACGCGCAGGCCGATAGCATCGGTTTTGTACAGTAGAT
AATGCAGTTACTACTGAAGTAAATGGTGCAGTAAATAGCGCAACGGGGCAGAAAAACTCTGCTCCGTTGCGAGTAATG
GGATGCATAACGTGCAGCTGCCTTAAAGCAACCGAGAAAAACGACAAAACGCAGCGGCCGGCCATCAGGCGTCTGGAC
CGCATGCGAGAATTCGGTGTCATCTGCGACCTCAAGACCGCCGAGCTCCGTGTTTCGGTAAGTGCCGTCGCTTCGATA
GACGCGCTTAGACGATTGAATCTCTCAAACGCTAGCCGATGGACTGCGCAATATCTCCAGATACGCGCGCACAGTCGC
CTCCAGACCTCGATACAAGGCTTCGCTGATCAGCGCGTGGCCGATCGAGACTTCGAGCACGCCGGGGACGGCGTTGAG
AAAATCGCCAAGGTTGTCCTGCGACAGATCATGCCCGGCATTGATGCCCAACCCTGCGGCGCTGGCACGTTGTGCGGC
ACCGGCAAACAGCGCGAATGCAGCATCCGGCTGCCCGCTCAGATGCGCCTGCGCATACGGGCCGGTGTACAACTCGAT
GCGATCTGCACCGAGCACTGCCGCTTGAGCGATCTCGGCATTACCGGCATCGACAAACAAACTGACGCGCGCACCAAT
CGCCTTGAACGAGGCAATCAGTGCGGCGAGCTGTGCGGTGTCCTGTGAAAAGTCGAAACCGCGGTCGGAGGTCAGTTG
CCCGTCGCCGTCGGGCACCAGGGTGACCTGCTCGGGGCGCGTGAGGCGACATAGCTCCAGCAGCCCGGGATAACCGTC
GCGCGATGGCGCGAACGGGTTGCCTTCGATATTGAACTCAACCGCGTGTTCGCGTGTTAGCGCGCTCAGCGCCAGCAC
GTCGTCGGCGCGGATATGCCGCTGGTCCGGGCGCGGATGCACGGTGATGCCGTGCGCACCTGCCGCGATGCAGGCGCG
TGCGGCCTGCACGACATCGGGATCGTGCCCGCCGCGCGAATTGCGCAGCACCGCGATCTTGTTGACGTTGACGCTGAG
CTGGGTGGTCACGACGTCGCTCTCAGGCCTGCGGCTCGCCATCGCGCGTGGCGTTGAGTGCGGCCGCTTTGCGGGCCT
CGGCCACTTCGCGCAGGCGGCGCAGTTCTGCCGGGTCGATCATGCTGCTGGTATCGCGCTGGGTATCGTCCATGCGCG
ATGCGAACCAGCCGCGCGTCCACAGCAACAGCAGCAGCAATGCCACCAGCAGCGAGACCACCAGCAACCACACGTGCG
GCGTGCTGAAAGCCAGCACCAGCGCACCCAGTGCCATAAGCAGAAACAGCCAGTGCATGACGAGCTCCCAATCAGTGG
CGGCAGTGTAGCGCCGCGCCCGGTGCGGTTCCACGTGGGCGCGGTGGGCAAGGTTCAGAGCAACGGCGACAGCAGCCG
TGCGAAGGCTTCGGGAAGGCGCGAGCGCCACAGGGGGCGGCGGCGTACGAATCGCACTTCCTGGGCTTTTTCCAGGTC
GCTGCCGATCAGCCCCGCCAGTTCCGCCGCCACCGCCTGGTCGCGAAACAGCATCGACAACTCGAAATTCAGCCGGAA
GCTGCGGCTGTCGAAATTGGCGCTGCCGACGATACTGATCTCATCGTCGACCAGCAGCGCCTTGGTGTGCAGCATGCG
CGGGCCGTACTCGTAGATGCGCACGCCGGCTTCGAGCAGTTCGTCGAAATACGAGCGTGCCGCGTAGGTGACCAGGCG
CGAATCGCTGACGCGCGGCACCAGCAGGCGCACGTCCAGGCCGCCCAATGCGGCCGAGGTCAGTGCCATGCGCGCGGC
CTCGCCTGGGACGAAGTACGGCGTGACCAGCCAGACCCGATGCCTGGCTTCGTGGATCGCAGCGACCATCAGCCGATG
GATCGCCTCCCACGAGGAATCCGGCCCCGACACCAGCACCTGCGCATCGACATCGCCTTGCGCGCGGGTCGGCACATC
CTCCGGCCACAGCTGTTGACCGTGGAAGGCCGGGCGGCCCTGCCGGGTGGCGTAGAGCCAGTCCTCCAGGAACACCAG
CTGCAGGCTGCGCACCACGTGGCCTTGCAGACGCACGTGCAGGTCGCGGTAGGCGTCGCTGCGCACCTGCTCGTTCTC
GTCGTCGGTGACGTTGATGCCGCCAGTGAAGCCGATCCGCCCATCGATGACGATCACCTTGCGGTGGGTGCGCAGGTT
CAACCACGGCCGCTTGAACGGCTTGAGCAACTGCGAGGGATGGAACCAGGCGGTCTCCACCCCGGCCTCGCGCAGCGT
GCGCAGGCTGCGCCGTGTCATCGCCGAAGAACCCACCGCATCCAGCAACAAGCGCACCTTGACGCCGGCGCGCGCGCG
TTCCATCAAGGCCTCGCAGATTGCGGTGCCGCTGCGGTCCGGCTGGAAGATGTAGTACTCCAGATGGATGTGGTCGCG
CGCGTGATGAATCGCCTCGATGATGGCGGCGTAGGTGGCCGCGCCGTCGACCAGCCAGTGCACTTCGGTGGCGCTGCT
GGGCGCCAGGCCGGTGGTGGACTGGGCGATCCTGGCCAGCTCGGTGCAGTCGGCGTCGGGTGGGCAGACGCTGTCGTA
GCTTTCCATGCCCGAGCGCGAACGGCCGCGGCGCAGGCGCTGGCGCTTGACCTTCTGCGGGCCGAGCCAGTAATAGAT
CAGCAGGCCCAGATACGGCAGCGCGGCCAACGACAGCACCCAGCTCAGCGTGGCCACCGGCTCGCGCTTCTGCAGCAC
GATCCAGCTGGCGATCCACAGCAGGTACAACACATAGGCGGCCAGGAGGAGCGCTTCGAGGTGTGGAATGGTGGCCAG
CCAGTCCCACTCGCCCTGTGCAGATGCGAGCATGCGCGGATTCTACGGCCCGCACGCTTTACCGCGATGACCAGGCAG
CCAACGCGACGGCGGTGCACGGGGATGAAAGCGTCATCGGGTCGCGTGCGCGGTCGCGCCACGTGAGACCTGCCGGCC
GTACGATGGCGCAATGGCAACTGCGATCAAAGGCCGGGGTGCGACCGGCCATCTGCCCGGACGTTTCGAAGTCACCAC
CCAGCAGGCGGTGGACGATGGCTGGCACGCCGACGACAGCGAAGAGTTCGCTTCGCCCGCATTGCGCACGCAGGTCAC
CGAGGAAACCGCACGCAGCATCATCAGCCGCAATCAATCGCCGGATATCGGGTTCTCGCAATCGGTGAATCCCTATCG
GGGTTGCGAGCATGGGTGCAGCTACTGCTTTGCGCGGCCCTCGCATGCGTATCTCAATCTCTCGCCCGGACTGGATTT
CGAAACAAAGTTGTTCGCCAAGACCAATGCGCCGGAGGTGTTGCGGCGCGAGTTGTCGCGGCCCAGCTATGTACCCAG
CCCGATCGCATTGGGCATCAACACCGATGCGTATCAGCCGATCGAACGTAAGCACGCGCTGACGCGGCAATTGATCGA
AGTGCTGTGGGAGACGCGGCATCCGTTCACGCTGATTACCAAGAACGCGTTGGTGACGCGCGATCTGGATCTGCTTGC
GCCGCTGGCGCGCGAGGGGTTGGTCAACGTGTACTTTTCGGTGACCACGCTCGACCCGCACGTGTCGGCCAAGCTTGA
ACCGCGCGCGTCCGCGCCGCATGCACGCCTGCGCGCGATGCGTGCATTGCACGAGGCCGGCGTGCCGGTCGGGGTGAT
GGCCGCGCCGGTGATTCCGTGGATCAACGATCACGAACTGGAAGCGATCCTGCAGGCCGCCGCCGATGCTGGCGCCCA
CAGTGCCGGCTACGTATTGCTGCGGCTACCGCATGAAGTGGCGCCGCTGTTCCGCGACTGGTTGCAGACCCATCATCC
ACAACGCGCCGAGCATGTGATGAGCACGATCCAGCAGCTGCGCGGCGGCAAGGATTACGACAGCGCCTTCGGCACCCG
CATGCGCGGACAAGGCGTGTATGCGGATCTGCTGGCGAGACGCTTCGCGCTGGCCCACCGCCGCGCCGGTTTCGATGC
ACGCCAGATGCCGCCGTTGGACACGGGGAAGTTTCGGCGCCCTGCTCCGCCGGCCAAGCCGGTCAAGCCGATCGAGGA
ATCGCCGCAGGGGCAGTTGTTTTAGGGGCGGGGATTTGTGATTCGGGATTGTGGATTCGTAAGAGCAGCCGTGATTCG
GCAGTCGGGATTAGGGATGCGTCACAGCAGCAGCACTGCAGTACCCCGCTCTTGCGAATCCCCAATCCTGAATCACGA
ATCCCCGCCATACAAAGCCTGCGCCGACTGAAACAAGATCCAGCTGGTCGCAATGAACTTGTCGCCGCCGACCGGGCG
GTTGCCGCGGTGGGTGTGGGTGAATGCGGTGGGAGCGATCAGCAGGCTGCCGGTGCGTGGGCGGGCCTTGCGTTGCTG
GAACAGGAACTCGGTTTCGCCGTGCTCGAACTCCTCGTTGAGGTAGAGCGTCCATAGCAGATGGCGGTGCAGCGTTTC
GGCACTGGCATCGCGTGGATACAGCTCGCAATGCCAGTACGGATAACCGCCCTGGTCGGCGGCGTACCACTGCAGATT
GATCGCTGCCGGGCGCAGGCAGGTGCGCGCCAGATCGCCCAGTGCCTGATCGCTCATCTGCACGATGTCTTCGGCAAC
CAGGCGATGCGGGCTGCCGTCGTCGGTGGTGACCTGCAGCATCAGCGGCGAGATCAACGCTTGCGGATAGCGCCGCAG
ATAGCCGAGCAGGCCTTCGAACACCGCTTGTTGCAGGCGGTTTTCCACTTCCGCCCACTCGGCCACGCCGCTGATGCG
CAGATCGCGGCTGTGTTTGAGTTCGGGAAACACGCCGCTGCCCACGCGCCCCGGCTGCAGCTGCTGGCTGGCGCGCAT
GCGTTGCACGATGGCCGCGCAGTCCTCGCGCGCGATGGCGTTGTCGGTGATCTGGATGAAGTCGGGTCGGTCCATGTC
ATGACGATAGTAATCCCGCCACGGCGTGCGCGCGAGCAGGCTGGGGCTGCCGGCAAAGTGGAACGACGCCTCACTCTG
TGGCAAGAGAGCCGCGCAGCGGCGGCGCGTTGTCCAGAGACTGCATACATCAATACTTCGTGTCTAAGTGACCTTTTT
CGCGCTACTGACTTCACTCTTCAAGAGAAAAAAATAGCCTGCCCGCCGGCAATGTTGTCGATTAGCTGGTAATACTAG
GAAATGAGATGAAAAGCTTTTTAAGGGCGTTTGGCGCAGGCAATGCAAGCAGCAGTCGTTCCCGGAATAATGTTCCGG
AGCCAAACTCGCCTGCCAGTAGCAGAGCATCTACACCCCCGCATCTCCACCCAGTAATCCGGCGTTTTCTGCTCTCCC
GAACCGGCCTCGCAAAAAAGCCGAGGCGTTATCGGCGGCGGTGGAAGCGCATGCATATTCAGCTCCGCCGGACCTTGT
GACTTATGCTAACGCAACGCTGGAGCAGTTGCAGAGAAATGAGCCAATAAGTGCTCAAATTTTAACAATGGAAATAAA
TAATCTGCCTCATCTTGTCCGGTCATACGACACAAGGCTAAATAATCTCAATTTACGCTGTTATGACTCACCGCATGA
GTTTGTTCAAGATCTGCATCGCTGGCGTAAGACAGGACTGCCTTGCAGGGCGGTAGTAAGGCTTGACGAAGAAGCCGG
ACGGTGGCATCGGGTGGCTTTCGACGTGCGCAACCATGAAAGTGGTCACACGAGCATCATTGCACTGGAGCCTGCGTC
TGCACTTAATCCACAACATATGCCGGGGTTTGTGAAGATGAGACAAAACCTAGCAACCCAGTTCGGTAAAAATATATC
GTTCGCAGTCATTGAGGCAGAAGCACAGAAGTCAAAGGATGATTGTGTGCTGTTTTCGCTCGACTACGCCCTGGCGGC
ATACCAGGAAAGAAACAGCTTCGATGAATGGCATAAAGATCTGCGGAAAAAGGGAAAGATTCAGAAAATGCGTCCACA
AAATTCGTACCTTATGGGACTTGGTGTGTACGTGCTTTGCGGGATTGACTTATTGCCTGCAAATTTCTACAAGCATGC
GCATTCCCGTCGTACTATCGACCAACTCGATGCGGCACAGCCTGGCGCATCGGATACTGATGTCAGATCCGGCAGATC
CGCTCGCTACAAGGAGTCACTAAGCAGCAGACTGGAGCAGTTTCGGGTCGAGCGCGAGAAAAGCTATAGCATTTCAAT
TGAAGCTTCCAGAGCCCGAAAGATTCGTCATGCACTGGAGTCTTGAGGAACATTCAATGGAATGCGTTGTAATGTTGT
TCGCTTAAGGAAAACGGCGCTTTTACCTACCGGGAGAAGCGCCGTTTTAGTTGGCCTTGCGACGATGCCGAGCTGTAC
CAACTTTGATCAGAAATCTAAATGCACAGCATCATGCATACCTTGAAGCGCCGATCAGAACTTGTAGTTGATCGAGGC
AGCCAGGATATTGCCCTGTACCTCGTAACTACCGGCTAGGCGGTCGCCGGTGGCGCTGCGGGTGTCGCTGGTCGGGTC
GCTGGTGAACAGGTGCGTGTAGCCGAAGTTGTACTCGGCCTTGTCCGACGGACGCCAGCTCAGACCCAGCGAGAGCCA
CTTGCGGCTCGCATCCGGCACGCGCACGTCGCGGTGCTCGGCGGTGGTCGGGGTCTGGTCGTAGGCCAGGCCGCCACG
CAGGGTCAGGCTCTCGCTCATGCGGTAGTCGGCACCGATCGAGGCGAAGGTGGTGTCGCGGTAGGAGAAGTCCAGCAC
GCTGTCGGGCTGATTGGAGGCAAAGTCCACCGTCACCTGGTCGAACTTGCTCCAGGCGGTGCGGGTGACGTCGGCCAT
GATCGACCACTGCTCGTTCACGTTGTGGGTGAAGCTGGCGGTGGCGCTGGCCGGCAACGTGACGGTGGCGCGGCCCTT
GGTGTCGACGAAGGTACCCGGTGCGGCGACAGCCAGCACGCTGGCGGCATTGCCCGGCGTGGTGAAGTCGGCATCGCC
GTCGGTGATCTTGTGCTCCACTTCCGAGCGGTAGCTGAAGCCGATGTGGGTGTTCTCATCGATGCTGAACAAGCCACC
CAGGGTGAAGCCCACTTCGGTGCTGTTGCCCTTGATGCGCGAGTAACCATCGGCGCTGCCCGGCGCAAAGCCCGGCAC
GCGGCGGGCGGCCAGGATGCTGCCGAAATCCACGGCGTTGGCCAGGTCGATATCCAGACGCTCGGCGAACACCGAGGC
ACCAAAGGACACGTACGGGTTCACGTCGTAGGAGAAGGCGACGTTGAAGTCGAGCGCCTGCAGCTCGGTCTTGGTGCC
GTGGTAGCGGCCGACCCAGTCGCGGTCGTAGTCGGTCTTGAAGCCGAACGGCACGGTCAGTGAGGTACCCAGGTGCAT
GTTGTCGTTTTCGCCGAACGGCACGTGGAAGTACATCGCCGGGACCGGCGCAATCATGCCGGCATCGCCGCCATTGCC
GCCGGAAACCGGGGCGCCGTTGGCGTAGGTGGCGGTGTCGGGCTGGAACTTGGCCGAGAAGTGGATGGCGCTGACGTC
GGCCTGGAACAGGCGGCCGTCGAGCTGACGCATGCCGGCCGGGTTGTTGGCGATGATCGAGGCGTCATCGGGGGCGCT
GCCGGAACCGGCGAAGGCGCGGCCAAGACCCTTGGCGCTGTTTTCCTTCAGCTGGAACGCGGCGCCGTGGGCTTGGCC
AACGGCCAGCACACCGGCGATACCAACGGCCAACAGGGTGGCGCGGCTGAGAGTGGAAGCGGTAGGCATAAGTTGTTG
CTCTCCGGATAAAGACTGCAGTGGTCGGTACAGCGCCCGCGCCCAGCGCCAAACAGCAGCTGGAGCGCGCCGGAGACC
CCCCCCGACATACGACGCCGTACGCAGTATAACCACGACGATTAACCGAACAATAACGAAGTGCGTTTTGGCTGGCTG
GACAGGTTGGGGATGGGTTCAGGAGCGTGAACCCGCTAGAGTGCCACTCCGATGTTCGTCTCTCTCCCCTCCCGCAAG
AAACCTACCCCCCGCTGGGCGGTGCCGTTGCTGTTCGCAACCGTCTGGCTGGCTTACCTGTGGTCGATCAGCCGGCCA
GGCGAGGCGCGCAACACGCTATGGCTGGACTGGGGCGCGCTGTCCAGCGGCGTCTCCAACCTGGGCGACTGGTGGGCG
ACCCTGCGCGACGGCAGCGTGCTGCGGCTGTTCACGGCCCTGTTCCTGCATGCCGACTGGTCGCATCTGCTCGGCAAC
CTGGTGTTCCTGCTGATCTTCGGGCTGCCGGCCGAGCGCATTCTGGGGCCGTGGCGGTTGCTGCTGCTGTTTCTGGTC
GGCGGCGCGGCCTCCAACCTGGCGGCGATCTTTGCGATCGGCACGCCGGACCGGGTGATCATCGGCGCCTCGGGCGCG
GTGTCGGCATTGATCGGCACCTATCTGGCGCTGTTTCCCGGCGCCAAGCTGGGCGTGGTGCTGCCGCTGGGGGTGTTT
CTGGAATTCATCCGGGTGCCGGCGCCGTTGCTGATCGGGGTGTGGGCGATGCTGCAGGTGGTGTTCGCCTACATCGGC
CCGGCGTTCGGCATGGTGGCGTGGTCGGCGCATATCGCCGGTTTCGTGTTCGGGATCGTCTATGGCCTGTACGTGCGC
GCGGCGATCGCGCGGCGGCTGCGCAAGCGCCACGGGTTTTAACGCGGCGAGCGACGCGTGGTGGATGGCCCGACGACG
CTGATGCGGGCGTTGCGTTCTGGCAGTGACCGGTTGCGCTGCCTCGGCCATGCTGGCGCGCCTATAATCGCTGGCATG
GTCAAACCTTTGTACAAAGTCACCTTCCACAATCATGGCAAGGTGTACGAGCTTTACGCGCGCGAGGTCACCAGCAGC
CATCTGTGGGGCTTCAACCAGATCGGCGAGCTGGTGTTCGACGTGCACGACGGGTTGGTGGTGGATCCCACCGAAGAA
CGGTTGCGCGAAGAGTTCGGCAATACCAAGACGCTGCACCTGCCGATGCAGAGCATCGTGCGGATCGAAGAGGTCGAG
AAGAAAGGCCAGTCGGTGATCCGCGATGCCACCACCGGCGACAAGGTGGTCACGCCGTTCCCGCTGCCGACCAAGCCG
CGCTGATGCGCATCCTGGTGCCCGACGATTACCAGGGCGCCGTCCGCCAGCTGCCCTGTTTGCAACGGTTGCAAGGGC
ACGATGTGCAGGTGCTGGGTGCGCTGGCCACCGATCCCAACGAATGGGCCGAGCGGCTGGTGGAAGCCGATGCGCTGG
TGCTGATTCGCGAGCGTACCCGCGTGGATGCCACGCTGCTGCGGCGTTTGCCACGGCTCAAGTTGATCAGCCAGACCG
GGCGGGTGGGCGCACATGTGGATGTGGCCGCGTGCACCGAGTTCGGGGTGGCAGTGGCCGAAGGCGTCGGCTCGCCGG
TGGCGCCGGCCGAGCTGACCTGGGCCTTGATCCTGTCGGCCAGCCGGCGGCTGACCGAGTACCAGCGCGCGCTGCATC
AGGGCCGCTGGCAGGCGCTGGGTGATCCCGGGTTGGGACGCGTGCTGCACGGGCGCACCTTGGGCATCTGGAGTTATG
GGCGGATCGGCCAGCGCGTGGCCGGCTTCGGGCGTGCGTTCGGCATGCAGGTGCTGGTGTGGGGCGGCGAAGCCTCCT
GCGCGCAGGCCGCGGGCGATGGGTTCGAGATCGCCGCCAGCCGCGAGGACCTGTTCGAACGCAGCGATGTGCTGTCGC
TGCATCGGCGCCTGAGCGCGCAGACACGCCATCAGGTGACCGTGGACGATCTGGCGCGCATGCGCCGCGATGCCTTGC
TGGTGAACACCAGCCGCGCCGAATTGATCGCGCCAGGTGCGCTGTTGGCCGCGTTGGACGCAGGCCGTCCGGCGCAGG
CGGCGGTGGATGTGTTCGAACGTGAGCCGGTGCTGGATGCGCGCGATGCGTTGCTGCAGCACCCGCGCGTGTTGGCGA
CGCCGCATTTGGGCTATGTGGAACGCGACAGCTACGCGCTGTACTTCGAAGCGGCATTCGACAATGTGCTGGCGTTTG
CCGCAGGCACGCCGCGCAATCTGGTCAATCCCGAGGCGTTGGCGATTGCGCGATAGCGGTTGTTTGAGTGGTGATCGC
GTTCGGGAAGGCTTCTCGCGACCAAGGTCGCTCCTACAAAAGCATCAGCGCTGCGGCGCGGCTCGTTGCGTGACGTTA
CATCCGGTCAGCGCTACGGTTGCCGGGTGATCGAGGTGTGCGGGTAGATGGCGTTGCAGTGCCTGCGCACATCGATCG
CGCCGAGTGCGCAGCGGGTGTAGCTCACCCGCTGCGCCGTGTCCGGATTACTTGACCGGTTCGGCCGGCTTGGGTTTT
TCCGCAGGCGCGGTCGGTTCGGCTGGCGCCGCTGGCTTGGCTTTTTCAGCCGGTTCGGTGGGCTTGTCGGTGGGCTTG
GGCTTGGGCTTGTCGCCGGTCGCCGGACGCGCTGCTGCCGGCTTGGGTTCGGCCGCTGTCTTGGCGGCCTTGGCCTTC
TGCGCTGCCTGTGCCTTGGCTTTGAGCGCGGCTTGGGCCTTGGCGGCCGAGCCGGGCTGCTTGAGTTCGGCCAATGCG
GCGGCGATCGGGCCATCGCCCGGCAGTACGTCGCCGGCGCTATAGCCCTCTTCGCCCTCGGCATCGCCACGCAGATGG
CCGGGCAAGGTGGCTTCGCTGTAGTCGGTCAGGCTGGCCGGCAGGTCGGCGTCGCCCGGTTGCGGTTCCGGGGTGAGC
AGCACTTCCGGCACGATGCCGCTGGCCTGGATCGACTTGCCGCTGGGCGTGTAATAGCGCGCGGTGGTGAGCTTGACC
GAGTCGCCGTTGTCCAGCGGCAGCACGGTCTGCACCGAGCCCTTGCCGAAGGTGCGGCTGCCGATGATGCGCGCGCGC
TGGTTGTCGCGCAGCGCGCCGGCCAGCACTTCCGAGGCGCTGGCCGAGCCGGCGTCCACCAGCACGATGACCGGCACC
CCGCCGAGCAGATCGCCTGGGGTGGCGTCGAACTTGGCATCGCTGATCGAAATACGTCCGCGGGTGCTGACGATGTTG
CCCTTGTCGAGCAGATCGTCGGCGACCTGTACCGCGGCGGTCAGCAGGCCGCCCGGATTGCTGCGCAGATCCAGCACC
AGGCCGCGCAACTTGCCGCCGGCCTGCAGTTGCTTGAGGTTCTTCTGGAAGTCGGCACCGGTGTCGGCCTGGAAGGTG
CTGATGCGGATATAGCCGTAGCCCGGTTCCAGCAGCTTGCTGCGCACGCTGGCCACGCGGATGGTCTCGCGCTGCAGG
GTGACGTCGAACGGCTTGGGCGTCTTCTCGCGCAGGATGGTCAGGGTGACCTTGCTGCCGGATTCGCCACGCAGCGGC
TCCATCGCCTTGCTGGCGTCGATCGGCTTGCCGTCGATGGCCACGATCACATCGCCGGCGCGGATGCCGGCGCGCGCG
GCCGGGGTGTCGTCGATCGGGGCGATCACCTTGAGCGTGTTGTCCTGCTGCTGCAGCAATTCCACGCCGATGCCGTCG
TAGGCGCCGGTGGCTTGCTCGTCGAAGGCCTCGGCGTCTTCCTTGTCGAAATAGGTGCTGTGCGGGTCCAGATCCGAG
AGCAGGCCACGTACGGCGGCATGCATCAGCTTCTTGTCTTCGACCGGATCCACATACGCCTGCTTGACCGCGTTGTAG
ACCGCCACGAAGCGGCGGATCTCCTCCAGCGGCACCTTGGACACGGCGGCTTCATTGGCTTCCGGATCGTCCGCAGTG
GCCTGGGCGGCGGCGGTGCCGGCCTTCTGTGCCCAACCGGGCGACGCGAACAAGGCCAGCGACAGGGCAACGGACAGG
ACAGCTACGCGCATGAAGCACTCCGGAAGAGAGAAGACGCCCCACAACGTGGCGCCGCCTGGATTATGCGCGAAGCAG
CGATAAATCCGCGTTGAATTGCCGTTGCCGGCCGCCACTGCGCAGGTGCATGCGCGGTGGCGTCGCTGTGCGGTGCGC
ATCGTGCTGGCGATGACGCGCCCAGACGCGCTGCCGGGCATTGGCACACCGTACCGGGAGCGCCCGCCCGATGGCTGC
GCAAGCAGCTTGTCCCGGTTCCCTGAGTGGTCGCCTCAATGGTCGCTTCAACGCGATGCACGTCTGGTCGCCGGGACG
CGGCAGCGCGCGGCTCACCGCACACCGCACACCGCACCTGCACTCAGCGCCGCTGCAACCAGCTCGACGGATCCACCG
GCTGCCCGTTGCGACGCAGTTCGAAGTACAACGCCGGCACGCCCTGCCCGCCCGAGCTGCCGACCTTGGCCACCGCCT
CGCCGCGCTTGATCGAGGCGCCAGCATCGCGCAACAGCGTGTCGTTGTGCGCGTACAGGCTCATGTAGCCGTTGCCGT
GGTCCACGATCAGGATCATGCCGTAGCCGGTCATCCAGTCGGAGAACACCACCGTGCCATCGGCCACTGCGCTGACGG
TGCTGCCCTTGGGCGCGCCGATCAGCACGCCCTTGCTGGTGTGGCCGTCCGGCAAGGTGGCGTTGAAGCGGGCCAGCA
GGTTGCCCGACACCGGCCAGCTCAGCCCACCGACCTTGGGGGCCGGCGCGCTGGCGATGACCTTGGGCGGCGTCTTGC
CCGGCCGGTCGGAGCGATCGGGACGATCGGTTTTGGCGCGCTTTGCCTGCGCGGCGGCTTCGGCTGCGGCGCGCTTGG
CGGCCGCGCGCCGTTCGGCTTCGGCCTTGGCGGCGGCCGCGCGCAGATTGGCGAGCAACTGTTCCAGCGACTTGGCGT
CCTGGCCCAGGGCTTTTTCGCGTTCGGCGCGCTGTTTGTAGCGGTCGTCCAGCTGGGCGACGGTGACCGCCTGCTGCG
AGCGATCCTTCTGCAGCGAAGAGGCCTGCGCTTTTTGCTGCGCACGCGCGCTATCCAGTGCCTGGCGCCGGCTGGCGA
TGTCCTGTTCTACCTTCGCCAAGGCCTCCAGCTGCGTGGTCAGCGCCTGGATGCGCTGCGCGCGCGCGTTCTGCACGT
AACGATGGTCGGCCAGCCTGCGCGTGGCATCGCCCACCGTGTCTTGCGACAACAGCACCTTCAACGGCGCATTGCGAC
CGACCTGATCGGCGGCGCGCAATAACGCGGCCAGCTGCACGCGCTGGGTCTGCAGGCCGCGCTGCAACTGCGCGCGAT
CCTGCTGCAGTTTGCCCAGATGCTGCTCCTGCTCGCGCATGGCCGATTCGGTCTCGCTCAGTGCGCGTGCGGTCTTGG
CCACCTTTTCATCGGCCTGGCGCAACTGCTGGGCGGCGGTGCCGCGCTTGCCTTCCAGTTCGCGCCGGTCGGCAGTGA
TGGTCTTCAATTCATCGCGCAGCTGCTGCAGTTTGCGCTCGGCCTCGCGCTGGCTTTGCGCGCTTGCACCGGCGCTGC
CGAGCAGTGTGCAAGCCAGCAGCGCACAAGCCAGCATGGCCGCCGCCAGCCACGCGCGTGAGCGGCCGGTGGCAGGGG
CAAGCGGCAGGCGCGAGCGCGGTGCGGGCGAAGGAGGCAACGAACGGTCCAGTGACTTCAGGCAGGTGCGCGATTGTA
GCCAAGCATGGTGTGATCGCCGCCACGCCCCAGATAGCCGCCGCCGCGCGAGGTTCAGCATGAAGTCCCAGCATCTTC
TCCTGATGGTGTCCCTGGTCTGCACGAGCGCCTGGGCCAACGAGGACATCAGCAAGGTCAACGGCCGCATCAGCGCCG
AGGCCGGCCAATCCTATGGCGCCCTGGACACCGTCAACGGCTCCATCGAAATCGGTGCCGGTGCGCAGACCAAGAGCG
TGGAAACCGTCAACGGCAGCATCCAGATCGGCGAGCGCGCGCGCACCGGTGGCGTCTCCACCGTCAATGGTGCGATCA
CGCTGGGCCAGAAAGTGGTGGTGTCCGGCGGGCTGGAAACGGTCAACGGCAGCATTCTGGTGGAGCGCGGCAGCCAGA
TCAGCGGCGGCGTGGAAACCGTCAACGGCAGCATCGGTCTGGTGGAAACCGAGCTCGGCAAGGACATCGAGACCGTCA
ACGGCGACATCACCGTGGGGGTGGGCTCGCATGTGCATGGCGGGATCGAGGTCACCAAGCCCAATTTCAGTCTTTCGT
TCAAGCCATCGCGCAAGCCGCGGGTGGTGATCGGCCCCAATGCGGTGGTGGATGGGCAGCTGCAGTTCGAGCGCGAGG
TCAGCCTGTATGTGCATCGCACCGCCAGGATCGGCGCGGTCACCGGCGCCACTGCGCGCAGTTTCGACAGCGACGTGG
CGCCCAAGGACTGACGCGCTCACCACAGTCAGCGCCTAGAATCGGGGGACCTTCGCCGCACGAGGAGTCCCGATGCCC
CGCAAGATCCTGTTGTGCCTGGCCGCGACGCTGGCCCTGGCCGGCTGCAAACGTGAGCCCGCCGACGCACCTGCCGCG
CCCAGCGCGCAGACTCCCGCCGATACCGCACCCAGCGCACCGGTCAGCCGGCACGCGTTCTCGCCGGAGATGACGACC
GGCGATTTCGCCGAGTTGGTCAAGACGCTGGCCTCGGACGATTTCGAAGGACGCGGCCCGGGCACAGCGGGCGAAGAG
AAGACCGTTACCTATATCCGCGACCAGATGCAGCGCATCGGGCTGCAGCCGGGCAATGGCGATAGCTGGTTCCAGGAC
GTGCCGATGGTGGAAACCACCGCCGATGCAGCCACCGCACCCAGCCTGCGCAGCGGCGATCAGACGCGCGCGCTGGCC
TTCGGCACCGACATCGTGGTGGGCACGCGCACCGGCCAGGCCGAGGTCAAGCTGGACAACAGCGAGCTGGTGTTCGTC
GGCTACGGCGTGGATGCACCCGAGCAACAGTGGAACGATTACGCCGGCCAGGACTGGAAGGGCAAGACGGTGGTGATG
TTCGTCAACGACCCCGGCTTCCATACCGGCGATGCCAAGTTGTTCGATGGCAAGCGCATGACCTACTACGGGCGCTGG
ACCTACAAGTTCGAAGAGGCCGCGCGCAAGGGCGCCGCCGCCGCGCTGATCGTGCACGACACGCCCGGCGCCAGCTAC
GGCTGGGATGTGGTGAAGAATTCTTGGGCCGGCCCGCAATACGACCTGCCGGCCAAGGACGACACCGACCCGCGCCTG
CCGGTGCAGGGCTGGATCAGCGCCGAGACCGCCAAGCAGTTGTTCGCCAACGCCGGGCTGGACCTGGCGCAGGCCTAC
AAGGACGCCAGCAAGCGCGGCTTCAAGCCGGTGCCGTTGAAGGCCAGCTGGTCGGTGGACCTGAAGAGCACCATCGCC
GAAAAGACCTCACGCAATGTGGTCGGGGTGCTGCCGGGCAGCAGCCACGCCGATGAGGCGGTGCTGTACATGGCGCAT
TGGGATCACCTGGGCAAGCATCCGGGCGAGAGCGGCGACAACATCTACAACGGCGCGGTGGACAACGCGACCGGCGTG
GCCGGCATTCTGGAAATCGCCGATGCGTTCGCGCATCAGGATCCCAAGCCGGCACGCTCGGTGGTGTTTGTGGCGGTG
ACGCTGGAAGAATCCGGTTTGCTCGGGTCCAAGTATTACGTGGCCAACCCGAGTTTCCCGCTGGACAAGATCGCCGCG
GTGATCAACCTGGATGCGATGTCGGTGGCCGGACGTGCGCGCGATGTCACCGTAGTGGGCATGGGCAGCTCGGAGCTG
GAAGACATTCTCAAGCCGATCGCCGCGATGCAGGGCCGCACCCTGCACGCTGAGGCCACACCGCAGAGCGGCTCGTAT
TTCCGCTCGGATCATTTCAACTTCGCCAAGGCCGGTGTGCCGGCGCTGTACGCCGATGGCGGCGAAGACCTGCGCGAG
GGCGGCACCGCTGCCGGACGTGCAGCCGCCGAAGACTATGGGCGCAATCGCTACCATGCCCCTGGCGATCAGTACGAT
GCGGCCACCTGGAAACTCGATGGCACCATCGAAGATCTGCAGGCGGTGTATGGCGTGGGCAAGGAAGTCGCCGCTGGC
GAGCGTTGGCCCAACTGGTATGCCGGCAATCCATTCAAGGCCGCGCGCGACCGCATGATGGTCGGCAAGCCGGGTGCG
AGTGCAGTAGCGGATCCGCAGGCACCTGCCTCTGCTGCTGATGGCAAACAGGCTAATGGCAAGCAGGTAGCGCCGGCG
CGTTGAGTACACCGAGTGCGCGCATGGCCTCTCAAGCACGCATGTGTGGAGTCGTGTTGCGATCGATCGAGTTGCGGC
GCTGCGGGTGATAACAAGGCCGGCGCGCAGCCTGCGGTATCAGTAAACAGGGCCTCCAGTTGGAGGCCCTGTTCAGTG
CTGCAGTTCTGCCCGGCAAACGTGCTCAAACACCACCACGCGATTGCGTCAGTGATGGATCAGTCGTTGTCCGCGCTG
ACCACGTGCCCATCTTCCGGATCGATGTGCAGGTCGACCTTCTGCCCGCCACGTTGCTCGGCGTCGGCCTTCCACAGG
CCGTCCTTGAACTTGAGGTCGTGCACGTTGGAATAGCCGTTGGTCGACAACGCCGCGCGGATATCGGCCTCGCTCAAC
TTGGAGGTGGTCTGGTCGCCGTACACGCGCCCGGTCACCGGGTCGATACGCACATCCACATCCTTGCCATCGCCGCTG
CGCGCATCGGCAGTCCACACTCCGTGCTCGAACTTGACGTCGTGCACCTTGGTGTAACCCTTGCTGGTGAGCATGCTG
GTGATTTCGGCGGACGTCAGCGCCTTGGCCGGCTTATCAGCAGCGGCCTGCGCAAATGCGCCATGCGATGCCAGCGCG
AGTGCGCCGATCAGCGCGGTCTTCATCAATCGATGTGCCATGAGACTGCTCCTGCAGTGAAGTGTGCCCATGCTGGAC
GCGCTGTCATCGCCATCGGGTGAAAAAACCGACGTCGCGGTGGTACGAGTTCAGGCAGCTGAAATGCTCGCACTGGTC
TTCATTCGCCTTGCACGTGATGTTTACCTTCCGCGGGAGGTGGCTGCAGTGGTAGCGCAAGGTCGTCGATGACGCGAT
CAGGATGGCTGCGCTGCGATTCGCACCGGAGCCAGAACGATGCACAGCCCGGACGGACGCATAAAAATCGAGCCGCCT
TGCGGCGGCTCGATCCGATCACATCAAGGTGTGACACCTGTTACGCCCACTGCCCACGGAGACAGGATCGACATCTGC
GGCCGGTCGGTGCCGTCCTTGTTCGGCTGTACGGTATACGCGTAGGAGCCCCACCAGGCACCTGCGGCCCACCACGTC
CAGCCCAACCATACATCGTCGTTTCTTTTCATGTACTTGAGCATGCCGTACAGCGCACTATTACAGGTCTTATTGCTG
GCACTGCCGAATTCGCCAAGGAAACCGCGCTTGTGATTGGCGCGTAGCCACTCGGTGAAGCTGCGCAGACGATCGGCA
CCGATGCTGGAATTGACGCACACGTTGGTCGTGCCGCTGGAATCTGCGTCCAGATACTGATGCACCTCGAACGCGTAG
TTGTTGAGGGGATCGTAGATGGACGCCAGCGCGCTGGCATTGGAATAGCCATCGCTTGTGAGCGAGGACCAACTGTGC
GCACCGGTCCAGAGAACGCCTGGGACCAGGATCAAATTGTTGGCACCGGTGGCGCGGATGGCGTCGATCGCCGCCTGG
GCGCTACCGGCCCATCCGCTGGCAGATACGCCATTGGGCTCGTTCATCAGGCCGAAGATCACGGCATTGTCGTTGCGG
AACACCAGCGCAAGACGCCGCCATAAATCGGCGAACGTGGCGTTTTGCACCTCGCTGCTACCGATCTTGTAGCCGTTG
TATTTGGCGTAGTTGTGGATGTCCAACACCAGATACATGCCCGATGCCTTGGCGCGTGCCACCGCCTGTTGCACCAAT
GCCAGTTGCGCCGGATCCAATTCGCCGCGCGCACTCGGTTGCAGGCGCTCCCACAGGATGGGAAGACGGATGGTATTC
ATGCCTACACCTGCGAAATAGGTGTAATCGCTGGTTGCCGGATACATATAGTCCTTGTTGAGGACTCCCGGCTTTTTG
GAAGACGCGAATTCTGCGCCTGAGAGATTGACGCCGGCGTATTTCAGTACGCGCGTTCTTGCGTGGGCGAGCGGCAAC
GTGCCGATCAGGAGGAACAGCAGGGCGCAACGAACAAGGTTGCGAAGCGAGTGAGAAACGGCAGACATAAAGCAACTC
CTTAGACGACGGGGAAGATGCGTCACAGCACCCTTTGTGCTTGCGATCTGCGCGAAATACGCCGCATCCGTCGTCTTT
AATGCATCTGCCGTACCGAACTCCGGGAAAATTAACCTTGAAGTAAATATGGGGAATGATGCGCAGTCATATATCGCA
TAGGTCACTTTTCGAATCAGCGCGTTATAACGTGGGCATGGAATATGCGGCAACGCAGGCTTTTCAAGCCGCGACAGA
TGCATCGCTGTGTCGAAATACCATCGTATGGACGCGCTCGCTGTCAACGGTCCGGCGTCGGATCACTGACGTAACAAT
GCAGTAGCACGTGCAGCGAACGCATAAGCGTTTGCCGTCGTCGTCTATGTTTATCGCAGGCGTTTATTAACTAAGCGA
TGCGCTTTGCACGGCTTTGTGGCTGACGCGCCGGGCAGGACCATCCGGATGCATGCATGCATGCATGCATGCGAGCTT
GGCAGCAAGCTGCTGGGGCAACCAGCGCCCTAGCATTAGAGGATCACGCACCAACTGAAACACCTCCGTCCCCGGCGT
CAGTCAGGTGGTGATGGCTTTTCAACTGCACTGAGGGTGTTGCACTTGGATATTGAGTCCAACTTGTGTGACCGCACG
TTGCGATGACGCACACAAAAGAGCCGCCTTGCGGCGGCTCGATCGGATCATGGCGAGATCACATCACATCAAGGGCTG
AAGCGTGTCGCATGGGTCGCCTGTGGCGACAGGATCGACATCTGCGGCTTGTCGGTTCCGTCCTTGTTGGGATGTACG
CTGTATTCGTAACTGATGTTCCACCATGAACCGGCAGCCCACCACGTCCAGCCCAGCCAGACATCTGCATTGGTTTCC
ATATACCCGAGCATGCCCTGCAGCGCTGCATTGCAACCTGCGTTGTTGCCGGTGCCGAATTCGCCAAGGAAACCGCGT
TTTTGATTGAGGCGCAACCACTCGGTGAAACTGCGTAGCCGATCGGCGCCGACGGTGGCACTGACGCAGACATTGCTG
GTGCCGCTGGAATCGGCATCCAGGTACTGATGCACTTCGAACGCATAGTTGTCGAGGGGGTCGTAGATGGAGGTCAGC
GCGGTGGCGTTGGAATACCCATCGCTGGTGGGCGAGTACCAACTATGCGCGCCGGTCCATAACACGCCGGGGACCAGA
ATCAAATTGTTTGCACCGGTGGCCCGAATGCTGTCGATGCCTGCCTGTGCAGCGGCTGCCCAACCACCTGCCGATACC
CCATTGGGCTCATTCATCAGCGCGAAGATCACCGCGTTATCGTTTTTGAACACCAGCGCAAGACGGCGCCATACATCG
CTGAAGGTCGCAATCGGCACTTCAGGAGTGCCTATTTTATAACCGTAGTATTTGGCAAAGTTATGGATATCCAGCACC
AGATACATGCCCGATGCCTTGGCGCGGGCCACTGCCTGCTGCACCAATGCCAATTGCGCCGGATCCAGTTCGCCACGC
GCGCTGGGTTGCAGACGCTCCCACAAAATGGGCAGGCGGATCGTATTCATGCCAACGCCGGCGAAATAGGTGTAATCG
CTGGCAGGTGCGTACATGTAGTCTTTGTTGAGGACTCCCGGCTTTTTCGACGATGCAAACTCGGCACCGGAAAGATTG
ACTCCGGCGTAGGTGAGTGCGCGTGTCTGCGCATGAACCTGCGGCAAGACGCCAAGCAGGATGAGAAGCAGTGCACAG
CGAACGACGCTGCGCAGCGAGCAGGAAACAGAAGACATAAAGCAACTCCTTGAACGACGGGGACGATGCGTCGCCGGT
TGCGTGCGATTTGCGCCAAGCGCCCTGCATCGGTAGGACTTAATGCATTGGCTGTGCCCGATCGCGCAACACACTGAG
CGTTAAGTAAATGTGCGAGCTCACTCGCAGTCACAATTCGCCGGGGTCACATTCCGCACCAGCACGCTGTAACGCGCG
GCAGAAAAAAGCGGCCGCGCACGCTTCGGCACACGGTCAGCGCGGACGGTGTGCTGTCGAAAGAACGTCGTATGGATG
CGTCTGCTGCCAACTGCATGACGCCGATTCGTTGGCGCCGTGCACGGTTGCGCCTGCATGCTCAGCGCAGGCGAGGCG
TGGTTTGCAGACGAATGCGAGGTGTCGCTGTTAGCGGGCGATACGCTGCGCGCGGGCGCTCAGGATCGTCATCTGTGG
CTTGTCGCGTCCCTGCGAATCGGGCTGCACGTTGAATGGATAGGTCCGGTTCCACCATGCACCGGCGGCCCACCAGGT
CCAGCCGATCCACACATCGCTGTTGGTTTCCATGTACCCCAACATGTTGTTGAGTGCGCTATTGCAGGTTGCGTTGTT
GCCAGTGCCGAATTCGCCCAGAAATCCACGCTTGTGATTCAGGCGTAGCCACTGGGTAAAACTGCGCAGGCGTTCGGC
ACCCACGGTGCTGCTGACGCAACCGGCGCTGGTACCGCTGGAGTCGGTATCCAGGTATTGATGCACTTCGATGGCGTA
GCGATTGAGCGGGTCACGAATGGATGCCAGTGCCACGGCATTGGATTGCCCGGCAACGGTGGAATACCAACTGTGCGC
GCCGCTCCACAATGCACCGGGAACCAGAATCAGATTGTTGGCGCCGGTTTTGCGGATGGTGTCGATCGATGCTTGTGC
CGCGGTGGCCCAGGATTGCGGATTGATGTCGTAAGGCTCATTCATCAGCCCGAAGATCACCGCGTTGTCGTTCTTGAA
GGCGATCGCCAGACGGCGCCACAAATCGGTAAAGGTGCTGATCGGCACGCGGCTGCTGCCGATCTTGTTGCCGTAGTA
CTTGGCGTAGTTGTGCACATCCAGAATCAGATAGACCTTGGCGGCCTTGGCATTGGCGACTGCCTGGCGGATCAGTGC
CAATTGCGCCGCATCCAGTTCACCACCAGCCTTGGGTTGCAGGCGCTCCCACAGGATGGGTAGCCGAATGGTGTTCAT
GTGTTTGCCGGCGAAGTAGCGGTAATCGCTGGCAGCCGGATACAGGTAGTCGACGTTGAGCACGCCGGGTTTTTGCGA
GGATTTGATTTCTGCGCCAGAGAGATTGACGCCGGCATACTTCAGGCGATTGCCGCTCTGTGCATGTGCAAGCGGCAT
GATGACAAGCAGCAGCAATGAGAACGCGCAGCTAAGCAGCCGGCGTGTCCAGGGGGGAGGGGGCAACATGGGGGTGAC
TCCTGAAGCATTCGCGGGGGGAGGTGCATTGCACTGGCGTGGACCTGCCACGTGCATGACGACAATGCAACACCTACA
CCCTAGGCGCATCTGTACATTCAAACTACGAATGCGAGATATCACTTAATTGGAGCTGTGAGCGACTTGGCACTTATT
GCCAAACATACACGTGCTTTGATGTGGTAGAGCGCACATCGCGCATCGTCATCGCCGCACACAGGTCGCACTCTGCGC
GGCAGCACTGCATCGACTGCTGCGCATTCGAGATGGAGTGACGTTGCAGGTTGTCTTGCGATTACAACACTGTACATC
GATGCAGTGGCGTGCCTTGCATCAACGCAGATCGCAATTGCACGTATAAAACTCACCTGGTGCGCGAACGGGACGTCG
GCACTTGCGATGTATTGCACGTGAGGTTTGTGTGCTGCGTCGTGATTGCGGCAACAATCCATCACTGCGGATCCTGCA
AGACGCGTCGCGCGATTGCGGGGCCACCGCGTATTTGCGCGTAGCGCTGTGCTGCCAGCGCCCGCACATCCGATGCTT
CGGCATGGCGCATGTCATACATGCACGACAAAAAAAACGGTGGCCGCAGCATCTTGCTGTGACCACCGCATTCGAACA
GACCGGCGTGTGTTACTTGGTGGCGCGGCGTGCGTACTTGCTCAGGATCGAGATCTGCGGCTTGTCGCTGCCATCCTT
GCCCGGCTGCACGGTGAAGAAGTACTCCGGCTTCCACCATGCACCGGCGGCCCACCAGGTCCAGCCCAGCCACACGTC
GCTGTTCTTTTCCATGTAGGTCAGCATGCCTTCCAGCGCCTGGTCGCAGACCGGATTGTTGGCAGTGCCGAATTCGCC
CAGAAAGCCTTTCTGCTTGTTCTCGCGCAGCCATGCGGTGAAGCCGCGCAATTTCTCTTCGCCAACCGTGGCGCTGGT
GCAGACCGGCTTGGTGCCGCTGTAGTCGCTGTCCAGATATTGATGCGCTTCGAAGGCCAGGTTGTTGCCCGGGTCCTT
GACGATCTCCAGCGCCTTGGCATTGGAACCGCCGTAGTTGGCGCTGCGCCAGCTGTGCGCGCCGCTGTAGGCGGTGCC
CGGTACCAGGATCAGGTTCTTGGCGCCGGTCTTGCGGATCGCGTTGATTGCGCCTTGCGCCGCTGCAGCCCAGTCGGT
TGCGGAAATCCCATTGGGCTCATTCATCAGCCCGAAAATCACCGATGTGTCGTCCTTGAATTCCAGCGCCAGCCGGCG
CCACAGATCCGCCACTGCGGCGGCGGGTACATCGCTGGTGCCGATGCGCTTGCCGTTGTACTTGGCGTAGTTGTGCAC
ATCCAGGATCAGGTATTGCTTGTTGGCCTTGGCCGCCGCCACCGATTTCTTCAGTAGTGCCAATTGCGCCGGATCCAA
CTCGCCGCTGAGCTGTGGCTGCAGGCGTTCCCACAGGAACGGCAAGCGGATCGTATTCATGCCTTTGCCGGCGAAATA
ACTGAAGTCCGACGCGGCCGGATAGGTGTAGTCCTTGTACAAGGTGCCCGGCTTCTTGCGCGAGTTGAACTCGGCGCC
GGAGAGATTGACACCGACATATTTCAGGCCGGCAGATTCTTTTTTCGCAGCGGCGGGCTCTTTTGCCTGCGCCAACGG
CATTGCAGCGAGCAAGGTCAGTGCGAGTGCGGCACTGCGTAACGAGGGGAAATGTGCGGGAGAGCGAAACATGAAGCC
TCCTTCGGCATCGACGTGAGTGGCCGCAGGGGGAGGGCACGGCCAGCAGAGATGGTGCAGGGCAGGATGGTGGTTGGT
CAGCGTAGAAGCTTTGGCGTTAGTGCGCCATTCACGCCTACTGCAGCGATTTGATCGCGCAAACGCCTGCAAGGCGCA
CCCCCGCCGCTGCGGTGGCGTTCGCAACCCGACAGGCAAGACGCACTGTCGCAGGAGTGCGACAGGCGCCTGTTTTAA
GCTAGAGGCTGCTTACTTTTGTCTCCTGCACCATCGCGGGGGACGTGACGCCCGGAGCCCCCTCATGAGCAAAGCTCA
CGCTTACGCCGCCCAGACCGCCGATCAACCGCTTGCACCGTTCGTGTTCGAACGGCGCGCACCCGGCCCCGACGATGT
ACAGATCGACATCGCCTATTGCGGTGTGTGTCACTCGGATCTGCATACCGCACGCAACGAATGGCACAACACGCTGTA
CCCGTCGGTGCCCGGCCACGAGATCGTCGGCCGTGTGACGGCGGTTGGCGATGCGGTCACTGGTTTCAAGGTCGGCGA
CCTGGCCGGTGTCGGCTGCATGGTCGACAGCTGTCGCAGCTGCGCGTCCTGCCAGGAAGGCGAAGAACAGTATTGCGA
GCAGGGCTTTACCGGCACCTATAACGGGCCGATGTTTGGCGGCGAGAACACTTACGGCGGTTACTCGGACCACATCGT
GGTCGATCAGAAATACGTGCTGCGCATCTCGCACAGCGACAACCTGGCCGCCGTGGCGCCGCTGCTGTGCGCCGGTAT
CACCACCTATTCGCCGCTGGCGCATTGGAAGGTCGGTCCCGGCCAGAAGGTGGGTGTGGTGGGCCTGGGTGGCCTGGG
CCACATGGCAGTGAAGATCGCCAAGGCGATGGGCGCCACCGTGGTGTTGTTCACCACCTCCGAGAGCAAGCGCGCCGA
TGCGTTGCGTCTGGGTGCCAGCGAAGTGGTGATCTCCAAGGACGAGGCGCAGATGGCCGCGCAAGCCAACACACTGGA
CTTCATCCTCAACACCGTGGCCGCGCCGCACAACCTGGACCCGTTCCTGGCTGCGCTCAAGCGCGACGGGGCGATGGT
GCTGGTGGGTGTGCCCGAGCATTCGCACCCTTCGCCGAGCGTGTTCAATCTGATCATGAAGCGCCGCACGCTGGCCGG
TTCGTTGATCGGCGGCATCCGCCAGACCCAGGAGATGTTGGATTTCTGCGCCAAGCACAACATCGTCTCGGACATCGA
AACGATTCGCGCCGACCAGATCAACGAGGCCTACGAGCGCATGCTCAAGAGCGACGTGAAGTATCGCTTCGTGATCGA
CATGGCCACGCTGGACAAGGCGGCCTGATTCCCCAGCGCGCCCGGCAATCGATGCAGCCCTGCAACAGGGCTGCACAT
CAGGTGCCTGCGCGAACGACTGCAGCGTGGACCCGGCAGTGACCGCGTCCACGCTGCTGCCGGATGACACCGGCCACC
GGCTGCAGGCATCGCCGGACCGCGACGCGTTCAAACCAGGTCAGGCGCCCTGCGCAGCGGCCACGCTGCCGTCCTGCG
CCGGATAGGGCGACACCAGCGGCGTCGCGGGGCGCACCAGCATGGGTGCGGAGAACAGCAGGTTCAGCGCGGGCAGGC
GGCCCGGCGTGCGCAGCAGGCACAGCAGGGTGGGCGCCAGCACGCCGGTGCCCAACAAGGCGAAGAACAGCAGCGACC
CATCGTGGATCCAGCGCGGCAGCAGATAGGCCAGCACGATGAACGGCGGGAAGTGGGTCAGATAGAACACCACCGAGT
TGCGGCCCACATAGCGGATCGCCTGCGCGGCCGGTTGCTGGTTTGCCCAGATTGCAGCAGCGATCACCAGCGGCAGCG
CGATCACCACCAGCGGCAGGTAGCCGATCCAGATACCGTGCAGCGCGGTGAGATTGGCGATCAGCACGATCGCGCACA
GGCTCAGGCACGACAGTGGCCAGATCCAGCGCGGTGCCTGCTGCAGCAGTGCCGGCACGCGACCGGCCAGCAGCGTGC
CGATGTAGAAGAACGCGAAGTAATAGAACGGGTCGGCCCCCTGGCGCAGCAATGGGCCCAGGCACACCGAGCCCAGCA
GGGTCGCTGCCAGCACCAACGGGGCCGGCAGCCGACGCAGCAGTGGGATCACTGCAAGAAACACGAACAGGTAGAACA
GAAACCAGGTCAGTGCCACGTTGCCGACCGCGATCCTGCCCAGGTCCAGCCAGGCAATGGGTTCGGACTTGGCCAGCA
CCGAGCCTGCCTCGCGCAACCCGAAGATCAGCAGCGACCAGATCAGATAGGGATACAACACGTGCCGCAGCTTGCCGC
TGAAGTAGGTCGCGATCCCCTTGTCCAGCCCGCGCGCCACGAACAAGCCCGAGAGCAGGAACATCAGCTGCATGCGCA
ATGGGGCCAGCGAGCGGTTGATACGCTCGATCGACAGCATCAGCGTGCTGCTTTCTCCGGTTGCGCCGCTGCGTAGCT
CGGGATAGGCGTCGAAGGCGAAGCCATAGGCGTGCAGGACGATCACCATCAGCACGCTGGCACCGCGTAGCCAGTCCA
CCCAATCATCGCGTTTATGGTTACCGGTAATGGTTTGGTAGGTCATGAGGTTGCTCCTTTGGTGGGGCCCACGGCTTT
GCCGCCGCGGTGTGCGACGACACGAATCAGGTCTGGATTCCACGGCGGTGTTGTCCACGCGTGGGAGGAGGCGGATAC
CGTCGTTGCCGAGGACATCCGGGTAAGCGCAGAGCGTTCCGCGTGTCAGTGAGGGTGGCTGGGCTGCGTGATGCGGGG
ACGGCTTATATGTGACTTAGATCACACTTGCTTGGCGCGTGCAATCGTCGAGGCTGCAGATAGATGCAGGCCTGTGTG
TGCGCTGATGGCAAGGTCATGCGTGGGTGCGGGCGCCTTGCACGGTCGATGACCGCTTGAGTTTGCAGTTGCCGAGAT
GCGGTGGAGCGTGTGCTCAGCGGTAGGCGGCGTTGTGGTGTTGCGTTGTGGTCTACGCGCGCTGCCAGCGTCAGCCTG
ATCGGCGGCAGGACAAATCACCGCACGCAGCAGCAAACGCCGCACGATCGCTGTGAGCGAAGTGCCGATCGCGAAAGA
CAGGGGGATTGGTCGTGGAGCGTTCCGGGTCGGGCGAGGCGCGACCTTGCGGGATGCGATGTCCGTTGCGTGTCGCCG
TGGATGCATTGCATTGCGGTGCGTCACGCGGGCGTAGCCGCTCACGCAGGCGTGCGGGTTGCCCGCACGCGAGCCCGC
ACGCGAGCCCGCACCAATGGTGGGCACATCGCCCACCGCTGGCAATCACTCAGGCCGCAGCGGGTTCCTTGACCTGCG
CCTTGACGCCAAGCAGCTGCACGATGCTGCCCGCCGCATCGCGGCCTTCGGCCACGGCGGTCACCACCAGGTCGGCGC
CGCGCACGCAGTCGCCACCGGCGAACAGGCGTGGGTTACTGGTCTGGTAGGGCAGGCGGCCGTTGTCGTCGGCCGGGG
CGACGATGCGGCCATTGCTGCCGGCTTCCACGCCTTGCGAGGCCAGCCAGTCCGGTACGGTCGGCGAGAAGCCGAAGG
CGATGATCACCACGTCCGCTTCCAGCAGCGATTCGCTGCCTTCCACCGGCACCGCGTTGCGACGGCCGCTGGCATCGG
GCTCACCGAGCCTGGTCTCCACCACGGTCACACCGATGGCTTCGTCGTCGGCGCCGGATTCGATCGACAGCGGTTGAC
GGTTGAACAGGAAGCGCACGCCTTCCTCGCGCGCGTTGGCCACTTCGCGTGCCGAACCCGGCATGCTGGCCTCGTCGC
GGCGGTAGGCGCAGGTGACCTTGGCCGCACCCAGGCGGATGGCGCTGCGCACGCAGTCCATGCCGGTGTCGCCGCCGC
CCAGCACCACCACGCGCTTGCCGTTGAGATCGGGCAGCGCCATCTGGTCTTCCCAGCCGGCGATCGGCCGGCCGTGCG
GGTCGTTGCCGCTGACGATGCGGCTGTTCTGCACCAGAAACGGCAACGCCGGCAGCACGTTCTTCAGATCCTGCCCGG
GCAGCCCGCCATCGGTGTAGCGGTAGGCACCGGTGCCCAGGAACACCGCATCGAATTCGCCCAGCAACTGCTCGATGC
TGACGTCGCGGCCCACTTCCACGCCCAGGCGGAACTGCACGCCCATGCCTTCGAGGATCTCGCGGCGCTTGCCGATCA
CCGACTTGTCCAGCTTGAAGCTGGGGATGCCGAACTGCAGCAGGCCGCCGATCTGCTCGTAGCGGTCGTAGACCACCG
CTTCAATGCCGGCACGCACCAGCCGGTCCGCACACGACAGGCCGGCCGGGCCGGCGCCGATCACCGCCACCCGCCAGC
CGGTCGGCTGCACGTTGCCCAGGTCAGGGCGCCAGCCCATCTTGAAGGCGGTATCGACGATGTATTTTTCCACCGCAC
CGATAGTGACCGCGCCGAATTCCTCCAGCGTGCAGCTGCCTTCGCACAAGCGGTCCTGCGGACACACCCGCCCGCACA
CTTCCGGCAGCGGGTTGGTGGAATGGCACAGCGCGGCGGCTTCCTCGATGCGGTTTTCCTGCACCAGCTGCAGCCACT
GCGGGATCGCGTTGTGCACCGGGCACTTCCAGCTGCAATACGGATTACCGCAGTCCAGGCAACGGCCGGACTGATACT
GCGCGTCGGCCTTGTCGAACTTGCCGTACAGCTCGCCCCAGTCACCGGACGTGCGCAGCTCCACCGGAATGCGTGTGG
GCATGGTCCGGGGCAGGTCGAGGAATTGGAAGGCTTGCTTGCGGCTCATAAAAGAAATCCGTGGCTGATTCCCTTCTC
CCACCGGGAGAAGGTGCCCCGAAGGGGCGGATGAGGGTACGGAGCGTCAGCGCCGCATCCCCAAACCCTCTCCCGTTG
CAGGGAGAGGGAAGCACTCAGGCGGCGCGCCGCAGCGACTCGGTCAGCGACTCGATGCTGGCGGCCTTGGGTTTGACC
AGCCAGAACTTGCCGATGTAGTCGCGGAACTCGTCCAGGATCTGCTGCGCCCAGATGCTGCCGGTCAGCTCGCGGTGG
CGGCTGATCAGGGTGTGCAGGTGCTGGCGATGGTTCTCGAAACCTTCGGCGGAGACGCGGTGGATGTCGATCAGCTCG
TGGTTGTAGCGGTCCACGAAGTCGCGTTCGATATCCAGCACATAGGCCAGGCCACCGGTGAAGCCGGCGCCGAAGTTC
AGGCCGACCTTGCCCAGCACCAGCACCACGCCGTCGGTCATGTATTCGCAGCAGTGGTCGCCTGCGCCCTCCACCACC
GCCAGTGCGCCGGAGTTGCGCACCGCAAAGCGCTCGCCGGCACGGCCGGCCGCGAACAGTTCGCCACCGGTGGCGCCG
TACAGGCAGGTGTTGCCCACGATCGGCGTGCTACGGGCCTCGAAGCGCGCACCGCGCGGCGGGCGCACCACCAGCCGG
CCGCCGGCCATACCCTTGCCGACGTAGTCGTTGGCTTCGCCTTCCAATTCCAGCTGCAGGCCGCCGGCGTTGAACGCG
CCGAAGCTCTGCCCGGCGGTGCCGCGGAAGCGCAGGTTCAACGGCGCATCGCTCATGCCGTGGTTGCCGTGCGCACGC
GCGATGGCGCCGGACAGGCGCGCGCCGATCGAGCGGTCGGTGTTGTGGATCAAAAAGCGATGGTCGCCGCCGGTCTTG
TTGGCGATCGCAGTGGCCAGCAGGCCATCCATCTGCGTGGCCAGGCTGTCCGGCGACTCGTACAGGCGCTGGGCGGCG
CAATGGCTGCCGTCGTACTGCGCATGCGTGAGCAGGCGCGAGAGATCGACCTTGACCCCGGCACGTGGCGAGACCTCC
AGCTGTTCGAGCAGGTCGGTGCGGCCGACGATCTCGTCCAGCGAGCGCACGCCCAGGTACGACAGCCACTGGCGCACT
TCTTCGGCCAGCAGGCGGAAGAAATGCTCCACGCGCTCCGGCAAACCGGTGAAGTAGTTCGCACGCAGGCGCTCGTCC
TGGGTGGCCACGCCGGTGGCGCAGTTGTTGAGGTGGCAGATGCGCAGGTACTTGCAGCCCAGCACGATCATCGGCGCG
GTGCCGAAACCGAAGCTGTCGGCGCCCAGCAGCGCGGCCTTGACCACGTCCAGGCCGGTCTTCAGGCCGCCATCGGTC
TGCAGGATGGTGCGGTCGCGCAGGTCGTTGGCCACCAGCGCTTGGTGCGACTCGGCCACGCCCAGTTCCCACGGCACG
CCGGCGTAACGGATCGAGCTGATCGGGCTGGCGCCGGTGCCGCCGTCGTGGCCGGACACGGTGATCAGATCGGCGCCG
GCCTTGACCACGCCGGCGGCAATGGTGCCGACGCCGGCATGCGCCACCAGCTTCACCGACACCAGTGCGGTGGGGTTG
ACCTGCTTGAGGTCGTAGATCAGCTGGGCCAGGTCTTCGATCGAATAGATGTCGTGATGCGGCGGCGGCGAGATCAGG
CCGATGCCGGGCTTGGCGTAACGCAGCCGGGCGATCAGTTCGTTGACCTTGTGGCCGGGCAGCTGACCGCCTTCGCCG
GGCTTGGCGCCCTGCGCGACCTTGATCTGCAACACCTCGGCATTGACCAGGTATTCCGGGGTCACGCCGAAGCGACCG
GAGGCCACCTGCTTGATCTTGGAGCGCTTCTCGGTGCCGTAGCGGGCCGGGTCTTCGCCGCCTTCGCCGGAATTGCTG
CGTCCGCCCAGGCGGTTCATCGCAATGGCCAGTGCTTCGTGCGCCTCGGGCGACAACGCGCCCAGGCTGATCGCAGCG
GTGTCGAAGCGACGCAGCACATCGGCCGCCGGGGCCACCTCGTCCAGCGGGGTCGGGGTCTCGGCACGCTTGAGCTGG
ACCAGATCGCGCAGCGTGGAGGCCGGGCGCGAATGCACCGCATCCACGTATTTCTGCCAATCGCCGGCATCGCCGGTG
CGGGTGGCGCGCTGCAGCGTCATGACCACGTCGGGGTTGTACATGTGGTACTCGCCGCCGTGCACGTACTTGAGCAAG
CCGCCCACTTCCGGCTTGAGCTGGTCGTTCCAGGCGCGCGCGGTGAGCTCGCGCGCCTCGGTGTCCAGCCGCGCCAGG
TTGACGCCGCCGATGCGTGCGGGCGTCTCGGCAAAGCACAGCTCCACCACGTCCGGGTCCAACCCCACGATCTCGAAC
AACTGCGCGCCGCGATAACTGGCGATGGTGCAGATGCCCATCTTCGAAATGATCTTGGACAGGCCCTTGTAGATGCCC
TTGCGATAGCGGCGCCCGATCTGCGACTGCTCGCCGCCCTTGCTCAGCTGCAGGATGCCGCGCCGGCCCAGGTCGAAC
AGCGTCTGGTAAGCCAGATACGGATACACCGCAGTGGCGCCGAAGCCGAGCAGGCAGGCCATGTGGTGCGGGTCGCGC
GCGGTGCCGGTTTCGATGATCAGGTTGGCGTCGCAGCGCAGGCCCACCTTGCACAGGTGGTGATGCACCGCGCCGGTG
GCCAGCAGCGCATGCGCCATCGGCCGGTCCGGGACCGGGTAGCGGTCGGACAGCAGCAACATCACCGCACCGGCGCGC
GCGGCGGTCTCGGCTTCCTGGCAGATGCGTTCCAGCCCCGCCTTGAGGCCTTCTTCGACGCTGTAGGACAGGTCGATC
AGGCGATTGCGCTCGACGTACTGCTCCATCTTCAGCAACTGGCGCAGCTTGCGCTGGCTGAGCACCGGCGAGTTGAGG
ATGACGTGGTTCACCGTCTCGGCGCCGGCGTGGAAGATGTTGGTCTCCTTGCCGAGCTGGGTGGTGAGCGACATCGCG
ATGCCTTCGCGCAGCGGGTCGATCGGCGGGTTGGTGACCTGCGCGAAGGCCTGGCGGAAGTAGTCGTACAGCGGCCGG
GTCTGGCGGCTGAGCACCGCCATCGGGGTGTCGTCGCCCATCGAGCCGGTGGCTTCCTGCTCGGTCTCGGCCAGCGGG
CGCAGGATCTGCTCCACCTCCTCGGTGCTGAGCTGGAACAGCTTGTGGTAGCTGCGCAGGGTCTGCTCGCTGAAGGGT
TCTTCCACCAGCGAGGGGTCGATCAACTCGGTCTGCAGATAGGTCACGCCCTGCTGCAGCCATTGCTTGTACGGCGCG
CGCGCGCGGTTGATGCGGTCGATGGCATCCGAATCGAGCAGGTCGCCGCGCTTCAAATCGATCGCCATCATCTCGCCC
GGGCCCAGCTTGCCCTTGCGGGTGATGCGCTCGGCCGGCAATTCCCACACGCCGGCCTCGGAGGCCACCAGGAAATGG
CGGTCGGAGGTCAGCATCCAGCGCGCCGGGCGCAGCCCGTTGCGATCGAGCATGCAGGCGGCGTAGCGGCCATCGCAG
GCCACGATGCCGGCCGGGCCGTCCCACGGTTCGGTGTTCAAACCGTAGAACTCGTAGAACGCAGCCAGGTCGGCGTCC
TTGAATTCCAGCGACTGGGTCGCCGGCGGCACCAGGATACGCAGCGCCTGCAGCAGGTCCATGCCACCGGCGACCAGC
AGCTCGAGCATGTTGTCCAGGCTCTGCGAATCGGAGCCATGCATGGAGATCACCGGGTCGAACTCGGCGATGTCGAAG
CGCGGGGTCTGCCACACCTTGCTACGCGCCTGCGCCCAGCGGCGGTTGCCTTCGATGGTGTTGATTTCGCCGTTATGC
GCCAGCAGCCGGAACGGATGCGCCAGCGGCCAGCGCGGCAGCGTGTTGGTGGAAAACCGCTGGTGAAAGACAATTGCG
CTGGAGGACAGATCGCTGCGCTGCAGGTCCGGATAGAACGTGCTCAGCTTGTCCGGCAGCACCATGCCCTTATAGCTG
ATGCCATTGGGCGACAAGGTGGTGACGTAGAAGTTGTCCACCTCGCGCAGCGCCTGCTCGGCGCGCCGGCGCGCCAGG
AACAGCGCCAGGGTGAAGCCGTCTTCGGTCTGCTCCGCGCCTGCATCGACGAATAACTGCTCGATACGCGGCAAGGTG
TCGCGCGCCAGTTGCCCGCACACGCTGTCGTCGGTGGGCACCACGCGCCAACCGCGAAAGTGCACGCCGGCGGTGTGC
AACTGGGTTTCCAGTTCGGCACGACATCGCGCCGCATCGGCATCGTCCAGCGGCAGGAACACCACACCGGCCGCGTAG
CGCGTGCCCAGCGTAATGCCGGCATCGCGCGCCAGCCCGCGCAGGAACGCATCGGGTTTGCGGATCAGCAAGCCGCAG
CCATCGCCGGTGAGCCCGTCGGCGGCCACGCCGCCGCGGTGGGTCATGCGCGAGAGCGCCGCAATCGCGGTGTCTACC
AGCGAGCGGGAAGGTTGGTCGTCCAACTGGGCGACCATGCCAAAACCACAGGCGTCGCGTTCGTCGCGCGCGCTGTTG
TAGAGACCGTAGTCGTTGAGCCCTTGGCGAGTGCGGGGGGCCATGTCTGCCTCTTTGCGATCTGGGAGAGCGGCGACG
ACGTTGCAGCGCTCGATCCGTGGAGCGTTTCGAAGAGGTCACCGGATGATCGACTAGACCACAGTTGATGCGGTGCCG
CAATACACCGTTACAGCTGCAACGAGGGCGGCTGCAAGGCCCTGTGCCAGCTGGCTTGGCGCCCGTTCGCCAACAGGC
GCCAGGCGGTGCTCAGCCGCAGCGCACCGAGGCGATCAGGTTCTTGGCATCCACTTCCAGATTGAGCCGTTCGCCGTT
GAACTCCATGGTGACCATCTGCCCGGGTTTGAGCACGCGCACCGACTTGGCGCGGGCATCGCTGCGGGCCTGTTCGCT
CACTGCATCGGTCAAGGCCTGACCGACCAGCGACTGCACCTGGGTGGCATCGCAGCTGCCGATCGGCGGGGCCTCGGG
AGCGGCGGCCGGTGCGGGGGCTGCGGCTTGTTCGGCCGCTTGCTGCGCCTTGGCGGTGACGGCTTCCTGCTCGTCCGG
TTGCGGCGAGCCGCAGGCACTCAAGGCCGCCAGCACGACCAAGGAACAGGCCAGGCGGGCGGTAGGCAGGACAGAGCG
CATCGATGACTCCAGCACAGTGGGGGAGGCCCAAGCATAAGCAGAAAATCTGCTGACGGGCATCGCTTGCCCACATGG
CGTTGTCGCAGCGTTGACGCTGCCTAGTCCTGCCCGGCTCAACAATCGGCGCCTGTCCTTCGATCCGTGCGCAATGAA
AGCCAAACGTGTTCTTCGCAATGCCGCAGCCACCGCCAGCGCTGCCGGCAAGCTGGCCACCGTGGCTACCGTGGCCGC
CAGTGCCGCCAGTGCGGTGGCTGCCACGGCCGCGGCGGCGAGCGTGGCAGCGGTCGCGCAGGCCAAGGCCACCGCGCG
TGCGGCCGGGCTCACCTATGTCAACGATCAACAGCCCGGTATCAGCCGCCGCAAGGCCGGCAAGAGCTTCAGTTACCG
CAGTGCCGACGGGCAGCGCGTGGCCGATGCCGATACCTTGCAGCGCATCCGCGCACTGGCCATTCCGCCGGCGTATAC
CGAGGTGTGGATCTGCGCCAAGCCCAATGGCCATCTGCAGGCCACCGGCCGTGATGCGCGCAGGCGCAAGCAATACCG
CTATCACGCCGAGTGGGCGCAGGTGCGTGGCGAAGGCAAGTTCGAACGTGTGATCGCCTTCGGCCAGGCCTTGCCCAA
ATTACGCCGACGGCTGCGCCGCGATCTGGTACTGCCGGGATTTCCGCGCGAGAAGGTGCTGGCGATCGTGGTGGCGTT
GTTGGCCGACACCCTGGTGCGTGTGGGCAATGCCGAATATGCGCGCAGCAATCGCTCCTACGGCCTCACCACCTTGCG
CAACCGGCATATGGAATTTCTGCGCGGCGGACGTGCGCGGCTGAAATTCCGGGGCAAGAGCGGCCAGGATCACGAGAT
CGAAGTGGACGACAAGCAACTGGTGAAACTCATCCGGCAATGCCAGCAATTGCCGGGCCAATCGCTGTTTCAGTACCG
CGACGACGACGGCCAGCTGCAGCCAGTGGATTCGGGTGAGGTCAACGATTATCTGCGTGAGGCGATGGGTGAGGATTT
TACCGCCAAAGATTTCCGCACCTGGGGCGGTACGCTGGCGGCACTGCAACGCCTGGCGCGGTTGCCGTTACCCGAGCG
CATGAGCGAACGCGCGCTGACCCAGGTGCAGAACGATGTCATCCGCGAAGTGGCCGATGCGCTGGGCAATACGCCCTC
GGTGTGTCGCAAGGCCTATATCGACCCATGCGTATTCGAAGGCTGGCGCGCCGGCGAACTGCAGGCCATGGCCACCGG
CGTGCGCGGCGAGCGCCAATGGGAGGCGGCCACGCTGCGCTTTTTGACCGACTCGCGCAGCAAGCAAGGCAAGACGAC
CAAGGCCACCAAGGCCACCAAGGCCACCAAGGCCACCAAGGCCACCAAGGCCACCAAGGCTACCAAGGCTACCAAGGC
TACCAAGGCTACCAAGGCTACCAAGACGAAGCTCAGCCGCAGCAAAAAATCTGCGTGATGCTGTTGTTCGGCGAGATA
TCGCTGGTGAGGTGATCGGTAGCCCGGTCTGCGTCACGCCTATGTCTGTCTGCTTGTAGATTTTTATCTGCAGCGTCC
AGCACGCCCGCAATGCCACAGCTCACGACAAGCGCGAGCAGATCGTTGGCCTGCATCGTGTTTTACCTTGTGTGGGTG
CGACGCTGGATGCGATAGGTCGTTGCAGGCGGAACGTTTCGATATGTGCGCCCGATCTTGACGGCCTCCAGATCGAGC
GCATCGAGAATATGCGCCGGCACCGAGCATTTGAATCCATAGGTAAACAGATACAGCCGCCCGCCAGGCTTCAGCTGC
AGGAAGGCGCCGCGCAGAATCGCAGCCACCTGGTGTGCCGGCATGTTCAACAGGCCAAGGCCGCAGACCACGGCATCG
ACGTACGCGCCATCGATGCGAGGCAGCGATTCAAGATCGCAGACATCCATCTGCAGCAAGCTTGCGCGCGGGAAGCGC
TGCGTAAGCAACGCAGAAAAGGTGGCGTTGTACTCGAGCAGAACGAGGTTCTTTTCCTGCACGCCTTTGTCGATCATC
GCCTGGGTAAACACACCGGTCCCCGGCCCGAGTTCGAGAACCCGACCGGTACGCGCCGACAGCTCGGATGTGATGATG
GAGGCGAGGGCGCGTCCGGAGGGAATTATCGCTGCAACGGAGCAGGGTGCGGTGATCCATTCGCGAAAAAACGACGTC
ATATACGAACGTGCCATCTATCCTCACAACGTTGAAAGAGTTCGGCCAAGCTGCATCTGCACGCACCACTGCAGGATG
CGCGATGGTGCAAAAACAAGGCTAAAGCAAGAGTCTGTCCGGAACCTGTTTTGGCTGCAGATCGGTGGCGATAGTTCA
GGTTTTTATCAGCATTGGTGCACTGGCGATTCGAATGCTTAGCTGCAATGCGCTGTCATCAGATAAAAAAACGATGCG
TGATCGTCGGTGCAGGTGATGACCGCATATAACGCGCGGCGGTTGCATAAATGCCTGCATCGCACAGATGATCGACAG
ACAGTGGCGCCAGCCTGCGTGGCAGCCGACGCATCAGGCCATGTTTGCAATCGGTGCGCAGTGCGGCAGGTGTTGATC
GGGCGAATGCGTGTCGAATGATCCTGACCAGCGATTGCCAAGACACGCGCCCAACACGGCCGTCACCGCATGCGCAGA
CGAGCTGCGTGCAGCGGGGTTGTCTGGCGTGCGCATCGTAAGCTTTGAGGGGCCGGACATCATGGTGTCTGAATGACC
GCTAGACCGCGCCATGGAGGTGAGCAACGTGGAAATCGGCGAGACATTGCGCACCGCCAGCAGCGGCGATACCGAACC
GCAACCTGTCTAGCGCACTCTGGACAACCGGTAATGATTATTCGTGTGCACATGCAATTGCGCGATGGTCTGGTGCCG
TTATCGAGCATTGCGGTGTGGGCGCTGGAAAGCGGCCCGAGCGAAATAAGCCGCCACCATCGACAGCGATGTCACGGT
GAGCGCAGATCTTGGCGGGATGGGTTGAGCAAGACGCTGGCGCTGACTAAGAGCGGCTAGCAAAACGTAGCGGGCAGT
CGTCAGGTGTGCGTGGACGGCTCGGAGGAGCCGGAACGTAAAGTGGTACATGCCGAATCCGAGCACCGGCCACGCGCG
CCTGGCCGGTGCGCAGTAGTTTTGTTAGCCGCTCTAAGTGTTCTAGCACTGGACGCTGCACATGCAAGCAACCCTACA
TGTGCCCGTTCCGGTCGCTGTCATATGCACGGCAATGCGGATGCGCCTAAGGCAACGGCAACGCTCAGCCGCAATAAA
TCGCGGTGATGTTGTTGTTCGGGCCGGTCTCGACGGTGAGGTGATCGCCACCGCTTTCGCTGGCGCCCTGGGCCGGAT
CGGCCAGGCCGCTGGCGGTGGTGCCGCCGGTGGCGCGTTCGCCGCGACGCACGCTGACCTGCAGGCTGTCGCTGTCCA
CGCGCGCACGTTCGATGGTCTGCGCTGCCGCGGCCAGGCCCACCGCGCCACGCACCTTGTCGATATGGCACTGGCCGG
AGATGACCCCGTCGATGGGCTGCACCTGCACGAGCTGATTGGAGGCACAGGCCGAGAGCAGCAACACGGCAGCGAGCG
GGGCGAGGGTGCGGATCATCGAGGAGCTCCAGCGGAAGAATGCCGCAAGCGTGAAGAAAGCGTTGTTGGCGTGGCATG
AAGACTGCTGGCCGCACGCATCGCGATGCCAGGCGTGGCATGCCCTGCCGCGGTCCGGGACGCTGGGCTGAGGCCCTC
TCGCGTGACGCCGATGGTTCAGTAGCTTGCGATTACTTCTAAATATGGACGACTCCACTACAAATCTTCCGGCTAGTC
GATCAATGGGTGCGTCTCTACTCTTTGCATCACCGGGGCAGCTTGCTCCACCACCGCAAAGGGATCCGTCATGAACGC
ACAACTGGCCACCGTCTACGCCGACCAGCAGCCGCAGCGCGAGCCCGGCGTGCAGGCCATTACTTCGCCGCGTCCGGT
GGTGTTCCGCACCCGCGGCACCACCCGCGGTCCGATCACCCGGCTGATGAGCCCGGGCGACCTGGGCCAATTGGTCAA
GCCGTTCGTGTTCCTGGACCTGTTCACCGTCAAGCCGTCGATCGGCGGCGCGCCGATGGGCATGCATCCGCATTCGGG
CATCGCCACGCTGACCTATCTGATGGAAGGCGAAGTCGGCTACGAAGACAGCACCGGCAAGCAGGGCACCCTGCCCAC
CGGCGGTGTGGAATGGATGCGCGCCGGCAATGGCGTCTGGCACGACGGTGTGCCGGTGGGCCAGTCCTCGGCCAAGGG
CTTTCAGCTGTGGGTTGCGCTGCCGGCGGCCGAAGAAAACGCCCCGGCGCAGAGCCTGTATCTGTCGCCCGACGATGT
GCCGGTGGCCGGCCCGGTGCGGGTGCTGCTGGGCCGCTACGGCACGCTGGAAAGCAGGATCCCGGCACCGGCCGACAT
GACCTACCTGAGCGTGCAGCTGCAAGATGGCGAGCGCTGGCGCTATGTGCCGCCGGCCGGCCACACCGTGGCCTGGAT
CGCGGTGCACGGCGGCCAGCTGGAAGCGGCCGAGACCATCGGCAGCGGCCAGATAGCGGTGTTCAAGGATGCCGAGCA
GGCCATCGAGGTGGTGTCGGTGGGTGCGAGCTCCTTCGTGCTGGGCTCGGCGGTCAAGCATCCGCATGAGTTGGTGAT
GGGCCACTACTCGGTACACACCAGCAAGGCCGCACTGGCGCAGGGCGAGGCGGAGATTCGCCGCATCGGCGAGCAGCT
GCGCGGCCGGGGCCGTCTGGCCTGAGTCTGCGGCGGGCGCTGCACACGCCCGCCCGGTGTTTTTCGCCTGCGCCTTGT
CTGCCTGTCTGCGCGATGCAGTACCGAGAAGCACTACAGCACCGACAAGCGCAACGCACACGCGCAGACCGGTAGCAG
GGCAACCGGCAGCGCACACCACTCAGCCTGTATTTCACCCGCCGACACGCACACGTGTGCGTGCTCGGTCGCATCTTC
AACGTCGTGGCAGTGCCACGCACCCCCACACAATCAGAGGCTTCATCATGAAACTGCTCCATCTCGATTCCAGCATCC
TCGGTGGTTATTCGGCCAGCCGTCAGCTGTCGGCGGCCACGGTCGCCAAGTTGCAGTCCGGCCACAGCGATGTCGCAG
TGACTTACCGCGATCTGGCCGCCGAGCCGCTGGCGCATCTGTCCGGCGCGCACCTGGCGGCCCAGCAGAATCCCAGCG
GCGACCAGAGCCCGGAACTGGCGGCCGAACTGGCCACCAGTGCAACGGTGCTGCAGGAATTTCTGGACGCCGACACCG
TGGTGATCGGTGTGGCGCTGTACAACTTCACCATCCCGACCCAGCTCAAGGCGTGGATCGATCGCGTGCTGGTGGCCG
GCAAGACCTTCCGCTACAACGCGCAAGGCGTGCCCGAGGGGCTGGCCGGCAACAAGCGGGTGATTCTGTTGGTGGCAC
GTGGCGGCTTCTATGGCGCCGGCTCGCCGATGGCATCGCTGGAGCATGCCGAAACCTACATGCGCACCGCGCTGGGCT
TTGTTGGCGTGCACACGCCGGAAGTGATCGTGGCCGAAGGCCTGGCCACCGGCGCAGACGCCCGCCAGGCGGGTATCG
CCAGCGCCCAGCAGCAGATCGATGCGCTTGCTGCCTGAGTGGTGTCGCGGCTGAGGTGTGTCCAGCGGCATGACCTGC
GCTGGCGATCGTGCCACCGGTTCGCCCGGTCCCGATCTTTCAAACGTGCCGACACTGCATCGAGCGGACAGCGTGCCG
CTCGATGCACTGCGTTGCCCGCGTGGCACGGTGCCAACAGTGCTTCAAAGGATGTCGGCGCCAGGCTGCGTGCGCGTG
CTCAGCGCTGATGGTGCTTCGATGCGGGCGTTGCAACCGCCTTCCTCCGCAGCATGACAATCACCGCACGCCGGGTAT
CGCGGCGCTATTTGCCAAGCCAGCCACCTCTTTGCATTCAGGCCCATTCAATCGCGTCGTCACGGCCCGGATAAACGC
CGAGACCGCACGTGGCTGATGGTGTCGGCTCGGGTAGAGCGCGTACAGGCTCTGGCCCTTGCGCTGAAAATCCGGCAG
CACCACGGTCAGGCGGCCTTCGTCGATATCCGGCCAGGTGAGTGCCTGCGGCAACAATGCGATTCCGAGCCCGGCCAC
CGCCGCAAGCCGCAGTGCGCGGGCGGTGGTGGCGGCCATGCGCGCCTGCACGTGGACGTCTTCGGCAAGCCCGGACGG
GCCGACCAGCGTCCAGGTGGCATAGCCGCTTGGATGCGGAAAACTGATGCAGTCGTGCTGCGGCAAGTCGTCCAGACG
CAACGGCCTGCCGCGCGCCTGCAGGTAGCCGGGGCTGGCCACCAGCACATCGTTGGTGTCGGCCAGGATCTGGCGGCC
GACATAGCCCAGGTCCGTCATCACACCACCACGAAAGGCCACATCGATGCGCTCGGCGATCAGGTCGGCCTTGCCATC
GCTGAGCACGAATTCCAGGCGCACGCGCGGATGCGCGGCGAGAAATTCGCCGACCCATTCGACGCGGAAAAAATCCAG
AAAATCTGCTGGCGCCGCCACCCGCACCAAACCGGCTGCTTCATCGCCACCGGCTACCAGGCTCTGCCCGGCCGAGGT
CAGCCCGTCTACCGCATCGGCGCAACGTTCAAAGAACGCTTGCCCGGCGTCGGTGAGGGTGAGCTTGCGGGTGGAGCG
CTGCATCAGACGCGTGTCCAGTTGCGCTTCCAACTGCTGCACGCGCCGGCTCACGCTGTTGGGTGCAGTGCCCAGCCT
GCGCGCGGCTTCGGCAAAGCTGCCGCTACGCACGACCTGCACATACAACGCGATGTCATTGAGATCGATCACCGGCGG
CCTTGGCGCGTGTAAACGCGGAGTCTAAGCGTGGCGACTGCGCGTCGTCGATCATGGCGGCGTCGCGTGCTGTCTGCG
GCAGCTCAGGTGCACTAGCAGTAAAGCGCGTGATGCGTTGCTGCGCGCGCTCGGTTGACTTAGCTTTTGACGCTGCGT
CTGACGAAGCCAAGTTGCAAAATCTTGCCTGCTCAGAAGTGGTGAAACGGTGGAGTGGGTCAGTCGTAGAGCATTGGT
GCTGCTGGTTTGCTGCTGGTTTGCTGCAGGGCCCTTGCCCGCCCACCGTCGCGGGACACGCCGCAAGTACGTCCGTGT
AGGCTCTTACGCGGCATCCATGCCGCGTAAGGTCCCGCGACGGTGGGCGGGCAAGGACCAGTGGAGATAGTCGGTGTG
CATGTTTTCAAGCAGCCGACCAACTTTCTGGTGCGGTGTCCTCGCCGATTGCGGGACCATGTGGCGGCATGGATGCCG
CCACTGAGCCTCCAGGGACGGATTCACGGCGTGTCCCGCGAGCGGTGAGGGCACCGCGCCCTCGACTAGCTCAGCTTT
TGACTGTATCCAGACGCCTCTACGACTCAAATCCTTGGCCGCTTTTGCATCTTGTGTCTCGATGCAATTAGACATTTC
GGATAGATCAGATGCAGAGCGAATGATCTGCAGCTTGGTTGCAGGGCCCTTGCCCGCTCACCATCGCGGGACACGCTG
CAAGTACGTCCTTGTAAGCTCTTACGCGGCATCCATGCCGCATAAGGTCCCGCGACGGTGAGCGGGCAAGGACCAGTG
AGATGGTCGGTGGGCATGCTTTGAACAAAGCAACCTACAAACTTTCTGGTGCGGTGTCCTTGCCACTTGCGGGGCGCT
TATTGCGTGCGCGTCAGCCCGTGGCGATGCAGCAGCTGCCGCAAGCGACGCTGCACGCGCTGCAGATCGGCGTCAGCC
GCTTCATCGAGAATGTCTTTGGCCAAGGCATCGAATTGCGGCCAGAACTGGCTGGGGTCGCGTACTCGCTGCGGCCAC
ACCGACAACATCTTGCCCAGGTCGGAGAGCTGGTGATTGGTGTGGGTGCGTGTGCGCATGCTCATGTCGCGTCTCCCG
GCCAGTCCAGGGCGACAGCGTGGACCGCACCGTCGTCAATCAGAGTGAAAGCAAGCTCGGCTTGCATCACCCCATCGA
TCTCCAGCCGGGCTTCGACACCGGGGCGCTGGGTGACGTCGATGACGTAGGTACTGCTGCCGAAGCGATAGCGCAGCT
GGTACTCCGGCCAGCTGGCCGGGATGCACGGCACGATGTGCATGCGCTCGCCATGGCGTTGCAGGCCGAGCAGCGATT
CGGTCAGCAGCCGGTACATCCAGCCGGCCGCGCCGGTGTACCAGCTCCAGCCGCCGCGGCCGGCGTGCGGCGCCACCG
CATAGACATCGGCCGCCAGCACATAGGGTTCGGCCTTGTAGCGCTGCACGCCCGCCGCGTCGCGGGCGTGGTGGATCG
GGTTGATCATGCCGGCCAGTTGCCAGGCCCGCGCGCTGTCGCCCAGATGCGCGAAGGCCATCGTCGCCCACACTGCGG
CATGCGTGTACTGGCCGCCGTTTTCGCGCACGCCGGGCACATAACCACGGATATAGCCGGGATCGTGTTCGGTGTGAT
CGAACGGCGGCACCAGCAGCTTGACGATGCCGGTCTCGACATCGACCAGTTGCTGGCGCATCGCCTCCATCGCTTGTG
CACTGCGCGCCGGGTCCATCGCACCGGACAACACTGCCCAACTTTGCGATAGCGAATCGATGCGGCATTCGTCCGAAT
CGCTCGAGCCCAGCGGTGTGCCGTCGTCGAACCAGGCACGCCGGTACCAGCGCCCGTCCCAGGCATGCTGTTCCAGCG
CGGTACGCAAGGCGTGTGCATGCGCACGGCAGGTCGCTGCGAATACCGCATCGTCGCGCTGCACGGCGACGTCTGCGA
ACCGCAGCAGCGTGTTGTAGAGGAAAAAGCCCAGCCACACGCTCTCGCCCTTGCCGTCCTTGCCGACCCGGTTCATGC
CGTCGTTCCAGTCGCCGCTGCCGATCAGCGGCAGGCCGCGTTCGCCAAGGCGTGCCATGCCGCGTTGCAATGCGAGCA
CGCCGTGCGCGTACAGCGACTGCACGTTGCCGGTGATGTGCGGCAGGTCGTAATACGATTCTTCGTCGGGCTTGAGTG
CGCGCCCGTCGATAAAGCTCACGCGTTCGTCCAGTACGCTGACATCTGCAGTGACGTCCAGATAGCGGCACAGCGCCT
GCGGCAACCACAGAAAATCGTCCGAGCACTGCGTGCGCACACCGCGGTCTTGCGGCGGGTGCCACCAATGCTGCACAT
CGCCCTGCACGAACTGATGCGCGGCGCAGCGCAGCAGGTGGGCGCGGGTGAGCGCCGGCTGCGCGTGCACCATCGCCA
TGCTGTCTTGCAGCTGGTCGCGGAAGCCGTACGCGCCACCGGACTGGTAGTAGCCGCTGCGTGCCAGGAAGCGGCAGG
CGATGGTCTGGTAGAGCAGCCAGCCATTGGCCAGCAGATCCACTGCCGGGTCGGGCGTGGTCACCTGCACGGTGCCCA
GAATCTGCTGCCAGTGCGCGCGCACTGCCAGCAATGCGGTGTGCGCTGCGGCAACGCCACGGCTCTGGCGTGCCAGCG
TCAGTGCGCTCTCGCGGTCAACCGCCGCGCCCAGGCGGAACACGGTTTCGAAGCTCTGTTCGGCTGCCAGCGTGACCG
GGAGTTGGATCGCCGCGCACGGGTCCAGGCCGGTACCCACGCGCCCGGACAACCGCTGCCGAGTGAGCGCGGCGGGCG
CGGCCAGGCTGCCATTGCGCCCGAGAAATTCATTGCGGTCGGCAGTGATGCTGCGGCTGGGTGCATCGGCATCGAAGA
ACGCCACGCGCCCGTCGAACTCGGTGTTGTACGGGTTGCGCGCGGTCAGCACGCTGCTGCCCAGATCCACCTCGCTCA
CCACATGCAGCTGCGAGCGCGTGCGGATGTCGCCCAGCACCCATTCCACATACCCGGTGACGCTGAGCCGGCGCGGGC
GGCCCGAGAGATTCTTCAGCCGCAGATGGCTGTACTTGATCGGCCGTTCCACATCCACGAACACCCATAGCTCGCTGC
CGATGCCGTGTTCGATATGGCTGTAGACGCTGTAGCCGAAGCCGTGGCGCACCGTATAGCGGCCACTGCCGCGGCACG
GCAGCGCCATCGGCGACCACACCTGGCCAGTGTCTTCGTCGCGCAGGTAGAACGCTTCGCTGGAGGCATCGCCGACCG
GGTCGTTATGCCATGGGGTGAGCCGGAATTCGTGCGCGTTTTCGGCCCAGCTATAGCCGGGGCTGCTGTCGCTGACCA
CGCTGCCGAACTGCGCATTGGCCATCACGTTGCACCACGGCGCCGGTGTGGCGATGCCTTCGTCCAGGGTGATGCGGT
ATTCGCGGCCGTCGGCGGCGAAGGCGCCCAGGCCGTTGTCGAACAGCACCGGCTCCTCGGCGGCGGCCTGCAGGGTCT
TGTCCAGGTAGGCGGCATGCGTGCTGGCCAATTCATCGGCGCTGTCCGGTTGCCGGATCGGCTCCAGCAACGGCGGGT
GCGCACGCGCGCTGGGGTGGCGCTGCAGTTGCGCATCCAGCGTGCCGTTGGCATCGCTCAGAATCGCCCGTGCCACGG
TCTGCAGCAGCACGCGGTCTTCCTGCGAGATGTGTTCGATGGCGCGCACGAAGATACCGCCGGGGCGGTCGAGCACAT
TGGCCTCGGGGTCGGCGGCGATCAGGCCCAGGATGGCGTCCTGCAATTGCTGGCGATAGCCGGCCTGGCTTTCGTTCC
AGATCACCAGATCCGCACGCAGGCCTTTCAGGCGCCAGTACGCGTGCGCCTGCACCAGCTGGCGCACCAGGTCCAGAT
TGTCCGGGTCGGTGATGCGCAACAGCACGATCGGCAGGTCGCCGGAGATGGCATGACTCCACAGCGCCGACTGGCCAC
GATGGTTGTGCAGCAACACTTCGTTGTCGGCGCGCAGTTGCGGGTCGACGAACAGCACGCGTGCGGCCAACCGCTCGT
AGAGCATGGCATCTTCCAGCGAGGCGTTGATCTGCCGGCGGGTGACCTGGCTCTGGGTCAGCGCCAGATCGAACACGC
GATCGGCCAGACGGCGGTCGCGGTATTTGTCGATCAAGGCGGTGCAGGCTGCGCGTTGGGTGCCCACGCCGTAGACCA
TGTCCACCTGCGCCTGTTGATCCGGTGCCAGCGAAATACGGCAGCGAATCGCCACGATCGGGTCCAGCACCGAGCCGG
CGGTGCCGGACAAGCTGGCGTGCTCGCGCAAGGCCAGCGGGTTGCGGGTGCTGCGTCCGCGCCCGACGAACGCGGCGC
GGTCGGTCTCGTAGGAGATCGTCGCCACATCGGCATCGTGCACCGCCACCAAATGCAGCATCCACGGCTGCGCTTCGT
CGTGCCCGCGCGGGCGACGCGTGCACAACAGCGCCTGCTTGTCGGCCAGGATTTCGGTCTGCACGAACAGATTGCTGA
AAGCCGGATGCGCCTCGTCGGCCTGCGCCGGCGCCAGCACCACTTCGGCATAAGTGGTGATTTCGATCACGCGCGTCT
GCCGCGACCGGTTGCGGATGCGCAACCGGCGCAGCTCCACATCGTCCTCGGCGGAAATGGCGATTTCCAGATGGCTGT
CGTAGCGCTGGTGGCTGCCCTTGAACTCGGCCTTGGCGTCGGAAAAGATCGCTTCGTAACGCTCCACCGGCACGCAGG
TCGGTTGATGTGTGGCCGACCACACCGCGCCGCTGTCCACATCGCGCAGATAGCAGAACGTGCCCCAGTGGTCGCGGG
TGCCGTCTTCGCGCCAACGCGTCACCGCCATGTCGCGTGCGCGGCTGTAGCCGCCACCGGCCGAGGTCAGCATGCCGT
GGTAACGCCCGTTGGAGAGCAGTTGCAACGCCGGCTGCGGTAGGTTGGGGTCGCGATGGATGCGCAACGCCATACCCG
CCTCGGTGGCCACCGGGCGCTCGGCTGCTTCGACCAGGCCTTTGACGTAGACGCCGGCACGCGGTGCGCGCTCCTGCA
ACAGCAATAACGTGGCCTGGAATTGCGGGTCGGCGACAAAGCGTCTTTGCATCGGCGCATCGCGCAACACGTGGTCCA
GCGCCAGCAGCGCCATGCCCTGGTGATGCGACATGAACGAGCGCACCAGTGCGTGTTGTTCGCCACGCGGCACGCGCG
AGGGCGTGTAGTCGATCGCTTCGTACAAACCGAAACGCCCGTCGAATCCCAGCGCCTGCAGCTGCTGCAGATTGCGGC
AGGCGGCATCCGGTTCGACCATCAGCGCCATCGCGCTGGCATACGGGGCGATCACCAGATCCTGGCCCAGGCCGCGCT
TGAGCCCGAGTCCGGGCACACCGAAGGCGCGGTACTGATAATTGCGCCGCGTATCGACCGTGTTGTAGCCCGATTCGG
AGACGCCCCACGGCACCGCGCGTGCAGTGCCATAGCGGATCTGCGCCTGCACCGCGCCGCGCATCGAGCGGCTCAGCA
GCGTCTGCGGGTAGCTGGGCATCACCAGATCCGGCATCAGGTATTCGAACATCGAGCCGCTCCACGACAGCAGCGTCG
GCTCGGCGCCGGTATCGGTGAGCGTGCGCCCGAGGGCGAACCAGCTCTCCTGCGGTAGCTTGCCCTGGGCGATCGCCA
CGAAGATGCCCAGCCGTGCCTCGGAAGCGAGCAGATCGTAACGGCCGCTATCCAGACGATGGTCGTCGACGTTGTAGC
CGATCGAGAGCAACTGCTGGGCGGGGCTGTAGAGGAAGTCGTAATCCATCTGTGCCAGTTGCCCGGCGATATGCGCAA
GCCGTTGCAGCTCCAGCACGCGCTTGGCGGCCCAGGTCTGCACGCTCGGTGCGTGGCTGCCGTTGGCGAGCTGCCGTA
GCGTGGCGACTGCATCGCCGGGGGTTTGCGCCGCGTGCGGATCGGTGCTGGCAAGCGCCGCTGCGCAATGGCCCAACT
CGGCCAACGCCGCCTTGCAACTGCTCACCAGGCGTTGCGGCCACGGTTGCTCGTCCTCGCCACCGCTCGGCATCGAGG
CCAGGATCAACTGGCTCTGCGCCAGCAGCAGGCGCAGCGCTTCATCGGCCTGGTGCAGGGTTGGCGTGGGTTGGTTGC
GGATCGCCTGCACGCTGTGCGTCATCGCGCTCAGTGCGGCGGTGGCGGCGTCGCTGCGCGGCTGCGCCTGCAGGGTGA
GCACGCTCAGGGTGTCGGCCAGCCCATCGAACACCGCCATCGAGACCGCAGGCGCATCCACCAGCGCCAGCAGCCCTT
GCCGCAGCGTCAACAGATGCCCGACCAGGTTGCCGCTGTCGACGGTGGAGACGTAACGCGGCAACAGCGGCACCAGCG
TTTCGGTGTCGTACCAGTTGTAGAAATGGCCGCGATAACGCGGCAGCGCTTCCAGCGTGGTCAGCGTATTGGCTACGC
GGCTCATCACGCCGGCCACCGTCAGGTAGCCCAGATCGTAGGCCGCCAGATTGGCCAGCAGGCCTAGCCCGATATTGG
TCGGCGAGGTGCGGTTGGCCACCACCGTGACCGGGTATTCCTGCACGTTGTCCGGCGGCAGCCAGTGGTGTTGCGCAG
TGCAATGGCTTTCGAAAAACGCCCAGGTGCGCCGCGACAATCCGCCGAGGAAATCGCGTTGTTCCTGCGACAACTGCG
CCACCGGCGCGGCGGGCTGCTCGCCCAGCCAGGCCATCAGCCACGGCGCGCCCATCCATGCCAGCCCCAGCGGCAGCG
CCGTCCACAACGCCAACGGCGCCCACCATGCCACTGCGGCGATTACCAGCGCCGCACTGCAGGCGGCACCGGCCATCA
GCTGTTGTTCGGCATTGCCGCTGCGCGCGCTGCGCTCCACTTCGCTGGACGGCGCCCACTGCAGCAGATGGCGCTGGG
TGATCGTCATCCGCACCAGCGTGCGGGCGATGGCCGCCAGCTGCAGCCCCGCCTCGAACGGCAGGCAGGCCAGCACCA
CGCCGGTGCGCAGCAGGTGCTGACGCAGCCCCATCCCGACCTGGCGCGCGTGATGACGCAACCCCAAACCCTCGGGCG
GGTGCGCCAGCGCATACACCGCCGAACACAGACCCGGCAGCAGCCACAACACCAGCAGCCATAGTGTCCAGCGTAAGG
GAGTGGGCGAGCACAGCCAGCCGATCAGCAACAATGCAAACGCCGCCGGTGCCACCAGGCTGCGGCGCAGGTTGTCCA
GCAGCTTGCCGCGTGACAACCACGACAACGGATTGCGCGCGCGCCGGCCACCGCGGTCGGGCACCCACGGCAGCAGCC
ATGGCAGCAACTGCCAGTCGCCACGCACCCAGCGCGCGCGGCGCTTGGCATCGGTGGCGTAGCGCTGCGGATGGCGCT
CGTACAGACGCACGTCGCTGAGCAACCCGGCGCGCACATAGCAGCCTTCCAGCAGGTCATGGCTGAGCACGCGGTTGT
CGGGGAAGCGGCCGGCCAGCACCTGCTCGAAGGTGGCCACCGCATAGATGCCCTTGCCGATGAAGGAGCCTTCGCCGA
ACAGGTCCTGATACACGTCCGACACCACGCGGGTGTACGGGTCGATGCCCGGCTCGATGCCGAACATGCGCGCAAACC
GCGATTCGCCGCCCTCGCTCATGCCGGTGCCCAGGCCGGGCTGCAGAATGCCGTAACCGGCCTCGACGATCTGCCCGG
CCGCATCCATGCGCGGCACATTCAACGGATGCGACATCGCCCCGACCAGCGCGCGTGCCGCATCGCGCGGCAGGTGGG
TGTCGCTATCGAGCGTGATCACATAGCGCACCTGCACCAGCGCGGCGACATCGCCTTGCACCTGCAGGAACTCGTGGG
CTGCCTGCAACGGCGCATCGTCCGCGCACAACAGCCGGTTGAGCGCTTCCAGCTTGCCGCGCTTGCGCTCTGCGCCCA
TCCAGCAGCCTTCGCCCGCGTTCCACTGGCGTGCGCGATGCAGCAGGAAGAAGCGATCGCCGTGCGCATCGGCATAGG
CCGCGTTGAGCCGGTCGATGTGCTGCGCCGCATGCGCCACCAATGCCATGTCGCCAGGCAACAGCGCTTGCGCGGCAT
CGAGAAAATCGGTGAGCAGCGCGAAGTACAGCTGCTCGTCGCGGTTGGCCAGGTAATGCACCTCCAACGCGTCGACCA
GCTCGTCGATGGCCTCGGGGCTGGCCAGCATGCTCGGCATCACCACCAGCGTGCGGCAATCGGGTGGAATGCCCAGGC
TCAGGTCCATGCGCGGCAACGGATGCGGACGCACCCACAGCGTGGCCACCCAGTTGACCAGGGCGATGCCCAACTCGC
TGGCGGCCAGCAGCGCGATGCCGGCGGTGATCCACCACAGCGCCGGTGGCAATGCGCTCACGCCCTGCAGCAATACGC
CGCTCCACAGCACGGCGATCACGGCGATCGGCAGCAGGTACACCGGCAGCGCAACGCGTCGCGCGCGTGGGCGCGGTG
GTTTCGGTGGTTTCGGTGTGCCGGGTGCGGCTGGGTCGCGCAATGCCGCGCGCAGCAGCGGCAATCCCGTATCCACCA
GGTAATAGCCCACGTGGCTGGCCACCGGTGCATCGGAGCCCGGCTGCGCGGCCAGGCGCAGGACGCACTCGGCCACCG
CCGGCTCGTCGCGGTCCAGGCGCTGCGCCAGATGCTCCACCACATGCCGGTAGCTATCGCGGGTGTGGAAATCCATGC
GTGCGTAGACATCGGCCGGATCCTTGCGCAGGATCTGCTCGACCACGCTCATGGCCTCGACGAAGTCGCGCCAATCCA
TCTGGTCCAGAAACCGCAGGCTGCCGATGCTGTTGCTGATCGCCACCTGTTCGGCCGCCTGGCGTTGGCTCTCGGCGT
GCACCAGGCCTTCCACACTGTGGCCTTCGCTTGCCAGCCACTGCTCCACCCAGGCGCTGGCCATCGACAACACCGGCC
CGCGGCCCTGGATGCCGCGCGTCAACTCGGCCACGAACGCGCCGGTGGCCGGCGGCTGCGAGCGCGCCATATCGGCCA
CCACCACCACCACATCCTTGGGTTGCGCCGCCGCCGTGGCGTTGAGCAACGCGGCCCAATGCGCGGCCAGGCGGGTGT
CGCGGCCATCGTGCATGATGTCTTCGGCAATGCGGCGCAGGTTGTCGATCAGCGCCAGCCGCAACATGATCGGTATCG
CCCACAGCTCGCCGAGTTTGAGTGGCGCCACCTGTTGATAGGCTGCAATGAAACGGCTCAGCGTGATCGTATCCACGC
GCCCGTCGCCATGCGCCACCACTTCCAGGCCCAGCTCGTAGACGCGCGGCAGGCCAACCGAGGTGGACGTGCGCAGAC
GCGGCAATTGCCGGCTGTAACCGGGCGGAAGATGCTGACGCGCCAGGCGTATCTGTTCTTCGACCAGATAATAGTTGT
CCAGCAACCACTCGCCGGCCGGATGCAGGCGCAAGCCATCGGCCGACATTTCGGTCAATCGCGCTGCGGCCGTGCCGA
GTGCGCGTTCGTTGAACTTGAGTTGCGACAACAGCAGTTCGCGGGTTGGCCCGGTGTAGAGCACATGCGCCTGTGCCA
GGCTGTGCCCCAGCGCCTCCATCTGCTCGTCGCCAAACAAGGCGGCGCCTTCAGGCACTGCATCCCGCACCGACGGAT
GCTGCAGGGTTGCTGCTGGTTGGGTAATCGACTGCCACCAGAGAGAGAACGCAGAAGCCTTCCGCTGTGGCGGCATGG
AGACATAACCTGTGCAGCATAAGAGCCGCTAGAGGCGACGATCATGCGCGCTTGGCCTGTGTGGCATGTGAAGGCAGC
AATGCGGACGCGTTGCAGTCGTTCGCTGATCGACGCACGCTGCGCGCCGAGATGGGTGATGGAAGACTGCACGCCCGC
GACTACCCAGGCGGTGCAAAAAGCCTGGTATTGGCGACGATGATCGCCGGTTGAAGATGCGGCCAGTGCTGCAGCTGC
GATTCGTTTTTCGCGCCGGTGGTTCTGTGGCAACCCCACGCAACACGCTATAAATGCGGCACCCTGCGCGGCTGTTGA
TTGGATAAAGGGCATGTCGCGGAGCAACGCTCTTTTCGCTTGCAACGTGGGCCACGCATGATTTCGATACGTACGGTT
GCGACACGCATGGTCTCGACACGCACGATTTTGATGAGCACGCTCTCGAAGCGCACGACCTCGATGCGCAAAACGGTG
CTGTGGTGTCTGGTGGTGTGCCAGCTGATGCTCAACAGCGCAGCGGCGGCCCAACCGACGCACGCCACGCTGACCGTT
GCGGGATTGGAGCAGCCGGCGCAGATCCGTGTGGATCGCTGGGGCGTGGCGCACATCTATGCCAGGACCGACAACGAT
GCGTTTTTCGTGCAGGGCTTCAACGTGGCACGCGACCGCCTGTTTCAGCTGGATCTGCTGCGCCGCAAAGGGCTTGGT
CACCTGTCGGCGGCGTTCGGGCCTGCGTATGTGCAGCAGGATCGCGCCGCGCGGCTGTTTCTGTATCGCGGCAGCATG
GCCGAGGAGTGGAACAGTTACGGACCCGACGCGCAGCGCGATGTGACGCGCTTCGTTGCCGGCATCAATGCCTACATC
GATTGGTTGGGCGCCGATCCACACGCGCTGCCGTATGAATTCCGCACGTTCGCGTATCGCCCGGAAAAATGGGCGCCG
GACGATGTGCTGCGCATCCGCACCACCGGCTTGAGCCGTAACATCAAAAGCGAAGTGGCGCGTGCAAAGGTTGCGTGC
AAGGCCTCGCTTGCCGTCGACGCAGTGCGCCAAAAATTGCAACCGGCCTGGACAACCCGTGTGCCCGAGGGACTCGAT
CCTTGTCTGCCCGAGGACGTCTTGAAGGTCTACGAACTGGCGACCCAAAGCCCCAGGCTCAGCGCCGACACGCACGTG
GCCGACGCGCAGACAACGCCACTGCGTCCAGGCGAGGACGCCTTTGCCGAAGGCAGCAACAACTGGGTCATCGCACCG
CAAAAATCGGCCACCGGCCATGCGGTGCTGGCCGACGACCCGCATCGCGCGTACAGCGTTCCCAGCCTGCGCTACTTC
GTGCATCTCAACAGCCCGGGGCTGGACATCATCGGTGCCGGCGAGCCGACTGCACCCGGTATCGCCATCGGCCACAAC
CAGCGCAGTGCATTCGGGCTGACCATCTTCAACATCGATCAGGAAGACCTGTACGTCTATCGCCTGAATCCGGCCGAT
AACGCGTCGTATTGGTACAACGGCACGTGGGAGCCGCTGCACACCGAACACGCCTCCATCGCGGTGCGCGATGGCGCA
GCGGCCGACGCGCAGCTGCAATTCACCCGCCACGGGCCGGTGATCTACATCGATGCAGACAAGCACATCGCCTATGCG
ATCCGCTCGGTGTGGAGCCAACCAGGCGCAGCACCTTACCTGGGGTCCTTGCGCTATCTCAGGGCGGGCTCGTTCGAG
CAATTCAAGGACGCGCTCGCACATTGGGGCGCGCCGTCGGTGAATCAGGTCTACGCAGACGTCAAGGGCAACATCGGT
TGGGCCACTGCCGGCATGACGCCGCGCCGCGTGCAGTCCGACGGCTTGCTGCCGGTGCCTGGCGACGGCCGCGACGAG
TGGAACGGTTTCTGGAACGCCAATGTCCTGCCGTCATCGAAGAATCCCGCAGCAGGTTTCATCACCACCTCCAACGAA
ATGAATCTGCCTGCCGGCTACCCGTATGCGCAGCGCAAGATCGGTTTCGAATGGGCCAACGAGGCGCGGCATGCGCGC
ATCACCCAGGTGCTGTCGCAGCTGCCAACGGTGAGCGTGCAGGATTCGGAAAAACTGCAGAACGATCAGGTGTCGTTG
CTGGCGCAGCGGCTGGTCGCGCTACTCCAGCCGCTGCACGCGCAAGATGCCGCCACCACGGCGGCGCTCGCGTTGCTC
AAACCCTGGGACGGCACGGTGAGCGCCACCTCCGCCGCCGCCGCGTTGGAAGAAGTGTGGTTCAGCCGCTATCTCGGC
GATGCCTACAAGGCGCTGGTGCTGCGCCCCTCCGAGGCGGCCACCTTCGGCATGCCGGATGCGGCGGTATTGATGGAG
GCACTGGAACACCCCGGCGCCGCGTTCGGCCCCGCACCGGCCGCACGCCGCGATCAACTGCTGCTGGAGTCGCTACGC
AGCGCCTATCAATCGCTGGTCGAGCTGCACGGGCCGGATCCTGCGCAATGGCCGTGGGGCAAGCTGCATACCAACAAG
GTCACGCACGCGATGAGCGCAGCGCTCGGCACCGATCATGCGCTGCTGGACGTGGGCCCGTTCGCCAAGGGCGGCAGC
CCGTATACGCCCAATCAATCCAGCTACGACCCCACCACTTTCCGCCAGACCATCGGCCCATCTGCACGGCTGATCATC
GACCTGGGCAACTGGGACAACTCGCGCGCCATGAACTACCCCGGCCAATCCGGCGACCCGGCCAGCCTGCACTATCGC
GATCTCGCACCGATGTGGCTGCAGGGCCGCTATTTTCCGTTGCTGTACACGCGTGCGGCGGTCGACGCGGCGACCGAG
CAGGTCGTGGATCTGGTGCCGGCGCAAGCGCAATAGCGCAGTGCTTGAAGCGCGTATGGCATCGAAGGCGATGCAGAT
GTGCTGTCGCTTTGTCTTCGGTATGCATCCAATGTACTGTGTGGATTCGATACAGCGCAGCACACGTGCGCTTGATGA
AACAAGCACGCACACACTGTGCGAGATAGCAGTACGTTTGATACAGCAGCCACATACGCATCAATTGTGTTCGTTCAT
TCGATCCGACATGCATGCGTTCAAGAGGCACGAGCTCCTACTACAGTTTCACGAAATCCGTCGTACCAATCCGGTTGG
CGATCGATAGGATCTTGGTGGCCGCGGTAATCATTGCTGCTGCTTCCTGTGCTTCAACCTGTGTGGCATGGAAGCTGA
CCGGCGCGGAACCCTTTGACGTGAAAAGGCCCCAGCACCTGCGCCATCCTGGATTGAACGTGTCCAGGTTTGGAACTA
GCGGTTCGATTTCGCGGGCCAGACCAAAATGCACGGCATACCCTATCCCGTGTTGATCAGATTCGGCACGTAGCGAGC
GGCTCACCATGCCGATGACTTCCCCTTCACGGTTGAACACCGGCCCACCGCTCATGCCGCTTGGCCAATCGCTTTCTA
TTTCGAACACCGGCGTTGGGTTTGGCTGGCTAACTCCTTGTGGGTGGATCGCGACGACTCGCCCATACGCGCCGTACA
TCCCCTCGGTGATCAGCGCCAATTGCCTTTCGACGTCTACCTCGGATAGATCCAGCTCAGGAAAACCAATGGCAAGTA
CGATATCGCCGACCTTAGGCATCAAGCCTCTTGTCCGGACCGGCAAGGTCTGCGGAAGGCGGGCACCTGGACCTACCG
GGGCGGGTTTCATAAGCGCTGCGTCGATGGCTGGCTGCTGAGAAGAAGCGCCGCGCAGGGCGGCCATCGGATCGTCCT
TCTCCCTCATTGGCACAACGACTTCTTCCACTGGCACGAAACAATCGTCTGGAACGTGAACTGTGCCAAACACCAGTG
CATGCATGCCGAGAAAAAGGATGGGACGGCCAGCGAGATGCTGGTGTACGAAGTCGACGACATGGTGTGCGCTCAGGA
AACTCCCAAAGCCATCGACGTGGAAAGCGGTCCCCACACCGTACATTCGACCGTCGACGTGCTGGCAAAGAACGGGCA
CGATCGCGTTGCGAAGCCCAAAAGGATCTTGGATCTCGAAAGGCGAGAATGGTCCATTATTTCCGGGTGGATAATCAG
TCGCGGTATGCGAAGACTTGGTGCGTGCCTCGCAGGTACTTATTGCGAAGGGCTTAAACTCGTACACTAAATATCCTT
GCAGATTGAAAGCACCAATGGAGTCGGCGTCGTAAGGATAAAATTCGTGAAATAACGTAGGTGAAAAAAACATTGTTA
GTCATTGACTACTGCTTCTGGATCTGCGGGCTGAATGATCCGGTGAACCTTATCGTCTCGCCAAGCCCATCTGCGATC
TTCAGGCCAAGACAGCGCGGCAAGGAGAAGCCTCTCGGAGAAGGCCCTTATCCTCGTCAGATCTACGCTCATAAGATC
GAGGTCTGAAGTGTGTGCGGCATGGAAGAGGTCATGTCTGAACTCCGATGCTCGCTTGAGTCCAGCCGCGAAACCTTC
AGCAGTCCATAGATCCGATGTTTTGACCGAATAAACCTCGACGACCCTGTCGATTCTTGATGCGAGCGATGCTCGGCG
CAGTTCCGGGAGCTTTTCTTGCATGTGCTTGGCGGTATCTAGAGAAATGGATCCACCTTCTGCGCAGTCGGAAATGGA
CTTTCGCAGTGCTTTTTGGACTTTTCTCCAGGCTGAGGATCCGATTTGCAAGCCGTCTGGATCCTCAGAAACGGCATT
GACGATGGTCTCCATAGCAGAAAAAGCCATAAAGTAAGCAGTTTCCAGGAAGCTGACATAGGAGTGCGATAAAAATCC
GATTCCTCGATCAAGTGACTTGGACTCAGGATGGTCTTTCAGTGTTTGGACGAGGATCGAGAGGCCGCCATCTCGAAG
GTTTGAGGAGTCGATAAGTTCGTTATCATTAGTCCTTTCCCTGCTCTTGTGCCACTTTCGCCTATAAAAAGCGCGTTT
GATTGGATTCTCTGATGTTACTTTCCAAAGATACTCAATCTCGTATGCGTCGACCGGTTGCCTGTAACAAAGGGAAAG
TGCGCTACAGATCGGGAAAATTTCTTCCAGCAATCGGTCATGCAGTGATCTCAAAGTATCGCCCACTTCAAGCTTGAA
CTCACCGATCAGGCGGATGCGTTGAATACGATGTACGACCTTGTCACCGAATGCCTTTCCATCCAGATAGTCGTAGGC
CTCCATTGCCTCGATTTGGCCGAGGCTTGTCTGCACGAGAATCTGCCCCTCATCTCCATGTAGTGTATTGATGTCGCC
GTTACAGTGAAGCTCGATCGAGCCAAAGCCGGAGAGGATCCCGCTCGGTTGTAGTTCAACCGTGAAACTCACCTCTAG
AGGCTGATCGTCATCATCACGATCAATGCCAATCTCAATAGCGCCAACCTCAAGCGTCATGCCAGTGATGCTTGATCG
CCATCGAGTCAGTCCAAGCAGGTTGATCGAGTCTTCACTCTCGTTTATGGCGTGTAGCTTTACTAGGTTGATGTCGAT
GGCCCTGGTTGCACGATATGCCTCGGCACGTTCTTCTTCGCCTCCTAGAAACAGGATCTCAACGTCAAGGGAGGTTGG
ATCATGCTTTTGGTAGCGGATCGAAGCAGCGAAGCGCAGCGGGATGAGTTGATCCGGCTGGAGCGAAAATTGCCGTTG
GATATGAACCTTTCCATCTTTACTCATCGTGTTCGTCCGGTAAGTGCTGAATAGAATATTTTCACACCGCAGCTGCAT
TTTTCACAGCGCGTGAGTCGGTAAGTTGACTCACCTGAGTGCACTTCCATTAGGTAACCCTTACAGTGGCAATGTGCT
GGAAGATTCGGTGGAAGGTAGTACTCGGAAACGAATAAAAGCTATCTCAAAAAAGATGCGCGGCAGCGCGGGCCCTGC
ACCCATTATGCCTCTGCCCGACTCTGCGGTTCTGTTTAGTAACAAGCTCGCGCGAAAGTCGCCTCGGGCATATTTTCT
ATCGTAGCCTATGCCTCGCTTTTTATTGGCTGTGCCATGCATTGCAGCTTCTGGCTGATTCCAGCCACACGCCTGAGC
TATCGCAGCGCCACTCGCTACCCCTGCCATCCGACCTATTGACTACACCTGTCGCCAGGCTTACAGTAGCGACAACTG
TAGTCATGGAGAACGGCATGCGCGGCAAGACCATCGGGGACCAGGAGCTGGCCCTGCTGCAACACATCGAAGAACAAC
GGCATGCCAGTGTCGGCGAAGTTGCGGCTGCGTTCGGTGAGCCGCGCGGGCTGGCGCGCTCCACCGTGCTGACCATGA
TGGAGCGGCTGCGCGCGAAGGGCTTTTTGCGCCGCAAGCAGGTGGATGGCATGTACCGCTACAGCGCCACCACCGGCC
AGGACGATGTGGTGCGCTCGGCTGTGGGGCAGTTCGTGGAAAAGACCTTGCAGGGCTCGGTGTCGCCGTTCGTGGCGT
GGATGTCGCAGCGCGCCGAAGTCAGCGATACCGAGCTGGCCGAACTCGAAGCCCTGGTCGCCAAGCTGCAATCGCAAC
GCAAGGAGGATTGAGCCATGTCGCCCCTGATCGAATCGCTGTTATGGAAACTCGGCGCCACCAGTGTGCAGACCGCGG
TGCTGACACTTGCGGTGTGGGCGCTGTGTCGCGGGGTGAAGCGCTTGCCGGCCACCACGCAAACCTGGCTGTGGTGGT
TGGTAGGCGTGCAGGCCGTGGTTGGCCTGCTGTGGAGCGCGCCGCTGCAGTTGCCGGTGTTGCCGGCGCACACGTTTG
CATCTGCGCTTGGCAGCGCCGACACGTTGGTGCCGATGGCCACGGCCACTGCCGCCGCATCGACAGCCGCCGCTGCCA
GCGCGACGGCGCACGCCATGGATGTCGCGGTCTGGTCGTCGTGGGCCACGTGGTTGTTTGCGGTGTGGGCGGCCGGCG
TGCTGGTGATCTCGGCCGGCACGGTCCGCGCGTATTGGCGCAGCCGTGCGTTGGTGCGCGCGGCCCAGCCGTGCACCG
ACAAGGCGTTGGTGCAGGCACTGCAGATGGCGGCCGAGGCGCATGGCTTGTCGCACCCACCCGCGTTGCGGCTGTCTT
CGCAGATCGATTCGCCGCAGTTGATCGGCCCGTGGCGGCCGGTGTTGCTGCTCCCGGCCAAGCGCCTGGCGCAGATGG
CCGACGACGACCTGGACATGGCGCTGACCCACGAGTTGATCCACCTGCGCCGCCGCGACCTGTGGTGGGGGCTGCTGC
CGTCGCTGGCCCAGCATCTGTTCTTCTTCCATCCGCTGGTGCACCTGGCCGCCCGTGAATACGCCATCGCCCGCGAAG
CGGCCTGCGATGCGGCCGTGGTCGCCGGGCATCGCCATTGCCGTCATGACTATGGGCGCCTGCTGCTGCAGTTCGGGG
TATCGCCACGTCCGCTCGGTGGCGTGGCAAGTGCCTCGCCGTCGTTCCTCAGCTTGAAGCGCAGGCTGGTGATGTTGC
AGGACACCAGCGCCTTTCCGCGGCTGGCCGCGGCGGTGATCCTGGCGACGGTGGCCGTCGCCGGCGTGATGCCGCTGC
GCCTGGTCGCAATGCCGGTGCCGGCAACGTCCACCAGCATGCGGCCCATCGTGGTGACCGCCCCGGCAGCGCAACGCA
CGCCCGGTATGCCCGGCGGTGCGTCGTTGGTGGATGCCGCAGCGCCGATGAGCGCACTGCCTGCACCGGCGCTGCCAG
CACTGCCTGCGGCACCGGCTGCCCCGGCGTCGCACGGTGTCATCGCCGATGTGCTGGGCGCCGAGCCACTGCCTGGTG
CAGATGGGGATGCAACGCAAAGCCGCTGGGATGTGGAGCTGGACCGCGTCAGCCGCGAGGCCGCCGCCACCGCCATGC
GTGATGCGCAGAGCGCCATGCAGGATGTGCTGGGTGCCGACAACCCTGAGCTTGAACGTCGACAGGAACAGATGCAGG
ACGCGCAGGACGCGCTGCAGGAAGCGCGCGAACAGCTGGCGTCATTAGGCCCGGAACTGGCGCAGGCCAAACAGGACG
CGCAACAGCAGGCGCGCGAAGCCGAACAACAGATTCGCGAGGTGGCGCAGCAGCATCGCCAGGCGCAATACGCCTATG
CCGCGGCGGTGCGCCAAGCGGCCGAGCTGACCCGGCATCAGGCCGAAATGGACAAGCAGGCCGCACGTCAGGCCCGCA
TCGAGGCTGCACGCGGGCAACAGGAAGCGGCGCAAGCGCAGGCAGACGCCGAAGACGCACAGAACAACTAGGAGCCAG
CAACGCCACGGCTGCGCTCACCGCCACGTGAGCACGGCCGCTGCGCGGAGTCGTCATTGACCACGCGCACGCACTGGT
TCTGAGCGCAGCATCCGCACCCAGCTGACGGCCGCTCGCTCCCTCATGCCGGCGACCCCAGATTGTCGAACACAGCGA
GCCAGCACTCGCGGGCTCGCTGCAGGCCGCACGTCGCGTCAGCATCGTCTCTAGCGGCCACGCCTCGGCAACGTGTGG
CGTGCAGTCACCGATCCGCTCCTGGCCGTGCACGGCCGGCAGACCTGTGGCAGCGGTAAGCACTTCCTGCCTGCCAGG
CACCTGCCGGCATCGTGCGATCGCATCGCGCCAGGCAGCACCTGCATCGACACGGGCTCGCCACAGCCCGGCACTTCC
TGCGTGACGACGCTGCGCAGCGTCGGCAACGCCGTGGCCGCGTGATCGCTGTGTTCCAACCCGTCTGCGTGTGCTGCG
CAGGCGGCACCTACCGAGCTGTGACCTTCGTGGAGATCTCTCATGATCCAGACCGCTTCCCCACTGCTGTGCCTACGC
ACCGCGTTGCTGCTGGCTACCGCCGCACTCGCTGGTCCCTTGCTGATCGCAACGGCAACTGCAACCGCATCTGCATTG
CATCCGCTTGTGCTGGCTGCCGTGCCCGCATCGCCTGCCATACCGGCGCTGCCCGCACCTGCGGTTTCTCCCGTCGCG
CCAACCGCGATTGCGCCAACAGCGCCTTTGGCTCCCACCGCGCCCGTGGCACCTACTGCAGCAGCAGCCCAGATAACA
CCGCGAGCCAGAGCAAACGCAGCGTGCGGCAAAGCCACCGCAATCACTCAGGACGAAGGCGATGCCTATGTGTTGGTG
CACGGCGACCATCAGGTGATGCATGGCTCGCGCAGCGATCTGCAGACCGCTCGCGCCTATGCCGGCAATGGACAGCGC
GTGTTGTGGTTCCGCGCCGATGGCGTGCAATACCTGGTGCGTAATCCGACGCTGATGCATCGGCTGAGCGCGGCGCAT
GTCCGCAGCCAGCAACTGGCCGACGCCCAGGCCATCTTGGCGGCACGTCAGCATGCGCTGAGCGAGCGCCAAGCCGCA
CTGGCCGCACAGCTCTCTGCGCAGACCGAGCCGCGTGCGCTCCAGGCCTCGACACGCACGCCGTCAGCCGCTGCATCT
GCATCCTCGCAACAGGGCGCGATGCCCGAGGCGCTGCAGGCATTGGCCAGGGAGCAACGTGCATTGGCCGACAGGCAG
GCCGCGTTGGCGACCAAGCAGGCCGGTGCCTCCAAGCTCGCCACGCGCGAAGCGCTGAAGGTGCTGCGCGAGGCGTTG
GACCGTGGTCTGGTGACACGGGTCTCCGGTTAGTCGCATCGTGTCGCCATCGTGCGCGGACAAGCTGGATACGCTGGT
GCCTGTCTGCTCGCCGATACTGTGCAACAGGCATCAACCACGCACACAGGTGTCGCCATCACACACAAAATTCAACGT
GCTGCAAACGCCTGCTTAAACGAAATATTCGGTCTTTCGATAGGGCAAATACGCCGGCGATTGTGAGTTGGTGAGATT
GCGTACCCTCACCCCAACCCCTGCTCCGCGCCCCGGCCCGCGCTTGCGGCGCGGGCGCTCCAAGGCACGCGCGCCAGT
GGCACGCAAGCCGTGCCTTATCGCCCCGGAGGGAGAGGGGCTTCTGTATTCGCCATATAAGCCCAACTTCAAACCTCA
TACGCCTCACGAAACGCGTCCATGTCCTTGAAGGTACAAAAGTGGAAACGCGGCACCGTGATCGGGCCTGCCGCCGCA
AGCCGCTTCAACCAATCGCCCCCCGCAAGGCGATAGGCCACCTGCTCGGCCGCATCGAGTGTCTCGCACAGGTAAGCC
AACGAGATGTGGAAACGGAAATTGGTGTAATCCGGGCGCTGCAAGTTGGTCAACGTCATCAATGCCTGACGCGCCGTC
TCCAACCGCTGCGCGGTGGCCGCATCGGCAGGCAGCAACGGAATCAGCAGATTGTCGTGGCTGCCGGTCCTGGCCGCG
GTGGGGTCGACCAGAAACCGGCACGCGCCGAGCGGTGGAGCATCGCGCTGCTGCAACCGCGACAGGAAGCTGGCGTTG
ATGTCGGCCAACGCCACATCGCGCGCCAGATCGCTCGGCCATGGCCCGTGCGCGCGGTCGGTTTCATTGACCCCGCCC
AGCAAGGTCACGTGATAGCTGCTCGGCGGCAACACGGCCAGCTTGTTGGCGAAGCGTTGCTCGGGCAATTCGCGGTAG
ATCTCCAGCACCCGGTCGAAACTGTGGTAGCCATCGCCCTGCTGTTCGAGATGGCCTACAAACGTATTGCCGGCAAAC
GGCATCGGCCGTTTCGAGCGCAGGAATTTGCGGCCCACATCCGGCGGCGGCGCTTTATCGGCGAGATCGGCGAGCACC
GGCAACGCGGTGGACAACAGCGAGGCGCCGGCAGCAGCGGCCAGCAGCCGGCGGCGGCTGAAGGTGGTATCCAGACAT
GGCGACATATACAGCTCCTCAAAGTTTGACATTGACGCCGACCATCACGGTGGGGGCCATCTTCCAGGCCGATTGCAC
ATATTCCTGATCGCGGCCGATGCGGTACTGGTAGCCCTGGCCGGCCAGATTGAGCACGTCCAGGCTCAGCGACACCGC
CGGCGACACATCCCAGCCCAGTTTCAGATCGATGCGGTCCAGCGGTTGCTGGTAACGGTTGCGATAGAACTCGGGCAG
GCTGCTGTAATTGGGAAAGCGGTCATCCCACAGCTCGCCGGTGCGGCTCCAGGCCAGCGTGGTGCGCAGCGGCCCACG
GGCGTAATTCAGGGTCAGATTCCACAGCTGCCTGGGCTGCTGCGGCAGCACGTCCAGGGTGGTGCGGGTGCCATCGCC
GAGCACCACCGGGTACTCCACGTCCAGGAACGTGACATTGGCCGACACCGACAAGCCGTCCAGCGCAGGCAGCAACGG
CCCCAGCTCCTTGATGGCTCCCAGCTCGGCGCCACGTAGGCGCACCGGCCGGTCCACATTGCGTGGCTGGGTGACCAG
CACCTGCTCGCCGTCGATGCTGTCCATCTGGCCGTAGCGGAAGATTTCGTCGTCGATGGTCTTGTGGAACAGCGCGAT
CGACAGCAGGCTGCCGCCGTCGTCGAAGCTCCAGTCGTGGCCAAGGTCCAGGTTCTGCGAGTGGCGTGGCTGCAGGTC
CGGGTTGCCCTGGTTGAGCGTGGGCGGTGTGCTGCCCAGCTGCAGCACGCCGCCGTTCAGTGCCATCTGGTCCAGGCG
CGGGCGGCCGATCGAGCGCGAGGCACCAAAGCGCAGCGTGCCGTTGGCGCTGGTCTGCAGTTGCCCGCTGAGCGATGG
CAACCAGTTGCGGTAGGTGCGCACCGCGCTGACCGGCGTCCAGGTGGTTCCGCTCAGCTGCTGGCCGGCGCTGGCAAA
GCGGGTCTGTTCCAGACGGATGCCGCCGGCCAGCAGCCAGCGCTCGCCGCGCCATTGCGCCTGGGCAAAGCCGGCGCG
CACCTGCTCGTCGACGCTGTAGCTGCCGCTGTTCTGCGCGGTGGTGTCCACCACACCGCGCGCCTGGCCGGCGAGCGC
ATCCCAGCGCGCATCCGCCAATGCCGGGTCGATGGTCATCATCTGCCTGTTGCAGCCCAGCGCGCAGGTGGGGCTGCC
CAGCACGTCGGCCAAGGTGTCAGGCAAGCCGTTCCAGGTGGTGCGCTGCACGTCGGTGCGCATGTGCGTGCGCACCTG
CCGCGCGCCAACGGCCAGCCCCAGCCCACGGCTGTCCTCGTCCATGTTGCGACGTAGCTCCAGCTGCAGGTCCCCGAC
CCGTTCGGCGTAGCCGGTGCGTTCCTGCTGGTGATAGAGGTTTGCGTAGCGCCCCGGGTCGTCGGCCAGGGCCGGGGC
CAGGGGCGTGAAGGCGGGCAGCGTGCCGCTCCAGTCGAAGCCGTAGGCCAGGCGATTTTGCTGGAAGCGGTCCCAGGT
CTGCGGGTTGTCCACCGTGGCGCGCGAGGTGCTGGCGCGCAGCGCGGCGCGCCACTGCGCCGGCAACTCGGCCAGCAG
TTCGCCGTTGATGCCCGACAGCGCGCGCTTCCAGCGCAACTGCCCTAACTCAACGTACTGATTCACGTTGTCGAGCGT
GCCGCTCTGCGGGCCGGTGCGGCTCAGGCGCGCGCTGTTCTGCACCTGGGCGTTCTGGGTATAGCGGTCCGAGGCCTC
GCGCTGGCGGAAGCTGTAACCGGACACATGGCCGCTGAGCGGGCCCTCCGGCTGCCAGTCCACGCGCGCGGTGAGGCT
GCGCCGTTCGCGGGTGTTGTCGTAGTTGTACCAGCGCCGCTCGCTGGGCACCGCATCGCCGGTGCCGCCATAGGCCAC
CGGATCGCGCGTGCCATTGGCTGCGTACCAGTTCAAGCCGCCGCCGTTTTCCTGCTGCGGCACCGAGATCTCGCGCCG
CCATTGGCTGGCAGCGCCCAAAAAGGCGAACTGCCCGTCGCGACCGAAGCGCTTGCCCCACTTCAGGTCGCCCTCGCC
AACCGGCGTCCTGCCGCCATAGCGGCTGCCCATCAGGTTGGCGCCGCCCTTGGCCGAGAAGGTGAGCAGGCCGTCCGG
GCGGCCGAAGCCGGTGGCGGTGACCAGGTTGGTGACGCCGCCGATCGCGCCGCCGTCGTTTTCCGGCAGGAACGACTT
CACCACATCGATGCGGTCGACAAAGTTGGCCGGCAGCACATCCATCATCGCCTGGCGGCTGCCGATGTCGTTGCTGGC
GAACGCAAAGCCGTCGATCAGCATGCTGTTGTAGTTGCCGTTGAGGCCGCGCACCGTCACGTAGCGCGGCTCGCCCTG
GTACTCCACGGTGCTGACGCCGGTGACCCGGCGCAGCGCATCGCCCACGTTGAAGTCCGCCAGTTGCCCGATGCTGTC
GGCGGCGACCGAGTCCACGATGGTGGGCGCGGCCTGTTTGGTGGCGATGGCACGCGTGTTCTGCGACTGGAACGAGGT
GCGCACCTGCACCGCATCCAGGGTCTGCGCCGCGGCATCGGCGGGCGCCTCGGCAGCCTGCGCCGGCGCGTGCATCCA
GCCCACCACGGCCATGCCCAGCGCGAGCGACAATATGCGACGCTGCGGGCCGCAGGCCGGACCGGGCAGACACACAGG
GCCAGAGGAAGAGGGATGAAACAGACGCATGGCACGATCCGCGATGTCGGGCGGCCCCAACGTGGTGCCGCAGGCGGA
TTAAATTAATCTGCTTAATTTAATTTTATGTGACAACCACTGCCCTTTTGCCCCCTATGTCTTCCTTCTTCGCCCACG
CGGCCATTCGTTCGCATTACCGCCGTCGTAGCGACGGGCAGGCCGCCGGTTCCAGCGAGCGCGCGTTGCTGGATCTGA
TCCGCAGTAACGGCCAGCTGGCGCGTGCCGATCTGCCTCGCGCCAGCGGGCTCAGCGTTCCCGGCACCAAGGGCATCA
TCGACCCGCTGGTCGCACAGGGCCTGCTCCAGCTCGGCCCGTCGCTGCGGCGTGGTCGCGGCCAACCGAGCGTGCAGC
TCAGTCTGGTGCCCGGCTACGCGTTCAGCGTGGGGGTCTCGGTGATGGTCGATGGCATCGCGGTGGTGCTGATCGACT
TCGCCGGGCAGGTCCGCGGCATGCGCCAGCTCACGGCCTTCCCGCTGACGCTGGATCTGCTCGCGGCGCGCTTGCCGG
AATTGCTGGAGCAGTTGTTGCAGGCGGCCGGGGTGGACCGGCAGCAGCTGTTCGGGGTGGGCGTCAGCATGACCGGCC
CGCGCATCGGCGACGGTACACGGGTCAATCCGCCGCTCTCGCTGGCGGCCGAATGGATGCAGGTGGAGCTGGACCGGT
TCATCGCCGAGCGCCTGCAGTTGCCGGTCTGGATGGACAACGACGCCCATTGCGCCGCCCTGGCCGAGGCCTTGTACG
GGGTCGGCCGCCAATCGCCGGATCTGGTCTATCTGACGATCGCCGACGGCTTCGCCGCGGGCGTGATCGCCGCCGGTA
AGGTGCACCGCGGCGCGCACGGCAACGTGGGCGAGCTGGGGCGCATTTCGGCCATCACCGGCATGGCACGGCCAACGC
TGGAAAGCCTGCGCCAGGCGCTGGTCGCCGATGGCCATGCGCTGCCGGACCTGCACACCATGCTGCAGCACTACGATC
CGGCCTGGCCGCAGATCGAGGCCTGGCTGGATGCGGTGCAACCCACCGTGACGCTGGCGGTGGCGGCGATCATCGCGT
TGATCGACCCGCGCGTCATCGTCTTCGGCGCGCGCCTGCCGGCAGATCTTGCGCAACGGCTGATCGCCCGTATCGCCT
TCGAATCCGCACCACGGCGCGGCGTCGCATCGCCGTATCCGGCATTGCTGGTCGGGCAGGTGCAGGCACACGCCACGG
TGCTGGGCGCGGCCATGCTGCCGTTCAAGGAAACGCTGTTCTAAAGCAGGCGCGGGACCACGTGATGCGGTGCGCCGG
GGGCATCGTTTCGCATTGCGGCGGCAGACTTCGCCTCGGTTGCGAACTGTCATATGCCACGCGCTTTACTGGCCGCTC
GCAGTGCTCTTGAGGTCGTCATGCGTATTGGTCCTTTGCAACCAGCCGCCACGCACACCACCGCGCTGGCAACACCCA
CGCACACCAGTGCCATCACCCCGATGGAGGTGCCGCACGCGCCAGACGGCAATCTGCCCTTGCGTGCACGGCCTCGTC
GCCAGGCCCTCATGCAACCACCGCTGGTGCCATTGAACGACAGCGCCATGACCGGCAAGCAGGCGTTGGTGGCGCTGG
ACAGCGAGTTTTCGGAGCAGCGGCTGGCTGAAGTGCAGGCAAGGCAGATCACGGTGCAAGCGCTGCAAAGCAAGCTGG
CTACCCACCTCGCGCAGGCCGGCATCGCGCCCGAGAAGGACAGCATTGCAGCAAAGCTTGCAGCTGGAGCGCTGCAGC
CGGTGTATCTGGATAGAGCCGCGTTCAAAGCCATGGCCAAGGCGCTACCCGATTGCGCCAGTGCAGCGGCAGGCCCGG
TGCTGGTCGATGCGCAGCAAGGCCGCATCATCTTCGATCTGCAGCGCGCGTTTGCGCCTGGCGACACCTTCAGCGACG
CAGCTCACACCGCATTGCGCAAGGCGCTGGATCTGCCCGGCCACGGGCTGACAACGCCACACTGGCTGCAGCCCGCCG
CCTCCAAGCAGCCGCGCCGCAAGTTGCAGCAAGCCGCGCGCTACCACGGCCACGAGGTGCCGGCGCGCGACGGCGGTG
CAGCGTTCTTCAAGGCCAACGACCATCATCTGGTGGCCGGCAAGGACGCGCTGCTGCGCAAGCACCGCAAGGAGCTGG
TTCACGACACGTATTTCCAGGCGCCGAGCACGCGCGCGCTGGGCAAGGACGTGATGGTGCACCGGGGCTTGTTCGACA
ACCACGCCGGCATTCCGGAGAACTCGCTTGCCGCCATCGATCGCGCCTACGCACAGGGGTATCGCAACCTGGAGCTGG
ATGTCGAAGTCAGTGCCGACGGCGTGCCGGTCTTGATGCACGACTTCAGCATTGGCCGCATGACCGACGACCCGCAGA
ACAAGCTGGTCTCGCAGGTGCCGTTCGCCCAGTTGCGCGACATGCCGCTGGTGATCCGCAACCCGGTCGATGGCAACT
TCATCAAGACCGATCAGACCATTGCCGCCGTGGAGCAGGCGCTGGAGCACGCGTTGCAAAAGCCGGAGGCGATGTCGG
TGGCGCTGGATTGCAAGGAAGACACCGCCGAGGCGGTGGCGATGCTGCTGATGCGCCGGCCGGATCTGCGCCAGGGGG
CCGCGATCAAGCTGTATGCCAAGTACTACACGGGCGGCTTCGATCAATTTGTGTCCAATCTGTACAAGCACTACCAGA
TCAATCCGATGCACTCGCAGGACGCGCCCCGCCGTGCCGCGCTCGATCGCCTGCTGGCCAAGATCAATGTGGTGCCGG
TCTTCAGCCAGGGCATGCTGGCCGACCCGCAGCTGCGCGATTTCTTCCCGGGCAAGAACGATGGCCCCGAGGGGCTGG
CCGAGACCGCAGTGCAATGGCTGGAAAGCTGGAACAAGATGCGCCCGGTCATCGTGGAGGCGGTGGCCACCGATCAGC
AAAGCGCTGCGGGCAAGGCCATGGAACTGACACGCACACGCTTGCGTCAGCCGGACTCGGCTTACGCGCAGGCGGCAT
TTTCGTCCGGTTACCGGTATGAGGATTTCTCCCTGCCGCGCGCCAACCACGACAAGGACTATTACGTCTGGCGCAACT
TCGGCGAGATGCAAAAGCTCAGCGGCGAAGCCTTTGGGATCCAGCGCACCACCGCCGGTGCCTTTCGCGACGCCGGTG
AAAGCCTGTTGACCGACCAGCCCGAAGAAGAACTGCTCGCGCTGCTGGAAAACCGCACGCTGGCGCGTGGCCATACCG
GCATGGAACTGGACCTGCCGCCGGAAACCCCCATCGACACCGCACGCGATGCGGCGATCGTGGAGCAGCGCACCAACG
AGTTCCGCGCCGCGTCCAAGCCAGCCGACCCGGCCCATGTAGCGGCAGTGCGCGAAGGCCGCCGTCTGGATCGTGCGC
CACAAGGTCCGCACGCCGCCGCAGCAAGGCAGGCGGCGGATGCACGCGCCGAATCGCTGGGGCGATTGACCGATCAGT
ACCGCGGCGCACCGGTGACCCACTACCTCAACGAGCAAGCCAAACAGATCGAGCCGGAGCAGTGACACTGGCGCAGCG
CCTGGTCCAGCGTTACGGCATCTCCAGCATCGGAATCACCTCGCGGTCCTGCGCGTCCACCGCCACCAGGCGTTGCAG
CAACAGCGACAAGGTCACCACGTCCTGATGATTGTGCTCGGCCACGCGGCGCAGGTTGCGCGCGCTGCCGCCGCGCAG
GTAACTCAACCAGGCGGCCGGGGCTTCGGAGCCGGGCAGGTCGTCCTCACGCACCACGCGCAGCAGCTGTCGTTCGAT
GGTGGCCAGCTTGCAGTTTTCCCAGGTGCCGCGATACCGGCGGCGGGTGGGAAAGAGCAGGTCCACATGATCCAGCGC
GGAGATCGGGTCGCCGCGGCGTGCCAGCCGATAGCGCGTCTTCAACAACGGTGCGTCGTAGCAGCGGCCGTTGTAGCT
GGACAGCACCGTCTGCGGCGACAGCCAGCTGCGGAACAGATCCAGCATCGCGCTCTCGGCCGCCATCGTGGACATCAT
CAACTGACGCACGCGCAGGCCGCTGCCGTGCGCATCGTCCATGTACCAATCGGCCACCCCGATCATGAAGGCGCGCGT
GCCGGTGCCGCCGGCAAGGCCGGTGGTTTCGGTATCGAAGAACAGCAGATCCATCGGGTCTACTGCGTCCTCGCGTTT
GGCGAACGCCAGCGACAAGGCTTCGTGCGGAATCGGCTGCGGCAGAAAGTCTTCGATCAGATGCAGGCCGGGCGCGAT
CTCGTTGCCGGGCAGATGGCGATCGGTGGACGCTGCACGCACCGGCGTGTGCGCCGATACAGCGCGCTCGCGCAGGCC
GATCATCTTGCGCAAGCCGGCGATATCGGTGCGTCGCTGCGAAAGGGGCGCCGGTGCGATGGACGCTTCATGCGATGC
AGGCAGATGCTTCGCAGCAGCGGCAGCGACATTTGTATCGGCATCGGCATGTGCAGTCGATTGCGATGGCGACTGCAA
CGGAGATACCGGCCGGTGGCGCACGTCGTGCTCCACCCAGGCAAACACGGAGGTATCGCGCGCTGGCGTTGCAGCACC
CGGTGCCTGCAAGGGACGGCGCGTCATTGCCAGTGTCTGTGCCTGGGCACGCCGGTCACTGCCAGCGTCCACGTTGCC
TGCCTGCGCGCTTGGCGCAGCAGCATCGCGTGGCGCCAAGCGCCACCCCTGCGAGGTGGCACCTGGCACAGGCTGACG
CTGCGCGCGCGTGGGCATCACCGCATCGTCCCTGCGCGCTGCAGGCGTCAGCCCGCCGACCTGACGGCGCAGCAAGCG
CAGACGTTCTGCGCTGACACCAGGGCCGCTACCAGCGACCGGTGTTGCCGGGTCACGCGTCGGCTGTGCCGCTGCAGA
CATTTCACTTGCGGCACGCGTGCGCGCATCGCTCACAACAACACCCACAACAACTGCTTCACCAGATGTTCGTCCGAC
CACTGCGGAGTGCATCTGTTGTGCAGGCGAAAGCATCATGCATTCGGTCGCGAACGCTGAGGTTTCATCGTCCACGCC
GGCTTGCGCGATCGCCGGCGCATCGCAGGGCGAAGATGCACCACGACGCACCTCACGTGCGGCAACGTCGCCAGTAGG
AGCAGCATCCACGACCGCGCGTGCCATCGCTGCATGCGGCGCAACACGCGCGCCTGCATTGGAATGCAGTCGGGGCAC
TCCAGCAACAGGTCCGGCATTCGTATCAACCGCAGCCGCTGCCTGCGCGCCATCCGGTGCATCGCCGTCTGCAATCGT
CACCGGCGCACGCATATCCGCATGCCCCGCCTGCCGGCGCAGCAAGCGCAGCCGGTCCGCACTCACACTCATGCAAGC
ACGTCCAGCGCCAGGTCCTCGTCCACCTGGGTGGCGTGGCGCAACGGCGCATCCGCATCGAACAACAGCGCCAGCACC
GTCAATGCCAACGACTTGGGCGACTCGCCCTTGCCTTCTTCGTGCGCGGCCAGCACCGGGCCCACGCAGGCCGGGCAG
CCGGCGCTGCAATCGCAACGCCGTACCAACTCATCGGCGCGCTGCAGCAACTCGGCCTGGCGCAGCCATAGCGGCTCG
CTCAGGCCCACGCCGCCGGGGAAGTTGTCGTACAGATACACCGTGGGCACGAACGCCTGCTGCAATTCCACCGCGCCT
TCTTCGCCTTCCTCCACGCCGCGCAGTTGCCCGCGCCCGGTCTGGTCGGCCACCGCAAACCACGCGCCATCGCCGTTG
CCCACGGCCTTTTGCAGGTCGCGTGCATCGGCCATCACTGCCACGGTGGCCACCACGTGCAGCGCGTAGGCCGCACCC
AGAAATCCGTCCAGCGCATCCTGTTTGGACGCAAACGCCTTGCCCAGGGTGGCCTGCGGCAACTGCCACCACACCGCC
GTGGTGTGCAACTCCTGATCAGGCAAATTGACCGGGCCGTAGCCGATGTTTTCATGCGTGTAATAGCGGATCTTCTTG
TAGCCGGAGACGCGCCGCACCACATGCACCTCGCCGTGATGCGAATCGCCGCGCCCGGCCACGCCGCCATCGAAGCGG
TCCAGTACCTTCAGCTTGGTGTAGTCGATGCTGTCGGTGTAGTAGTCCACGTGCGTGCGGGTCACGTAGGCCTTGCGG
CCTTCCCAGTCCAGCCGCTCCACCTGGTACGGCGTGCTCTGCACCATGTGGATGGCACCTTCGTAAAGCGTGAGTGCT
GCGGCCGAATAATCCACCTCGGCGATGATCTGCTGCTTGCCGTCGGTCTTGTCCACCACCACAAAGTTGCCATCGGCC
ACCGAGCGCAGGCTCACCGCATTGGCCGGGTAGCTGTCGGCGATCCACTCCCAGCGGTCGCCTTCCTGGTGAATCACT
TCGCTCTCGGCCAGCGCTTCCAGAAACACCAGCGGGTCGATCGGCCCGAACGGTTCGCTGGCAATGAACGGCAATTCG
AATGCGGCGCAGCGAATGTGATCGAACAGGATCAGCGGCTGGTCCGGCGCGATACGCGCATGCTCGGGCGAGGCATCG
GCGAAGAAATCCGGATGCCGCACCACGTATTGATCCAGCGGTTGCGAGCTGGCCACCAGCACGCCCAGCGCCGGTTGC
TGGCGCCGCCCGGCGCGGCCGAAGCGCTGCCAGGTCGCCGCCACGCTGCCGGGGTAACCATTGAGGATCACCACATCC
AGCGCGCCGATATCCACGCCCAGCTCCAGCGCCGAGGTGGAGACGATGCCGTCGATGTTGCCGGCCCGCATCGCACGC
TCCACTTCGCGCCGCTCGGTGGGCAGATAGCCGCCGCGATACGCGCGGATGCGTGGCGGCTTTCGCGGGTCGTGGTCG
AAGATGTCCTTCAGGTATTTGGTCAGCACTTCCACCATCAGGCGTGTCTGCGCAAATACCAGCGTCTTCAGCCCGCTC
TTGATCGCAATGCGCGCAATGCGGTTGCTCTGCGAGCGTGCCGACGCACGCAGCCCCAGGTCTGCATTGACCACCGGC
GGGTTCCACAGCAGCACGTGCTTGTCGCCGGTGGGCGCGCCCGATTCGGTAATGGCATGCACCTGTTTTTCGATCAGG
GCCTGCGCATGCGCGTGCGGGTTGCCGATGGTGGCCGAGCACAGGATGAACTGCGGGTTGGCGCCATAGAACGCACAG
ATGCGCTTGAGCCGGCGCAGCACATTGGTGACGTGGCTGCCGAACACGCCGCGATAGGTGTGGATCTCGTCGATCACC
ACATAGCGCAGGTTCTCGAAGAACTGCGCCCACTTGGTGTGATGCGGCAGGATCGCCTGGTGCAGCATGTCCGGGTTG
CTCACCACGATGTCGCCATGCAGGCGGATCGCCTGGCGCGCATCGCCGGGCGTATCGCCGTCGAAGGTGAAGGCCTTC
ACTCCCAGCTCGCCGGCGCGGTTGAGTTCCAGCAGCTCGGCCACCTGATCCTGCGCCAGCGCCTTGGTGGGGAACAGG
TACAGCGCCTTGGCCCCGGAGCTCATCGCCGCGCTCACCACCGGCAGCGTGTAGCACAGCGATTTGCCCGAGGCCGTG
GGCGTCACGATCGCCACATGCTCGCCGCGCTGGCTTGCCGCCCAGGCCTCGGCCTGGTGGCTGTAAAGCTGCGTGATG
CCGCGCGCATGCAAGGCATCACGCAGCGCGCTGGGCACATCGTCCGGGATCGGCGCATAGCGGCCCTCGCGCCCGGGC
AGGGTGAAGCTGCCGGTGATGCGGTCGTGGTAACGCCGTTCCAGGCGTTCGGTCAGCAGCGCGCCGTCGCGGCTGGGC
CGGCCATCGGTGGTGGCCAGCGCGCGTTCGGCGGTTTCGGTGCGGGGAGCGAGGGCAAACGGAGGCATACGGCAACTC
CCAAAGAGGGGCATGAGACAGGGGAGGTGTCTCAGGGTATGAGACCAGCGCCGAACCGGCGACACTGCCTCACTGAGC
GGATTCAGTAACGCGTGCCGTCATTGCCAGTACGCTGTTGCTCTAAGCCCGCAGCAAGTTCACATAGGCTTGGTAGCT
GAAGCTCTGCCCGCGTGCGCGGCCGGTGGTTTCCACCAGCACACCGATGTCCTGCAAGGTCGTCACGGCTGCGCGCGC
GGTGGGATAGGACACCTCCAGCGCTTGCTGGGCACGGTCGACGGTGAGCTTGGGCATGGTGGGCAACAACTCGAACAG
TCGTAGCGCTTGCAGGGTACTGCTGCCGGTACTCAGCACGCGTTTGCGATCGGCCGCGATCAATGCAGCGATTGCCAC
AATGCTGCGCTGTGCCTGTTCGGCAGAAGCCTCCACAGCCTCCAGAAAGAATCCAACCCACGCTTCCCAGTCGCCATG
CGTGCGGATGGCTGACAGGTGCCGGTAGTAGTCGTTTTGGTTCGCTTTGAGGTAGCCGGACACATACAACAACGGCTC
TGACAGCAGTTGCCAGTCTTCCAGCAGGGCCGCGATCAACAACCGCCCGATTCGGCCGTTGTCGTCCAGAAACGGATG
GATGGTTTCGAACTGCGCGTGCACCAACGCAATCCGTACCAGCGGTGGCAGCGTGGGCTGCGGGTCATGGATGAAGCG
CTCCAGATCACCGAACACCTCGGCCAGGCGATCGGCCGGCGGTGGCACGAATGCGGCATTCCCCGGCCGGGTCCCGCC
GATCCAGTTCTGACTGGTGCGCATGCTGCCCGGCAGTGCGTGAGCTCCACGCACGCCAGCCAAGAGAATTCTGTGAGC
CTCGGCAAGCAAGCGCAGCGAGATGGGCAGTCCTGTTGGCGCGTGCAGCTGCTCGCGGACAAACTTGAACGCCTGCAG
GTAGTTGGTGACCTCTTCCACATCGTCAGCATTGGTCACCGCCAGCCCCGCCTCATCATCGAAGACATCGGTCAGGGT
TGCCTGGGTGCCTTCGAGTTGCGAAGTCAGCAGCGCTTCTTGCCGAACAGCGCTGTAGATCAGCCACTCGCTCGACGC
CACCAGGCCCGCCATCCCCGTCAGCCGCGCCAGTGCAACTTCTGCAAGGCGATTACGCTCCAGGTAGGCGGCCGGATC
CAGCACGGGAGCGGCCGGAGGCAGTGGAGCCGGAACGAATGCCCGCACGGTCTCGTCGTGCGTCTTGATGACGGCATA
TGCGCCGGTGACACGTGTCATTCAAGGATCCTTTACGACCAATGCGGGCTATTAAAGGATGCCTTAATAAGCGGGCGT
GTTGTTAAAACATCCTTTGATACCGATGAGCCAACGCAACGTGGCCGCGGGGCAGTCCCATCTTTGACCAAGTCCATC
GTCGTGGTGGTCAGGGCACACTGAGTGTTCGTGACACCAGCGCCAAACCGGCGACCCTGCGTCACTGAGCGGATTCAG
CAAGCCGGGTATCCTGTTGCCCCCGCCGCGTCACCGTTGTTCTGCACGCTGTGGGCTCCCCCACCTCGAAGAACCGCC
GTGCCCGTGCCCCCCAGCGCCATTGCTCCGCATTACAAGACCGCTTCCGCCCGCCGCGCCGATGTCGCGGTGCATGCC
GCGGGCCTGTTTCTGGCCATCGTCGGCGGCGCCTGGATGGTCTGGCGCGCGCACGCCAGCCAGACCATGCTGCTGGCC
ACCTGCGTGTACGCGCTGGGCCTGCTGGTGATGTTCGGCTGTTCGGCGGCCTACAACTTCGCCCCGCCGCAGCGCCAA
CCGATGCTGCGCAAGTTCGACCACGCCGGCATCTTCGTCATGATCGCCGGCTCCTACACACCCTTCCTGCTGGTCGCC
CTCGACGGCACCTGGCGTTGGGCAATGATCGTGGCGGTGTGGAGCGTGGCCTTGTTCGGCGTGTTCGCCAAACTGTTC
CTGCCCGGCATCGCCAAGGGCTTCTGGGTGGCCATCTACCTGCTGCTGGGGTGGGCCGGCATCGTGGTGATCAAGCCG
TTCGTCGCCGGCCTGGACAGCACCGTGCTGTGGCTGATCGCCGCCGGCGGCGCGTTCTACACCGTGGGCGTCACCTTC
TACGTGCGCAAATCGCTGGTCTACAACCGCGCCATCTGGCACGCCCACGTGCTGGGCGGTGCGCTCTCGCACTGGTGC
GCGATCTGGTTGTGCCTGCAGCCGTTGGGTGGGGTGTGGCGCGCTGTCGATGTCGTCCCGGTCGCGCCTCTCCGCGCG
GTAGCATCGACACGTCGTGGAGCTGTAGATCGCTTTTACTACGTCGGCTTCCAATCGGAGCGCGCAGGGACGAGTGCA
AGGATCAGCACATCGTCGCCGTCGCGTGTGTAGATCAACAGATACTTGCCGTCCTGGCACGTGTATAAACGCGTTCCC
GGCGTGGGCCCGGGGAGATAGATGGCGGCACCATCCAGCGCGTCGCCTTCGGCTTCGATCCGGTCGTCCTGTTCACAC
GCTGCGAAATACATCTGCGGGTCGGGGATCTCGATCGCGCGTGCCAATGCTGCAGCGAGCAACGCGGTGCGCGCATCC
AGCGCGGTCTGCTTCCAGGCCACGCTCACGCACGCGTGCCCTTTGCACGCAGTGCTGCATCAAGCACTGCACGCTGCT
GCGCCTTGAGTGTCTCCATCTGCTGCTTCGCCTGCACGCTGGAGAGCGCAGGGCGGGGGTCGGCCAGGGCGTGCTCGG
TCTGAGTGCGTAGCGAGACCGCATAGCGCGCGTCCATCTCCTTGACTTTCATCGCTTCGGAGCGATCCGGCCGGCGTT
TCGCAGTGTCGCCTTCGGCGTCCCACTGCGCAGCATCCACGTGAAGCACGTCCAATGGCATGCCCATCTCGCGCAATA
CCTTCAACGCACTTTCGAAGCTGCCAAACCGGCGCGGCGCATTGGCCTTGGTGGCCAGCACACGGGTCTGGTTATGGG
TCTGCAGCTGCACGGTCCAGGCACCGGCCTCCCCGACGACCGAAGCCTGTCTGACCGCACTGGCATCGACCAGGGCGC
GAGCGGTCGCCAGCTTGACCAGATTCGCCATCGTGCTCTCCGGCTAACAAGTGAGTGGCTTCACTTTACCATTAATCG
GTTTGCCGGCTAATGGTTGTCCGTTCCGTTCTGCCCCAGCTGCGCAGTGGCCGGGCAAGGTAACCATCTGCCCCTACG
TGGGATGCCTGGCTGGCAACAACGGCACGTAGATGCACAGGATCTGCACCGGACCAGCCTCGACGCAGTGCCACCGCA
TTCAACCCAAAACAGCAGCGCCCGCCCTCACAGCTTCTTCTTCAACACCGCTTCGAACGCTGCATCCGGCGCGATGCT
GTCGGAGACCACGATCACCGAATGCAGCTGGCCCTTGGCCTGCACGCTGTACTCGAAGCCCACCGGCTTGCCGCTGCG
GCTGAACACCTCGATCTCGCTGTACTCGCCGAGCTGGCCTTCAAAACTCTCGCGTTCGAAGCCTTGCTTCTTGGCGAA
GTTGCCGGCTGCCGTCCGTGCGCCTTCCCACACCGCGTCTTCGTATTTGATCGGCTGCAGCAGGCTGACCAACTGGGT
CGCGCATGCGGTGGTGCTGGTCACGCCATAGCCATCCACCTCGCCCATCAACGGGATCTTGCTCACGTTGCGCTTGGG
CGTGGCGGTGACGGTGCAGCCAAGCTGCTGCAGATCAGCAAGATTGAAGTGTTCGGCCTCCGGGCGCGGCGCGCTGGT
GGCGGCAGAGCCGCCGCCATTGCAGGCAGACAGCACACACAGGAGAGTGAGCGGCAAGAAGGCGCGCAGGAAAACGTT
CGACAACGGTGACGTCCTTGTACTAAGTGGAAGAATCGACGGTGAAGCAACGTCACCACTTCATCCCGGAGGGTGCCG
TTTGGATTGGACGTTTGCTTGAGCGTGCAAGGGTAGCGTGCTTCGGCCGCTACATCACCTCACCGGCACGCGCACGCG
GATGCCTTCCCCGGAAAACCACGGCTCCACCGGCGTGCGCCGCTGCACCCACATATCGCCCATCATCCGGTCCAGCCC
GCGGTCCAGCCCGGTGACCAGCCCCGCGCCCGGGGTGAAGGTCAGTTCGCCGAAATAGATCTGCCCGCGCTGGATATA
CCAGTCCACCCGCACGTAATCGCAGTCGCTTGCCAGCACCTTGCTCAGTTCCAGTGCCTGCTCCAGCAGCGCCGGCGC
GCAGGGCGGCGTGCGCCCGTCGTCGCGGATGCGGTGGAAGGCCGTGTGCAGGTTGTCGACGAAGAAGGTCATCGCCAG
CTTCGGTGTGTCGAAGCGGCCGTAGATCACCTGCAGCACGTAATGAAAATTGCCATCCGCCTGCCGGAACATGTGGAA
CTTGTAATCCACCGGCACCTGCTGCGCCTCGCCGATGTACCGCTCCACCAGAATGCGCGGCGGGATATCGCGGTAATG
GATCTCGCGCACCATCTTGGAGAAGTCGATCCGCAGCCATTGGCCGCAGCGCTCGATGATGCGGCGCTTCTGCACCGC
ATCCGGCTCGTCGCGCACCACTTGCACCATGGCCGCACCGTGGTTGGCCTTGATCACGGTCTGCCGCCAGCGTGGCAG
CTGCAACAACGCCTGTGGGTCAGTGCTGTCCATCAGCAACGGCACCAGGTGCGCCTCACCGATCCTGGCCGCCACATA
GGAGCGCACCGCAAACTTGTCTGCCAGACGTGTGTAAAGCGGGTAATCGCCGTGCACGCATTTGCGGTAAAGGATTTT
TTCGTTGAAGCACTTCGGCGCGTACAGATCCGGCAGCCGCCCGAACGTATGCAGAAAGTGGAGCCGGTCCTGGTGCCG
CCAGGGCAGTGTTCTCAGCAGGCTGCGCGCGCCCTTGCGCAGCAGCCGTTTGAGACTGGGTGTCCCTGGCGCTGGCGC
TATTGCTGGCGTTGGCGTCGATGGCGGCACCGGCACGCGTGGCAACGCGGCCATGCGGCGATGACCAAACGACGACGT
CAACGACGGCGGCATGACCGCCCATCCCTGTCCTGCCACACCACGCCCGCCCAATGGCTGCGGGTGCAGCCCTATCGT
GTTGTCGGTCATGCCCAGATCCTTCTCGCCGGTTAATTGCGACGTTGGTCACATTTAAATGTGACGTAACGCACGATA
TACGGAAAATTCAGACCAGGGATGCATTTCGTCTCAGGCGCTCCAATTTCATGCAAATCAGATCGCGTCACTCGCTCG
AAAGCCTTACGCAGCAAGCGATCTGGCCTTCGGCGGCATATGGCGGCCCGACGCGCGGGGCGCACCGTGTGGCCTGTT
TTGCCCTCTCTTGCGCCAGCAGCCAGGACAGCTGGGCGGGTGCGGCCTGCGGCCCCAACCGCACGCCAAAACGTGCAA
CCGGGGAGGGAGCGACACGCCGCATCCGGCCACGCGCCACTTGCGTTGTGCGGCCTCAACCGCCGCATCTGCAGCCCG
CCAAGTGCGGGCTGCGAGCAGTGCAGGCCAAAGGCGGCGGAGTCGGTCTGCTTTGCCCAACAGACGTGGCAAACACTC
CCCTCCCCCATCGGGAGAGGGGCCGGGGGTGAGGGTACGGAGGAGGCAGTGTGTGTGTTGACTGCCAGCGCAGGCCTG
CAATCAGAGGCCAGCAATCAAAGGACGCATTCGCATCGCAGGCCAACATCAAGCACCATCACGCTCGACCACTGCAGC
CTGCAACGGATGGCACCATGCGCGTAAAAACGTTCCTGTCCCTGGCGGCACTGTGCATTGCACTTGCCGCTTGCGGAA
AAACAGACCAACCAACGCAAACCGGCAAGGCGTCAACGTCTGCCCTTGCTACACCCACAACTGCCACTGACGACCGCA
ACGCCGCAGCAATGCCGCCCGATCACGCGGCCAACATCAAGCCGCCTTCTGTGAGCCAGGAAGCAAGACGCTATCTAT
GCCCGCAAGGTCCCAATGCCTGCAGGGTCAGTGGGCCATTGGTTGCCAACTCGGATGCAGAAGCGCAGTGGCTGTGGA
CCCACGGCTACCCGACAGAGAACGAACTCGCCCGGTTGGAAACCTTGAACCTGGACCAGCTCAAAGCGGAGTCGCAAG
CAGGCAACAAGGCCGCCACCGTGATTTACGGCAAAAAGACCGCACTCACTGGGCCCTTTTATAAGGGGATCGATATAT
TGCGGCGCGCCGCAGTGGCCGGAAATCTGTATGCCTATTACGGGCTGTCGGATGTGTACGCCAGCGACTCCAACAACA
AAAACCTGGTCGACAGTCTGGCGTATCTGCGCCTGGCTTACCTATTGGGCGATGCAAAAGCCTCGGCCGTCATCGCAT
CGCGTGGGTTGAGCAGTGTGGAAAACGTCGTTGCCGATGAGCGCGCCGCCTCACTCCACAAGACGTTTTCCAAATACC
AGCGCCCGTCGCCAAGACCGCTGGAATAAACGTCTATCGCTGCGAGCAGGAGGGGGCGTTGAGTTGCGGAATCTTCGC
AAACGCCTCGGCAATAAAATCCATAAACACAATCGCCCGCCTGGCCACCAGGCGGTTGGCGGCATACATGATGTGCAT
GGGCACCGCAGGGCCAGAGAACGCACTGAGCACGATCTGCAGATGCCCGGCGTTGAGCCCTTGTTCGAACAACCATTC
CGGCCCCTGGCCGATGCCCAGGCCTGCGCTCACCGCCTCGCGCGCGGCTTCCGGCGAATTGACCCGGATCCTGCCGGT
GACCGGCACGTCCACCTCCTTGAAGCGCCAGCTCGCCCCGGATGCCAACAAGGTGTACAGCACGCAATCGTGTTGGCG
CAGGTCGTCGGGCACGGTGGGGATGCCGCGCTCGGCAAGATAGTCCTTGCTTGCCACGCACACGCGCTTGAACGACCC
GATCCGCCTAGCACGCAGCGCACTGTTTTCCAGGTGGCCGATGCGGATGGCAAGCTCCGCACCCTCATCGAGCAGATT
GACGAAGCGGCCATTGATCTGCAGATCCAGCTCCAGGCCCGGAAAGCGCCGCAAAAACTCCGGCACCAGCGGCATCAC
ATACTGATGCGACAACGCCGTGGGGCAGGCCACCCGCAATAACCCGGAAGGTTGCACGTTATCGCGCAGCGACATTTC
CGATTCGCCCACCGCATCCAGAATGCGGCGCACCTCCGCGTAGTAGCGCTCTCCCTCCGGCGTCAGCACCAGCTTGCG
GGTGGAGCGGTTGAGCAGCCGCGTGTGCAGGTGCTCTTCCAGCGCTGCCACGTGGCGGCTGACATTGGGCTGGCCCAA
GCCCAGATCCCGCCCGGCCGCAGAAAAACTCCCGGTTTCCACCGCACGAGCAAAGCAGGTCATCAGCAGAAACCGGTC
CATTGCCAGCCCTTCAATTCATGCGCAGGTCGCATGAATGGTATGTGGCGCCAAGGTCTTCTAGCAAATTCGGCATGG
GTGCACGCTGCACACCTCGAAGGCCGGCCACGCGCGGCGGGCCTCGCTCAGGAGCACCCCATGTCCCGTTTAGCAGGC
AAACGCACCCTCATCACCGGCGGCACCAGCGGTATCGGCCTGGAAACCGCCAGGCAGTTTCTTGCCGAAGGCGCCCGC
GTCATCGTCACCGGCAACAACCCCGAGTCCATCGCCAACGCCAAGGCCGCGTTGGGGAGCGAGGTGCTGGTGCTACGC
GCCGATTCGGCCAGCGTCGCCGCGCAGCAGCAACTCGCGCAGGCGGTGCAGGCGCACTACGGCCAGCTCGATATCGCC
TTCCTCAATGCCGGCGTCTCGGTATGGGCGCCGATCGAAGACTGGAGCGAGCAGGCGTTCGATGCCTCCTTCGCCATC
AACGTCAAAGGCCCGTACTTCCTCATTCAGTCGCTGCTGCCGGTATTCGCCAACCCCGCCTCGGTGGTGCTCAACACC
TCCATCAATGCGCATGTGGGCGCGGCCCGCTCGTCGGTATATGCCGCGACCAAGGCGGCCTTCCTGAGCATGACCAAG
ACACTCTCCAGCGAACTGCTGGCGCGCGGCATCCGCCTCAACGCGGTGAGCCCCGGCCCGGTGGAAACCCCGCTGTAC
GACAAGCTCGGCATCCCCGACGCCTACCGCGACCAGGTCAACAAGGACATTGCCGCCACCATCCCGCTGGGCCGGTTC
GGCACCCCGGACGAAGTGGCCAAGGCCGTGCTGTACCTGGCTTCCGACGAATCCAAGTGGACGGTGGGCTCGGAAATC
ATCGTCGACGGCGGCCGCACGCTCAACGGGTGAGCGTGTCTGGAAAGCACTGGCAAGAACAGCCACTGCACTGTCGCC
TGGCGCGATCACTTCGATGTCGATGCCGCTCACAGCATCGCCACCGGTAACAGCGCATCTGCGTAGTTGCCTGCCGGG
CATCTTCTTCGGCGATCGTGTCAGGCGGATGTTTCCAGGATCAACGCCTTGGTGGATGAAGCATGGCGCCGGCACACC
CGGTCAATGAATCTCCAACGCCGCAATCTTGCCGCCCACCAGCTGGAACACATGCTCCAGCTGCAGCGGGCTCTGCGG
GAACTCGCCCGACACCTGCGCTGTAACGCGCACCTGCTCGCCCTGGGTGTGCACGCCAAGCGGCACCGCGCGATACGG
CGTGGTGGCTTGCGTCTGTGCCAGCCACGCCGCAATCGCAGCAACGCCACGGTGCTGGCGGTGCTCGTCGTGCACCAC
CGCATCGTCGGCCAGGTGCGGCAGCAGCACGGCGGCATCGCCGGCATTGCTGGCGGCAAAGAAGCAGGCAATGGCGGC
GGGCAGGGCAAGCGACATGGCAGCGATCTCCGGTGCGAAACGTGTATGCCATGATCGGCAGCGGCATCGCCTGCCGCA
AGAACGCACGCAAAGGTAAGTCACGCACCCATGGGAAAGCCGCACACCCCGGACACCGCCGCGTGCGATGTCGAAGCC
CTGCTCAACCTCATCGAAGGCCGCTGGAAACTGCTGCTGCTGTTCCACCTGTTCGACGGCAAGGTGCAGCGCTACTCG
GACCTGGAACGGCTGATTCCCGCCATCTCGCAGAAGATGCTGGCCCAACAGCTGCGCCAGCTAGAACGCGACGGTCTG
GTGCTGCGCACCGTCTACGCGCAGGTACCGCCGCAGGTGGACTACCGCCTCACGCCATGGGGCCAGGCCCTGTGCCCC
GCATTGGACGCAATACTTACCTGGGGCCAGGCGCGGCAGCCGTTGCCCAAACCCTCGCCGCAGTGATGGCTTGGCACA
CTGCTGTGGCACGCCGGCCTTAAAACATCAGGCACACAGCACCGCGCATATCGCCAGATAACTGGCCCAGATAACGCA
CCGACGGTATTGCAGTCTCTGCCGTATCGCGCGCTGCAACCAGACTTGTGCGGGCAAGATAATCGGCCTAGTTTCGCC
ATGCCACCACTGGGGTGGCGAGGAGGTCACACGCATGGCGACCAACGAGAAAACCGGCCTCAAAGCGGCCAAGGCCGC
AAGCAAGGTCTTGCGTAGCGGCAGCACCGGCAAGGATTCAAAAACAGCGGCCGGGTCCGCTTTAAGTCAAACGCCGGA
TAAAAGCGGCAAGAAGAAATAAGCGAACGCTGCAATAAATGGTAGAGGCGCTCGCACAAAGACGAGCGCCTCTCACCA
TGCAATTTAATGCGTGCAATCACAACGGATGACACCGCTGGCACAAAATGTCGGGTACCCCGCTGACAAAACCACTAC
ATAACGGTAGGGTGCAGACTGGAACGGGGGTTTCATGCATGGGAAGCAGACGGGGAAGTACCGGGTTTACGGCTGTGC
TGTCATTACCATGGCCGCTTGGGCTTGCTGTGGGGGTTGGTGATTTTTTCGCCATCCGCAACGGTGCGCCGTGGCTGC
TGTCGCAGCAAAGCGGCTCAATCGCACGAGGTTTCAATCAAGGGATCAGCGCGGTAATCGCGCCCATCGCACGGATGG
TGCTTGGAATGTGCTGCGTGGCCGCGCTCGCTTCGTTTGTTGGCAGTTATCAACGTCGCAAATTGCTGGATACCCGCA
CCACACTAGATGACCTAGCCACCAGTAGCTGGCGACAGTTCCGACTGCTGGTGCGCAAGGCATTCAGCCGCCAAGGCT
ATACCGTAAAGAGACCGATCTGGGCCGCGAAGACGGTGGCATCGACCTGATTCTGCGTAAAGACATCGGTCGCATCCT
GGTGCAATGCAAACAATGGAACGTCAGCAAGTGGAGGTCAGCGTCACGCACAAGATGTACGGCTTGCTCGCGCGCCGT
GGCACGGATGGGGTGAAGCTTTTTTTGCGTCGGCACCTAAACAAAATAGGTGGAGCGGTTTGCGTAAGGCGAGCAGAT
TAAATTGATAAGTGATGCAAACAAGCCTAGCTGCTTATGGCATCGCTAAGGAAAAACAGGGGAAGTAATGCTTACATT
TAAAACTCAATTTCCGATTCGCAGCGAGCTCGAGATGTCGAGCTTTTTGGAGTGTTGCAAGGAGTGGATTTCTGGCAG
TCCGTATACGCAGCTTGGAGCATTGCTTGCCGGCAAGCCCCCAGAGGGCGTCTTCGAGGTAGAAGGAGAGAAGGCAGA
GCTCCTGCGAACGCAGGTAGAAGGTCAGATCATTGGGGGCGTTCGCTACGAGAAAACTGATTCGGAAGGCATCCACTG
GTCTACAGACGTCGTCGCATGCAAAACAGATGGCGCTTTCTTGGTAGCGGTCCAGCTTAGTGTTGATTCCGAACTTCC
TGTGGAGAGCCTTGGGCGCGGACGTCGGCCTTACATCGTGAAACTTCTTATGCAGAGGTTGGGCGGTGGGATGGATGG
TGCGCTGCCTGTCCACGACAAAGCAATTCACATTGCCGAGACTCAGCAGGACCTTGCGGCCGACATTATCTGCGCAAA
AGTTTCCAGCGTAATGCCAGTTGTATACGTGAGTCGTCACGAGAATGGGAGTTTAGCAGTTGACGCCGATCAATTGGC
TGAGTGGGTGTCTGCAATGGCGCATGTTGTCGTGGAGCCATCGCGGACGTTCTCGACCAAGCTGTCCCGTGAGGTGTA
TGGCGAGAATCCTTACGGAGGAGCCGTGGCGATATTTTGGTCAGACGGGGTGGGACGCTGGCTCTATCTGCCTGATCG
TTGGGAAACCCCAGCTGCGCTTCAGGGCGCTATTGCTCGAAAAATTAGGTCGTCGTTGCTTTTTCAGAAGGTACAGCG
CGAGTGCACATGGGCATTTTTGCAGGAGACCATCACACGTCAAAAGTTTGAAGAACTTCGCCAGTCTGGTTCAGGCAA
GGTTGAGGACTACATCGCGTACTTCGACAAAGAGTTGGCTGATTACCGAGAGGAAGTCCGGCGTCTCGAGGCTGAGCT
CAATAAGGTGAAGTTTTCCAGATGGAACGCCGTAGAGCGGGAAGATGGTGGCGGCAAGACAGTCGACTTGGTGACCGC
TGAGCAGGACTTGTATCAGGGGGAACACCTATCTGTTGTGCTTGAGGCGCTTGGTCGCGCGTCTGAGTCCGCTGAAGA
GAACTCTAGGAGACGCCATCTTCTGGACACCTTAATTGCTGAGAATCAGCATGAAGACGAGCGGGAGATGATCCTCGC
TAAACTGAAAGAGGTCCTCAGCCAATACGACTCAATGACACCTGCTGTAAGAAAGGAACTCGAAGGTCTTGGTTTCGA
TGTGGGAGAAGATGGAAAGCACTATAAACTGATCTTCAGGAAGGACGAGAGATTCCCGTTTATCCTTTCTAGGACAAG
TAGCGATTGGCGTGCAGGTCGAAACGCTGCTGCAGATATTCGGAAGAAGCTGTTCTAACGCTCAGCCGAACATAAGTG
ATGAGGCCGGATCAGGTTTATGCTGCACGCCGACGAGTTGGCACGATAGTACCGATATGAGCCCTCATCGCTTTAGTC
CTGATTGTTAAGCTATTACAGGTTTTTTCTTTCGCTGACGTGCTTAGAGTCGGCCACGCTAAGGATTAGGCTGAAAAT
TTTTCTATAAAAATTGAATTAGGGGGCCTCGTGATAACTAGCATTAATCGCCTTAAGCAATTTGGAATATTTAACGAT
TTCAACGGCACCAAAATTCAGAAGTTTGGGAAGTATAATCTTGTCTATGGATGGAATGGAACAGGAAAGTCTACTCTT
TCTAATTTATTTTCGTGCCTTGAGCTTCGCGCGATGATACCCCGCTTCAGTGCAGCTCAGTTCTCAATCGAGTTGGAG
GATGGTTCATCCATTACGGAGGAAACTCTTACTGGATCACAGCTAAATATACATGTTTTTAATCAGCATTTTGTTCAC
GAGAACATCGACTGGGACAAATCCGTAAAGAGCATACTTCTAATTGCGAAAGAGAAAATCGATGACTTGCAAAAGTTG
GAAAAGCTGAAGGCAGATCTTAAGTCAAAAAGCAAGTCCTACGACGAAAAGAGGAGCGACATCCGAAAATGCCGAGAA
GCCTTGGACAGGTTCCTGACTCAAGCTGCAAAGAAGATGAAGCTTGGACTGCAAGCGATTGACACAAGCGACAATTAC
TATCTAAATTACGATCGCCGCAAGCTCTCTGCTTTCATTCAGAAGAATTCAGAAGCCATCATTAAGAAAGATTCAGTT
CTTTCAGATAATAGAGTTATAGACCTAACTAACGCTGCAAGGCCCGACCAGCTTCCGAGCATAAGTTTCGCCGGGACC
GCTATCGAGTCGGACTATTTTAAGAAGGCGGCAGTGCGGATCAGAGACTTGATAGCGACTACAGCGATCAACCAAGCT
ATTCAGCGACTAGCTGACAATCCCGACATCAGAGACTGGGTTCAGGCAGGCTTAGATATACATCAGCATCACGAATCC
CAGTCCTGCGAGTTCTGTGGCTCACCATTTACTCAGACTCGTGCTCAGGCACTTGGCGCACACTTCAGCAAAGCATTC
ACGGACTTTCAATCTCGTCTTCAGAGCGCGGCGATTTGGATAGAGTCTCAAGGTGCGCCTTCCAATCATCTGCCCCCG
GAGACTAGCTTCTATAAAGAATTTTTGGCTGACGCAGAGAGGCTTGAGAAGGAATACAAGTCTGTTGCCAATAAAATC
GAGCAGCAGATAGATGGGTGGCGATATGCATTGAAATCAAAGATAACGGATCCGGAAAGGATCGATATTATTATTTTA
GATGTTGTTGAAGACGATGTCATCAAATTCAACGAGGTGCTTGAGTCGATCTCCGCGTTAGTCGAAAAGCACAACAAT
AAAACTTCTAACTTTAAATTTGAGACATCGAAAAGCAAGCTTGTACTTGAGCTTCACTTCGCTGCAGCGGAGGTTCAG
GAATTTAATTATGCAGGCAGCCAGAAGAAGTGCGGTGACCTTGAAGCGCAAGCGACCAATGATCTCAAAGAACTTGAA
AAGATAAGGCAAGAGGTAAGTGCGATAGAGGTGCAGCTCTCGAACGAAACGGTTGGAGCCAAGGAATTTAATGACACC
TTGCATCGCTTCATTGGGCGCTCTGAGCTTTGCCTGAGTTTCAATCAAAAGAAGAAGGGCTATGAGATCATCAGGAAC
GGAGTTGGGGAGCACGATGGAAATCTGAGTGAAGGCGAGAAGACCGCGATTGCATTTGTTTATTTCATCACTAAGCTA
AAAGAAAATGGCAACAAGGTTGAAGACTCCATTGTCGTCGTTGATGACCCCGTATCAAGCTTTGACTCAAATCACTTA
TTCCACGCGTACTCGTTTCTTCGTACCCAATGTACAAATGCCCGACAACTATTCGTTCTGACTCACAACTTTACGTAC
TTCAAGTTAGTGAGAGATTGGTTCACTATCACTAATAGAAACAGGGAAAAAAAGGAGAAGCCGCAAAATTGCTTCTTC
TATCGACTTGATGCGCCGCCAGGCTCCCCACGACATTCACTGCTTGTAGACGCCGATGATTCTTTAAAAAACTATGGG
TCAGAGTATCACTACATATTCAAAAAGCTATATGGATATAGGGCGCACACGACGCTTAATCGAGATGAAGCCTTTTTG
ACTGCAAATCTCGCCAGAAAACTGATTGAATCGTTTTTTACTTTTAAGTATCCGAAGCGGAGAAGCGATATCAGTGCT
CTGATGGACGTTGGCCTAGAAGGCTGCACCATTACGACACCTGAGCTTAAAGAGAAGATTTACAGATTCATCAATAAG
TATTCCCACAGTGATGTTATCGAAATAACGGAAGAATCGTCGGAAAATCTAGCAGGAGAAAGTCACAGCGTCATTGGA
AGCATCCTCCAGTGGCTGGAAGAAGTTGACAAAAAACACTATGACGAAATGACGCAGGTCGCAACTGGGTGAGAGCGA
TGCTAGCTCAGCCTCAAGCAGTTGACACGCCACCCAACGCGTAGCAATCTATTCTCCAAGGAGCGTAGAAACTCCTAA
GACAGCGGTACCCACCTCCGAAATCCCGGTGGGTTTTTTGTGCCTGTAGTTTCTTGCAGGTGCAACCGACGCGATGCC
TGCGTCGGGAGGGCGGCTAATACAACACCCTTCGGGGGAATACGCCCGCCGTCTGTCTTCGGTTTCTAACCTCCCGAC
ATCCCGTCGCCGGCCGGCGACGGGGCCTGTTCGTCAAGGAGGGCTTTGCCATGCGTCGACCCACGTCCCGTCCTGTCG
ACTCCCCGTAAAATTGATCCATCCATAACTAGAGGTCTCCGGGCACACTAGCCACCAAGGAGACCAACGATGCGCAAG
AGCAAGTTCACCGAAAGCCAGATTGTCGCCACGCTGAAGCAGGTTGAGGGCGGCCGCCAGGTCAAGGATGTGTGCCGT
GAGCTGGGCATTTCCGATGCGACGTACTACGTCTGGAAGTCCAAGTACGGTGGCATGGAGGCAGCCGATGTGCAGCGC
CTTCGCGACCTGGAGACCGAGCACAGCAAGCTCAAACGCATGTACGCCGAGCTCGCCATGGAAAACCATGCATTGAAG
GATGTCATCGCAAAAAAGCTGTAGACCCGGCGCACAAACGCCCGCTTCTTGCCTGGCTCGTCGAGCAGCATGGCTGGA
GCGAGCGCCGGGCCTGTGCGGTCGTTGGCGTGGCTCGCTCGACAGTGCGCTATCGGCGTCGTCCCGATCGCGACGAGG
AGGTCATTGCGCTGTTGTCCGAATTGGCCGAGCGTTTTCCCGAGCGTGGTTTTGGAAAGCTCTTTCAGATCATCCGCC
GTCGCGGACATGTGTGGAATCACAAAAGGGTGTGGCGCGTGTATTGCCTGATGAAACTCAATCAACGTCGTCGCAGCA
GGCGCCGGGTCCCGACGCGTCATCCACAACCGCTGGCATGCGGAGAGCGACCCAATGCTGGATGGTCGATCGACTTCA
TGTCCGATGCGTTGTGGGATGGTCGACGCTTCCGCACGTTCAATGTCATCGACGATTTCAGTCGGGAAGCCTTGGCGA
TCGAAGTGGACTTGAATCTCCCGGCCGCCCGCGTCATCCGCACCTTGGAACGCATCGCAGCCTGGCGCGGCTACCCCG
CCAAACTTCGCTTGGACAATGGCCCGGAGTTTGTCGCATTGGCCTTGGCCGAGTGGGCCGAGCGCAAAGGCATCGCCT
TGGACTTCATCGAGCCGGGGCGTCCAATGCAAAACGGTTTTATCGAACGCTTCAACGGCAGCTACCGGCGCGGCGTGC
TGGACATGCATCTCTTCCGCACGCTGAGCGAGGTTCGCGAACAGACCGAACACTGGCTGGCCGACTACAACCAGCAGA
TCCCGCACGACAGCCTGGGCGGGCTAACGCCCGCCGAGTTCCGTGATCAACATCAACCGCAGACCTCTAATTTTGGCT
GGCATTGAATTACGGGGAGTCGACACACGGCCACCCTTCGGGCGCGCTGCGCGCATGCTGCGCGAAGTGCGCATGTGC
CTCGCCACGCCTCGCAGAGGATCACGCAATGCACCCGCATGCCGCCGTCTTTTGTCTCACGCTGGACCAGATCGACCA
ACTCGACCGCCTGATGCGCACCATCGCCGCCCACGGCGACGTGATCGCCCTGAGCGCGCCACAGTGCCTGCACGCACA
GACGCTGCCAACCCTGGGCCAGGCCATCTTCGACGCCGCCAACGCGGTGCGCGCGATTCTTGAGCAACGGGTGGAGCA
CACGGCTTGTGCGCCTTAGCGGCACATCACGAGCAGCCGGGCAGACGCACCAATCCCTCACGCCTGCCAACCTGAGCC
ACCTAGCCACGCTGACACCGCTGCCATCTACCCGCAGCCGCAGACACCTGCTCCCTTCCGTTACGCTGCCGCTGCATC
GTCTGCCCGCCTACGCATGCATCGCCCAGCTGCTTGGCCTCTGCCGTGCCGAGGCCAAGGCAGCGCAACGATGGAATC
CGACGGAGCCGCGCGCCCCTGCCGATGCGCTTCGTTACGCAACGTCATGTTCTCGATGCCTTGGCAGTAGCGAGCCAT
GCCCGGATGTGGGTGCGTGCGGTATTGGTCGCAATTGAACGGCGTGGTATCGCGCGCCATTGAGTATGCAGTTTCGTC
GCGCCTGGTCAGCGTGAGACCTATCTAGCCGGGCCGCCTGGGCTCGGCTCGTTCATGCCGCGCGCCAGTTCTTGCTGC
TGCGCCAACGTTCTTTCTTGCGCGATCGCTTGATTGGCGGCCAGCAACTTCTGGTCCGACTGTTCGACGGGGATATGG
ATCGCCTGATCGATCTCCACATGCGCGCGCTTATGCGCAGGATCGTCCATCCGGCCTTCCACCGCGAACACGTTGCCG
GTCTTGCTCATCACCACATGGTCAACACGGCTGAGCGCGTTGCTGGCCAGCGCATAGCCGGTGACATGCGGATGTGCC
TCGCTGTTGTCCTTGCACGCGGCCAGCAGGCTGCGGCTCACCCGTTCGCTCATGTCGTCATAGGGCTTGCCCACACTC
TCATCGATCTTGCGCACGCCACCACGAATCTGCTCGAGCATGGCGTGGTCGGGGTGCGCAGGATCGTCCGGGCCGCGC
GGGCCCGCTGCTGCAGGAGCGCTGGGTACCACCGGCACGTAGGTATGGTCGTGCGCCCGATTCACGCTGCCATCCTGG
GTGTGGTCGAAATGGTGCAGCGAGGGTGGCGCGGTGCTGCTGTCGTGATACGGAAATGGCGCTTTGTTCGGCCCCCGG
TCCAGGCCCTCGTTCTCGATCAGATGTTCTTTCAGCCCCAACGCGGCCATATCGATCGTCACCTGTGGACGGACGCCC
TGATGCAGTACGTTTGCGCGATCTTCTGCCTGAAGGATCTGCTCCACCCCCCAAGTGCCGTAGTAATTGGGATAGTCG
GCCGTCGGTTGGAGCGCGCCCGCCGAATTGCGGTGCTCGCCGATGCCAACTGGGCGTTGGCCAGGCTGCGAATAGAGC
GGCGAGGGTCTATCAAAATAATGGTGCCCCATAGCCGTAATATTTCCGGACGTCTGAGAGAGGCTACTGTCTTGGTTG
AACGTCAAACCCGGCTTGCCGGTGATAAGGCCTGTGGATGGATCTTTTTTGACAAAATCATTGACCCTGTCAATTTGC
GTTCCGTGCATTTCCTTCAGGCCTGCACTGGGATTGAGTTGCTGTTGCTTACTGAGCAATGCATTCCAGCCGGCGATC
TCCGCCTTGGCTTCGTCCTCACGTCCAGCCTGTATGTAGTTGCGAAGCTCGTCCGTGTAGTCATGTACAGGCCCTCGG
GCCTTTGATTGGGTTTCAACATCCGCTAGAAATTTATTCGTAGCCTGATTTTTAGATGCATGGTTAAAACTGTGCTGG
ATCTCGTGTCCGAGCACAAATGTCATGTCTCTATCGTTAAAGGTCCCGAGAGGGTTAGCAGCCGAGCCTGTCTGGAGG
CCGAGCGGCGGCAAATTCATTATCTTGTTGCTACCGTCGTACGTACCACCAGCCGCTATGCCCGGTCCCAAAAAGCCA
AAACCTTCGAGGTGTGCTCTCAGGGGGCGCTGCCTGTCCGAAGGGTCGACCGTAGTCGCGGACTTCTTGATCTCGTCG
GCTAAGAACGGTGAGCCATTGATGGTTGACTGCAGGTTGTCGACCATATCTTGTGTAACAGGATGACTACTTCTTGCA
GAGTCTTGGTAAGTGCTGTGTGCAAACGCTACCGACATCTGTTGAACTTGCAGAGTGGCTTTTAGGTCGCTACTTGCT
AATGTTCCCGTCGGCTGGATGCTTGTTGAAGGGAGCGTAACGAGACCACTTTGTATGTTGTAAGTTCCAGCGAGATTC
GGCGCTGAACTGTTCGCTGCTTGCAACGCAAAGCCTCGAAGATGACCTGCTTGTGCTTCCTGATCGAACTGCTGCAGT
AGCTTAGGGTCAGCTATCAGCGCACCACGAAGCTGCGCAACCTGATCGTGGTTGCCTCCAGACGCAGCAAACCGGGCT
AAAGCTGCTTCGAGTTGTGGGCTGGGGTTGGCCATCAGCTTTCATCCTTGGTCAGTTCAAAGTTCCAATTGATTTGAC
GCAGAGCCGACCAGGCGAACCAGGCGCTTCATTCTGAGGAACGATTGAGATCACGATATCTTTACCGCTGCCATCTTT
TGCGTACTTAGCAAGCCGCCAGCTTTGCAATTGACCAATTTCCCCGTACACCGGCGAGTCGACAAATCCCATCTGGAC
TAGTGAACTCTTGTACTTCTCGAAATCAATGCAATTGCCTTCCAAATTTGAATATTCATCGTTGTTATTGATGAAGGA
TAGGCTGATACCCTGTTTGAGAGAGCGAGACTCGGGAGTCAGCTCCAAAGAATAATTCCATCCATTGCTCAGTGCTTG
ACCATGGATATAGGACTCAAGATTCTCGGAGGGGAAGGTAACCCTTTTGAGGGAGATGCCGGTAACTTCGCGCACTCT
ATCAACGGTTAAATCCTTCCTAGATTCCAAGCCTTCCAGCAACTTCAAGAACCTCTTGCCGATTTCATCAGCACCGAG
CGTGGGGTTGACCATGTCGGTCTCAGATGTAGTCATTGCGCCGTATTCCTTCGAAATTGGCTTTGTGGGTTCGATCGT
TGTGTGCGCGCAAGCACAGAGCGTAGTTCCGCATAGCGAGGTAAGCAATAGCATTGCAGCTTTGGTAGGCCTCATTGA
CATAATCCATACACTGAAGTGGGACCGTCGTAATCTAGCAAATCATCGGCCATACCTTTGGATACTGACGCAACTGGC
GCTATTCCATATGACTCCGGCGTCATGCATCACCTCCGTCAATTTGTGCGCCATACACGCACTCGCGCCTTGCGCCGT
CGGCAGTGGTCTCGTAAATCAACAAGGCAACCGAGAAGCCTTGATCACTCTTCTGGATGGCGCGCCAATGCTGCCGAA
GAGTGCCGCCCTGGAATGGGCGCTGCCCACCGCGCTTGTAACCCATGGCCCCAAGCTTTGCAGAAAAATCAGCCGCAT
CCCAAATGCATGTGGCAGCCGGGATCCGCGTAGGGTCTTGCTTGTCTGGTAAGCCGATCAGGAGGTTGATAAAGGAAA
ACCCCTTTTTCTCCGGGCTGTGCGACACATACAACGTATAGCCGTTCGCCAGAGGAAGGCTTCTCAGCACACGCCGTG
ACACCGCAAGATCCTTCGGCGGGTCGAATTTGATGCCAAGCATTTCCTCCACCCGCTTGTGGCTCATGTCGCCGGGTT
GTTCCAGCGACGCTGCAAATCTCAAAAGCCCGGCTTCAATCTGCTGGATGTCGAGAGCGGCATTCTTCGTTACGGTGG
TTGGCGCAGAAGGTGCTGCGGGTGTGGGCGATGGAGCAGCAGGCAGATCGCTCGCTTTCTCAGACGGCCGCGTGCACG
CGATCGAAAGCACCGAGGTAAGTGCCAAGCAAAGCAGCAGCATGAATGAGCGAAAGCTGGTCATAGTTGTCTTGTATG
CCGGTGCGGCGCGCTGATACAAGCCAAGGTACTCGCCCACGTCCAAACCGGCCAGCCCATCGGCTACTGAGCCGACAC
GCTGACCGAGACAAGCGCAGCTTTAGGGGGCGGTGCTTAATTCCCCAAGCACATCGTCCACTTGCTCGGCCAGGTGTT
GCAGGCAGTGCGCCCATTGCTGCAGTGGAATCGCCGGTGTACTCAACGTGCCTTCGTCGCGCGAGCGCGGTGTGGCTA
GGGTGGAGAGCAGGCGCAGTTGATCGCGCACGCGCAGCAGCTGGTATTGCGTGCCTTCGGACATCCAGTAGCCGGGTT
CGTCGCGCATGCCGCTCTCCGTGCCGTGAGGCAGCTCCCGCTGCACAACGCAGCGGGATGCCGGGAGGCTAGAAACCG
CAGACAGCCGGCGGGCTTATTCCCCTTGCGGGTGTTGTATTCGCCGCCCTCCCGGCGTAGGAACGCCGAGCAGTGCCA
GGCCAAATGGCCGAGCACAAAAAACCCACCGGCTTGACGGAGGTGGGCACCGCTGTCTGTGTGGAGTTTCTAGGCTCC
GAGCGGAAGTGTGCGTGTGGCGGTGAGTTGGGTCAAGTTGAAGCGGTGCCCGGCGTGTAGATGTGGGGCTTTTGCACG
TAATTTTTTCGAATAGACGCGCGGCGGCAATGACGCACTAGTTACCAGTTGACACATCGCCAAACAGGTAGCAATCTC
GGCTGCAAGGAGCCTAGAAACTCCTCAGACAGCGGTACCCACCTCCGTCAAGCCGGTGGGTTTTTTGTGCCTAAATTT
TTTTGTACGAGTGCAGCCGACGCGATGCCTATGTCGGGGTGCGGCTAATGCAAAGTTGTTTGGGAAAACAATTCAGAA
GTCTGTCTGTGGTTTCTAGCCTCCCGACATCCCGTTGCGTTGTGCAACGGGGCCTGTTCGTCAAGGAGGGCTTTGCCA
TGCGTCGATCCACGTCCCGTTCCACATCAGCACGCAAGCGCGCCACGGAGCCGCCGCCCCGCGAGATCGGCTGGCACT
CGCTCGACCCCTCGATCAAGCCGCGGCCCTACGTCGAGCGCACCCCCATCCCCCAACCCCGCACCGAACCCCGCCCCC
CACGCCCCGGCCACCCGCGTGCCCCAACACACTGCACCGTGGGCTACGGTTATTACCCCGCCAGCGACCTACGCGTGC
CAACGCTGCGCCTGCGTGGCCGCTGGCTGGAACAACTGGGCTTTGCCATCGGCAGCAAGCTGCACATCCGCCTGCGCG
ATGGCGAGCTGGTGGTGAGTGTGGCACCCACAGACTGACCGGCCCCACCGTGCGCGTGCCGCACCGCAGGTGCACGGC
CACCCTTCAGGCGCGCTGCGCGCATGCCACGCCGCGTGCGCACGCGCCCGCCTCGCAGAGGATCACGCAATGCACCCG
CATGCCGCCGTCTTTTGTCTCACGCTGGACCAGATCGACCAACTCGAGCGCCTGATGCGCACCATCGCCGCCCACGGC
GACGTGATCGCCATGAGCGCCCCACAGTGCCTGCACGCACAGACGCTGCCAACCCTGGGCCAGGCCATCTTCGACGCC
GCCAACGCGGTGCGCGCGATTCTTGAGCAGCGGGTGGAGCACACGGCTTGTGCGCCTTAGCGGCACATCACGAACAGC
CGGGCAGATGCACCAAGCCTCACGTCTGCCAACCTGAGCCACCTACCCACCCTGACACCGCTGCCATCCACCCGCAGT
CGCAGACACCTGCTCCCACCCGTTACGCAGCCGCTGCATCGCCTGCCCGCCTACGGCAGCTGGGCGCGTGCTTTGCGG
CGAAGGGGTTCTTCTGCATTGCTGACCATCCGGGCGTAGCTTCGGATCCACAACCGCCCATTCGCGTTTGCTTGCGCA
GTGCCGGGATTGGCTCTGATGTACTCGCCGCCCATGATTGAAGTAGTGGGAAAAATCGATGGGAAACTGTCTTTCAAA
CAATGTCAGTGGCACCCACACGCACGTGACCTACACGCAGCACGAACCCACGCCCCAGAGCACGCCGCAGCGGCCGGC
CCCATCGACACCCTTGCCGAATCAGTCGCCATTGCAGGGGCTGCAGCCTCGCCCGTCGCGCCCGTCAACCCCATCACG
GCCAACGTCACGGCCAACCCCATCGCGGCCAACGACGTCACAGCCAACGCGGCCACAGCGATCGGGCCTGGAAACTCG
CATGCTGTTGAAGATGCAGGGGATGGCGCACACATTGCTCGATACCATTGGCCCCATTCTCAATAATGAAGCCCTCCA
TGCCGAGCATAAATCAGCACTCAAGTTGCTCACGCGCATGAGTGAGCGTGCACTCGGGAAAAGGGCGGTTGGCGGTAG
CGACGATATTGCTGAAGAAATTAAGCAGATCCAGAACCGGATCGCGGCGCATTATGCGAACCCGGGCGCAGCCGCGCG
GCCTGGCGATGGCATCGAGCAATACGCAGGCCACCCCATGTTCAAACAGATGCGGCAACTCGCGGCGGATGTCGACCT
CGAAATCCGGGTGGCCCAGGCAGGGGGCGATGAAAAGTTCTTGCAGTTCAGTGGGGGCCTGAGCCTCAATTCAGACTT
GGTAGCGCAAGTTGCGAACCTGGTGTCCGGGGTCGAGGAGACCTACGACCCGCCCATGGAAGAGCATGGACGACGCAT
ACAGAATCTTCTTAAAAAGCTTAAGGAGGGAGCGGCCCTGCCAGGGGGACTCCTTGACATTGTCAGGGCATTGCGCGA
AGACCCGGTTGCATTGGCCGACGCACTGCACACGCTGGTCAGGCGATATCCGACATTGGGGAACAATCCGAACTGGAG
GAAACCGGATTAAGCGCGGCTAGCAAAAGGTAGCGAGCAGTCGCCCGCATGAAGGCCGCGCAGTAGTTGTGCTAGCCG
CTCTAAGCCAGCCGCGCGGTGGGCCAGCTTGTGGACGCCCGCCGCGCTGCGGTGGGTGAGTAATGGCAGGGCGATGCC
GTACGCCCCTTGGCGGTGCATCACGACCAGCTGGGAACTGGCAGGATTCATTGCACTTACGTATTCGGTTAAGTTAGC
AAGGCTTGTAGCGCGGCTCTTCGGATCACCAACAGCTTGGCGAGATGTTGTGGGAACATCCGTTTGAGGCGCGATTGA
GAGCGAAAGCTCGATTATTAAAAAGCTGATTACTAGGTCGAGATATCCGAAAAATATGCTGAAAAATATGAAGTTCCC
ACTCCTGTACGTAGTTGAGCTGCTATGGCTGCCGCTAATTGTCTCCTTTTATGCTACGTCCACGTTCCTCTCAGCCAA
GCCCATCGCTGCTCTCGATCTTCAAGGTAAATCCCTACCAGCCGGCTGGGAGGCTGCAGTTCCGAGTCACGGGAAATT
CTTGCAGGGCTATCTTATCTCCAATCATCCTGCCGCTTTCGGCTGTAGTGCAGTGATCATGGCTGGCTCGGCATTCTT
GCTTTACCGCGTTAACCGGGCACAGGCAGTACAACGTGCCGCAGCTGATAGCCGTGGCAACCGCTCTCACCTCATCGC
CAATGGTTTTGTTTTTGCAACGCTGGCGATGATCGGCTATGTGCTACTGACACGAGTTTTGGTCGGCGTCAGCGCGGT
CTAGCTGCATCGGGATCAGGTCAGCGCCTTGCCGCCTACGTGCTCAAGGTTTGCCTTGAGCTGGTCTTCAACGGAACG
AAACCCGTAGTGCACTTCGCCTTTGTGCGGGAATGTCCGTGCCTCCTGGCCAAGTGGGCATCTAGTGGGCGGGTTTTA
GCCGTACGCCACTCCGCTTCGCTCCGGTGCTAGCAGTGGGGATTTCAGTGTTGATCAGGGCCGCCATCTATTGGCGTC
TGTTCGCTTCGTTTAGAGCTAGCGGAGAATAGGGTCACTTACCCACCCTGACACCGCTGCCATCCACCCGCAGCGGCA
GATACCTGCTCCCATCCATTGCGCAGCCGCTTCATCGCCTGCCCGCCCACGCACGCATAGCCCAGCTGCTTTGCCTCC
GCCGTGCCCAAGCCCGGCAGCGCGATGATGGAATCCGATGGAGCGGGCCGCCCCTGCCGATGCGCTTCGTTACGCAAC
GTCATGTTCTCGATGCCTTGGCAGTAGCGCGCCATGCCCGGATGCGGGTGCGTGCGGTATTGGTCGCAATTGAACGGC
GTGGTGTCGCGCGCCATGGAGTTGTATGGCTGCTGCGTGGGCGGGATGTATTTGCTGGCCGATTTGCCCGTGGCAGAG
CGCATGCTCTGTGCCGGCACGCTTTGTCCGCATGCAAGTATGCATAGCGCTGTCAGTGCAAGCGCGACATGGCGCGCG
ATGGTGATCCTGTCCATGGTGTTCCCCCTGTACGCAAGATCCTAGCGCATGCGTTGCAGGCATAGGTGGCTCAGTCCG
CTTGGTTTTGACGGCCATGCATACTCTCTGGCAGTCCGCGAACTATCTGGTCGGCACGTTCGAGCCAGGTTCGTTCAT
GCCGCGCGCCAGTTCTTGCTGCTGCACTAGCGCTCTTTCTTGCGCGATCGCTTGATTGGCCGCCAGCAACTTCTGGTC
CGACTGTTCGACGGGGATATGGATCGCCTGATCGATCTCCACATGCGCGCGCTTATGCGCAGGATCGTCCATCCGGCC
CTCCACTGCGAACACGTTGCCAGTCTTGCTCATCACCACATGGTCCACACGGCTGAGCGCGTTGCTGGCAAGCGCATA
GTCTGTGACGTGCGGATGTGCCTCACTGTTGTCCTTGCATGCGGCCAGCAGGCTGCGGCTCACCCGTTCGCTCATATC
GTCATAGGGCTTGCCTACACTCTCATCGATCTTGCGCACGCCACCGCGAATTTGCTCGAGCATGGCGTTGTCTGGGTG
TGCAGGATCGTCCGGGCCGCGTGGTCCCGCTGCTGCAGGAGCGCCGGGTACCACCGGCACGTAGGTATGGTCGTGCGC
CCGATTCACGCTGCCATCCTGGGTGTGGTCGAAATGGTGCAGCGAGGGTGGCGCGGTGCTGCTGTCATGATATGGAAA
CGGCGCCTTGTTCGGCCCTCGGTCCAGACCTTCGTTCTCGATTAAATGTTCTTTCAGGCCTAACGCTGCCATATCGAT
CGTCACCTGCGGCCGGGTACCTTGATGCAGCACGTTTGCGCGATCTTCTGCCTGAAGGATTTGCTCCACGGCCCATGT
GCCGTAGTAATTGGCGTAGTCCGCAGTGGGTTGAAGTTGCCCCGCCTGACTGCGGTGCTCGCCAAGACTTACGGGGCG
TTGGCCGGGTTGTGCATAGAGCTGCGAAGGGCGATCAAAGTAGTGCTGCCCCATTGCTGCGATGTTGCCGGTTGATTG
AGAGAGACTGCCATCTTGGTTGAAGGAGAGGCCGGATTTCGGCACAGCTTTAAGCGAGCTCGACGTCTTATCCTGCTC
AACGAAATCGAGCGTCCTATCGAGCTTAGTGGCAAGCATTACATCCATGCCGTTTGCATTTGGATTAGTTTGCTTCTC
TCGACTCAATAAAGCATTCCATCCAGCAATTTCAGCTTTAGCCTCATCCTCTCGCCCTGCCTGTATGAAATCTTTAAG
CTCATTGGTGTAATCGTGAGCCGGTCCCCGAGTTTTTGACTGGTTATCAACCTCAGTCAAGAACCTAGTGGTTGCTTG
ATTCTTAGACGTGTGTTTAAAGCTGTGCTGTATCTCATGCCCCAACACAAAAGTCATGTCTTGCGGATTAAATCTTCC
TGATGGACTTGCGGGCGAAAATGATTGCAAGCCGATCGGTGGCAAGTTCATGATCTTGTTGTTGCCGTCATAAGTTCC
GCCTGCTGCAACGCCGGGGCCGACAAATCCAAAACCTTCGAGATTCGCTCTTTTGGGATTATGCGTATCTGATACATC
GATCGAAGTGGCAGATCTCTTGACCTCAGCCGCGAGAAAAGGAGACCTATTGATACTCGATTGCAAGTTGTTGAGCAT
GTCCTGTGTGACTGGATGACTGTTACGCGCCGAATCCTGATATGTGCTGTGCGCAAACGCGACAGACATCTGCTGGAC
CTGCAACGTGGCCTTCAGGTCGCTGCTTGCAGTTGCTCCAGAAGGTTGAAGGCTTGTTGCGGGAAGGGTGATGACCCC
GCTTTGTATATCGTAAGTCCCGGCCAAATTTGGTGCGCTACTGGCAGCTTGTAAGGCAAATCCGCGTAGTTGACCCGA
CTGGGCCTGTCGGTCCAATTGGTTCAATAGCTTGGGGTCAGCCCTTAGCGCGTCGCGCAGCTGCGTAGTTTGATCGGG
AGTAACGCCTTGTTGTGCGGAAAATTGAGAAAGCGCGGCTTCGAGCTGAGGGCTGTGATTGGCCATGAGAACTACTCC
GTAGCGCGTTATCGACCGTTCAACGTACTGATGGATTTAACGCAAACCTTCCCCGCAGAACCTGCGACCACATTCTGT
GGAATGATGGAGATAAGGATGTCTCCACCTGATCCGCCTTTCGCGAACTTCGCATAGCGCCAATTTTCCAGCTGCCCG
ATCGGGCCATACGTTGGAGATGCAACAAATCCCATGCTTTTAAGCGAACTGTCGTAATGATCGAAATCGAGGCTACAA
ATCGCTCCCATGTCAGAAAAGCGATCGGTGTCATGTTCAAATGAAAGTCCCACACCTCTCAATAAAGAAGGGGATTCT
GGGACATAATCAAAAGCATAACGCCAACCACCACCCAGATCCGTACTCCATACCACTGCACCCAGTGCGCTAGGCGCA
ACTGAGACCGGAAAGCCCATAACGTCTTGAATGCGAGTTGGAGTTATATCTTCCCGCGAGTCTAGCCCGGCGATCAAT
TTCAAAAATCGCTTGCCGACCTCTTCGGCACTAAGCGTGAGCTTGTTCGCGACATCGGCCTCGGACGTGTTCATTACA
GTGAGCTCCTTTGGAGGCAATTTTGGAGAATCAGTCGGGGTGTGCGCACAAGCGCAGAGAGCTGTGCCGCACAGTGCA
GTTAGCAAGAGCAGGGCGACTCGGGCGGAGCGCATTAGCAGGTCCTGATGGGTAGACTACGGGGTATACAATGCATCA
CTTTCGGTAAGCACGCCACATTACTCCCAGAGCATAATGGATCTATGCGTTCGGACTAGTTCATTGTCCCAAGTGATC
GGACGCAAAGCCTTCCGTGCGTACCGACCACTTCATTCTGCAGAAGCATGGAGAGAGTTAGGTTCTTGCCATCATCTA
ATATTTTAGAAAAGCGCCAGCTCTGTAATTGGCTAATTTCTCCGTAGACTGGATAATCGGTAAATCCATTTACCTTTA
GTGCTTCGCGATAATAGTCAAAATCGAGGCCACAAATGTTGGCCATGCTTGAGAATTCATCTTCGTCTTTGACGAACG
ATAGGCTGGCACCTTGTTTCAGACTTGCTGAGGCCGGATTGAAATCTAAGATGTAGTTCCAGCCATCTTTGAGCGGCT
GGCCGTAGAAGTAGGCTTCGAGTTTTTCAGATGGATATGCAACATGTTTGAGATGGATACCGACGGCTGCTTGTATAC
GTTCAACGCTTAAGTCATTCCGCGATGTAAGCCCTTCAAACACTGTCAGGAACCGCTGGCCCACTTGCTCGGCGCTTA
GCACCGGGTTGTCGTGGGCCTCGCCTTTGGGTGAGGCGTTGGCGGCACTCTGTGCGTTTGGCACTGGCACCGGGTTGC
CCGAGATATGCGCACAGCCACACAGCCCCAGACCGCAAAGCACGGCCCCCAACCAACCGATTGCCTTCCCAATGTGCA
TCGCTGACTGACCCGTGGCTAGTCCAGTGAAGTTAGTTATGCTAACGCCGGCTGTCAACAAGCGTGTTCCTCAGGGGT
GCATTGCTTGCCTGCAACATCGGTGTGATCCACAACGGCCCGGCCGACAACTCTCACTTTATTGCAGTCCTCGCCTGC
ACCTCGCGCTCGCGCCGCTGCGCTGACTCCAGCGCCTCAACAAACCCGGCATCGGCATCAACGCACGCGCTTGCCGTG
CAGGCACCGATATCTTCGGCAATCTGGAAACCCTCACCAAGGCTGCTTGCATTGGCCCGCCAACCATGTCCCCGCGCG
GCGCTGCGCAGCACCTGGCGCGAAGAAGCGAAGCTGCCGCCGCGGGTGATGAAGTAGTCGCCTTCCCCTCGCAGTTGT
CGCGCCAGGCGTTGCCATCGTTGGGGGCACCCTGGTAGTCGGGGTGCTGGCAGTCGGCCACCCGACCTCGTTTAAAGA
GGCAACCGCCGCGCGATGTAGTTCACCACGTTCTCCATGGCATCGGGATCGGTGTTACTCAATCCCACTACCACATAG
CCATTCGATGGCAGCACCACGAATGCAGTGTTTGCGCCCGGCGCACCGCCTTCGTGTACGAAAAGCCAACCAACTGGA
CACTCATCGGCGACGGAACTGGACACCGCCGCCAAATGAATTGGATGCGAGCGCCAGAAGCGCTGGACAGCGCCGCCA
GCACTCACTTCCAGGACTTGGCTGCCTTCGTCTTTCGCATGGATTCACCCTTGAGCGCTAGTTTGTGGCTGCTGTGAA
TCAGTCGATCCATGATGGCATCAGCCAAAGCAGGGTCATGGATAAACGCATGCCAGTCCTGCACTGGCATCTGGCCAG
CCACAATCGTGGCGCCAGAGCCGACACGGTCATCGAGTAATTCCAGTAGATCTGCACGTCCGCGGCTGCTCAGCGGCG
TCAGGCCGAAATCATCCAAGATTAGTAGGCCGGTCCTGGCGAGTTGATTGCGAAGCTTGGCCAGTGAGCCGTCCGCAT
GCCCGACCTCCATGTCTTCCAACAGGCGGCCTACGCGCCGGTAGCCTACGGTGATCCCTTGGCGTGCAGCTTGTACGG
CCAGGGCACATGCCAACCAGGTCTTTCCAGTACCTGTCTGTCCAGTGACCAAAACGTTTTGGCGGTGCTCAATCCAGC
CACAGGTCAGCAAATCCGCGATCACCGATCGATCCAACCCGCGCCCAACACGATAGTCAATAGCCTCCGGTTCGGCGT
AGACCTTGAGCTTGGCATTGCGAATCAGGCGCGTGAAGCGCTTGCTGTCGCGCTGACTCACCTCGGCGTCAACCAGAT
GGCCAAGGCGCTGATCGAAGCCGAGTGCTCCGTAGCTGGATTGGGCGAGCTGATGTTCGACGCCAGCCACCATGCCGG
TCAATTTGAGCGTTCGTAGCTGATCAATCGTATGTTCCAAAGACATAATGTTCTCCCTGAATTATGAGTAGTAGTTAG
CACCGCGCACGTTTTCGTGCGCCTGTGGAGCGTCATCGTTGCTTGCACTGTCATCGCAAGATGCGCTGCGATCCAGAT
GGCGCACCAGGATCGACTTCACCGAGCTGACGCTGTTGGCTTGGATGCGTACGGCCCGGTCACAGGCCGCCTGCAGCC
TTTCGATCCCGTGTTCACGCGCAAGGCGTTGCAGCCCTCGACAGGCTTGCAGGGTCAGTGCCGGTCGGCGATGAGTCG
CGCTATGTCGTTGCACGAACTTATGCAGGGCGCCTCCCTGCTGACGCGCCCATGTCATCAGTACATCCGGCGTGTCTT
GTGCGTAAGCGCGATGAGCCGGGGGCTGGTGCTCCGGTGACGTGCTACATCCACCCACTTCGCCGCTGCGTGGATGCA
TAGCCACCCGCTTGTCGCGGTGGAAGACTGCCACGGCCTCCCGGGTGACCTTCAAGTTCACCTTTGCGCCAACCAATG
TGTGAGGAACCGAATAAAAGTGTCCCTGCCAAGGGACGTGGTAATCCTGTCCCACAGGGACCTTAAGCTTCCACTCTG
CGTACTCGTAGGGCATCTGCGGACACGGACGCAGCGCGGGGCCGTCCAGTTCCTCGAACAGTTGCTGACGGCTTTTTC
CGCCGGACCCACGCATCGGACGAAGGTTCATGCGGTCCACCAGCTCGGCAATGGCGCGATTCAGTTCCTCCAGCGAGA
AAAACACCCGATTGCGCAGTCGCGCCAGGATCCAACGCTGGGCCAGTTGCACCCCAATCTCCACCGGCGCCTTGTCCT
TAGGTTTGCGCGGACGTGCCGGCAGCACCATGGTGTCGTAGTGCGCAGCAAACTCGGCGTAGGTCATGTTCAGCAGTG
CCCCGTCCTGCCCGGAAACGGAGGTCACCGCCGCCTTGAGGTTATCCGGCACCAGATAGGTGGGCACGCCCGCAAAGA
ACTCCAGCGCCTTTGCATTGCAAGCGATCCAGTCAACCGATTTCTGGTTTGCGACGGCATAGACGAAGGTCTTGCGGC
TGGCACCCATGACCGCCACGAAGAGCTCCACCGGGGTTGTTGCGCCGGTCATCTGATCAGTGATCGAAGGGCGCACTC
CGGAGAAGTCCAGAAACAGCTGTTGTCCCGGTACACGCACCTGACGCATGACCAGTCCTCGCTTACGCGCATAGCGGC
GGTAGCGGCGTCGGAACTCGGTCTCTGACATCGCCCCGGCTTCCAAGCCAAGGGCATATTCCTCATGCAATAGCGTGA
TCGTCATGCCGCGCCGCTGCAGCTCGGCGTGCACATACGACCAATCCGGTTCAACGAGCAACTTCTTCGCACTACTTT
TGCCCGGATTCAATCGGCGCGCCAGCGCGACTTCGTCCATGCTCTCGATGTCATCCCACGATTGTGAGAGGGCTCGCA
GGCGTTTGCGATAGCGGCCGACCGTGGTCGGCGAGCGATTCAACTTTTGACCAACCTGCCGATCGGTCAGGTCAGTGC
GCAGCAGGCACCGGCACAGGTCTTTCAACGGATTCATGGCACTCCTTGCACCGCCTTCGTTCCAGGCACCAGCATCCG
GGCCAGAACAGCGGCAAACGCATCCAGCGAGGTGTAGCCCAGTGCTTGGCGCAGATCATCCTGGCCGATCACCGGGCC
GTAGTGGTGCAACAGATCCTGCTCCAGGACTTTGGCCAACGCGCCGATGTGTTCGTCACGCTCTGTCATGCCGCTAGC
GTAACGATTGCACCGATAGTCGCCCAGAAGGAAACTGAGGGCTTCCGCGTTACTCTAAATTGCACCGCAATGAGTCGA
TAAGCCATTGATACAGATCAAGGACTACAAACTTGGCCGGGTAAAAGCGGTAGTTCGCTTAGCCGAATCGAACGCAAA
CCGTTCCGCTGAGAAGGCCTTGAACGTGCTGAAGGTTGGCTTATGGTTCGAGGGGCTGCGGGCGCGTATGGGCCGTCC
GACGGCCTATCGCCTGGGTCAGGTTTTGCAGCCCGGCACCTACCTCAAGGGCGAGCACCATCACAATTTGTGGGCCAA
GTACGCCCTGGGTAAGCACGTCCCCGGCGCCGAAACTCTCCGCACCACAGAAGCAGCCATGGCAGGCTCCAGTGAAAT
CCTCATGGCAGCAGCTTGGGACGCGCTGGACATCTCCCGCCCTGTTGGGGTAAGTGCCGACACGCTGCTAAAGCGGTT
GGGACCCGGGATCCAGATGGCGATCTTCGATCAGCAGGCGTTGGAGCGCGGGCGCTATGTGCGGCGTAAAGCAACGCG
CCAAGTGACTCGACGCCTGGAGGGACAAGCGGGCCTGGATAGCCTAGCCGCGCTCGTCGTATTGCTTCGAGAAGCGCA
TGAAGCAGGAAATCAAGGGCGGGCTTTTGAACTCGGGCGTTCGCTGCACGCCAGCCTGTTCCTGGCCACGATTGAGGG
TCCGCTGTGGGAGATCGCAGAGGAGCTGTTCGCCTACTTCATCTGCTTCATTTTTCCGTTGGCAGAAGACAAGGAGCT
TGCGTTTGATCTGCATCCAAGGATCATGCAGAGGCAGGCTTTCTGCTTCTCCCGCGTCGTACTGCAGCTAGAGGACGC
TGGATGGGATGGCTATCTCCCGGGCGGGCATACCCGGCAGCTGCGTCGGTTGCTGACGATTGATTTTGGTTTCGATCT
GTTCTTTGGGCTCGGACCACGCTTTCGGCTGACTCAGCCGGTCGAACAATCCAGCGAGAACGCCAGGCGATGGGTCGC
AGAGCAAGACATTGCATGGGAGTGGGGACTGAGGACGCTTCACGCCGGCAGGCGCGAGCGCCTGATGCCGGATGAGGT
GAGAGATCGAATTGCCGCTTCGGGCGCCTGAACTTCCTTCGCTTTGACATGAACACTCCTCACGGCCTCAATCGGCCT
TCTCGTAAGCGCCCGTGCAATCGGGTATTGAACCCCTCTGCTCCAAGACTTCGCACCGAAGTGTTCGATTACATCGAG
ATGTAATACAAGCCGATCGAGGGTCGGCAGGGATCCGTATAAAAAAGCAAAAAGTAAGCTAAATTTTTGTCAGAAAAG
GATTATTTCAAGAATTCCTGCCGGCCCTCGGGAACAGCTGCGGCCACTGCACTCCGTTGGCGAACAGGAAAAGACCAT
CGCAGCAGTGCAACGCCAGGAGGCTGATGCTCAGCCTGTTGAAGTTATGGGTCATCCTCCGCGTCAATGCCTTCGTCG
TCCCAGCCAGAACTTCGGTGAGGCGAAACGAGTCGGTGCGCTCCCCCGGCAAACTTGCTTCTACAGTCACTGCAGAAG
ATCGACATGGGACTATGCAATTCAAAGCCGAGCGTGGCAGGGTCACCTGCGCGTTATGCAACCCCCACCACAGAGCAG
GCCACGCCATCTGAGTCGCCGTCGCCATCGCGCAGGGATTCGCCTTCTTCTTCGACCAGTGCACTGCGCGAGGCTTTA
CCTTCCCCACCGCGTCGCTCCGCTTCTCTCGAACCGCAGGGCTCACCCAGTTGGCAAGGGGCAGGATGGTCCGGCCAT
GAAGGTTTTAGCGGTTGGTCAGAATACCAGGGCAACTTGCATGACTCAGCCCATGAGTGGCAGGGCGTATCGACCGGC
GAGTATCCGATCGCTCCTGCCGATATGTGGTCTCAGCCCGCCTGGAACCCTTATGCCAGCTTTGACACTGGCGCAGCT
TCTTCGCACCATCAGGCACTCCAAAAACGGGCGCAAGAGTGGGTGCACCTCACCACCACTACCTTGCAACACGATGGT
AAGGACCCGCGACTCGAGCAGGCTATCAAGGATCTTTTCCTGATATTCGCGGATTCCCCAACGTTCCGGCAGACCATG
GAGACCGTCCAGAAGGAAGGCAAGGTAGGGATTCGCGTTGATCCCGAAGTGTCCACAGCGTATTTCCATAGGCAACAG
CGGGTAGTGGTGCTGGGAGAGATGATGGCGCGCGACCCCACCATTGCAATGGGCGTTCTTGCCTTTGAATTGAGCAAC
GCTTCGCTGGATCGCGCATTCGAAGAATGCGAGCGCAATGCAGACATCGCCCAGCTTTCCCCCCGCGAATTCGCGGAA
AGCTTTGAAAAGGTTGAATACAACTCAACTCGCAACGTTCAGGCTTATTATATGGAAGCGCACGAAACGCTGCGTCGG
GTTGGTCTCGACAACCCCAACGCATGGCAGTGCATGGTTACAGCCCAGGGGCATATCGAGCCTAGTACCCGGTCGGAG
GACGATGCAGTGGCAAATTCATTGGCTACCGGTCATTTTGGTCGGTATGAGCAAGAGTACGCGAAACGAAATATGTGA
TCGCTGCATCTGCCATGCTAGGCCAGCATGCACGAGGGCATCTACATCCTCAATGACTGCGCGATGCTTTACTTCCCT
CCGCGTCACGCCGCTTCTCCCGAACCGCAGGTCTCACCCAATTGGCAATGGGCAGGACGGTCCGGCCATGAGGGTTTT
GGCGGCCGGCAAGAATACCTGGGCGACTGTCATGGTTTGGTCCCTGATGGGCATGGCGCGCTGACTTGTGCGTCCCCG
GCCGCTCCAGTCGATACGTGGTCGCCTCTAGCCGAGCGTGAGCAGATTTTTTTGTGTAACCGGATTTTGGTTACAGCG
GAGGGATCCGCCCCTCGAACTGGATCGTAAAGCGGTTCAATGCGGCCTTCCAATCGCGGATCAGCTGCGGGCGCGTCG
CCATCGTCCGCGCTCGCCGCCCCGCCGCGGCGGACACTTCCGCCATCCCGGAATGTTTGGCCCAATGCTCGCGTCCCG
CCGTGTCGGCAGCCTCCGCCGAGCCCTGAGCGCAGACGCCGGCTTCAGGCTGAACCACCGCCGACACGCGACGCCGAT
TCGCACGCGAGCGCGCTCGACGCCTTCTTCCTCGCAAGGACTCCATCATGCAAATCAAAACCGCAAGCCCTGGCCCTA
ACGCGCATCCGCACGACCCGGTTGCGGGCGACGGATCGTCACCCGCCGACCGCAGCATCGAGATCGAAGCGGGACACG
GCAGCGGCACTCTGTTGCCCACGGACGGCACGCAAGCACGCGCGTGCCCGAGACCGGCTTCGGAAACCACGATGTGCC
TCGCGGACCTGCTGTCGATATCCAGGCAGCGGCCTTCGAGGCCCGAAATCATACCGGCCATTGTGCAAGCCGGGGACG
ATGAAGGCGTCCCGGATGCGCTTCCGCAACCGGCCCGTTCCGGGGCGAGCCAGCCGCGCCTGGCCAATCCCGGCGAAG
CGAGGGACGTCGAGAGCGGGTTGCTCATGCGCGATTGCTCGTCGCGGATCGCCGCCTTCCTGGGCAACCTGTCGGTCG
TCCAGGAGCTTCGGCAGTTCGATGACAGCGAGTTCGTGGGCAAGCTGCGTAACGAACTGGTCACCGAGCCCGGATGTC
GAGAGCCGAAGACGCTGCTGGCCGCCATGGGCGAGAAGGTCGATGAACTGCGGTCGCACCTGGACAAGCAGGCGTCGA
CGCCAGAGGAGGCGGAGTTCCTGGCCGAGGCCCGGCGCTATCTCGAGCCGGTCATGACCAGCTTAGAGACCGACATCC
ACACCTTGCAGCACGACGCGAGTGCCGCAAAGCGGATATATCAGGGAGCGCTGACCCTTCTGCTGTACCCCTTGCCGC
TCGCCACACTGTTTACCCAGAAGACTGGCACCTACGCTGCGTTCAACATTGCTTCCTACACTTACACGGCGATACAAC
TGGTCTCGCTTATGCGACGCCCGACAACGGACGCCAAGCTGTTCATGAAGCACGCCATCAACCGGCACAGCCTCGTCT
TCTTCATCTCGCTGGTCTATGCCGTACCCACCTTCTACGCCAAGGCCTCGCCGCTGCAGCGCAACGCCGGCTTCGTCG
CCGGCGCGGCGGTGGCGCAAGGGACGATGATGTTCGGCCTGCGGCTGGGGCAGGACCTGATGGACTCGATGCGGCTGC
GCTTCAACGGCGCCTTCAACCGCAGGCGTGATCTTCCCGACGGCTTCAGGGACGCCATTGAGGGAGTCGTGGGCGATC
TGCGCGCGGGTCTGAACAACGTCAACCGCTCCGTCGGCGAATTCCAGCAGGACCGGCGGATCACGCCGCACATGGATC
GGCAGCTCACCTTCTTCAAGCAGGACCTGTCCAGAATCGTGACGGGCCTTGAGCGGCTCGTAGCGACCGGGACGCGGC
AGGAGAGCCCGGTCGCCGCAAGCGATAACCCACCAGGCCCCCTAGAGGCGGTGCGCCGGACCCTGGACGCATCGTTCG
CAAACAACCCCGACCTGAAGGGAAAGCTCGCGCTGGCGACCGTAGCCTTCGCCGTCCTCGGATCAAACATCGCCCTGA
TGCGCAACAACGGGCTGGCCCTACCTGACTTCATCGCCGATGCGGTCGTCTCGTCGACGTTCCTGCTCCGTGAAGCGC
TGAGCCCGCACGTCACGCACGCGGGGATGAACGACAGCGTGAGCGACACCGTCGGCGGTATGACGATCGGCCTGCCCT
TCTCCGTAGCCGCTGTGATGAGCAGCTACATGGACGACCCCAGGGCCAACCCATCGGGCTTCATAGCCGGGACCGTCG
GCTACACGGCGGCCTACCTGCTCTTCGGCCGGGTGGCCGGCGACGTCCTGTCCAAGGGCCTCATGGCGACGAGCGGAG
CGCTCGGCTGGGGCCAACAGCAGGCGATCCGACTCGGCCGGAGCGCGATGGCCTTGGGTTTCGAACTGGTCGCCGGGC
ACCGCTCGCCGGCTGCAACGGATGTGCACGACGTAGCCGGGGTCGAGATGGCGGGTGTGCCGCATGAGCCGCTGTTCT
TCAGCCCCTCACAGCGGGCGTCCGCCGAACGCACCCTGGTCGGCACGCTTGAGCAGATCGGCGACGAGTGGCACGACG
CGCGCGACGAATGGGGAGGCGAATCGGAGGGGACGGCGGGTAGGGACGCCCCCTGGGTCGACGCACCGGCGCAGCTGC
CCATGCAGCCGGCGCCTCAGTCGGAATAAGCAGCCCTGCACGCGTATGGGGTCGGGCGGGATTCCTGAGCGGGAGGGT
CGGTAGGGATTCGTGTAAGAAACCTTTACTGAAAGCGAGTTAGCTCACTTTTGGTTGTTTTGTACGCGAATCCTTGCC
AAGCCTTTATAGAGGCTCGAGAATCCCGCGCGTCAATGCTTCGTCGTCCCAGCTATGACTTCGGTGAGCCAGCGCGAA
TCGGAGAGCTTCTCGCCAAACTTGCTCCGACAATCACTGTAGGAGATCAACATGGGTCTATGCGTTTCAAAGCCGAGC
GTGGCAGGCTCACCTGAGCATTATTCAGCCCACGGCACAGAGCAGGCCACGCCCTCTACGCCTTCATCTCCCGAGGCG
CCCATGTCAGCCGGCCTGTATGGCTTGGCGTCACTCGGGTCTCCCAGAGCGAGCTCGAGCCGTCGTCCATTAAGTCCC
CTGGTGGAGTTGAACACCAGCGATCTGGTAAAGCAAAAAAAGCGACTTTGGCAGCGGATCCAACACGATGGGCCGCAG
TTCCGAACCACACATGAAGAGCGGAAGCAGTTCAAGACTGCGTTCATAACTCTACCGAGCGAAAAATCCCGCCAACAA
AGGCAGCAGCGGTGGAATGAAATGAAGCAAAGAATGGCAGAGATGCAGAGGATTCACCCAGAACTCGAACACATGGCA
ACCGAGGATCTTGTGGCGCTGCAGGCATGGACAGCGGATGACGCTTACCAAGTGGTACAGAATGTTTTGGAGGAATGT
GAGCCCCCTACTGCACATGGCCTTGCTTTTGCAAAATGCATCATTTCGGCACTGCACTCCCTTCCCGAAGAATATTCA
TATCGAGGGACTGTCTTTACCGGTGAAGATCAGTTGACGAAATGGGTGGCCGAGCGCTACCAGAAGGGACGCGAAACC
ACGGATCGTCGATTTTTTGCCACCTCCGAAACCAAGGAAGCATCCTGGCTAGGAATGTCAGTCGAGTGGGAAAGCAAT
TCAGTAAATGGGAAGCGCATCTCCATGTTTTCAGAGCACCCGAATGAGCAGGAAGTTCTCTTCCCTCCGGGTACCCGC
TTCTTGGTAAATCACATTGAGGAGGTTGGGACGCATCCCCGCCTGAAGATTTATCAAAACCAGATCACGTAGGCATCC
TGAATCGCCCTGGAGAAGGATTTACCAGAAGTACGGATGTGGGCGGTGTGGATGGTATTCGAGCGAACTGAACTTCGC
AGCAACAGGCTGCTGAAGAATCATCTGCCACGCGAAACGGCAAACGGACGGCTCGACAAGGGGTTCTCAGCTCACAGG
CCAAGCGCGCTGCTGACAGGCAATGCGCTTGCCTGTCAGTTGCGGTCACTTTGTTCCAGTCGCAGCGCTGCGCCATGA
CAGCAGCCGTACGTCCCTGGCGCAGGCAACGCGCACTAAGAGCGGCGAGGGCCACCGCCGTACAGATCTACGACCAAG
TCACCAACGGCTGCCGGCGATCGCCCATAGGCTCCGTGAGAATCCCTCGCTAGCAGTACGCTGCCGCGCACTCCTCCC
GCAGGCGGCGCTGGGCGCTCTATAAGCGCTGCTTCTGACCAGCAGCAGGCCAGCCGGTGCTGTGCGAGTTGCCTGGCT
GCGCTGACTTTGCAAGTCACAACCGTCCAGCCTAAATGACGCCGCCGTCCAGTTTGGCTGATAGCTTCGTCCAGTTTA
TTTAGTGTCAGCGTCCACTTGCTTGGCTGTATGTACTTCGTGCCCGTACTGCTTCGCTTCGCCTTGGCCACTGACCAT
GAAACCATATCCGTACCAGTGCTTGTGATTTTGTGGCGAGGTGGCCGCTTCCAGTAATGCGGGAGACAGAAGCTTGCC
CGTGCGCAGTGCTTCACTGAACTTGAGCATGTCGCCCACCGTGCTGTAGCCACCACCGGCTGCCGTTCCGCGCCATGG
AAGCGATGCAGTTTCCACCTGCCAGGCACCACCTTGTTTGGCATATGCAAGGGCGCGGCTTGCGACTGATTTTGACTC
CGGCTCTGACCCTGTCGATGTCATGCCGGCGATGCGGTAGATGTGCTGATCGACATAGTCGTAGTAGGACTGGCCGCT
GACCGCTTCGATGATCGCGCCAAGCACGACGTAGCCATAGTTGGAATAGCCATCCTGACTGCCTGGCGCCTGCTCTGG
CGGAGTGGCGCCGAACCGTTTGATGTAATCGGCATGCGTTTTCAAGGTCTGCGAATAGCTACTGAACTCGTCACCGAA
GATCTCGCCGAGCCCACTGGTATGATTGAGCAGTTGCCGCAGCGTAATGGAACGGGCGATGGCTTGGTCGGGATAATC
AGGCAGATAGTCGTTGATGGTGCCATCAAGCGACAGCTTGCCGGCATCCACCAACTGCAACACGGCCACGGCGGTGAA
CATTTTGTTCAACGATGCAAGTCTGAACTGTGTTTCCGGGGTAACTGCCAGCACGGCTGATCGATTTGCCAATCCGCC
TTGCCATTGCAGGAGTACCTTGCCGTCCTTGGCCACCAATAGTGCGCCGGACAATGTGTCTGCGGCGACCAAAGCATC
CAGCCGTTGCTTTGTCATTTTTGCAAGAGTGGGAATCTGCACACGTTTGGGCCGGAATTCGGGCGGCATTTCCACGCC
TTCGATCTGGAAAACGTGCACATCCGAGGGGTCGGTCTGGTCCAGCTCAACGGTCACCAACAGCGCACGTTCGCTCGG
CTGCACCTGTACGATCATTTCGACTTTCTTGGGGCTGCTTCATCTCACAGTCAGCACGTTGAAGTTGCCCATGGAGGC
ATGCAGGTCGGTATCGCGCTGCGCGTTGCGGTCGATCTTGTACGCGGCGATGACCTCCTGCAACTCTTGCTGATTGCC
CCGGTTGAACGCAGATAGCCAGCGATTGAAGATTTGTTGGGGTGTCTCGATTGGCGAGGGCTGCATGCTCCAGCCCTC
GGCAGTCCAGAGAAGAAAAACGGCGGCGAGCAGCTTGAAACGCGTCATCCAATCAGCCTGTCGTTGCAGCCATGTCGG
CTCGCCGATCATCACAGGAAGTGGGGCTGAGTACAAAGCGACAGTGCTGATGACGCAAGTCCAGCAGTTTGTGTGAAT
GCTTTCGGGCGTCCAGGTGGCCGTGTCTATCTCACCGACGTCGCTTATTTCTGGCGGGACGTCACTGCTGCGTCATGC
AGTGGAAAGCAGCAGTGCTAGCCAACGCAGACGATTGCAAGATTTACTTCCGCGCAGCAATGACGGAGGAGTGCTGCA
CTTTATCCAACCTCCACAAACGCCAACGCCCCGATCAAGTCGGGGCGTTGGTGCGATCTATCGCTAAAACTCGGTAGC
GCCGTTTGCAAAGTAGTGGACTACGCAAAACAGCCAACCCTTGCTCCGGCCAACGGAGTTACTTGGTCGACTTGGACG
CGTCACGCACCTTGTCGGCCACTTCGCCGGCCTTGCTCTGCACCTTGCCGATATTCTTTTCGGCGGCGCCTTCCAGCT
CGGTGCTCTTGTCGCCGGTGACGCGGCCGATGGCTTCCTTGACCGAGCCCTTGACCTGCTTGGCGGTACCTTCGATAC
GGTTCTTATCCATGGGACGTTTCTCGTAGTTGGGGAACCGGCTTAGTCTGTGCGGGCCGGTGTGAGCATGGTGTCGGC
CCGCGCGGTGCCCGCCCACATGCGGATGCACCAGGGCGGCTAGTGCATCCGGCCCAGCTTGTGCCGCTCAGGCCTTGC
GCGCTGGCTTTTTGGCGCTGCGGCCGGCAAAGCCGCGCTCGCGTGCCCACACGATGGCTTCGCCGCGGCTGTGCACGT
CGATCTTGGAATACAGCGCGGCCACGTGGTTGCGCACGGTATTGGGCGCAACGCTGAGTTGCTGTGCGATTTCCTTGT
CGGCCAGGCCTTCGGCGAGCAAGCCCAACACGTCACGCTCGCGTCCGGTGAGTTCGGCGATGCCGCAGCTCTGCGCCT
GGCTGGGGCGATTGGCGCGGCGCACATTGGCCAGCTTTTCCAACAGGGTCTGGCTGAACCAGGAGGCGTCCTGCATCA
CTTCTTCGATGGCGGCGACCAATTCCATCTCGGTACGTTTGCGGTCGGTGATGTCCATCAGCGACAACAGGTAACACG
GCACGCCGTGGATGCTGACCGTTTCGGCAGAGATCAGGCAATCGAGCTGCTCGCCATCCTTGCGCGCGATGGCGTATT
CCATATTGAGCATGCTGCCGCTTTGCTGCAGCGCGTGGCAGAACTGCTGATACGCCTGGCGAGTGGGAAACAGGCCGA
TCTCTTCGATGGGTTTGCCGATGATGTCTTCGCTGGCGTACTGGGTGGTCTGCGCCACCGCGTCGTTGATTTCCACTA
TCTGCAAGGTGTCGGCATTGCAGATCAGCGTCGGCACCGGAGTAATGCGGAAGGCCTTGGCGAAGCGTTCTTCGCTTT
GCCGCAAGGCCACCTCGGCGCGACGCCGCGGCTCCAGGTCCATGAAGGTGAACAGCATGCAGGCTTCTTCGCCGATTT
CGATCGGCTGGCCGGCCACCACCACCATCTTGGTGGTGCCGTCGGGCAGGCTGAGTTCGGCCTGCATCTGCGGGATGG
TGGTGCCCTCGTTGAGGCGCTCCAGCGCCAGTTCGCGGCGGTCGGCCAGTTCCAGCACATCCACCTCGAACACGCTCT
TGCCCACCACCGCTTCGCGCGTGTAGCCGGTCATTTCCACAAAGCCCTGATTGACCTTGATGTAGCGCTGATCGGCAA
GCCGGCAGATCACCGCAGGCGCCGGGTTGGCATTGAAGGTGCGTTCGAAGCGTTGCTCGGCGCTGGCCCAGTCGCTGG
CGTCGGCGACGATCAGCACCAGGCAATCCGGCGCGCCTTGTGCATCGGTCAGCACCAGGCTGCGCACGCGGTGCACCC
ATTGTTCGTCGGTGCCGGCGCGCACCACTTCCACCACCACATCGTTGAAGACTTCGCCGGCGATGACGCGGTCGATGG
GGTAATTGCCGGCGCTCAGGCGATGGTTGTTGCGATAGCGCAGCTGGAAGCGCTCGCGGTATTCGCTCACCGTGGCGC
CCAGGTCTTCCAGCACGCTTGCGCCATGCATGGCCAGCGCGGCCTCGTTGGCCCAGGTGATGGACTGATTCGGCTCGA
CCAGAATCACGCCTTCGCTCAGCCCGGTGATGATCTGCTGCAGCTGGCGGCGGTTGGTGGACTGCGGCGGGCTGCTGG
GCGGCGCGGTTTCACTCGCTGACGACATGGGGTGACCTCGGGTAACAACGGCAATGGAAACCAAGGGTGGCGGCACAC
GGTAGCCGCTGCCTGACGCGAATGCACTAGCCGCACTGGTGCATTCGGCTCAGGCATGGGCGCGGCACGCCTTACACA
CTGAGCGCCCATTTCTACCGTTGTGAGGCATTCCCATGGCACAGGTCGTTCGCCAGTCCACTCTTGCCCCCCGGATGT
CGTGGGGCGCCGTGCTCGCCGGCTGCACCTTCGCGCTGGTGACCTATCTGACGCTGAGCGTGTTGGGCACCGCGATCG
GCGCTTCCACCATCGACCCGCTGCGTGAAGCCAACCCGGTCAGCGGGCTGGGCACCGGTGCGGGTATCTGGCTGGCGT
TGAGCACGTTGATCTCGATCGGCGTAGGCGCGTTCGTCGCCGGCCGCCTGGCTACGGTACGCGGCGGGCTGCACGGTC
TGTTGAGCTGGGCGGTCACTTCGCTGATCACCACCTGGTTGGTGGCGGCGCTGGCCAGCAACGCGGTAGGCGCGGTGT
CGGGCGTGGTCGGCAAGGGCTTGTCGCTGACCGGCCAGGGCATCGCCGCTGCGGCGCCAGCGTTGGGCAATGGGGTGC
AGGATGAATTGAAGAAGCAGGGCATCGCGCTGGATTGGGGTGACCTGCGCGGCCAGCTGGACACGGTACTGCGCCAGA
CCGGCAAGGCCGAACTCGATCCTGAGCGTCTGAAGGATCAGGCAGCGACCGCGGGCGAAGACGGCAAGGCCACCGCCA
CCGATGCGGCGCAGACCCCGCAGGCCGCTTCGGACGAACTGGCCGCGTGGTTCGACCGTGTGCGTGCGCAGGCCAAGC
CGGCCATCGATGCGGCCGACCGCGATGCGTTGATCAACCTGATCGTGGCGCGCACCGGTAAATCGCGCGCAGAAGCCG
AGCAGATTGCCGACAACTATGCGCAGAGCTACCAGAAGGCCGTGGCGCAGTACGAAGCGCTCAAGCGCACCGCCGAGC
AGAAGGCGCGCGAGGCCGGCGATGTCGCCGCACGCGGTATCTCGCGCGCGGCCTGGAGCACCTTGGTGTTGCTGATCC
TGGGCGCGGGCATTGCGTTTGCCGCCGGGCGTGCCGGTCGCCGTACCGATCCTGTTGTGATCGACCCGGTTGTGGGGG
TGTGAGCTTTCTTGTCGAAGTGTCAGGTTGACGGTTGGGGAACCGTCGCCTGCTGCAAGGCGTCCTTGGTCCCAAGGT
GCGCCGAGTTAGGAGTGACACTGAGCAAGCAAACGGGGTAACCCCTTCTCGGCGAAGGATGCCAAGACTCGCTCTCCA
CCGGGCCATCTAGGGATGGTCCGGTGTTTTTTTGCGTGGAGATATTGCGTGTTTGCCGCTGTGTCTTCTGGGCTTGGA
AGTGGGTTGATTACTCGACTTTCTGTGTGCATTTTTTTGCGGTTTGCGTTGACACTAGGTCTGCCGGTTTTGTGCGAG
TGCTTCGGTCTGCTGCGGGCGCTTGCACGCGTACCGGCGTGGGACACGCCGCAAGTACGTCCGTGTAGGCTCTTACGC
GGCATCCATGCCGCGTAAGGTCCCACGCCGGTACGCGTGCAAGCACCTTCGGATGTTGTCGGTGGCTGATGGAAAAGC
GACGGCATTGCTTGCCTATCAGCAGCCGCAAAAAGTGGGGGCGCGGTGTCGTATCCGGTGTTGGGACCATGTGGCGGC
ATGGATGCCACCACTGAGCCTCCACGGACGGATTCACGGCGTGTCCCGACACTGGATGCGGCACCGCGCACAAGCCGA
CCCCACATGACGCCTGCCAGTTTTACGCGACTGCTTGGTTCACCGAGGGCGCTTGCATGGACGCGATGGATCCGCATG
CACGCTGATAGTCCCTTCGCGATACCTGCGCAGGAGCGTGTATCGATCGCTGCGCTGTACGCGTGTTTTCAGACGCGT
TGCGTAACCCCTCACTCCACGCTGGACGCTACCAGCCGCTGCCACAGCGCGGCGTTGGCCTCGTTGTCCGGTTCCAAC
GTGGCCAGCACGCTCAGCGCGTGGTCTTGATGCTCGGCGCCGTGGCGGGCGAGCATGGCCAGCGCGGCGGCCAGCCGG
CCGTAACGCAGCGCCATGCCGAGCGAGGTGGCCAGCAGGGTGGTGTCGTGTTCGGGGCGCTGCTCGTCCAGCGCGGTG
CTCAGCGAGGCCGGCAGCTCCCAGGCGGTGGCGATGGTCTTGGCCACCGTGGCGGTGTGGCGTTCTACCAGGGCGGCG
GCCACTTCCAGGCTGTAGGGCAGCGCCGGGCGTTCGGCGTAGGTGTCGCGCAACACACGCAGGATTACCACCGCGCCC
AGGCCCTGCAGCAGGCCGGCCAGCTGCGCCGACAAGGTGTCGCCGCCGCGCTCGCGCATGTAGGCGGCCGCAGCGGTG
GCGGTGCGCAGGGCGTAATCCCACACCGCCGCCGGCAGGCGCGAGTACAGGCCGCCATCCAGGCTCAGCACTGGCTGC
ATGACCGCAGCGGCAACGATCTGGCGCACACCCTCGGTACCGATATGCACCACCGCCCGTTCCAGGCTTTCCAGCGGG
CCGCCTTGCGGGCGATACAGGGCGCTGTTGGCGATGCGCAACAGGTTGGCGGCCAGCGCCGGGTCCTGCGCGATGATC
GCGGCGATGCCGCGGCCGGAGGCATCCGGGTCGTTGACCGCACGCATCAGCTGCGGCAACAGCTGCGGGCGGCGCGGC
AATAGCTGCGGCCGCAGGTCCACGTGTTCGAGCGCGCTGGCCACCGCCGCCAGCACATCGGCCTGCGCGGGATCGACC
GGCAGGCTGCCATCGGCCAGCGACGGGGTGGACATCACCGCGGCGTACATGCGCCGCAGCAACGGGCGCATCGGTGGC
GGCCCGGACGGCAATGGCTGCGGTGCAGGAGCGGTGTGCGCCTGCGTGTGCGCTTGCGTCTGCTCGCGCACAGGCGCC
AGCTCCGGCGTGACCGCTGGCGCGGCGTGCGGAGTGGGTGCGATAGCCGCGGCAGGCGCGGCAGCTGCGCTGATCGTT
TGGGCACGATGGCGCAGCAGCAGCCAGGCAATGACACCGGCGAGTACCAAGCCGGCAAGGAGTCCGGCAGCAAGCAGC
AACACAATCACGGGCGTCATGGGAATTTGTCTGAGTAGTGCTGCGACTATCCGCGAAGCCGGTCGCGGCGGCAACGTG
GGCGCAAGGAGCTGCTGCAGTGCAGCGATGCATGGCGTGTCTTCAGATTGACCGCTGCGCTGCACGTCACGCTAACGC
AGCGGGGACCACTATGCGTCACCAGCTGTGCAGCCCTAGAGCATCTAGGCAGCTTAAAGGGTGCAGGCATCCGCAGTT
GGACCATCTTTCACGACAGACACCGCGCACTGCGCGGTGTCTTCGTTTGTGTGTGGTGATGGACACGCGCGCTGGTTA
GCGGGCACCGTCATCGCGGCACAGCCGCGCTACAGCGTGCCCTGCTTCCACAGCCGCACGATTTCGGCCGGGGCATGT
TCTTCGGGAATGCGCAACGGTTCGCTGGCACCGTCCCAGGCGATGCTGAAATAGCGTCGGTCGCCGCCACCGGCCTGC
GGGCGCGGCAGTGCATGCACCAGGCATTGGTCCAGCAAGGTGCGCAGGTGCAGGCGCTGTGCATCGTCCAGTTCATCC
ATCACCAGTTGCCGCTCGCGGCGCATGGCCGGGAACGCGGCCACGCCGCCCTCGCGTGCAAGCCGCAGGGTCACGCCC
AACTCTACCGGCGGCCGCTGTGGACTCACGCCAGCACGCCCACGTCGCGCCAGGCCTGTTGCACGGCGAGTGTCTCCA
CACTGGTGGCGCCGTAATCGGCGCTGGCGACAGTGACAGTGAGCGCGGCAAAGGTGGCGAAATCCGCACCCGCAGCTA
ACTCGCCACCGGTGAGCGTGCGGTACCAGATGCGGCCGGTTGTCTCCCACGCAGCGCCGCCGATCGCCACCGCAGCGC
GATAGAACGCATGATTGGGAATGCCGGAGTTGTAATGCACGCCGCCATCGTCCTCCTGCGTGTTGACGTAGCCGGCCA
TGGTGGCCGGTTGCGGATCTTTGCCCAGTGCAGTGTCATCGTACGCGGTGCCGGGCGCCTGCATCGAGCGCAGGCCCA
CACCGTTGATGCCGGGCATCAATAAACCTGCGCCGATGATCCAGTCGGCCTCGCTTGCGCTCTGGCGCAATGTGTACT
GCTTGATCAGCACTCCGAACACATCCGAGACCGATTCGTTCAATGCACCCGATTGCCCCTGATAAATCAGGTTGGCGC
TGCGCTCGGTGACGCCGTGCGTGAGCTCATGGCCGACCACATCGATGGCGATGGTGAAGCGGTTGAAGACCTCGCCGT
CGCCATCGCCGAACACCATCTGCTCGCCATCCCAAAACGCGTTGTCGTAGCCGCGCTCGTAATGCACGCTGCCGATCA
ACGGCATGCCCGCGCCATCGATCGAGTTGCGCCCGTACACCGTCTGGAAGAAATCATGCGTGGCACCGAGATAGTCAT
ACGCCTCGGTCACTGCCACATCGTCGGTGGCTGCAGCGCCTTCGTCGCGCACCAGGGTGCCGGGTAATGCGGTGCCTT
GTTGCGCATCGTAAATACGCCGCTGCACCGCTTGCGTGGCCGGTGCGGCATCCGCGACGAGCGCCTCTGCGCGTGCGA
GCAGGCCCCGCGCACGCTGCTGCCGCAAGAACGCGGTGATGTGGCGGGACAGCTGCGCGCAATGGCGTGCATGCTCGG
GCGCCGCCTGCGCCACATGGTCCAGCAAATACGGCGGCAGAATGCCGGCACGACGCGGGGCGACGGACGCAGACATAA
GCGGTCTCCACAGTGGGATGCGCTCGCGACTATGCCCAGGCCTGGTTTAGGAAAACGTTAGGCCGGCCCGGATCACAC
GCCTGTGGCGTGTTGCGATAGGTCTGGCGTTCATTCCAGCTGCGCCAATGCCTGCTGGATCGGCGTCTGCCCATCGAT
GAAGCCGACAGTCTTGCCGATGGTGGCCGGTGTTGCCAATGCCGCCGCGATCACCTGCGCCACGTTGCCGCGCGAGAC
GCCACCGTCGGCATCGCCGCCCGGGTCGCGGGTGATGCGGCCCGTTGGCGCCTCCTGGGTCAGTCGTCCCGGCCCCAG
CACGGTCCAGTCCAGCGTGGTATCGCGCAGATGTGCATCGGCGGCGGCCTTGGCCTGCGCGTAGGCGAAGAAGCCATC
GTCCGGCCCGATGCCGTGTTCCAGGCCGGCACCGAGATAGGACACCATCACGTAACGGCGCACGCGCGCCTGTTCGGC
GGCATGCATCGAACGGATTGCCGCATCGCGATCCACCGCATAGGTGCGCGCTGCATCGCCACCGCCGGCGCCGGCCGA
CCACACCACCGCATCGTGGGCGGAGAACGCAGCGGCAATCGCATCGGTATCGGCGTGTTCGATGTCGAACAGCAACGG
CGTGGCGCCATCGGCAATCACATCGTCGGTGTGCTCGGGATTGCGGAACAACGCAGTCACTTGATGCCCACCGCGCAC
CAATAGCGGAGTAAGCAAACGCGCGACCTTGCCATGGCCGCCAATCAACACGATACGAGACATCCACCACTCCAACAC
GGCGCACCGCAAGGGCGCGGAATGCCACCATCCTCGCTAATGCGGTGCTAAGGCGGTGTTATCGCAGCGGCATACGCG
CATCGATCTTTGGCATCCATCCAACTCGCGTTGCCTGCTGCGTGCAATGCATCGGCAGCCATCGAGACAGCGCTAAAA
ATGCACAAGGCGCAATGACCGCAGTGATCGCATCTGGGACACTATGCGGCCCCTGTGTGTGCGAAATGCCGATGACCA
CCTCCCCTGATTTGCGTCCACGCGTTGGATGTGGCGCCTTCATCCGCCGTGCCGATGGCCACTTGCTGCTGGTGCAAC
GCGGGCGTGCGCCGGAGCAAGGCCATTGGGGCTTGCCAGGTGGCAAAGTGGACTGGATGGAAACCGTCGAAAACGCCG
TGGTGCGCGAAGTGCTGGAAGAAACCGGCCTGCATGTGCACCTGCAACGCGTGCTGTGCATCGTCAGCTACTTCGAGC
CGGATCTGACGCCACCGGAGCATTGGGTCGCGCCGGTGTATCTGGCCGCCATCCAAGGCAGCGAACACGCCGTGCGGC
GCGAGCCTGAGGCAATCCTCGCTATCGGTTGGTTCGCGCTGGACGCACTGCCATCGCCGCTGACCACCTCCACGGTGC
AGGCATTGCAGCATCTGCACGCGCAAGGCCTGCCGGCCTCTACAGGCTGAGTGCGGCAGGTCATCGCACCTGTCTGGC
GTTATCCTCGCCGGCTGACTGCCTGGGAGGGCAACGCATGGCACAACATTGCTGGACACGAACGGTTGTTTTGCTGCT
GATCGGCAGCGTAGGCATTGCATACGCGGCAGCGGCAGAGACGGCACAACCCGCTGCTGCAACCGCACAGGACGGCAT
CCGGCATGTGAGTGCATTCGCGCTGCCGGTCTCTGAGTATCTGAGCCCGGAGGCACGTGCGCATGTGGCTGCAGAGGT
CGCGCGCGTCGATCCGTTGGCCAAGGCCGACAACGCCACTCTGCTGACGCAATTGCCCAGCATCCGCGCCGACACCGA
ACGCTGGGCCAAAGGGGTGATCGCGCAGCTGCGCACGCGCTACGCGGTGGAGATCACGCCCGAGACCTGGAACGGCGT
GCCGGTGTTGCGGGTGGAGCCACGCACGCGCACACCCGAACAGGCAAAGCGTTTGCTGATCGAGCTGCATGGCGGCGG
ATTCGTGATGGGTAGCGCTGCCTCGTTCGGCCTGATGGAAGCCATCCCGATCGCGGCGATGACCGGCATGAGCGTGGT
TGCGGTGGACTACCGAATGGGTCCGGAGCATCGCTTCCCGGCAGCCAGCGAAGATGTGGCGACGGTGTATCGCGCCGC
GCTCAAGACCTACGCACCGGAGCGTATCGGCATCTTCGGCTGCTCGGCCGGCGGTGTGCTCACCGGCGAGTCGCTGGC
ATGGTTTGCCAAGGAGCGCCTGCCGATGCCGGCGGCGGCAGGCATGTTCTGCGCCGCTGGCGATGCGCGTTATCGCGG
CGATTCGCGTGTGGTGGTCGCCGCGGTGAACGATGCCTTGCTGCCGGACAAGGCCGGGGCGCTGCCGATCATGGAAGA
CCTGTATTACGGCGAGAACGTGGACTTCCATGACCCGCTGGTGTCGCCGGTGTTCTCCGATGCGGTGCTGCGCCAGTT
TCCGCCGACCTTGTTTCTCACCGCCACGCGTGCGGCCGAGCTGAGCGCCACGGCCTATACGCATGCGCGGCTGGTGGA
TCTGGGTCGCGAATCGGACTTGCACGTCTGGGACGGGCTGGGCCACGGTTTCCACCTCACCGAGACACTGCCGGAAAG
CCAGCAGGCGCTGCGGGTCACTGCACGCTTCTTCAGCAAGCATCTGGGCCTGCCACCACCGGCATTGGCCGCGCCACA
CTAACGCCACGCTGACATCGACTAGGCACCGCGCTTACATCTTCTCGCCTAGGTTGAGATGCACCGGTACTGCACTTG
CAGTGCCGACATTGATCAGGAGAGTCGGATGAGTCTGCAAATTCCTCAGGGTGCACTGGTGGTTGTGGCCGATGGCGG
CGAAGCACGTTGGTTCACCAACACCGGCAACGAAGCCAAGGTGGTGCTGCGTCAGCACGCGCGCACCGATGTGCAGAA
CGTCGATGACGACGGCCCGGCCGGCAAGGCGCCGCAGGATCTGAGCAACGCGGATCTGGACGAAATGACCTTCGCCAA
GCAGTTGTCGCATGCCTTGAACGATGGCGCGCTGAAGCACGAATACACGCATCTGGTGCTGGTGGCCGACCCGACCAC
GTTGGGCCGCGTGCGCCCGTTGCTGCACAAGGAAACACAGCAGCGCCTGGTGGGCGATCTGGCCAAAGACCTCACCAA
TCTGCCGCTGGAAGACATCCAGCGCGCGCTGTCCTGATAGCGGAGCACGCGCGCGATGGGGTTTGTTCGCGAGTACGC
CACGCACGCACCCGAGCGCAGCGAGGTGGATGCACATGCCGGGCTGCAGGTGCTGGAATTCGGCACCGATTGGTGCGG
TCACTGCATGGCCGCCCAGCCGCTATTGCAAAAACTGCTGGGTGGTTTCGAGGCGGTGGATTACCGCAAGTTCGAAGA
TGGAAAAGGGCGGCCGCTTGGCCGCTCTTTTCGCGTGAAGTTATGGCCAACCATGATCCTGCTGCGCGATGGCGAAGA
ACTCGCGCGCGCAGTGCGCCCGCAGACGCGCGAGGATTTACTGCCGTTGTTGGCAGTGCTGGGTGAGCCTGCGATTCA
GAGCGGCTGACAAAACTGCTGCGCTCACTGCAAGGTGGGCGCGGCTGTCGCTGTATGCGCTGAAACGCCTTGAAAACA
GGGCGTTTTGGCAAAGCTCCGCCCTCGCGCCTGCAGCGATCTGCACGCTGTAGTAACATGTGCGGCTGATCAAGCCCC
TGGGCACTTGCCCACCCCTTGGTCGTCTGTCCCGCAGCGTCGCTGAGTTTTCGCGGCCGTCCGGGAATGCCTCCGGTG
TCATCCCCTGCATGTGCGTTTGCCATGCGCGCGCGATGTGCTGTGTCCTGTGCGTTGCCAGGGCGAGTGGGCAGCGAT
GGCCGCACATGGAGACCAAACATATGCACGACACGCGCGCGATTGCCTCGCACTTCGGTTGGTTCAAGCGCCGCCGCC
AACTGCAACTGGACGAAGTCACCGTGGTCGACCGCCCGATGCTGCGCAAGGCCGTGGGTGCGGCCGCACTGGGCAATG
CGATGGAGTGGTTCGACTTCGGCGTGTACGGCTATCTGGCGGTGACGCTGGGGCAGGTGTTCTTCCCCGCGAGCAATC
CTACCGCGCAGTTGATTGCGACCTTTGCCACGTTCACCGTCGCGTTTTTGGTGCGGCCGATCGGCGGGCTGGTGTTCG
GCCCGCTCGGCGACCGCTACGGGCGGCAGAAAGTGCTGGCGGCCACCATGATCCTGATGGCGCTGGGCACCTTCAGCA
TCGGCTTGATTCCGTCCCACGCGACCATCGGCGTGTGGGCGCCGGTGTTGCTGCTGTTGGCGCGGCTGCTGCAAGGTT
TTTCCACCGGGGGCGAATACGGCGGGGCAGCGACCTTCATTGCCGAATATGCCACCGACCGCAATCGCGGCTTGATGG
GCAGCTGGCTGGAATTCGGCACGCTGGGCGGTTACATCGCCGGTGCCGCCACGGTGACCGCATTGCACATGGCCTTGA
ACCAGGCGCAGATGCTCGATTGGGGCTGGCGCATCCCGTTTCTGGTCGCCGGCCCGTTGGGGTTGCTGGGCCTGTACA
TGCGCATGAAACTGGAAGAAACCCCGGCGTTTCGTGCCTATACCGCGCAATCGGAACAGCGCGAACGGCAAACCGCAG
GGCAAGGCCTGCTCACGCTGCTGCGCCTGCATTGGCCGCAGTTGCTCAAGTGCGTTGGGCTGGTGCTGGTGTTCAACG
TTACCGACTACATGTTGCTGACCTACATGCCCAGCTACCTCAGCGTCACCATGGGCTATGCCGAGAGCAAGGGACTGT
TGCTGATTATTCTGGTGATGCTGGTGATGATGCCGCTCAACATCGTCGGCGGCCTGTTCAGCGACAAGCTGGGCCGCC
GCCCGATGATCATCGGTGCCTGCATTGCCTTGTTCGTGTTGGCGATCCCGTGCCTGCTGCTGATCGGCAGCGGCCACG
ATGGGCTGATCTTCGCCGGGCTGATGCTGCTCGGCCTGGCGCTGGTGTGCTTCACCAGTTCGATGCCCTCCACGTTGC
CGGCGCTGTTCTACACACCGGTGCGCTACAGCGCGCTGTCGATCGGCTTCAACGTCTCGGTGTCGTTGTTCGGCGGTA
CCACGCCATTGGTCACCGCCTGGCTAGTGGAGCGCACCGGCGACCCGCTGGTGCCGGCGTACTACCTGATGGGCGCGG
CTGCGATCGGGTTGGTGACCATGTTGTTCGTACGCGAAACCGCCGGCTTGCCGTTGCGTGGCTCACCGCCGGCCGTGG
CCACCGATGCCGAAGCACGCGCGCTGTTGCAGGCCGATAGCCCGGTGACGGTGGATGCACAGCTGCCACTGCGTCCCG
TGCCCTCCATGGGCCAGCCGCGCACGGCGTAAGCGGGCTCGGCGCGGCGTGGATGCGCGTGATGCGCATTGGGCTCAG
TGCACGTTGGGCGCAAGCATGTCGGCCGAGGGCATGCCTTCGCCGGTTTCCACATAGCGTTTGAGGCTGCTGCCCAGG
AAGAAGCGCCAGCCGCGCGCGCATGCCTCCTTGCATGGCGATTCGCGATAACCGGACTGGACGAACTCCACCTGCGTG
CCCTGGCTGGTGGAGTGCAGCTCGAAGCGCATCACGGTGCCTTTCCATGCATCCGAATCGAGCATGTTGGAGTCGTGG
CAACGCCAGCACACCAGCCGATGGTCGGCGCCGTCGTCGATGCTCAACTCCACCCGCCAGCCCTGACGGCTCCAGTCC
AGCCGCACCCGGTCGTTGACCAGGCTCACTTCGCGCGTCCACCAGCGGGCCAGCTGCATTGGCTCGGACAGCGCAGCG
GAAACCACTTCCGGCGCGGCGGCAATGACGATGCTGTGGCGGATCTCACGATTCATCGGGTGGGCATTCGCAGCGTAG
ATCCCGATGATCGCGCATTTTGTAGGCCAATTGCAGGATTGTCTTGGCACTGCACAGTTCGCTCGTCTAACGCTCACA
TGGCGCTGGGTACCATCGGGGCGGACCCCTAACGACGAAGAACAGGCATGACGACGCTTCCGATACCAGTGATGGACG
TTGCCGCGCAACGCGATCTGGCCACGGCGCACGCGCTGTTGGAAAACCCCGGTGTGGCAGCGCAACTTGCCAACGCGC
TGGGCGCGCCGATCGAAAGTCTGATCACCAAGCGGCTACCGAAAATGCTGACCCGCAGCATCGATGGGGTCACTCGCC
GCGCATTGCAGGTGGCAATGAAATCGGCATTGCTCAGCTTGCGCGGCCAGGCCGATACGCAGCGACCCGCCTCCACCG
CGCGGCACACCATGGTGGTGGCTGTCGCGGGCGGTGCAGGCGGATTTTTCGGATTGCCCGGGCTGCTGGTGGAGCTGC
CGGTCACCACCACGGTGATGCTGCGCTCCATCGCCGATATTGCACGCTCGGAAGGCGAATCGCTGCACGATCCGGAAA
CGGCGCTGGCCTGTCTGGAAGTGCTGGCGCATGGCGGGCGCAGCGTCAGCGACGATGGTGCCGAATCCGGCTATTTCG
CCGTGCGCGCGGCGATGGCGCAGCAACTCAGCGCCGCCGCGCATTACGTGGCCGCACATGGGTTCGCCAGCAAGGGTG
CGCCCGCACTGGTGTCGTTGGTCTCGCGCGTTGCGGCCAAGTTCTCGGTCAACGTGGGCGAAAAACTCGCCGTGCAGG
CGGTGCCGCTGGTAGGTGCCGTAAGTGGCGCAACGCTCAATACCGTGTTCATGCGCCACTTCCAGGCGATGGCACGCG
GGCATTTCATCGTGCGTCGATTGGAGCGGCGCTTTGGAGAAGAGGCCGTGCGGCGTGCGTATGACGCATTGCCTGCAC
CGCGTTGAGATTCAGATAGCACCTCATAGGACGCTCGCGCGGCATGTACTGCTCTCACCTGCGCACCGACCATTTCGA
CTGGTCCTTGCCCGCCCACCGTCGCGGGACCTTACGCGGCATGGATGCCGCGTAAGAGCTTACAGGGACGTACTTGCA
GCGTGTCCTGCGATGGTGGGCGGGCAAGGGCCCTGCAACCAGGCCGCAGATCAGCCACTCTACGACTGATCTATCAGC
ACTGCCCAATCACACCAAGACAACTGAGATTTCGAGTCGTAGCGTGGTTTGATGCAGTTAAAAGCTTAGTGAGTCGAG
GGCGCGATGCGCTCACCGCTTGCGGGACACGCCGCAAGTACGTCCCTGTAGGCTCGGTGGCGGCATCCATGCCGCCAC
ACGGTCCCGCAACCGGTGAGCGCATCGCACCTGCTCATTTGGCTGTGTGCTGATGGGAACTACAAAGCCGACTGCGCT
CACTTACTTTTTGGACGTAGTAGTTCACTGACCTCCAAGTCTTGTGTTGCTCCGTCGGTCATTCCCGCTGATCTGCGC
GTTGATCGCTTGCCAGCAGAGCTTTGGATGCACGATGCCACTGCGACACGTCACAATCACTTTCGCCTATGTCGGACC
TCGTCCATGAGCAAACCTTTTTCGCCAGCGTCCGCGCGCAATCGTGACCCGATTCTTGCGGTATTGCAGCGGCACTTT
GCCGACCGTCGTCATGTGTTGGAGATCGGTGCAGGCACCGGGCAGCACGCGGTGCATTTTGCGGCGGCGATGCCGTGG
CTGCGTTGGCAGGCGAGCGATCATCCCGATCATTTGCCGGGCATGACGCAGTGGCTGGACGAGGCTGCATTGCCAAAT
ACGCCGCCACCGATTCCGTTGCAGGCGGTGCTGACGCCGACGCCTAGTCTGGCACCGGCACCGCCGTTGCCGCCGGTG
CAGGCAGGCGAGCCTGCCGGCTATGACGCTGTATATAGCGCCAATACCTTGCATATCATGGGCTGGCCGCAAGTGCAG
GCGTTGTTCGCGGGATTGCCCACAGTGATGGCGCCGCAGGCGGTACTAGTGATCTACGGGCCGTTTAATCGTGATGGA
CAATTCACCAGCGACAGCAATCGCGCATTCGATGCGATGTTGCGCGAGCGCGATGCGGCCTCGGGGATCCGCGATGCA
GAGGCGGTGGATGCGCTGGCGGCTTCGGTTGGATTGCAATTGATCGACGATGTGGCATTGCCGGCAAATAATGTATGT
CGGGTGTGGCGGCGAGCGTAAGTCGGTTGCTTTTTTGAAAAGCATGCACACCGACATTCCCGACTGGTCCTTGCCCGC
GCACCGTCGCGGGACCTTACGCGGCATGGATGCCGCGTAAGAGCTTACAAGGACGTACTTGCAGCGTGTCCCGCGATG
GTGGGCGGGCAAGGACCCTGCAGCCAGGCCGCAGATCAGCCGCTCTACACCTGATCCATCCGCTTGGTACAACCACGA
CAGGGCACTCAAAATTTCGAGTCGTGAAAGCGGCATCGCACCCATATGCTGATGGGGGTTGACGCGGCAGCAACTCAG
CGCCTGCGTCGTTCCAGCCACCACAACGCCGTGGCTAGCGTGAGCCAGGCCAGTAGCCACGGCCAGCGGGTGCCGGGT
TGGGCTATTGGCGTGCTGAGGGTCGCGTTTGTGTTGGTTGCTGTGGCGGCCATCGCAAGGGTGGCGTCGCGGGTTTGT
TGGGTATGCACGGTGGGTGCGTCGGCGGGCGCGCGGACGTAAAGCCAGCGTTGGTCTTTGCCGGTTTGCAGGCGATGC
CAGCCTGCGCTTGTGGGCCAGTAGGCGGCGCAGGTTTGGGCGCTGCTGGTGGGGTCGATCAGCAACGGTTGGGCTGGA
CCGGTGGGGCCGGTGACATGCGCGTCTGCAGCGATACCGCACAGTGACATGCGCTGTTGCGACCAGCCTTCTTGCACC
GGGGCGGGTGCGGTGTCGCCCGCGCGGGCGACGGCGCCGAACAGCTGCGCCCACAGCGCGGCATGCAGGTCGCTGCGG
CCGGCCAATACCAACGCGAAGCTGTCTTCGATCAGGGCGATGCCGATGCGGCCGCGGCCTTGTGCGTGCCACCAGCCC
AGCGCGCTGCCGTCGTCTGCGCGTGCTGCAATCACTGCCTCGGCATCTTGCGGTTGCAGATCGCGGCGTTGCAGCGGT
GGAAGTGCGGGAGTGTCGGCAGGGGCTGCAGCTGGATCGATGGACGGTGCGGCCGATGACAGCGATCGCGGGGCGGCG
ATTGCAGTGCTGGTCGTTCCGCCGGTTGTCGCAAAGCCGAGCGCGTTGAGTGCTGCGCGGGTGCCGGCATCCAGTGGT
CCGTCGGTGCGTACCAGCACGCCCAGGCCGCGGTCGATCGCGGCACGCACGCTCTGGCGTTGCGTGCTGCCCAGCGTG
ACCAGGCGGCGTTGGTCGATGACCAGCAGGTCGAGTGTGTCCAGGCTGGTGGCGTCCAGTGCGGCGCTCTCGCCCAGT
TGCACGCCGGGGCCGACCGCGATCTGGCTGCGCACGTCCAGCCCGGCATCGCTGGCCCAGCGGCGCAGGTATTTCAGT
TCCGGCTGCGGTGCGCCGGCCAGCAACAGCACACGCGCGGGCGGCACTACGGTGATCAGCACCGGCACCTGTACGCGG
CTGCGTTCGGCGCCTGCGGCATCGCGCAGGCGCAGCGCGAACACCACCTGCCCGGGTGCGCGCGCCAGGCCACGCAGA
TGCACCTGACCGGTTACGTTGGCTACGGCGGTGTCGACCACCTGGCCGGCGGGGTCGAGTAGCTCCACCCGTGCTGCC
GGCAGGCCCTGGACGCGGGCGCTGATGGCGAAGGTTTCGCCGGGGGCGACCGGTGGCGGTGTCGAGACGGCGACCAAA
CCTTGCGGTGCCGGGTTCAGCGCCAGTCGCAGCGGTACGCCAAGTGCATCGCGGTCGCGTGCCGGCAGGCCGGTGCCA
TGCACGACCACTGCGGTGCCGGGTGCGCGGCGCAGGGCGGTGGCCAGATCCGGTACGCGTGCCACGCCTGCCAGCGCA
GGCGCTTCGGGCAAGGCGACCCACTGCGCCGCATTCGGGCCGACCTGTGCTGCCGTGGTGCCCGCGGTGGCGACGTGC
AGCTCGCTCGTGCTGCCAGCGCGCGGGGGCGGCAGCAGCACCGGGTAGAGCAGGCCGGCGAGCAGCGGTTGGGCGGCA
AGCAACAGCCACAGCCTGGCGCGCGAATGTGGTTGCCGAGCGTGTGCGCGTGACAGCCGGAACCAGCCGACGACGACC
ACCAGAAAGAGTGCCGAACCGACCAGCCAGGGCAGTGACAGCGTCATGGCTGCGGCTCCCGGCGCAGTGCATCCAGAT
AGCGTTGGCCGCGCGCGTCCGGTGTGGCGCGTCGGTGGACGGGCGCGGGCGGGGCGATGAGGGTGCGCCAGACCTGGG
TACGCAGTTGGGCGCGGCAGCTGGCGCAGTCCGGTTCGGCGCGCAGGGTTTCCACTGCGGCGGCCAGGCTCAGCGGGT
CGTGCAGTCGGTCTTGCTGGCGCTGCAGCCACTGCGCGTAGCGAGCCAGGGTGGCGTCCGCTACCGGCGCCTGTTCGC
CCAGCGCGTCCCACAACTGCAGGGCGGACGGGTCGGGATCCGGGCGGGTGTCCAGCCCGGCGGCACGGTCGCCCAGGC
CGGCGCGGTCGCCGCTCAGGCGTCGGCTGGGGTCGATCGGAGGTAGCTGGGTGCCGACCCGCGCCAGGTAGATGCGTT
CGGCCTGCTGCACCTGCTTGATGAAGCCCAGCGCCTTGTTGGCATAAGGCAGCGCACGCTCGGGGTGGCCCTGGCGCA
GCGCGCCCTCGGACTGCCACATCTGATCCAGCGCGGCGCGCAGCAGGGCGCGCGTTTGCGGGTCGAGCAGGGTGGCGG
CTTCGGCGTGGTCGTGGGTATGCCCGAACTCGGAGAGCACATCCTGCGCCTGGCCGAAGCTGCTGCGCTCGGGCCGGC
CGTTGTTGTTGCCGTGGTCATGGTCGTGATCATCCAGCGCGGCGGCGCCGGGTTCGGATGCGGCGTCATGCTTGTGGT
CGTCGTGCCCGTGTTCGTCCTGGGCGGGCGCCTGCGCCGCTGCCGCAGGCGTTGCCGGCGCATCCGCAGTGGGCATGT
CGGCGGTGGGCAGATCGTCGGCCGGTGCGTCGCTGGTGGGCGGGGCGTCGGCGGTCGGCGGGCCCTTGGGTGCGCCTT
CGCTCTCTTCGCCGAGGAACTGGCCGTAGCGCAGTCGCAACAGGCGCTGGTCCACGCCGATGGCGTCGGACCGCTTGA
GATAGGCATCCGGGTCCAGGCGCGGCTTTTCCTTCAGCAGCGCCTCGGCGTCGATGATGATCTGGCGCTGGCTGCGGA
AGTAAGCCGGCAAGGTTTGTTTGACGCTGGCCTCCAGGCCGGCGGCCATGGTCTGTTCGGGCGGCGGCCAGCGCAGGA
TCACGCTGGCGCTGCGGCCTTCCTGCGGCCCGGGTTGGCGGGTGTCGTGGACGATCAATTGGGCGATCAGGTCGTCGC
CGGCCGCCATGCCCAGGGCCTGCGGCTGCAGCGTGGTGGAAAAGCTGCGTTGCCTGGCCGGGCCGCTGCCGGTGAGGG
TGCGGCGCTGGGTCTTGAAGGTGATGTTCTCGCCGCTGCCCTGGGCCAGGGTCAGGCGCAGCTCGGCGGTGGCGGCCA
CCGCGTAGTCGTCGCTGGCTTCGAAGCGCAGCGTCCAGCCGGCATTGGTGGGCGTCCACAGCACCAGGCTTTGTTCGG
GCGCCAATACGCGCACCTGCGGCGGGCGATCCGGCAGCACGTCGAGCCGATGCAGCTGGCGGTCTGCCGGCGCACCGT
CGATGAGGATGCGATACAGGCTGGCGCGCTCGGCGATCCACTGGCCTTGCCACTGATCGCTGCTGCCTTGCCGGGCCA
GCGCGATGAGGCGGCCGTCGGTGAGCCGCAGCGCCACGCTGCGCGGGGCGGGGCTGACCTGCAGCTGCCACTCCAGCT
GGGTGCCGGTTGGCACGCGCGCATCCAGGCCGGGCAGGCGTGTGGACGGCAGGCCGGTGTAAGCGGGCGGGGTACTGT
GTAGCCGGGAATGACGCAGTGTGGGAGCGCCGTTGCCGGCACGGGCGGCGGCGACGCGGTCGTTGCTCGGCGCGGGCT
GGGTGGCGCGGTGTGGCCAAAGCAGTAGCGCGACGCAGGCCAGCAGGCCGAGCAGGCTCCATGGCCAGGCACGCTGCC
ACGGCCAGGCTGGGCGGAGATCGCGCGGGGTGTTGCGCAGGCGCTGTTCCAGGCGCTGCCGTTGCAGGGCCTGCAAGG
GGCCGAGCTGCGCGGTCGAGGCGAACAGCAGGTCGCTGCTGTCTTCCAGATCTGCTTCGCGATCCAGCCGGCGGATCA
GCCAGGTCTGGTCCAGCCGGCGTGCCGCCAGCACCGCCACGCCGGCCATTGCCAACACACCGGCAATGAGCAACGGCA
CGATCGCCACATGCGCGCCGGTGCGCCAGGCCAGCAGCGCCGGGAGGACAGCCAGCGGTAGCCCGAACAGCAGCACGC
CTGCGGCCTGCCGCCTTCGCGCGGCCTGCCATGCGTGGTGCGGCGCCGGCGTGCTCATGCCGCGTTGCTCCGGCGTGG
CGATGTGGCCAGCCAGCGTTCGGCCGCGAACAGCAGCAGCACCAAGCCGATCAGCAATGGCGCCAGCGACCACGGTGC
GGTGGTCAGGCGAATGGCCGCAGGGCCGCGCTGTGGTTGCTGGGTCTGTGCCAGCGCGCGCTGTGGTGCGGGTGGCGG
TTGCAGGGCATCGTGCAGGCGGGTGGGGAAATCGGCGTCCAGCAAGGCGGGCAGGTGCTGCGGCTGCAGCGGCACGGA
CCAGCGCAACAGGCGCCCGCGCCCGAATGCGATGGCGTCGATCAGCGGCACGCCGTGCGTGTCTTGCAGCACTGCCTG
CCGCGGGCCGGCGAGTGCGGGCGGGGCCGGCGTTTGCGCAGCGATCAGCAGTTGCCCTCCGGCCGCGACCCAGGCGAT
GACCGGCGCAGGTGGTGCGCTGTGCGATAGCCAGACCACCACCGTGCCGGGTGCCCAGCGAGCTGGCACTGCGGCGTC
GGGGGCGCTGACTGGCAACGCGCCGGGCACTGCCCACGCAGCGTGTACGGCGCGCAGATAGCGCAGCGCCGGCTCGGC
GGGGTCATCGGTGATCGCCTGCAGCCGCAGCGGCGCGATGGCTGCGGCAGTGGCGAGCGGCGATTGGCCTGGTAGCAC
CTGCCATTGCACGTTGCGCGACAGCTGCAGGCGCTGTGCATCCAGCGGCCCCCAGTGGCTTGGCACGATTACGCTGAG
TGCGGTGTCCGCCGGCAGGCTGGCATCGAGTTCGCGCAGCAGGCTGCCGACCGGCTGCGCGGTGCCGGCGGTCGCGGT
GTATGGGTTGGTCGCATCGGCATCGATCGGCGGGAAGCCCGGCGCCAGCCACACCCACTGCGCGTTCGCTGCGTGGCT
GAGCGCGCGCGCCGCGGCCACATCCACGCCAGGACTCACCGCAATCCGCGGGCGCACATCCTGATGGTCGCGCAAGGC
CGGCTCGGCCAGCAGCAGCGCCAACGCGGCGAGCAACAGCAGGCGTACCAGCAGCAGCGGCCATTCGTCGAAGCGCAC
ACGATGCCGTGGGCGCGGCAGCGCACGCAGCCAGCGCAGTGCGGCGAAGTCGGTGGGCCGGTGTTCGCTGCGGCGTGC
CAGGTGGATCAGCAGCGGCAGCAGCAGTGCGGCCAACGCGGCCAGGCCGGCGGGAAAGAGCAGGAGCAGGTTCACGGC
TGCGCCACCTCAGCGGCGTGCGCGATGAGGTGCAATGACGGTACCTCGCCGAGACGGGAGTATTGGCTCATCGCCGCG
CACCCTGCCCGAACAACGCGCGCAACGCCGCGTCGGGTGGTGCATCCAGATAATGCAGCGCATGCGCAATGCCGGCGG
CCTGCCAGCGGGCCTGCCGCGCGCGCTGTGCATCGCCGAAGCGTTGCAGATACGCATCGCGCATCGCGGCGCCATCGC
CGAGCAATTCTTCGCCGGTTTCCGGATCGCGGAAGCGGTGCCCGCCGCTGAAAGTGAAATCGCGTTCGTCGCAGGTCA
GCACTTGCAGCTGGATCACTTCGCGGCGTGCGGCGGCAAGTTTTTCCAGCGCGCCGACCAATTCTTCGTCGAAGCCAT
CGCCGATCGACAGCACCAGCGCATGTGCGGCGATGCGTTCCCACAGCGGGCGTAGCGCATCCATGCCGGGCCAGCGTC
CACCGGCGCGCAGACGCTGCAAGGCCAGCCAGAGCCGGTCGCGTTGACGTGGACCGCCGCCTGCCGGCACTGCCACCA
GGCCATCGCCATGCACGGCGAATAGCCCGACTTGATCGCCCTGGCGCAGCGCCACTTCGGCAGCGCACGCGGCCAAGG
TCGCCATCGCCTGCAAGCGCGTGTAGGCAGGGCGCGCCTGATCGGCCTGGCCTGCGGAGGCGGTGGCATCGAGCAACA
GCCACAGCGTGAGCGGGCTTTCGCGCTCGGCTTCGCGCACGAAGAAGCGGTCCGAGCGTGCGTAGAGTTTCCAGTCGA
TCTGGCGCAACGCATCGCCGGGTTCGTAAGCGCGGTATTGCGAAAATTCCAGCCCGGCACCACGGTTGCGGCTGGCGT
GCTGGCCGATGCCGTGCGCGCCCTGCGCGTGGCGCGCATGCAGCTGCAAACCGCGCAAGCGGCTGCGCAGCTCGGCAG
GAATCAACGCCGGCAGGTCCACGCTCACGCTACTGCGCGCCTCACGCCGGGAACGGCACGGCGCGCAACAGCGCTGCG
ACCACATCGTCGGCGCTGCGTTGTTCGGCCTCGGCCGCAAACGACAGCAGCAGGCGGTGGCGCATCACTGGCGCTGCG
AGCGCAATGACATCGTCGCGGGTGGCGGCAAAGCGGCCGTGCAGCAATGCGCGTGCCTTGGACGCGAGCACCAGCGAT
TGCCCGGCGCGCGGGCCGGCGCCCCATCGGATCCATTGACGCACCTCGTCGCTGGCCTGCGGGCCGGGCCGGCTGGCG
CGCACCAGGCGATTGATCCAGGTCAGCAGATCCGCGCCGACATGCACCTGCCGCACCTGTTGCTGCAGCGCCAACACG
CTGTCCGCGTCCATCACCACCGGCACCTGCGCAGTTGCGGTGCCGGTGGTCTGGGTGAGGATGTCGCGCTCTTCCTGC
TCGCTGGGGTAATCGACGCGCACATGCAGCAGGAAGCGGTCCAGCTGCGCTTCCGGCAGCGGATAGGTGCCGGCCTGT
TCGATCGGGTTCTGTGTGGCCAGCACGAAGAACGGCGCCGGCAGCGCATAGGTGGTGCCGGCGTAACTCACCGTGCGC
TCGCTCATCGCTTCCAGCAACGCAGCCTGGGTCTTGGGCGGGGTGCGATTGAGTTCGTCGGCCAGCAGCAGATTGGTG
AAGATCGGCCCCTGCTGGAAACGGAACTGCCGATGCCCGGTGCCGTGATCTTCTTCCAGCAGCTCGGTGCCGAGAATG
TCGCTTGGCATCAGATCGGGAGTGAACTGCACGCGGCGGAACTGCAGCTCCAGCGCTTGCCCGAGCGAGCGCACCAGT
AGCGTCTTGCCCAGGCCGGGCGCGCCTTCCAGCAGGCAGTGGCCGCCGGCCAGCAGGCCGATCAGCAGTTGCTCCACC
ACCGCGTCCTGGCCCACCACCGCCTGGGCCAGGGCCGCGCGCAACGCGCCGAGTTGGGAGAGCTGGTTGGCGAGAATG
TCGTCGTTGGGGGAAGTCATGGGGAAAGTCTCGTTATGTGACTGCTGGCGTAGGAGCGCGCTTGCGCGCGAGGCTTCA
CCGGGAAATCTTCATCGCGCGCCAGCGCGCTCCTACACGGCGGTCAATTGGTCAGCGCATACATCACGATGTTGACGC
CGAACCTGGTGTTGTCTTCCGCCAGAAACCGCTTGTTGCGCCAGTCGTAATCCCATTCGCAGCCGTAATCCTTGTTGC
TGTACAACACGCCGAGCCGGCCATCGATGCTGATGCCCTTGAGATAATCGTGCACCAGATCGTCGCCCCAGCCATTGA
GTTCGAAACTGGTAGCCGGTGGGCCATCGGGAAACTTGAAAAACGCGTTGTAGAGGCGATGACTCTTGGGCAACTTCT
GCAGCGCGGTCTTGCCGAAGATGGAAACCATCTGCGCTTCGAACGAGGTGGCGAACAGGCCATCGATATCGTGATTGC
AATCGTCCACGAACACGAAACCGCCATTGCGCACATAGCGCTCGAAGTTGCGCCGCTCGGCCGGATTGAACTCCACCA
GCTTGTGCCCGGCCAGATAGCAGAACGGCGCCTGCAACATGCGCGGATCGGCCAGGTCCAGCACGTGTTCCTGCGGGT
CCACGCGTAGCTGGGTGTAGTCGATCAGCGAGGTGATCAGGTTGGACGGCATGCGCGCATCCACATCCCAATCGCCGG
AGTCGTAACGCAGCCGGGTGAACCAGAAATCGTAGTTGCCGGCCGCGCGTGCACGCAGCGGTAGCACCAGCGTGGCGG
CGCTACCGAGCAGCAAGCCTAGGAAGTGGCGCCGCGAAGTGGGAGCCGGGAGACCGGGAACGGGAGCCGCAAGCGCCT
GCGAGGTATCAGTCTGCAAAGAGCAGCTTCTGCTCTCCGATTCCCGAATCCCCACTCCCGAATCCCGGCTCCGACTCA
CACCGCATCCGACAACGAAGTAAACGTAAAGTCGCGCAGCCGCATCGGCGGGATCATCATCACGAAGTTGGATTCGTC
ACCGGCCACCCGCACCGGCTTGCCCAACTCGTCGATGTTGTTGAGCATGATCACCGGCGATTCGTTGAAGCGGAAATT
CTTCACCGGGTACTTGATCTGCCCGTTCTCGATGTAGAAGGTGCCGTCGCGGGTCAGGCCGGTGAGCAGCACGGTCTG
CGGGTCGACCATGCGGATGTACCAGGTGCGCGTGACCAGGATGCCCTTCTCGGTGCCGCGCACCAGCTCGGCGATGTT
CTTGTCGCCGCCGGCCATCAGCAGATTGCCCGGCTCGCCGATCGCACGCTTGCCGTTCTTCTGCGCCCAGTAGCGCGA
ATACTGCAGGTTGGCGATCTTGCCGTTTTCCACGATCGACATCTTCTCGCGCGGCAGGCCCTCTTCGTCCCACGGCAA
CACTGCCGCACGCGCATCCCACGGGTCGGCGGTGATGTTCACGCGCGGGTCGTAGACCTGTTCGCCGAGCTTGTTGCC
GCCGCCCTTCTTGGACAGAAAGCTGCGGCCTTCATCGGCGCGGCGCGCGTCGAAGAAATTCATCATGAACGAGATCAG
CCCCGCAGCGGCGGCCGGCTCCAGAATCACCGTGTATTTGCCCGGTTCCAGTGCCTTGGCTTCGGCCGAATCGCTGGC
CTTGCGCATGGCGATGCGGATGTCCTGCTCGGCCTTGAAGTCGGCAGCATCTTTCAAGTTGCGCCCCACCCAGCCCGA
GCCGCGGCCGTCTTCGGTGCGCACGGTGCAGGTGTAGTCGAAACGCGCGCCACGTTGATAGCCGAAGTTGCCCTTGCT
GTTGGCGAATGCGGTGAAGCTCTGGCCATCCTCGAGAAAGCCGGCAGCGATCAGGCCTTTGCCTTTGCACGGCGCGAT
CGAATCGGCGGCCACCTGCGCACGAAACGCCGGGTCGATGGCGGCGGTGGATTCGCTGAAGGTCGGGCTGGCCGTATA
GGTCTGCTTCTCGACCGCCGGCATGAACTCCGGGTTTTCCGGCGCCAGCCGCGCCAGATCTTCCGCGCGCCGTACTAC
GCGCTCCAGCGAGGCGTCGTCGAACTCGTTGATGGTGGCCACGCCCACGCGCTTGCCGAACGCCACCTGCACCTGCAG
ATCGGTGTTGTCGACAATGCCGCTGGTGGACACGTTGTTGAGCGCAAAACGGATGTTGCCGTCGATCGAGCCGGTGAG
CTGTGCGGTGCACTCATCGGCCTTGGACAGTTTGATGACCTTGTCCAGAATGGCATTGGCCTGCGCTTCGGTAAGGAT
GCTCATGTGGGTTTCTCCTGTTAGCCGAGCGAGCGGGCGGTGCTGATGACGTTGATGCCATCGAAGCGAGCGGTGGAC
GAACCATGCGAGACCGCCGACACCTGCGCCGGCTGGCCCTTGCCATCGAAGAACGAGCCGCCCAGGCGGTAGTCGCGT
TGATCGGCGACCGCGCTGCAGGCGTTCCAGAATTCCGGCGTGCGGATCTGGTAAGCCACGTCCTCGAGCATGCGGGTG
ATCGCACCGTTCTTGATTTCATAGAACAGCTGGCCACCGAACTGCGCGTTGTAGCGCTGCTGGTCGATGGAGAACGAG
CCGTCGCCGATGATGTAGATGCCGTTTTCCACGTTCTTGATCAAATCGCTCACGCTCAACGGCGTCTTGCCGGCGGCC
AGCGAGACGTTGGCCATGCGCTGGAACTGCACGCTCGACCACGAGTCGGCGTAGCAGCAGCCATCGGAGGCGGTCTTG
CCGAGGATATGCGCCTGATCGCGAATGGCCTGGTAGTCCACCAGCTTGCCGTCGCGGATCAGATCCCATTGTTTGGTC
TTGACGCCTTCATCGTCGTACCCCACCGCGCCCAGGCTGCCGGGCTGAATCTTGTCGGCCAGGATATGCACCTTGTCG
CTGCCGTACTGGAACCCGGCCTTGAGCTTGTCGAGCGTGGCGAAACTGGTACCGGCGTAGTTGGCTTCGTAGCCGAGC
ACGCGGTCCAGTTCCAGCGGGTGGCCGACCGATTCGTGGATGGTGAGCCAGGTGTGCGAGGGGTCCAGCACCAGGTCG
TACTTGCCCGGTTTCACAGACGGCGCCTTGAGCTTTTCCTGCGCCTGCTTGGCCGCCGCAATGGCGTCTTCCTTCATG
TCGTAGGACAGGCCGTAATTGACCACGCCGTTGGGCGAGACGAACTTGCCCGAGGCCGCGCCATCCAGATATTCATAG
CCCAGGCCCATCGGTGCGGAGAGTCCGTCGCGGGTGCGGAACTTGCCGCTGGCCTTGTCGATGGCAGTCACGCTCATC
GGCGCCCAGATGCGGTGCACGTCCTGATCGATGTAGGAACCATCGGTGCTGGCGAAGTACTTCTGCTCGTTGACCACG
AACAGCATCGAGTTGACGAAGTTGGCGCCGGCCGCAGTGGCGGCGGCATTGACGCCGAGCAGCAGGTCCACCTTGTCC
TTGATCGGCACTTCCATCGCGTTTTTTTTGATCGGCGTCTTCCAGCTCACCTCGCCCACGCCGGGCGTGGGCGCCAGC
TGCACGGGGGTGCCCTGCACCTTGGCATTGGCCTTGGCGATCGCGGCGGCCTGCGCGGCTGCCTTGGCCACGCCTTGT
TCGGTGAGTTCGTTGGTGGCGGCAAACCCCCAGGCACCGGCCACCAGGACGCGGATGCCCACACCGATGGACTCGGTG
TTGACCACGTTCTGCACCTTGTCCTCCCGGGTGATGACGAACTGGCGCAGATAGCGGCCGATACGCACATCGCAATAG
CTCGCGCCGGCCTGACGTGCGGCGTTGAGGCCGGCATCGGTCAGGCGCTTCTTGCGGCCGACATCCAATTGCGTCAAC
AACTGCTCGGCGGCGATGGCCTTGCCGAAGTAGGCGGGCACAATCAGCCCACCCATGGTCAGCCCGGTCAGGGCCAGG
AAATCACGTCGCTGCACGGCAACTCCCCAATAGTCCCGCGCGGCGCGCAGGTGATCTGGTGACGCGCAGATGGTTATC
TGTGCGGTATCGCCGATTCTTGCCGGGTGATGAATGCTGCGTCAAATGACTTTCGGCAGGGGTGTGGGTAAATGCTGT
GCCCGCATAGATTGAGTGCACAACATGCATGCATGGCGAGCGCGGCCGACAGCGTGCGATGGATGCATTTGCGCGGGA
GCACGTAGCGGATGCCATGCATGCTTGCCTTATCGACGATTATGCGATGCGCTATCAGCACACATCACGCCATCATGC
GCAGTATTTGCTTCACAGGTTCAGAGCGGCTGACAAACTAAGGAGGTGATCTGCGCGCTGGCTGCAGGGCCCTTGCCC
GCCTACCATCGCGGGACATGCCGCAAGTACGTCCGTGTAGGCTCTTACGCGGCATCCATGCCGCGTAAGGTCCCGCGA
CGGTAGGCGGGCAAGGACCAGTCGAGATGGTCGGCGTGCGTGGTTGCAAGCGAGGCGTGACGGGTGCTGTTTGAATAA
CGCCGCGTCGGATCATCTTCGTACGCAAGCCGATCAACCTGCAGGCTTTAAAAAGCTACCGGCTCACTCTCTGGTGCG
GTGTCCTTCGCTTGCGGGACCGTGTGGCGGCATGGATGCCGCCACGAGCCTGTATGGACGTACTTGCGGCGTGTCCCG
TGAGCGGCGAGGGCACCGCGCGCTCGACTGACCATGCTTTTGACCTACAGCGTTTGAATGCATCTAAACAACATAAGT
CGATATCTTTGTTGCGGTGAGCTGATTGAACGATGTAGACGCTTCAGCGGCAGAGCGATAGGGCTGCAACTTCGCTGC
AGGGCCCTTGCCCGCCCACCATCGCAGGACACGCCGCAAGTACGTCCGTGTAGGCTCTTACGCGGCATCCATGCCGCG
TAAGGTCCCGCGACGGTGGGCGGGCAAGGACCAGTCGAGATGGTCGGCGTGCATGGTTGCAAGCAAGGCGTGACGGGT
GCTGTTTGAATAACGCCGCATCGGATCATCTTCGCAACGCAAGGCGATCAACCTGCAGGCTTTAAAAAGCTACCGACT
CACTCTCTGGTGCGGTGTCCTCACCGATTGCGGGACCGTGTGGCGGCATGGATGCCGCCACCGAGCCTACATGGAGGT
ACTTGCGGCGTGTCCCGCGAGCGGCGAGGGCACCGCGCGCTCAACTGACCATGCTTTTGACCTACAGCGTTTGAATGC
ATCTAAACAACATCACTCGATATCTTTGTTGTTGTGAGCTGATTGAACGAGGTAAGGGCTTCAGCGGCAGAGCGATAG
GGCTGCAACTTCGCTGCAGGGCCCTTGCCCGCCCACCATCGCAGGACACGCCGCAAGTACGTCCGTGTAGGCTCTTAC
GCGGCATCCATGCCGCATAAGGTCCCGCGACGGTGGGCGGGCAAGGACCAGTCGAGATGGTCGGTGTGCATGGTTGCA
AGCAAGGCGTGACGGGTGCTGTTTGAATAACGCCGTGTCCGATCAGCTTCGCAACGCAAGGCGATCAACCTGAGGCTT
CAAAAAAAGCAACCGATTCACTCTCTGGTGCGGTGTCCTCGCCGCTTGCGGGACCGTGTGGCGGCATGGATGCCGCCA
CCGAGCCTACATGGACGTACTTGCGGCGTGTCCCGCGAGCGGCGAGGGCACCGCGCGCTCGACTGACCATGCTTTTGA
CTTACAGCATTTTTGATGCATCTAAACAACATCACTCGATATCTTTGTTGTTGTGAGCTGATTGAACGAGGTAAGGGC
TTCAGCGGCAGACCGATAGGGCTGCAACTCCGCTGCAGGGTCCTTGCCCGCCCACCATCGCAGGACACGCCGCAAGTA
CGTCCGTGTAGGCTCTTACGCGGCATCCATGCCGCGTAAGGTCCCGCGACGGTGGGCGGGCAAGGACCAGTCGAGATG
GTCGGTGCGTATGGTTTTCAGCAAAGCAACTCCCAACGTTTGTTGGCAGCTCTCACCCCAACGAGCGCGCGGTATTGA
TCACGTTGATGCCATCGAAGCGTGCGGTGGACGAGCCATGCGACACCGCCGACACCTGGCTGGGCTGGCCCTTGCCAT
CGAAGAACGAGCCGCCCAAACGGAAGTCGCGTTGATCGCAGACTGCGCTGCAGGCATTCCAGAATTCTGGCGTGCGGA
TTTGATAGGCAGCGTCTTCCACCAGCCGCGTGACCTGGCCGTTCTCGATTTCGTAGAACAACTGCCCGCCGAACTGCG
CGTTGTAGCGCTGCTGGTCGATCGAATACGAACCGCGCCCGTGGATATACAACCCGCGCTCCACGTTCTTGATCATCT
CGGCAACGCCAAGTGGTTGTTTGCCTGCGGCCAGCGACACATTGGGCATGCGCTGGAACTGCACGCTGGACCAGGAAT
CTGCATAGCTGCAGCCATCGGAGGCGGTCTTGCCGAGCAGGTGCGCCTGATCGCGCGTGCATTGGTAATCGACCAGGA
TGCCGTCTTTCACCAGCTCCCACTGCTTGCTCTTGACCCCCTCATCGTCGTAACCCACTGCGCCCAGGCTGCCGGGCT
GGGTGCGGTCGGCGACGAAGGTCACTGCATCGCTGCCCCAGCGGAAACCCGCATCGCGCTTGTCCAGCGTGGCGAAGC
TGGTGCCGGCGTAGTTGGCCTCGTAGCCGAGTACGCGATCGAGCTCGAGCGGGTGGCCCACCGACTCGTGGATGGTGA
GAAACAGATTGCTCGGGTCGATCACCAGATCGTATTTGCCGGCCTTCACCGAGGGTGCGGTGAGTTTGGCGCGCGCCT
GTTTGGCCGCGGCAATCGCATCTTCGCGCGCGTCGTAGCTGTGGCCGTAGCCGATGAGTCCGCCAGGCAACTGATGCT
TCTGGCTGGCATCGCCATCCAGATATTCGTAGCCCATGCCCATTGGCGACGACAGCCCGTCGCGGGTGCGGAAGGTGC
CGCTGGCCTTGTCCACCGCGGTGACGGTAAACGGCAACCACAACCGGTGCACGTCCTGATCGATGTAGGAGCCGTCGC
TGCTTGCGAAATACTTCTGCTCGTTGATCGCAAACATGCGCGAGGCCACGAAGGTGGCGCCGGCAGTGAGCGCGGCCG
CGTTGACGTCCATCAGCAGCGCTACCTTGTCCTGCAGCGGCACTTCCATCGCGTTCTTCTTGATCGGTGTCTTCCAGC
TCACCTGCCCGGCCGGGGTTACCGGTGCCAACTGCACCGGCGCACCGCCCAGCCGCGCGTTGGCCTTGGCGATCGCTA
CCGCCTGGCGCGTAGCAGTGGCCACACCATCGCTGGTGAGCGTGTTGGTGGCCGCAAAGCCCCACGCACCATCGGCCA
GCACGCGCACGCCCACACCGCTGGATTCGGCGTTGACCACATTCTCCACCTGCGCCTCGCGGGTGATCACAAACTGGC
GCAAATAGCGGCCCACGCGCACATCGCAGTAGCTGGCACCAGCCGCCTTGGCGGTGGTCAACGCGGTATCCGACAGGC
GCCGGTTGCGCGCTGCATCCACCGGGGTAAGTAATTGCTCGGCCGCGATCAGGCGCGTATGCGGCAGCAGCAACCCGG
CAGCACCGATGCCGGACAAGGTGAGGAAGGTACGACGGTCCACGTGGCGTTCTCCGCTGAAGCGCACGCTGCGCACGT
GCCAAACCCCGAGGGTGGCGTAGAGGCGTGAAAGTGGTCAAGTGACGATGTGCATGGCGGTTGGCGCGGCTCGCGTGC
AATCGTGCGGGCCGGGTCGATCTACACCGCGCATGTGAGTGTTCGATGTGCCCGGACAGACCAGCGCGCTGTCGCTGT
GTCGGTCGCGCTATGGCTTGACCTGCTTGGGCGCATGGCCGAAATACGCCTTGAACGCGCGGCTGAAGCCGGCTTCGG
AGTGATAGCCCACCCGGCGCGCGGCATCGCCCACGCTGACGTTGCCTGAGCGGATCAGATCGTCTGCCACGCTCAGAC
GCCACAGCGCGATGTAGCGCATCGGTGACTCGCCGGTGATCTGCGCAAACTGCTGCGCAAACAGCGAGCGCGACAACC
CGGCATGGCGTGCGAGTTGCTCCACCTTCCAGCTGCGGTACGGATCGGCATGGATCGCATGCAAGGCCAGCCCGATCC
GCTCGCCGGCCGGACTGGCAAGCCAGCGCGATTGCTGCGGATGCAGCTCCGCCCAGCTGCGCAAGGCGCGGATCACCA
GCAGGTCGATGATGCGCGAGACCATCAAGCGCGCACCGGGGCGCACCTCGTGCGCTTCGGCCATCAAAAAATGCGAGA
GCAGGCGCAGCCACTCCGGCACGCGCCCGCCATCGCCGGGGATATGGATCAGGGTTGGCAGCGCGCGCATGATCGGCG
GCAGCGGCAACCGTTCGTAGCGAAAAATGCCGCCGATGACAGTGGCCAGCGGTGCGCCCTCGCCATGCCGGATCTTCA
GCGTTGCAGCGTCGAACTGCCCGGCTGCGAAGAAATCATCGGCAGCGCGTTTCACCTGTGCGCAATGCGACAAGCGAT
GCCCACGCCCGTGCGGCAGCACTACCAGATCGCCGGTGTGCAGCTGCAACGGTGCACCGCCATCGGGTGTGATCCACA
ACGCGCCTGCTTCGATAAAGTGCAGATGCGATGGCCCCGCCGGCAGATGCGCATGGAAATGCGCAGCGACCTCTGCGG
TATAGACGCCCTCGCCGTGCAGGCGGATCAACGTGAGCAATTGCGACAGGATGTCGGCGCGTGCGGGCTGCGCAACGT
GTGTTGCATGCAGCGGTAGAGGATCGGTCATGGAAGACGGTGTCCGGGTCATGGAGTCGTGCGGCGCGCAGGGGGAAC
CTTAGTGCATCCACACAGACCCGAGATGCACCGATGAAAAACAAGACCTGCATGACCATGACCACGCTGCTGTTGTGC
GCGCTGTGTTCCGGCGCCGTCACCGCAAAGCCGGTCACGCATCCCACCATCGTGCTGGTGCATGGCGCCTGGGAAACC
TCTGCCATCTGGCGACCGGTCGCCGGCCAATTGCGTGCGCATGGTTATCGCGTCATCGCAGTGAATCTGCCGGGCCGC
CCCGGTGCAACGCACGAGCCGGAGGCGATCAGCCTTGATGCGTATCGCGACACGGTGCTGGCCGCGATCGCTGGCGAG
CGCGCACCGGTGGTGCTGGTCGGGCATAGCTTTGGCGGTATCACCGTCACCAACGTGGCCGAGGCCGCACCGGAGAAG
ATCAAGACCCTGGTGTATCTGGCTGCGTTCGTTCCACAAGACGGACGCACGCTGCTGGCGCTCGCGCAAGCGGACACG
GCAAGCAAGATGCCACCCTACCTGACAGTGAACACGCACAAGAAGGCAATGTCGGTGGAGGCATCTGCACGCGGCGAG
CTGTTCGCCAACGACGCCACCACCGCACAGCAGGCCCGCATGCAACACATGATCGTGGACGAGCCACTGCAACCGATG
ATGACGCCGGTGCATCTGACCGCGCGCTCGAGTGGTGTGGATCGGGTGTATATCCGCACGTTGCAGGACAACGCGTTG
AGTTTGGCGTTCCAGTCCAGGACGATCGCTGCCGCTCCCATGCGGATGACCATCGATCTGGACACCGGCCATTCGCCA
TTTCTCACCGCGCCTGGCGCGCTGGTCGCCGCCATCGAGCAGGCTGCGCAGTGAGCATGCCCATCGAATTGATCGCGT
TGGTGACCACCGCGCTGCTGTGCCTGTGCATGCCTTTGCTGTCCTCTGCGCTGTACGCACGCCAGGTCGGAGCCAAGG
CGTTGATCGGCAATCGCGAGGGGTTGCCCGAGCCGAGCGGTGCCGCGGGGCGCGCGCAACGTGCGCACCGCAACTTGC
TGGAAAACCTGCTGCCGTTTGCCGCAGTCGTGCTCGCTGCCATGACGCTGCAGGTGTCCACCAGCATCACGGTGATCG
CGTCGTTGGTGTTTTTGGGTGCGCGCGTTGTGCATGCGGTTTGCTATCTTTTCGGCATTCCCGGACTGCGCACGCTCG
CCTATCACGTCGGCCTGTGGGCGACGCTGGCCTATGCAGTGCAGTTGTTTCTGTGAGGATCACAATGCGCGCCAGAAA
CGTGTCCAGCGGATGTTTGCACGATGCTGCGCGCAGGCGACGCGCAGCGCTTTCTCACCCTGCTGCCGCTGGCATCGA
CGCAATACCGAAGGCGCTCGGTTGGTGCAGCGGTGCAGTGCTGGCGCTGATGGTCACGCTGTTGCCGTCACACGCCGC
GCGTGCTGCAGACGTGCCGGAGCGCGTCAATTTCAGCGTCACCATCAAACCCCTGGCCGCGCAGGACGGCACGGTCAA
TGGCCTGGCTGTGACCGAGCAAATCGTTCTGCCGGACGCGCGCGCGCCGTTGACCTTGGTGTTGCCTTTGGCATTGCC
CGCAGTGCCGCGTAATGCCGAGGCAGTGAGCGAGTTACACGTCACCGATGCACGCGGCGAGGTTGCACTGGCGATCGA
TGACGGTGGGCCGTCGCAAGGTTTTGCCTTGCGACGCTGGACCACCGGCCGGCCAGTCGGTCCGCAGGTGACAGTGCG
CTATCGCGCCGCGCTGCAGCCCGCGCAGACCGGCGGCCCACCGTATGGCATGAAGGCGGCCGGGCAGGGCGTTGCAGG
CAGTACCAAGAGTTTCGTGTTGCTGCCCGAAGCGCTGAGCAGCGATGCGAGTGTACTGATGTGGGATCTGTCCGAGCT
TGTGGCCGGTTCGATCGGCGTAGCCACCGGCGGGGCCGGAACGCTGCGTGTCCCCGGCTCGCCCATGGTCATGGACGA
TCTGTGGTTGCTCGCCGGCCCTGCACTCGCCGGCCAGACGCAAACCGATGCCGTGTTCAATGCCTACACCATCGGTCA
ACCACCGTTCGATGCGGCAGCCACCATGGCCTGGTCGCGACGCGCCTACGAGGTACTGACAAGCGCGTTCGGCTACAT
GCAGGCGCCGCATTACGAATTGTTGATCCGCGCCCTGTCGGTTGCCTCGTACGAAACCGGCACCGCTCGTCTGGCCGG
CGGCGGCAGTCTGATGACGGTGGGCAGCGTGTTCTCGCCATCGCAGGATGTGCAAACTGTGCAGAGCACGATCTTTCA
CGAGATGGGGCACCAATGGGTGGGCCAACTCAGCAACGGCGTCGAGCCGTGGTATGCGGAAGGCATGAACGTCTTCGT
GCAGGCGACCCTGCCGTGCGCCTCCGGGCTGCACCCGATCGCGGCCTGCGCAAAGACCATCAACGACTGGGCGCGTTA
CTACTACACCAGCCCGGCGCGGCACTGGTCGCTGCAGCAGATCGATGCTGCCGGTTTCGAACAGGAAGCCGTCCGCCG
CATTCCCTATGCACGCGGCATGCTGTACTTCGCCAGCGTCGACGCCGCCTTGCGCAAGCGCTCTGCTGGCAAGCACGG
CCTGCTGGATGCCATGCGCCCGCTCTACATCGCGCGACATGCAGGCAAACGCTTCGAACGCAGCGACATCGAAGCCCT
GCTGCGCCGTGAACTCGGCGAGGCCGAGGTCACCACTTTTCGCCAGGTCGTCATCGAGGGCACGCAACTGATCGTGCC
GCCTTCTAACGCGTTCGGCGCCTGCCTGCAGCGCGAGGAGCGGCGCTGGAGTAGTGAGGGTAAGGACATTGAGGGCTA
TGTGTGGGAGCCGGTGCGCTGCAGGGCCCTTGCCCGCCCACCGTCGCGGGACACGCCGCAAGTACGTCCGTGTAGGCT
CTTACGCGGCATCCATGCCGCGTAAGGTCCCGCGACGGTGGGCGGGCAAGGACCAGTTGAGATGGTCGGTGCGCATGG
TTGCAAGCAAGGCATGTGTGTTGTTTGGATAACGCCGCGTCGGATCATCTTCGCAACGCAACGCGATCAACCTGCAGG
CTTTAAAAAAGCTACCGACCAACTCTCTGGTGCGGTGTCCTCACCGATTGCGGGACCGTGTGGCGGCATGGATGCCGC
CACCGAGCCCCCAGGGACGGGTTCACGGCGTGTCCCGCGAGCGGTGAGGGCACCGCGCATTCGACCCACTCAGTGTTT
GATCTGGACCTCTGACTGCATCCACCAAGAGACCGCCGACAAAACCACTGCACTCACTGACAGGCGCTCGCTCGCCAG
TGTTCACTTGGACTGACTTGCCGCGCGTTTGAAATACGCGGTGCGCATTACCGGGTTGCCGTCCTTGAAGTACGCTTC
AATCTCGGTCATGACCTTGCCGTCGGCGCTGACCGTATAGGTGCGTGTGGATGCCGGGACACCTTGATACATCAACTG
CATGACCAGCACGCCTGGCTCGGGCATTTTAACGGCGGCACGATCGACTAGGTAGGTGCCGGATGCCTTACCCGGCGT
GCCGTCCAGCAGCAGCGTGGATTGTGCCTGCAGCGTCTTGTTGTCGTGTTCGATGATCTCGGCGCTGGTTGCCCACTT
GTTGCCTGGAACCTGTTTGAAATTCAGGACGACACGTTTGGGTCGTACCGCTGCTGGCATCGGCAGGCTGCTGGTATC
CAGTAGCCAGGTTCCGACCAGTGGCGATGGCGCGGTTGATGCGGAGAAGGCGGGGGTGGCTTGCAACATGACGGCAGC
CACCAGTGCAACGCATGCGGTCTTCATGAGAATTCCCTTATCGATACGTGATCCCTGCGGGCAGTCAGGCGACTGCTT
GCAAGGCATTGCGCGTAGAGATCGACTTCCCGTAGACCGTCCCACTCCGGCCCGAGGGCGATACTCCCCGCCGAGCGC
TGGTGAGTCAACTCAGGGCACAAGGTCGCCGTTGGCGCAGGTCTCGCGTCCCCAGCGCATCGCCAGCGGCGCAATCAG
CATGCGTTCCATAAAAAGACACCCGCACTGGGCGGGTGTCTTGCATCAATCAACGTTGCTTGTCGCGTGAGCCGAAAC
CTCAGCCCTGCGCCTTGTCGAACTCAACGTGATACCGCGTCGCCTCAACCACCTCATTCTTCGACCCCAAGAACACCG
GCACACGCTGATGCAGTTGCGTCGGTTGAATATCCAGAATACGTTCGCGCCCCGTGGTCGCGGCGCCGCCGGCCTGTT
CCACCAGCATGCTCATCGGGTTGGCTTCGTACATCAGGCGCAGCTTGCCGGGCTTGGTGGCGTCCTTCTTGTCCCAGG
GGTAGATGAAGATGCCGCCGCGGGTGAGGATGCGGTGCACATCGGCGACCATGCTGGCGATCCAGCGCATGTTGAAGT
CCTTGCCGCGGGTGCCGTCCTTGCCGGCCAGCAGGTCGCTCACGTAGGCCTGCATGGCCGGTTCCCAGTGGCGCTGGT
TGGACATGTTGATTGCGTACTCGGCGGTGTCGTCGGGCACGCGCATATTGGCCTGGGTCAGCAGGAAGCTGCCTTCCT
CGCGCTCCAGGGTGAAGGCGTGAGTGCCGTGTCCGAGCGTGAGCACCAGCATCGTGCTGGGGCCGTAGATGCAGTAGC
CGGCGGCGACCTGCTTGGTGCCCGGCTGCAGGAAGTGCTCGTCGCCGGGCTTGTCGGTGCCCTCGGGGGCGCGCAGCA
CCGAGAAGATGGTGCCCACCGAGACGTTGACGTCGATATTGGAGCTGCCATCGAGCGGGTCGAACAGCAGCAGGAAGT
CGCCACTGGGGTACTGGTCGGGCACCGGCTGGCTGTGATCCATCTCTTCGGACGCGCATGCGGCCAGGTGGCCACCCC
AGGCGTTGGCTTCGAGCAGGATGTCGTTGCTCAGTACGTCGAGCTTCTTCTGTGCCTCGCCCTGCACGTTGCCGGTGC
CGGCATCGCCAAGCACGCCGCCCAGAGCGCCCTTGCTCACGGCGATGGAAATGCGCTTGCAGGCGCGCGAGACGATGG
TGATCAGCTGGCGCAATTCCGCATCGATACGGCCGGCGTGTTGCTCTTCGATCAGGAAGCGGGTCAGCGAGGGACGCG
ACATGGGAACGGGCAGCCTGTGTAGGAAGTGGTCCGCCATTGTCGCCATTGCGCCGTTAGATTTCGATCACTTGATGC
GCGTTTTGCAGCAAACCTGATCGAACGTGCGCGAATGTGTTGCCGACGACATGGGCTACCGGTATGTAGCACTCGCCG
TTTGAGCGCCTTTGCGCGGCGGCAAGGGGGGCGAACAAGCACAAAAAAACCGGGAGGCTTGCGCGCTCCCGGTTTAGG
CGTTTCAACCAACGGCTGCAGTCACATGCGGCTAACGGTGGCCACCGCTTGTGCCACGTATTCCAGGTTGCGCTGGCT
CAATGCGGCCACACAGATGCGGCCCGTGCCGACGGCGTAGATCGCGAACTCGTCGCGCAGGCGGTCGACCTGGGTCCT
GGTCAGGCCCGAGTACGAGAACATACCGGCCTGGCGCTGGATGAAGTCGAACTCCGGCGCGCCCAGCGTGGCGAGCTT
GGCGACCAGGCCCGCGCGCAAGGCGTGGATGCGCTCGCGCATTTCGGTAAGTTCCTGCTCCCACAGATCGCGCAGCTC
CGGGCTGGTCAGCACGCCGGCCACCAGGGCGGCGCCGTGCGTGGACGGGCTGGAGTAGATCGTGCGGATGATGCGCTT
GACCTGCGACTGCACGGCCTTGGCTTCGGTCGCGGTAGCCGAGACCACCGACAACGCACCCACGCGCTCGCCATACAG
CGAGAACGACTTGGAATAGGAGCTGGCGACCACGTAGCTGTCGATGCCTTCGGCAGCCAGCAGGCGCACCGCGTACGC
ATCGGCCTCGATGCCCTTGTCGAAGCCCTGGTAGGCGATGTCGACGAACGGGAACAGGTTGCGCTCCTTCAACACGCC
GGCGACCTGCTTCCACTGCTCCTTGGTCAGGTCGGCGCCGGTCGGGTTGTGGCAGCAGGCGTGCAACAGCACCACCGT
GCCCGGCTCGAGCTTGGCCAGATCGGCCAGCATGCCGTCGAAATTCAGGCCATGGCTGGCGGCGTCGAAATAGGTGTA
ATCCACGACCTCGAAGCCGGCCGCGCCGAACACCGCGCGATGGTTTTCCCAGCTCGGGTTGCTGATGGCGATGGTGGA
GGTGGGCAGCAGCTTCTTGAGCAGGTCCGCGCCCACGCGCAACGCGCCGCTGCCGCCAACGGTCTGCGAGGTCGCCAC
GCGGCCGGAGGCCACCAGCGCCGACTCGGCGCCGAACAGCAGCTCCTGGGTGGCCTTGTCGTAAGCGGCCAGGCCGTC
GATGGGCAGATAGCCGCGCGGTTTGGCCTCCAGCGCGAGCTGCTGCTCGATCTTGTGCACGGCACGCAACAGCGGGAT
GCGCCCGTTTTCGTCGTAATAGATGCCCACACCCAGGTTGACCTTGTTGGGGCGGCTATCGGCGTTATAGGCCTCGGT
CAGGCCCAGGATGGGGTCGCCTGGAACCTGTTCCACATTTGCAAAGAAGGACACGGCATGACTCGCTGAAGGACGAAA
GAGTGAGGGACTTCCGGGTGCTTGACCGCGGCTGGGCCAAACCACTTCATCGTAGCAGCCCATGGCGGGCGTAGCATG
CTTCGTTCCGTACGCAACAATGCGCTCGCAGTACGGATGAGGGACACTACGCCCATGCCCAGACTCACCTTGTTGGCC
GCCGCGTGCGGCCTGTTCGCGACGAGCGCCGCGCCGCTCGCCCTGGCCGCCGACACGGCGCCGTCGTCTACACCGATC
CAGCGCTTGCCCACCGTGCAGGTGGACGCCGCGCGCGTGCACGGGGTGGACGACTTCGACCTGCCGGCCTCCTTCACC
GTGGTGGCGGCCGACGACGACAACCGCCGCGGCGCGCAGGTATCCGAGCTGCTCGATGGCATCCCCGGCCTGGTGGCG
CGCGACCGCCAGAACTACGCGCAAGACACCCAGCTGTCGATCCGCGGCTTCGGCGCACGCTCCACCTTCGGCGTGCGC
GGCGTGCGGCTGCTGGTGGACGGCATCCCGGCCAGCATGCCCGATGGCCAGGGCCAGCTCTCGCACTTCAACGTGCTG
GGCGCCGAGCGGGTGGAAGTGCTGCGCGGGCCGTTCTCGGCGCTGTACGGCAACTCTTCGGGCGGGGTGCTGCAGCTG
TGGAGTGCCGACGGCAAGCCGGGCGACCCGTGGCGGCTGCGTGCCACCTATGGCAGCAATGCCACCGTCAACGTGGGC
GCGCAATTGCTCGGCCAGCAGGGCGCGGTGCACTACAGCCTGGCCGCCAATCACTTCGAAACCGACGGCTTCCGCGAC
CATAGCCGCGCCAAACGCGATTCGGTCAACGCCAAGCTCGGCTTCGATCTGGCCGAGGGCCGCCGGCTGGACCTGGTG
CTCAATTATCTGGACGCACCGGATGCGCAGGACCCACTCGGGCTGACCCGCGCCCAGTTCAATGCCGACCCGGCCCAG
GCCACGGCGGTGGCCACCCAGTTCAATACCCGCAAATCGGTGCGCCAATCGCAGGCCGGGGCGATCTTGACCCAGCAG
TTCGACAGCCAGACGCTGCGGCTGATGGCCTACGGCGGGCAGCGCAGCGTGGAGCAGTATCTGGCGATCCCGGTGGCG
GTGCAGCGCAATCCGCTGCATTCGGGTGGGCTGATCGATCTGGACAGCAATTACGAAGGTGCCGATGCACGTTGGGCC
TGGCAGGGCGACGCGTTGGGCCGGCCGCTGCAGCTGACCGTGGGCGCCAATGTCGATCGCCAGCGTCAGCACCGCACC
GGTTACGAAAATTTTGTTGGTGACACGCTCGGCGCCAAAGGCGCACTGCGCCGCAATCAGCGTGACCAGGTCGAGAAC
GTGGATCAGTTCGCGCAGCTGTGGTGGCAGTGGAGCGACCGCTGGTCGGCACTGCTGGGCGTGCGCCATAGCGAGGTG
CGCTTCGACTCGGACGACCATTACATCGTCGGCCGCAATCCCGACGACAGCGGCCAGCGCGATTATTCGGCAACCACG
CCGGTGGCTGGCATCGTGTTCCGTGCTGCCGAGGATCTGCGTTTCTACGCCTCGGTGGGACGCGGTTTCGAAACGCCC
ACCTTCAACGAGTTGGGTTATCGCAACGACGGCGGCGCCGGCCTGGCGCTGGATCTGGGCGCGGCGACAAGCCGCAAC
TATGAAGTCGGCAGCAAGTGGCGCGCGCAAAGCGGTGCAGCGGTGGAGTTCGCGCTGTTCCGCGCCGACACCGATAAC
GAACTGGCAGTGGCCAGCAACACCAACGGGCGCAGCACCTTTCGCAACATCGGCGCCACCCGCCGCCAGGGCGCGGAG
CTGAGCTGGAATCAACCGGTGGGCGACACCCAGCAAGTGCAGCTGGCCTATACCTTCGTCGATGCCACCGTGCGCGAT
GGCTATCTCACCTGCGCCAGCAGCGGCTGCGCCACACCCACCGCGCCAGTGGCAAGCGGCGCGCGCCTGCCGGGCGTG
CCGCGTCAACAATTGTTCGCACGCTGGCAGTGGCAGCCGATGCAATGGCAGTTCGCCGCCGAAACGGTGGCCTCCGAC
GCCACCGTGGTCAACGACCTGGCTACCGAACGCGCACCGGGCTATGCGCTGGTCAATCTGGAAGCCTCCAGGCGCTGG
ACCACCACGCTGGGCGGGCTGCGCACGTTCGCACGCATCGACAATGTGCTGGACCGGCAATATGTGGGTTCGGTGATC
GTCAACGACGGCAACGGGCGCTATTACGAGCCGGGCCCGGATCGCACGTATACGGTGGGGCTGCAGTGGGATTTCGGC
GGCTGAGCAGGCCGCAGGCGGCGCGCGTCCAACAACGCGCCGCTGCCCCGTAGGAGCGCACCCGGGCGCGACGAAGCC
TTCCCGATAACACGCGCGTCGCCAAGCAACGGCCACAGCAGCGCAATTGCATCTCCAACACCACCCCAGGCCCCACCA
TGATCGTCATCGATCACGCCCCCGCAGACTGGTTTCTCCTGCGCGAGGACAACCGCTACTGGCTGGACATCAACTGCA
CAATCTCGGCCACCGGCTTCTCGCTCCTGCTGGCATTGAACGCAACCGAGCAGGCCGATGTGCTGGCAGACGGGCATG
CCGCCTGCGCACGGCTGGCCGCGCAGGTGCAATGGCGGCCGCACGACTTTGCCGCGCGTGATGTCAGCGCCAGTCACG
GTGCGCAGGTCACCGCGGCCGTGCAGGCGTGGCGCGCGGCAGACACCGGCACCACTCGCGCATGAGCGCGCATCGCGC
CGGGCAACCGCTCGCGCTGTTTGCCGCGCGTCGCTCCAAGGCGTTGCGTTGATGCAGCGGTGACTGCCGGCAATGCGA
TGCACTAAGCTTGCAAGCGCATTCACCGCACAAGGATGTTTCCGTTGAACACGCGCTACGCCCCGATCGATTTCAGCG
ACAAGCTCGCCATGCTGTCGCAGCACTGGTCGCCACGTGTGGTGGCGGAAATGAACGACTACCAGTTCAAGCTGGTCA
AGCTGCAAGGCGCCTTCGTGTGGCATCAGCATGCGGACACGGACGAGGTGTTTATCGTGCTGGACGGCAACATGTCGA
TCGAATTTCGCGATGGTGTGGTGGCGCTGTCGGCCGGGCAGATGCATGTGGTGCCCAAGGGTGTCGAACACCGGCCGG
TGGCGGAGCAGGAATGCAGCGTGTTGCTGGTCGAGCCGCGCGGCGTGGTCAACACCGGTGAGGCGGGTGGTGCGTACA
CGGCTGACAACGACGTCTGGATTTGATTGTTGTGCGGTGCGTGCGTGCGGGTGCAGAGCGCTGATCTGGGGGTTAGTT
GCAGGGCCCTTGCCCGCCCACCGTCGCGGGACACGCCGCAAGTACGTCCGTGTAGGCTCTTACGCGGCATCCATGCCG
CGTAAGGTCCCGCGACGGTGGGCGGGCAAGGACCTGTCGACATGGTCGGTGTGCTTGGTTGTGAGTAGTGCATGCCAG
TAAGTTGCAGGGCACGCAACCAACGCATGACACCTATCATCGCAGCCACTGAGTGGCACAACGTCGTCATACATGACA
TCGCCGCAGTGCCTGCGGCTAGCCGGTTGTGAGGTGCGTGCTACGCTCGGTCTTCTCACACAATGCATGGAGCACGTG
ATGAAGTTCTTGGCAGCAATGTTGATTGTGGTGTTTTGCACGAACAGCCTGTTGGGCAGTGCAGCCACGCATGCGGAA
CAGGGCGATTTGCGTGTGACGCGCAGCTATCCTGCAAATAGTCCGGCGGTGGCGCAAGTGCATCGCTGGTTGCTGGAG
CAGCCGTCCAGGCTAAAGCCTCCGGCAAGCGCTGCCGCATTAGGCCAGGTGCGGACCAGCTACTTCACGCATGCGCCA
GGAGCGGATCGGCGCACGGATCTGACCAGCACAGAGGTTGCCTTCCCTGTGCGTGGGCATAGCGGCGATGAGGTCGGC
ATCGATGCGTGTGGCGCCGGCATTCGCTATCAGTGGAAGTACCGATGGATGTCGTCGTCGGCAAATGCCGGTTGGCGA
TTGCTGGATTACCAATTCAAGCAGGTGCAAGACTGTGATGCCGCCATGGCGGATCCCGGGTTCGTCAAGCCGGCCGCA
CCGCGCAGCTGAGGTGAGCGTGTATAGCGCTTGCGGTCCATCGTGTCGCACGTTGCGGGTGCTACACGCAGCAAGCCT
GGCACTAGTTATCTGTGTGCACGCAATGATGCGCTGCAGCGCACTTTCCACAGCTGCGTACGAAAAAACGGCTGCGCC
GCAATGACGCAGCGCAACAGCGCATGACATGACATTGCGCTAGCACTTGCGCGGGTATACACGTTCGCATCGGACCAT
CGCAGCAGGAGACCATGATGAATGCGCTTCCCTCCACCAAGCCGTTGAATACCGACCCGACCTCGATTTTCAAACCGC
GCTACGACAACTTTATCGGCGGTGCGTGGGTGGCGCCGGCGAGCGGCCAGTACTTCGACAACACTACGCCGATTAGCG
GCAAGGTGTTCACCTCGATCGCGCGCTCCAACGCGCAGGACATCGAAGCGGCGCTGGATGCGGCGCATGCGGCCAAGG
AGGCATGGGGCAAGACCTCCAGCACCGACCGCGCCAACGTGTTGCTCAAGATCGCCGACCGCATCGAGCAGAATCTGG
AACTGCTCGCCTATGCCGAGACCTGGGACAACGGCAAGCCGGTGCGCGAAACGCTCAATGCCGATGTGCCGTTGTGCG
TGGATCACTTCCGCTATTTCGCCGGCGCCATTCGCGCGCAGGAAGGCGGCATTTCCGAGATCGACAGCGACACCATTG
CCTATCACTTCCACGAACCGTTGGGCGTGGTCGGGCAGATCATTCCGTGGAATTTTCCGCTGCTGATGGCGTGCTGGA
AACTGGCGCCCGCCCTGGCCGCCGGCAACTGCGTGGTGATGAAGCCGGCCGAGCAGACCCCGGCGTCGATCCTGGTGT
TGATGGAAGTGATCGGCGACCTGCTGCCGCCGGGCGTGCTCAACGTGGTCAACGGCTTCGGTCTGGAAGCGGGCAAGC
CGCTGGCTAGCAATCCGCGCATCGCCAAGATCGCCTTCACCGGCGAAACCACTACCGGCCGGCTGATCATGCAGTACG
CCAGCCAGAACCTGATCCCTGTGACGCTGGAGCTGGGTGGCAAATCGCCGAACATTTTCTTCGCCGATGTGATGGCCG
AAGACGACGATTTTCTCGACAAGGCGGTGGAAGGCTTCGTGCTGTTTGCCTTCAACCAGGGCGAGGTGTGTACCTGCC
CCTCGCGCGCGCTGATCCAGGAATCGATCTACGACAAGTTCATGGAAAAAGCGCTCGCACGTGTGGCCGCGATCAAGC
AAGGCAACCCACTCGATCCCAACACCATGGTCGGCGCGCAGGCTTCCAGCGAGCAGCTGGAAAAGATTCTGGCCTACA
TCGATATCGGCAGACAGGAAGGCGCCGAAGTGTTGATCGGTGGCGAGCGCAACACGCTCGATGGCGAGTTGGCCGGCG
GCTTTTACGTCAAGCCGACCGTGTTCAAGGGCCACAACAAGATGCGCGTGTTCCAGGAGGAGATCTTCGGCCCGGTGG
TGTCGGTGACCACCTTCAAGGACGAGGCCGAGGCGCTGGCGATCGCCAACGACACGCTCTACGGCCTGGGCGCCGGTG
TGTGGAGTCGCGATGCCTCACGCCTGTACCGCATGGGCCGCGCGATCCAGGCCGGGCGCGTGTGGACCAACTGCTACC
ACGCCTATCCGGCGCATGCCGCGTTCGGCGGTTACAAGCAGTCGGGCATCGGCCGCGAGAATCACAAGATGATGCTCG
ACCATTATCAGCAGACCAAGAACCTGCTGGTGAGCTATTCGCCGAAGGCGCTCGGCTTTTTCTGAGTGTTGTCATGGC
AAGCGTGACCCAGGTTGCGCTTGCCGCACCATCAACTCACCAGACCGCCATGCCACCGTCCACCTTGCTATCGATGCC
GGTCACGTACGCGCTCTCGTTGGAGGCGAGAAACAACGCAACGTTCGCAACTTCCTCGGGCTTGCCGAGCCGGCCGAG
CAGGGTCTTGCCCAGCATGTAGTCGGCCCATTCCTTGTCCTGCAACTGCTCATGCGTCAGCCGCTCAGCGATGCGGTA
CTGACGATCGTGCCGCCACTCTCCTTGTGCAGTTGGTCCTCACCGATCGCGCGCAACTGTCGGCACAACGGCCGTCCG
CCAGCTCGCCATTGACCTGGCACCTGGCAGACCTGTCCACCAAGCACGCGCTGCTGTTCAGCGGGCTGGGTTGGGGAG
AGATGCCGCTGCATAAGGTGGACAAGGACCTCGCCGAGGGGCGCCTGGTCGAACTTGCAGTGCAGGGCCTGCCGCTTG
ATGGAGCGCAGTTGCCAATGTGCGCGATCTACCGCAGTGCCGCGCCCCCCGGGCCTGCGGGCCGCTGGATGATCGATC
GGCTCAAGCAGTGCGCAAGCACGCGTCGCAACAACGTGTTGACAGCCTGATAAGTGTGCTTTAATGTTGGTTACACAC
ATTCACAAGCAGGCCGACATGCCCACCAGCACCCGCTTCGTCGTTGCGGTCCACATCCTGACGGCACTGGCCGTCAGC
GATGGCAAACCGCTGCGCTCCGAAGATCTGGCGTACTCGGCCAATACCGGGCCGGTCGTGGTGCGCTCGTTGTTGTCG
CGTCTGGCCGAGGCCGGCCTGACCCGCTCGCAGCTCGGGGCGGGCGGCGGCGCCCTGCTTGCCCGGCAGGCGAAGACG
ATACGGCTGCTGGACGTCTATCAGGCCGTCGAGGATACCGAGTTGTTTCCCACGCATCGAACGCCACCCTGCGAGAAT
TGCGCAGTCGGCGGAAACATCCTCGAAGCGCTTGGCCCGCCGCTGGCGCGGGCACGCAAGGCGCTTGAAGCGGAGCTG
GCAAAAACCAGTATTGCGTCGGTCGCAGCAGAGGTGGCGCGGCTTGGAAAGTTTTCGATCCCGCTGGTGTGGTGAAGT
TTTCCCAATAAATGTAATAGAGTAAGTGACACAAGTTTATTAATGAGCTGTTTGTACGTTCGATGCCTCAACACCCGA
TCGGCCCATGTGGCGCCGGCGGCCCTTTGCTTTCAACCCCAACGTCTTATCAGGAGAACATCATGAGTATCGGTATCA
TCGGTTCCGGCGCCCTCGGCTCCAACATTGCACGTTCGCTCGCCAAGCACGGAATTTCGGCCACCATTTCCAATAGCC
GCGGCCCCGACTCGCTGGCAGCGCTGGTGCAGGAGCTGGGCCCGTCGATCACGGCGGGTACCACGGCGGAAGCGGCGA
GTGCCGATATTGTCTTCGCGGCGATCCGCTGGAGCGATATCGAGAGCGTCCTGGGCAGCCTGCCGGCATGGAACGGCC
GCATCGTGGTCGACGGCACCAATCCGGTCGAATTTCTGGACCCGAATTCGGAAGATGCGAAGGACCCCAGCAATCCGC
TTGCCGCCTACGGCATCAAGGCGGTCGATCTGGGTGACAAGCATTCCAGCGAAGTGTTGAGCCAGTTCGTTCCGGGTG
CACGCGTGGTCAAGGCATTCAACCATCTCGACGTCAACGTGCTGCCAGAGCCAGAGGTTGCCGGCGGCAAGCGTGTGC
TGTTCTATTCGGGCGATGACGCAGATGCCAAGGCCGAGGTTCGCAAGATCATCGAGGCCGCCGGCTTCTTCGCGGCGG
ATCTGGGCTCGCTGGAGGTTGGCGGCCGGCTTGCCTCGTTGCCGTTCGGTGCATTGTCCACGCATAACTTCATCAAGA
TCTAAGCCCGCAACCTCTGATGAGGCGGCGCTTCATGCAGCGCCGCAGCGTGCCGCATCGGACAGCAGGCAGCTCCCC
GCCACGACAGTTGTCCAATCGGCGCAGCCGCGTAGGTCGGGCTGCACCTTGCAGCACGGCCGCGTGACACTCTGCGGA
GAACGCATGCGCGCAGCAGCGTGAGAGGCGTATCGTGCCTGACAGGGCGGCCTGATGCGGCTGCAGGAGGCCGACGAT
GCACCACACCACGCAATCCACCACGCAATCGGAGATGCCGCTGCAGGTCATGGCTACCTTGGCGGCGTTGCAGTTGAT
CGACACGCTGCGCGCACGGCATGGCGATGTGCTGTTCCATCAATCCGGCGGCTGCTGCGATGGGTCTTCGCCGATGTG
CTTTCCGGTGGGCGACTTCATCGTCGGCGACCGCGATGTGCTGCTGGGCGAGATCGGCGGTGCGCCGTTCTATATCAG
CGCCTCGCAGTTCGAGTACTGGAAGCACACCCAATTGATCATCGATGTGGTGCCGGGGCGCGGCGGCATGTTCTCGCT
GGAAAACGGCGAGGGCGTGCGCTTTCTGGTGCGCTCGCGTCTGTTTGCCGATGACGAGTTCGCCCGACTGCAGCAGGC
AGGTCGGGCGTAGGGCTGCTCTGCGCGGCTGGCATGCCTGCGCGTTGTTTCAGCTAAGTGTATTCAGCGGTCTGTCGC
GGCCGATGGAGCAGTGCCCGGCTTCTTGGCCGGGGTGTCGCCATCGGCCGGAATCAGCTTGTCTGGCGCATCGCCTGC
ACCGCGGTCTTCGTAATGTTCGGCATCGCGCTTGCCGTGCTGTTCGCCGGGGTGGGTCGGTTGCTCGCGCAGTGGGTC
GCGGGACATGGTGTTCTCCTGAGCTTGCAGATGGGTACGCAGTTCACCGCGCGCGGGGTGAAGAGCATGCAGTCGCGC
CATGCGGATGTCTCACGCATGGATCACGGCGCCAGCGTTACAGCTATGTGCTACCCCAACAGCACCCGGAGTCACACG
CCGATGGCACGACCGATCTGGACCGGAACCCTCTCGTTCGGCTTGCTCAATGTGCCGGTGTCGCTGATGTCGGGCGAG
CGCAAGGTGGATCTGCATTTCCGCATGCTCGATTCGCGCGACAAGAAGCCGATCCGCTTCGAGCGCGTCAATGCCGAC
ACCGGCGACGAGGTGCCGTGGAAGGAGATCGTCAAGGCGTTCGAGTACGACAAGGGCAGCTATGTGATTGTGGAGGAG
CAGGACATCCGCTCCGCCTCGCCGGAAAGTCACGAGACGGTAGAGGTGGAGACCTTTGTCGACGCCGCCGACATCGAC
CCGCGCTATTTCGAAAAGCCCTACATCCTGGTGCCCGGCAAGAAAGCCGAGAAAGGCTATGTGCTGCTGCGCGAGACG
CTGCGCGACACCGGCAAGGTGGGCATCGCCAAAGTGGTGATCCGCACGCGCGAATATCTGGCCGCGGTGATGCCGCAG
GGCGATGCGTTGATTCTGCTGCTGCGCTACCAGCAGGAAGTGGTGGACCCGCAGGACTTCAAGCTGCCGGCCGGCGCG
GTGGGCGAATACCGCATCACGCCCAAGGAACAGGAGATGGCCAGGCAACTGATCGAGTCGATGTCCGGCACCTGGCAG
CCGGAGGATTACCACGACGAATTCCGCGGCAAGCTGGAGCAGCTGCTGCGCAAGCGCATCCAGGAAAAGGGCGGTACC
ACCAAGGTGGATATCGAGCCGCCGCAGCACGAAGACGCCACCACCAACGTGGTCGATTTCATGTCGCTGCTGCAGAAG
AGCCTGCAAGCCAATACACGCACGCCGGCCAAGAAAAGCAGTGCGCCGGCAGCGCCTGCCAAGAAAACCGCAACCAAG
AAGGTGGCCAAGAAGGCCACCAAAAAGACCGCGAGCAAGCCGACCAAAACAGCGGCCGCGAAAGCGCCCCCGCGCCGC
AAGGCCGGATAGGCCCAGCCCATGTCACTGCACGACTACAACGCCAAGCGCCGCTTCGACCAGACACCGGAACCAGCC
GGCGAGACGCCTGCGCGCGCCAGCAAGCAACCGATCTTCGTGGTGCAGCTGCACCACGCCAGCTCGCGCCATTACGAC
TTCCGTCTGGAAGCCGATGGCGTGCTCAAGAGTTGGGCCGTGCCGAAGGGTCCGTCGTTGCGCGCCGGCGAAAAACGC
CTTGCGGTGCAGGTGGAAGATCATCCGTTGTCGTACGCCAGCTTCGAAGGCGATATCCCGCAAGGGCATTACGGCGCC
GGGCATGTGGATGTCTTCGACCACGGCCATTGGCACTGCGAAGGCGACGCATTGGCGGCGCTGGAGGCGGGCAAGCTG
GAATTCGAATTGCAGGGCACGTTGCTGCGCGGTGGCTTTGCGTTGGTGCGCACGCAGATGCGTGGCGGCAAACCGCAG
TGGCTGCTGTTCAAGCGCACCGATGCCTACGCGGCCGATCTGGATGCCGATGCGCTGGTGGCGCAGCAGGCCGCCGGT
GCATCGGGTGTGGCAACTTCGGCAACGCGTGCCAAGACAGCGTCGGTGACAACGCGCGGCAAGGCTAGCCGTGCGCAA
CGTGTGCCGCCAGAAGCAATCGCCGAGACATCGACAGTGACAAGCAAACGTGTGCGCTCAGGGCGTGCAGAGTCCAAA
CAGTGGCGCACCCGCGCCCTGGCGCTGGATGGTGCGCGCGATACGCCATGCCCAACCGAGCTGCGCGCGCAACTGACC
TTGCTGCGCGAGCACGCGCCGGAGGGCGAGCGCTGGTTGCACGAGATCAAATGGGACGGCTATCGCCTGCTCGCCGAT
TTGGTCGATGGCGACGTGCAGTTGCGCTCACGCAACGACCAAGCCTGGACCCAGCGCTTCCCGGAGGTGGTGCGCGCC
TTGCAGGCGTTGCCGGTGCGCGATGCGCGCCTGGATGGCGAGTTGGTGGTGCTGGACGTGCAAGGGCGCAGCGATTTC
TCGGCGCTGCAACGCGCGCTCGATGGCAGCGTCACGCAGCCGCTGCGCTATATCGTATTCGACCTGCTCGGGGTCGCC
GGGGTGGATCTGCGCGGCACCCCGTTGCTGCAACGCAAGCAACTGCTACGCGAATTGCTGGGCGATCAACCGGGCACG
CTGGCATTTAGCGACCATGTGATCGGGCACGGCCCGGAAGTGTTCGCGGCCAGCGCCGGCACCGGCTGGGAAGGCATC
GTCAGCAAGCTAGCCGACGCCCCTTATCGCGAAGGACGCAGCGCCGATTGGGTCAAGACCAAGCACGCAGACAGCGAC
GAGTTCGTGGTGGTGGGCTACACCGACCCCAAGGGCGCGCGCAGCGGCTTTGGCGCCTTGCTGATGGCGCAACGCGAT
GGCAAGACGCTGCGCTATGTCGGGCGTGTGGGCACCGGTTTCGACGATGCCTTGCTCGGCAAGATCACCACACTGTTG
CAGGCGCTGCATAGCGACACCGCCACGCTGGAATTGCCCACGCATATTCCGGGGCGGCCACGCGATGTGCATTGGGTG
CGACCGGTGTTGATCGCCGAGGTGGCGTTTCGCGGTTGGGCCAAGGAAGGGCTGCTGCGGCAAGCCGCGTTCAAGCGT
TTACGTGAGGACAAACCCATGAGCGAGTTGAGCGGCGATCGCGCCGTGCCGGGCAAGCCGCGTGCTGCGAGCAAACAT
GGCGGTGCGACGACTGCCATTGCGCCTGCGCGCAAGACGCCGACGAAAAAAGCAGCCAAAACGACAGTCGAAGCATCC
ACCAAGACAACCAGCAAACGCGTGCATTCAACGGCATCGAAGACGAACGCCATATCGAAGACTGCAGCGTCCGAATCC
AGGGCGTCGAAATCCGCAGCGTCCACATCCACATCCACAGACGGCATCACCATCACTCATCCCGAGCGCGTGGTGTTT
CCTGCGCTCGGTATCAGCAAGGGCGATGTGGCTGACTACTACCGCGCAGTGGCGCCGCTGGTGCTGGCGGAGATCGCC
CGCCGCCCGTTATCGCTGTTGCGCTGCCCCGACGGCGCCGGCGGCGAGTGCTTCTTCCAGAAGCACGAAGGTCGCCAT
CTGGGCGCGCATATCAAGGCGATTCCGCTAAAGCAAAAAAGCGGCACCGAGGACTACATCTACGTCGAAGATGCCGCT
GGCCTGCTCGAGCTGGTGCAGATGAACACGCTGGAGCTACATCCCTGGGGTGCGCAGGTGGACGACCCGGAGCATCCG
GATCGCCTGGTGTTCGACCTGGACCCCGGCGACGACGTGTCCTGGCCCGATGTGGTCGCCGCCGCGCGCGACATCCGC
GCCAAGCTGCGCAGCGCAGGGCTGGAAAGCGCGGTGCGCCTGTCCGGCGGCAAGGGCCTGCACGTAGTGGTACCGATC
GTTCCGGAGGCAGGCTGGGAGCAGGCACGCGATTTCTGCGAAGCGTTCGCACAGGCACTGGCAACGCACACCCCGGAC
CGCTACGTGGCGACCATGAGCAAGGCCAAACGCCACGGCGTGATCTTCGTCGACTGGCTGCGCAACGGGCGCGGCAAT
ACCAGCGTGTGTTCGTGGTCGCTACGCGCCCGCGACAAGGCCACTGTCGCCGTGCCGCTGCGCTGGGAAGAACTCGGC
AAGATCAGCGGCCCGGATGCGTTTCCAATGGACAAGGCATTGCAACGTGCCAAGCGTCAACGCGCAGACCCTTGGGAA
TCGGTGCTGGCGTTGCGGCAGTCCTTGCCCACGGGTGACGATCACAACTAAGAGCGGCTAACAAACATACTGCGCGAC
TGCTGCTCGGAATCGGCAAGTACCACTCGTAAACTCCGGTTCTGAGCGCGCCGTCCGCACCCACCTGACGACCGCTCG
CCACGTTTTGTTGGCCGCTCTTAGTCGGAAGCTCAGGTCAAAAGCCTGGTTGGTCGAGGGCGCGGTGCCCTCACCGCT
CGCGGGACACGCCGCAAGTACGTCCATGTAGGCTCGGTGGCGGCATCCATGCCGCCACACGGTCCCGCAATCGGTGAG
GACACCGCACCAGAAAGTTTGCTGGCTGCTTTGTTAAAAACCATGCGCACCGAGCATCTCGATTGGTCCTTGTCCGCC
CACCGGCGCGGGACCTTACGCGGCATGGATGCCGCGTAAGAGCTTACAGGGACGTACTTGCAGCGTGTCCCGCGACGG
TGGGCGGGCAAGGACACTGCAGCCAAACCGCAGATCATCCGCTTTGCCACCGACGCATCCCGCATCCCGAATCCCGTC
AAGGCGAAACCGCACTCTCCCGCGTCACCCTGCTCAACGCATCGCCACTGATCTCGGCAATCGACCGCGTGCCGGTCA
AGGTCATCGCCACCCGCATCTCGCGTTCGATCAGGGTCAGCAGATTCTCCACACCGGCCTGACCACCGGCCGCCAGCG
CGTAGACGAACGCACGCCCCAATAGCACCGCATCGGCGCCCAGCGCCAGCATGCGCACCACATCCAGCCCGCTGCGGA
TGCCCGAATCGGCGAGGATCTTCAGCTCACCCTTGACCGCATCGGCAATCGCCGGCAACGCCCGCGCACTGGACAGCA
CGCCGTCGAGCTGGCGCCCACCATGGTTGGACACCACGATGCCGTCGGCGCCGAAGCGCACCGCATCGCGCGCATCGT
CCGGGTCCAGGATGCCCTTGATCACCATCGGCCCGGTCCAGAATTCGCGGATCCATTCCAGATCCTTCCACGAGATCG
ACGGGTCGAAGTTCGCACCCAGCCAGCCGATGTAATCCGCCAGCCCGGTCGGGCTGCCGCGGTACGCCGAGATGTTGC
CCAGATCGTGCGGCTTACCGAGCAAGCCCACGTCCCAGGCCCAGCGCGGATGCGTCACCGCCTGCAGCATGCGCCGCA
TTGGCGCATTGGGCCCGCTCATGCCCGAGTGCGCATCGCGGTAGCGCGCGCCCGGCGTGGGCATGTCCACGGTGAACA
CCAGCGTGGTCACCCCGGCCGCCTTGGCGCGCTCCAGCGCATTGCGCATGAAGCCACGGTCCTTGAGCACGTAGAGCT
GGAACCACATCGGCCGCTCGATCGCCGGCGCCACCTCTTCGATCGGGCACACCGACACCGTGGACAACGTAAACGGGA
TCCCCCGCGCCGCCGCCGCACGCGCCGCCTGCACCTCGCCACGCCGCGCGTACATGCCGGTCAGCCCCACCGGCGCCA
GCACCACCGGCATCGCCAGCGTCTCGCCGAACAGCTCGGTGCTCAAGCTCAGGTCCGACATATTGCGCAGCACCCGTT
GGCGCAGCGCGATATCGGCCAGATCGGCGACATTGCGCCGCAAGGTGTGCTCGGCGTACGCACCGCCATCGATGTAGT
GAAACAGGAACGGCGGCAAGCGCGCCTGCGCGGCGGCGCGGTAATCGGAAGCGGCGGAAATGATCATCGAAGACGCAC
GGCAGCTGCGGGGTAGCCGCTGAGTGTAAGACCATCGGTGTGGCGGGTGGACCGCGCTACAGCGTGCCTGGCGTAGCA
GCAGGCCGATGCCGGGTGACTGGCGAGATAAACCAATGCGGCACGCTCGGCGTACTGCGCCAGCGGCGCACGCATTGC
GGCTGCGGGCAAAGCGATAACAGGCGCCAGCTCAGTTCGCCGCATCACGGAAAACGGCGCACCGACTCACCCGGTAGC
GGCAAAGTGCCCGTGAAATCCCAGCGGCACCGCATACGGCAACCAGGCCTGTGCGATCGGCCCGGCATCCACGTGGCG
TGCATCCAGCACCATCAGGCCGGTGCGCGCACGGGTGGTGTCCAGCACGGTGCCGACCAGCCAGCCATCGTCTGGGCG
CTCGCTGCCGGGGCGCGGCACGAACACGTGTTCTTCGGCCAGCATGTCCGGCCCGTAACGGTGCACCTGGCGGCGGTC
GCGTTCCAGATCGTAACTGGCCACCGCGTTGAGAAACGGCGATGCGTTCGGCCCGTCGATGCACGGCGCATACAGCCG
CGCGCCGCGCGTGCCGGGCGTGCGCGCATCGAAGGTCGGCAGTTCCAGGTTGTCCACCGCATGCGCCTGCCAGTGCGC
GCGGCCGTTGCGTAGATCCAGGTGCAGGCTGCGCAGCTGCACCGGTGACGGCGTGGCCGCCGGGTCGCCGTGCATCGC
GGCCCGCAATGGCGAGCGCGCCTCCTCCGGGTCGGTGTGGACCAGCGCGCGCACCACGATACGGTTGCGATGTTCGTA
GGCATCGGCGAAGTGATAGGCCACCGCGAAGTCGGCTTCGAACCAGCGCGGTTGGTCCAGCGCATCCTTGGGCACCAC
CGCAATCCGGCACGCGGCGTCGGGGGTGAAGCGCATCTGCTCGAAGAACGGGCCCTCGCCATCCAGCCGGCGGTAGGG
CGCCAGCACGAAGATCAGATGCCGCTGCGTCATCGCAAAGCTGTGCAGGTAGCCCGGCGCGTCGGTCTGCAGCAGTTG
CGCGCTGCGCAGCACCGCATCGGCGCCGATGTGCCAGATCAGCACGCCGGTGGCGCCGATCACACCGATCGAGCCGAA
GTTCCAGGCACTGCCATCGCGGTCGATCAGCGGATGCGCCGAGAACGGCATTGCCGCCAGGTCGTCGCGCCAGGTCAC
CGGGCCGAGCGTGCCCAGGGCATCGGGATCCAGTTCGATCGCCGAGCCGGCTTCCCATAACGCGAACAGGCGCCCATT
GAGCATCGCCACCGAGGTGTTGGCAGTGTTGACGTCGTCGTTGTTGCGCGCCGGCTGCTGGTCCGGCACAGCGGTGCC
GGCAGCGCGGTAGAGGAAGCGACCGGCCTGCTGTTCCTGGGTGAACTTGTGGGTGTCCACCATGCGCGCGTGGTGCTG
CACCTGGCGGCCATCCAGCCGCCAGCGGTGCACCATGCCGTCGCCGTCGAACCAGTGGTCGTAGCGGAAGCCGGCGCG
CTCGGTCCAGGCCGGGCCGTTGCGATACAAGCTGCCGGCCAGACCCTCGGGCAGCGTTCCTTGCAGTGCTGCCGTGGT
GGGGCCGAAGTTTGGGCGGGTGACGCTGCGCCAGCCCAGCAGCCACGGCGTGCGTTGCAACTGCTCATGAAACCGTGC
CGCTTCGGCTGCTTGTGCCGGAAAGCTGCGCAGCGCCCAGCCGCCAAGCGCAGCACTGCCGGTAGCTGTCAGCAAGGA
CTGCAGGAAACGACGGCGATGCATGCACTGCTCCTTGAGGAAACGTGGAAATGTCAGCGCATCTGCACGCTGATACGT
TTGCCGGCAGCGGGCAGATCGAAAACGATCTCGTCAAAGCTGGGCTTGCGCATGCCGGTAGGGTTGTTGCTGAAGCCG
TAGCCTTCCACCGGCATGCCGATCAAATTGGTGTCCAGCTTTCCATTGCTGTTTTCGTCGTGATTGATCATCACTGCG
TAGCGGCCGGGGGCAAGGTTCTTGAACTGGATGTGCGGTGTAGCGCTGGTGATCGGCACCGTTTGCGCCTGCACCGGC
GGCTGTGCGCTCTCCAGCTGCGCAGCCGAGGCGATCACCGCAATGCGCAACTTGCCTTGTTGCGAACGCAGGCCGCTG
ACGCCCACGTCCAGATCGGCGGCCTGGATGCCGGCGCTGCCGAGCAGGCCGACGAGTGCGACAACGACGTAGGTGCGG
GCAAGCATGCAAGTCTCCTGACACGGGTGGGGGATGCGACGCGTTGGGGGCGATGGTACGTAGCGCCTCGACCCGGCG
GCGGTGGTGGCGGTCGCAGATCGCCCCGCGCGTGGCTGCCCATATAGTGCGGCAACACGTCTGCCTGCACGCCACGTG
GGCCGAACCTGTGTGCAAGCAGGCGAAGCACCCCTCATCGCAGGCGCCACACCGCTACCTTCGCAACCCTCACCACAC
CAACGGCAGCAACCGATGGCTCTGCTTCGCATACGCCGGGTACGCTACCGGAAACGCACGCTGCAATGCGGCCTCTTC
GATCCGGATGCGGTGCAGGAAGACCCAGGTCACCGGCACCACGATCGCCGCCACCGACAACGCATTGCCCATGCCCAG
CGCCAGCCCGTAAAAGGCCAGCAGCGCGCCGGTGTAGGAGGGATGGCGTAGCCAGCGATACGGGCCGCTGCGCACCAG
CTGATGATCGGGCTGGATGGTCACATCCACCGTGAACCAGCGTGCCAGCACCTGGATGGCCCACACGCGCAACGCCAG
CCCGCTGCCGATCAAGGCGCAGCCGGCCCACTGCAGCGGCGCGGCCCAGCCCTGCGGCCAATGGGCCAGGCCGCTGTA
GGCCAGCACCACCGCAACGGCCACCGCTGCAGACAGCACCCGCCACAGGTGTTGCAGGGTGCCTTGATCGTGCGCGCC
ACCATCGCTGGCGCGGCGGCGGCGACTGAGCAGCAGTTCATAGCCGCCCCAGATCAGATTGAGCGCAAGAAACAGACT
GGAAGCAGACATGGCGTGACTCCGTGGCGATGGGGTGGGTTGGTCATGCCAGTGTGCGCACGCACCGCATCGACCACA
GGGGCCGCAGGTCATCGATCCCACCTGCCGGAAGTCACTTTCTGCATGCGCACCATTGCCGAGTGGCCGCGCGGCCGT
CAGCATCGCCGCATGAACTCTTCCCTGCGTCATCTTTTGCACCCCCTGCGCCTGGCCGGTGCGTTCACCATTGCCGCG
GTGGCGTTGTCGTTTACGCCCGACACTTCAGCGCAGGGCGCCTGGCGCTGGGGCGTGCTGGCCGGCTTCACCGCGTTG
TTTCTGCTGCACTCCCTGTTGCGGCCGCTGCCCGCGTTGCGCAACGGCGCGCTGCTGCTGCAAGCGGTCCTGGCACTG
CTGCTGGTGTGGATGGAGCCGCATGCAGGCACTGCGCCGGTGCTGCTGGTGTTGCTGGTGGCGCAGGCAGGGATGGCC
TGGCCGCCGTTGCGCGTGCTGCTGTTGGCGCTGGCATTGAACGCGGGCATGTACGCGGTGTTGGTGCAGGCCGGCATC
GATCGCGCGCTGTCCATCGTCAGCATCTACGCCGGCTTTCAGGCCTTCGCCGCGCTCACCGCGCATTACGCGCGCACT
GCCGAGCGTGCCCGCGATGCGCTGGCCTACGTCAATGCCGATCTGCTGGCCACCCGCGCGCTGCTGGCCGACAGCGCG
CGCGATGCCGAGCGCCTGCGCCTGGCGCGCGAGTTGCACGATGTGGCCGGGCACAAACTCACCGCGATGAGCATCCAT
CTGCGCTTGCTACGTGCAGACCCCATGCTGGCGCCGCGCCAGGAGCTGGCGATGCTGGAAGGCCTTGCGCGTGAGTTG
CTTGGTGACATCCGCAGCGTGGTGCAGTCGTTGCGCGACGATGCCGGGCTGGATCTGCACACCGCGCTGCATGCCCTG
GCCGCGCCGTTTCCCAAACCGGTGCTGCAGCTGCAGATCGACCCGGCCGTACGCGTGAGCGACCCGCAAATCGCCGAA
GCCCTGCTGCGGCTGGTACAGGAAGCGCTGACCAATGCCGCACGCCACGGCGAGGCCGACACCGTGCAGGTGTCGCTG
CACACCCATGACGGCCAGCTACACATCGACATCCAGGACGATGGCCACTGCGCCGAGCAGATCCGCGAGGGCAACGGC
ATCGCCGGCATGCGCGAGCGGCTGGCGGCCTTGCATGGCCAGTTGCAACTCGGCCGCGCCGCGCACGGCGGCATGCAG
TTGACCGCGAGGTTGCCGGCATGAGCGCGCGCCGCATCGCATTGGCCGACGACCAGGTGCTGGTCCGCGCCGGCTTGC
GCGCGTTGTTGCAGCAGCAGGGCGTGGAGGTGGTCTGCGAGGCCGACGACGGCCAGGGCCTGCTGGACGCGCTCGTCA
TCAACACGGTGGACGTGGTGCTCAGCGACATCCGCATGCCCGGCCTGGACGGTATCCAGGCGCTGCAGCAATTGCGCG
CCCGCGGCGACCGCACGCCGGTGCTGCTGCTCACCACCTTCGACGACAGCGACCTGCTGCTACGCGCGACCGAGGCCG
GCGCGCAAGGTTTCCTGCTCAAGGACGCCGCCCCGGAAGACCTGCGCGAGGCGATCGAGCGGGTGGCCAACGGCGAGA
CCCTGCTGCAGCCGGTCAGCACCGACCCGGTGCGCGCGCGCTACCAGTTCCGCGACCAGCAGCCCCCGCGCGAGACCT
TCAGCGAGCGCGAGGTGGCGATCCTGCGCCTGCTCGCCGGCGGTTACTCCAACAAGGAGATCGCCCGCACCCTGTTCC
TGGCCGAGGGCACGGTGAAGAATTACGTCTCCACCATCCTGGAAAAGCTCGGCACCCGCGACCGCACGCGCGCGGTGT
TGAAGGCGATCACGTTGCGGGTGATTTGAGGGTTGGGATTGGGAATGGAAATCGGGAATGGGGAATGGGGAATGGGGA
ATGGGGAATGGGGAATGGGGAATGGGGAATGGGGATTGGGGATTGGGGATTAGGGATTAGGGATTAGGGATTAGGGAT
TAGGGATTAGGGATTAGGGAGTCGTAAGAGCGGGGCTGGAGCGGGCGCTGGAAGGGTGAGACTGGCGTCGAAGTCGAG
CCGCAAATCGGGAGCCGGAAGCCCCTCTCCCTTCGGGAGAGGGGTTGGGGTGAGGGTACGGGGCGAAGCCACACTTGG
AACGAGATGACACGAGGCTTCGCCCGTACCCTCATCCGCCCCTGCGGGGCACCTTCTCCCGAGGGGAGAAGGAACAGC
CCTTGGTCAGCGGGCTTGGCGCCCGCCGCCTGCCCCTAGTCCCGGTCCCGGTCCCGGTCCCGGTCCCCCGAGGTTCGC
TCTCGTCGACGGTGGCACTGGCCCATTCATCTCGGCCGAAGGGCGAAGCTCTACTGAGCTGCTACCACCACACGCAAG
AGCCAGCTCGGCGCCCAGACACATCGCCACCTCATTTACATGACGATATCTCGCTAGTGTGCATGACGTTGTTTTACA
AAGAATTTCCCAGCTTCTGCAGAATTGGGCAACAACCGTAAGGTTGCCGTCAGGTCGCACCGGCGGCCAGGCGCGAAG
GTCGTCTGGCGGCCACCAACGCCGCTCGGGGACGCGCCGCGCTCCGGTCTGCCGCGGAGTCCGTCATGCGCCTGGTCC
GATACCTGTTCGTGTTGATCGTCGTGCTGTCCACCAGTGCCTGGACGGCACCTACCCAGCCCGAATTGCCGGGGACCT
GGCCCCGTGCCGCGCTGTTGACCCAACCCGCCACGGCCGAGCGTGACCTGCGAGTGGCCGTGGGTCGCTGTGATCTGG
CAGTGCAGGGACCCGCGGCCGGAGCATGCGATAGCGCGGCCGCCCACGCCGATCAGCGCGGTTGCGCACAGGGCCTGG
CGTGTCGGCAAGGGGCAGGGCGTGGAGCTGGCCGTAACGACCGCGACCGCATGCCCAGCGTGCTGGCAATACGCAGCC
AGATCAACGTGGCTTTCAGCAACCTGTCTGATCGGGGATGACGGCGCGCAGCTGCCGAAGTCGAATGCGACAGTCGGA
ATGCGGCACCGCACTGACAGACGCACCGGCAAGCACCCAACCACGGCGGCGTGACTGCCTGGGCTGAGCGCTTGCCGT
TATCCAGTCCGCTTGCGACCTGGCAGCCGGCGTCGTCGTGGGGCAAGGCCCAACTGCCTGGTCCAGCACGCTGACTGC
CTGGCGGCGAACCGCCAGACAGATGCCGGCGTGGGATTATTGCGGTGAGATTTGCGGATCGTTGCCGACCTGCGGGTC
GCAGCTGAACAAGAGTTTGCGCTTCTCGTCTTCGATGATCACGGTCAAGAAAATCAGCGTCGCCTTGTTATTGCGATT
GACGACCGACACGCTGCGCCCATCGTCGGCGATCTTCGGCTCCTCGAGCTGGTCGTGCGCGTCCGAACTCAGCAGACT
GCGAATGCGAAACTGATAGGGCACGTCTACATCGAAACGGTAGACCAAGGTCACATCTTGTTGCCCCTTGCCTACCAG
CAGCAGGTCCGGCGAGAAGCTGTAGAAATACTCGCCTTTCCCGCTGTTGCCGCCAAAATCCACACGCGCCACGGTGAG
AGTGATGATGATGCTCGCGTTCTCATTCGATTCCGTCATGACTTGTCCTGTTCCTTGAATAGCGGGGCATAGAGGGAG
ACGAATCCCGGGTGGCGGTAGCCCGCGTGATACAGCCATCCGAGCTGTTGCGTAACGGCGCTGCGCTGGCCCAGGTGC
ACCTGCGCGCGAATCCAGGGGTCGAGCAGGTTCTTGTCGCGGCTGTTGGCGATGTCCTTGCCGAGCACCGCCACCGCG
CGTTGCCACGCCGCGCGAGCACCGGCGCCGTTGCCGGCAGCGGCCTGCTGTTCGCCGTGCCAGACCAGCGCCTGGGCC
AGGGCCGAGAGGCCGAGCAGATCGTCGGGCCTGGCGCGATGCAACGCATCCAGCTGCGCAACGATCGGTGCAAGGCTG
TCGGCATTCGTGTCCGAGCGGGCGGTGTGCACCCGCTGCAAGCGCAGCGCGATGATGGCGTCCAGCCATTGCCATTCC
GGCAACGGTTGCGCCTGTTTCAGCACATCGGCCATGGTCTGGCGGGCCCGGTCGAGGTGGCGCTCGGCCAGATCGGGA
TGCCCGTCCAGTGCGGCCATCCAGCCGACCTGTGCGTCGGCGTGCGCCAGATCGCGACGCCAGGCGACATTGTCCGGT
TGCAACGCCACCAGTGCCTGCAGCATGCGCACGCTGTTCTGCGCATCGGTCTGCGCCTGCACCAGATGGCCGCGCGCC
AGTGCCAGGTTGGAGGTGCGGATCAGCGATCCGGCCAGACGCCGCCGCCAGGCATGCGCGTCGGGATCTTGTTCGACC
AGTGCGCCCAGCATGGCGATCTGCTCGCGGTAGCCCTGCTCGGCAGGTGCCAGCAAGCCCTGCATTTCCTGGGTCAGA
CTGAGCCAGGACAAGCTGTCGACAAGTTCGTAACGCAGCGATGCGTTGTCCGGCGTGCGTGCCAGCAGCTGGCGTTTG
AGTGCGATCGAGCGCGCGAAGAAACCGATCGCGGCGTTGGTCTGGCCTTGCTCCTTGGCCAGCGTGCCAAGGTTGTTG
AGTGCGTAGGACAGCTCCAGTTGCCAGCGCGGATCCTGCGGCGCGGTGCGCACCAGCCATTCGCAGGCCGCCAGATAC
TGCGACCAATACCGGTGCGCCAGCGGCAACTGCTTGCCTTTGTAGGCAAGGTCCCCCAGCCAATATGCGGTTTGCCCG
GTTTCGGCCTGCGCCTCCAGCGAGCCGGGCGCACGCACACGTGCCTGCTCGGCCGTGGCAGCGGCACGCGTAAATGCC
GCATGCGCTTCGTCCAATTTGCCCTGATTCATCAGCACTTCGCCGGTGGTGCGCAGGGCGCGTGCGTGGTTGATCAGA
TCGCCAGGCTGCATGCTCGCGTTGGGCAGGTCTTCCAGATAGCGCAGCGCGCGGCTGCCCACGCTGTCGAGCAGTTTG
AGGTTGCCCACGGTGCGCAATTGCTCGGCCAGATCGCCCAGCATGTAGCTCACCAGTTGCTGCGCCTGGTCGCGGCGT
TGTTCGGCCACTTGCTGCGCTTGCCGCGCTTGCCAGCCCAGCAGCATCGAGGCGCTTGCCAGCACCACCAGCAAGGTC
GCCGCCACCGCATACATCCCGCGCCGTTGCCGCTGCGAGCGCTCGCAGGCATGCAGGAACGCGTGATCCACCGCGCCC
AACTCCTGCGGCATGCGCCGCGCCGCTTCGCGCGCTTCGCTCAAGGGGCGCCCGCTGTTGAGCAGATGATCGGTGCGC
CGGCCTTCGGCGGCCCAGCGCTGTGCGGCCAGTTGCAGGCGTTTGTGGGCCTGCAGCAGGCGGCGGTTTTCATGGATC
CACTCGGCCGCGCGCGGCCATTGCCGCAGCAAGGCTTCATGCGCAACCGCAAACCCCGGCTCGCCTGCGACCAATTCG
CTGACGAACAATCGCGCATGCACGAAGGCATCCACCAACACGCGTGCAGCGCTGTTCTGGGGCAATGCCGACCACAAC
GCACGCCGCGCGGTCACCGCATCGCTGTCGGGATGGATCACGCTCAGCAACGTCAGCACCTCGCCGAGCGCGGCCTGC
GCGGTGGGCGGCAAGGCACGAAATGTGTGTTCGGCATGGTGTGCCAACGCGCCTTCCAGCCCGCCCAGTGCGCGGTAG
GCCGCAAAGGTCAGCAGGCCATCGTCGCTGCGTTGTGCGTGCAGTGCATGCAACAAGTGCTGCAGCAACGGCAAGGCA
TCGGGCTGGCGCGCGGTGGCGTCGCGCAGTACATCATCCAGGCGGCTGGCGCTGTCGCGGTCTTCTTCGAAGCGCAGC
CCGGCCATCGCTGCAGGCACCCGAATGATTTGGCCGATCTCGCCATCGCGCGGCGGCAGCAGATCCACATGCCCGTCG
CCACGTTTGAGCTCCACGATCTGCGGCAAGGCATCGATCAGGCGCGGATAGAAATCGCTGCGGGTGAGCATCAGTACC
GCCACCTGCGCGCTGCTGCACAGCGATTGCAATGCGGCAGCCAATGCGGCGCGGTCGGCATCGGTGATACCGGGGGTG
GCCACCATCGCTTCGGCATGGTCGATCACCAACAGCAGATGGCGTTGGGTCTGCAGGCTGTCGCGCGCCGGGGCGCTC
TGGCGCATTGCCTCGCCAATGGCCGCATGCAGTGGTGCCGGGCGTTGCAACCAATCGGGCAGCAGCGCCGTCTGCGCC
GGCGAAAATACCGCGCGCCCGTTCGGTGCCCAGTCGCCGAGTGCGCGCGCCAGCGTGTCCAGCACATCGCCGCCATGG
CACTGCGCCAGGTTGCAATAGGCCACCGCCACCGCTTCCAGGCCATCCAGGCCGCCGGGCTGCGACAACAACGGCACC
ACGCCGGCGCGCAGCAGGGATGTCTTGCCGCAACCGCTGGCACCGCTCACCAGCACCAGCCCGCGTTGGCTGTGCAAC
TGCGCGCGCATCGCGCTCAATACCTGCGCAATGGCGTGGCTACGGCCGAAAAACACCTCGGCATGCGCGGGAGCGAAC
GCCTGCAACCCCACGTAGGGATTGCCGTGCTCCCACGCCCGCGCGCCAATCACGACGCCGCGATAATCCTCGGGAAAC
ACCACTTTGGGCAGCAGCCGGTAACCGCGCTTGCGGATGGTTTCGATGTAGCGCGGTTGGCGGCTGTCGTCGCCGAGT
TTGCGGCGCAGCTGGGCGATGGTCTTGTGTACCGGGTTGTCGCCGTAAAAGCTGCCGTGCCACACCTCGATCAACAAC
TGCTCGGCGCTGATGACCTCGCCTGCGCGCTCGGCCAGCGCGATCAGCACTTCCATCATGCGCGGTTCCAGCGTGATG
GTCTGGCCGTCATCGATCAGCGCCAGCCGTTCCGGCTCGACCAGCAATGGCCCAAGCCGAAACCGTGGGACGGAGCTC
AGCTGCGTGACGCGCTCGCTTCGAAGAGACATCGCTCGGATACCGGTCGCACAGCTGGAAGGGACCTCGACGATCGCC
AACAGGCGCAGCCAGGCACGGCACGGCAGGCGCAAAAAATAGCACAGGCGGCCCGGCAGGAAATCGATGGTGATCGCT
GTTCGTTCGCGCCTGTGCGCTGAAGATGCATGCGTTGCACGCCACACCGTGTGGCGATACCGGCGTCTTCACGCGCAT
CCATACAGCAGCGTGTGTTGCGCATCAGGCTGTTTCGCGCGCAGCCCACCGATTAAGATGCCGCCAGCATCTTGCTGA
CGAGGAGTACACGTTGATCATCCATCCCAAAGTGCGCGGCTTCATCTGCACCACCACGCATCCGCTTGGCTGCGAGCG
CAATGTGCTCGAGCAGATCGCCGCCACGCGCGCGCGCGGCGTGCGTCGCGACGGCCCGAAGAAGGTGCTGGTGATCGG
CGCGTCCAGCGGCTACGGCCTGGCTTCGCGCATCACCTCTGCCTTCGGATTCGGCGCCGACACGCTGGGCGTGTTCTT
CGAAAAGCCCGGCACAGCCACCAAGGCCGGTACCGCCGGCTGGTACAACTCGGCTGCGTTCGACAAGCATGCCAAGGC
CGCGGGTCTGTACAGCAAGTCGATCAATGGCGATGCGTTCTCCGATGCGGCGCGTGCGCAGGTGATCGAGCTGATCAA
GAGCGAGATGGGCGGCCAGGTCGACCTGGTGGTGTATTCGCTGGCCTCGCCGGTGCGCAAGTTGCCGGGCACTGGCGA
AGTGAAGCGCTCGGCGCTCAAGCCGATCGGCCAGACCTACACCGCCACCGCCATCGACACCAACAAGGACACCATCAT
CCAGGCCTCGATCGAGCCGGCGACAGAGCAGGAGATCGAAGACACCATCACCGTGATGGGCGGGCAGGATTGGGAATT
GTGGATCGACGCGCTGGAAGGTGCCGGCGTGCTCGCCGATGGCGCGCGCAGCGTGGCCTTCAGCTATATCGGCACCGA
GATTACCTGGCCGATCTACTGGCACGGCGCGCTGGGCAAGGCCAAGGTGGATCTGGACCACACCGCGCAGCGTTTGAA
TGCGCGCCTGGGCAAGCACGGCGGCAGCGCCAATGTGGCGGTGCTCAAGTCGGTGGTGACCCAGGCCAGTGCGGCCAT
TCCGGTGATGCCGCTGTATATCTCCATGGTCTACAAGATCATGAAGGAAAAGGGCCTGCACGAAGGCACCATCGACCA
GCTGGACCGCCTGTTCCGCGAGCGCCTGTACCGCGAAGACGGCCAGCCTGCCGAGGTGGACGACGAAAACCGCTTGCG
CCTGGACGACTGGGAACTGCGCGACGACGTGCAGGACGCCTGCAAGGCGCTATGGCCGCAGGTCACCACCGAGAACCT
GTTCGCCCTCACCGATTACGCCGGCTACAAGCACGAGTTCCTCAAGCTGTTCGGCTTCGAGCGTGACGATGTGGATTA
CGACGCCGAGGTGGAGACGGACGTGAGGTTCGATTGCATCGAGTTGGGCTGAGAATCGGGAATCGGGAGTGGGGAATC
GGAAAAGCCGTGGCGGCTTGGCACGCTGGTTGTGCAGTACGCAGTGCTTTGACTGTTTCCGACTCCCGACTCCATCCC
AATGCCAAATCCCGGCGCTAAAGGTCGAGACGCCGCTATGAATCGCAGGCTTTCATGTCGATCACTGGTTCGGCAGGG
ACGTGGCTTGATTGTTGAACCACATCCACACTGCATGGAGCGCACGAGGTCATGGACAAACTGATCGCTATCCTGGTG
CTGGCCATCCTGGTCAGCGTGACCTGTGCCGTGCTGCTGCGCTTCGTCAAGCTGCACTGGTCACTCAAGGCAATCTGC
AATTTTGTGATCACCACGGCCATCGTCTGTGCCGTGGTCATGCAGGACGGCTCGGCGCCGGACTGGCAGTTCGCACTG
ATGCTCACGCTGTTCTTCAGCGTACCGGCCTCGCTGTGCGTGGTCCTGCTGAGCGCAGCGCTGAAGTGGATCATCAAC
AAACGCCGCGCACCTGCGCCCGCCTGAAACGCGTGAGTGCAGCGAGCAACACGTAGCAAGCATCTACTCGCCGCCCGC
GATCGCGCATCACATCGCACAATCGCGCGTCAGCTCCGAGCGCACCGCGCGCTGTTAGCAACAAACCTGGCTAAAGCG
CTGAAAGCCAGCGCTCTTGAATGCTCTTACGATTCCCCAATCCCGATTCCCCAATCCCAGCTTTTCACCGCCTCACAT
CAAACCGCGCATCGCCCACACAGGCCTGCACATCGGCCACCGACAGCGGATTGAAATCGCCGGGAATCGAGTGCTTCA
AACACCCCGCCGCCAGGCCGAAGCGCACCGTGTCCTCCAGCGACCAGCCCTCGATCAAGCCGTGCAGCACGCCGGCCG
CGAAGGCATCGCCGCCGCCGATGCGGTCGATGATCGGGGTCAGTTCCTCGCTCGGCGCGCGTGCCACCTCGCCACCGC
GTGGCACCAGCATCGCGCCCAGGCTGTGGTGGTCCACGTTGTGCGCCACGCGCTGCGTGCAGGCCATCAACTGCAGTC
GCGGGAACGCCGCGAAGGCCTGCTGCGCGGCCGCTTCCACGCGCGCTTCCAGCGTGTCCTGCGGGAACTCGCCACCGA
GCACCACACCGATATCGCGGTAGTCGGCAAACACCACATCCGCACAGTCGAACAGCTGGTGCAGGATGCTGCGCGCAT
CGCCCTGCCAGCGCTGCCATAGCTTGGGCCGGTAGTTACCGTCGAATGAGACCTTGACCCCGGCCGCACGTGCGGCGC
GTGCGGCCGCCAGCGTGGCCTGCGCCACATCGGCGCCCAGCGCCGGGCTGACCCCGGACAGATGCAGCCACTGCACGC
CCTCAAGCAGACGCGGCCAGTCGTAGGCATCGGCCGGCGCCAGCGCAAACGCCGAATCGGCACGGTCGTAGACCACTT
CGCTGGGGCGATGGATCGCACCGGTGGTCAAAAAGTACAGACCCATGCGTCCATCCACCTGCCGCACATGGCGCGTGT
CCACGTCGTGCCGCCGTAGTTCGCCCAGCACTGCCGCACCCAGCGGGTTGTCCGCCACCGTGCTGACCATGGCCACCT
CGTGGCCGAAATGCGCCAGCGATACGCCAACGTTGGCCTCCGCCCCACCGCAATGCACATCCAGCCGAGGCTGCTGCA
GCAGCAGCTCGTGACCAGGCGCCCCCAGGCGCAACAACAACTCTCCAAAGCACAGGATGCGGGCACGACTCATGCGGC
AATTACCTCGTCTGTGTGGTGCGTCACGGGGTGGGGAGACCGGGACGCGTCAGGATGACCATCGGTGTCATTCTAGCC
GTCGTGATAGACGACCAATCACAAGAATAATGCGACGTGCAGGGGCTGGTTGCACCCCTTTTGTGCAAATTAGGTGAG
GTTTTCTGCTGCGCTGCAAGATGTTGAACGGCGATTCAGCTGGTAACGTCGTTTTGACCAGCGGTGTCATTACCGCCC
ACACCCCCGCTATTTCACGTTGTTCATGGACCCTTGGGAGGGGAGGACATGCAATTTCGGACCACCAACCGGAAGACA
CCGGTTACCTTGCTTGCACTGTCGATCGGCCTTGCGCTGAGCGGCCATGCGGCTGCACAGGACGCCGCCCAGGTACCC
ACCGAGCCAACGGTCGACCTCGACGCCGTCACCGTCACCGGCTATCGCGCCTCGGTAGAAAAGGCCCTGGACATCAAG
CGCGGCGAAGCCGGCGTGGTCGATGCCATTGTCGCTGAGGACATTGGTAAGTTCCCCGACCTCAACCTGGCCGAATCG
CTGCAGCGCATCCCCGGCGTGGTGATCACCCGCGATGCCGGCGAAGGCCGCAATATCTCCGTGCGCGGCTTAGGCCCT
GACTTCACCCGCGTGCGCGTCAACGGCATGGAAGCGCTCACCACGGTGGGCGGTTCGGACCAGTCCGGCGGCTCCAAC
CGCGGCCGCGGCTTCGACTTCAACGTGTTCGCCTCGGACCTGTTCACCCAGTTGATCGTGCGCAAGACCGCGCAGGCC
GATGTGGAAGAAGGCTCGCTGGGCGCCACTGTCGACCTGCGTACCGCACGCCCGTTTGATTACGAAGGCCTCACCATC
GCCGCCAGCGGCCAGGCCGCCTACAACGCGATGTCCGAGAAGGCCAACCCGCGCGTAGCCGGCCTGATCTCCAACACC
TGGGCCGACAACACCTTCGGCGCGCTGGTGTCGGTGGCCTACACCGAGCGCGAGCTGCTGGAAGAAGGCAGCAACAGC
GGTCGCTGGGCCAATGGCCCGAGCAACGGCAACTTCGCCGCCAGCCCGGCGTTCCCGCAGGCGCGCGACGCCAACGTG
TTCCATCCGCGCTTCCCGCGCTACACCTTGATGGAGCACAAGCAGGAGCGCATCGGCGTGACCAGCTCGCTGCAATGG
GCGCCGAGCGATTCCACCGAGTTCTCGCTGGACGGTCTGTATTCCAAGATCGACGCCAAGCGCAGCGAAAACTATATC
GAGGCGATCTCCTTCAGCCGTGGCGCAGCGCAGGGCGGCAAGCCGCAGACCATCGTCAACGACGGCTTCATCGACCCG
GCCACCGGTGCGATGCTGTACGGCAACTTCGACAACGTCGACGTGCGCTCGGAAAACCGTTACGACGAATGGAACACC
GTCTTCAAGCAGCTGTCGTTGACCGGCGAGCATCGCTTCAGCGACGTGTTCAAGATCAGCGGCATGGTCGGCACCTCG
AGCTCCAAGCACGAGAACCCGATCCAGACCACGGTGATCATGGACAAGCTCAATGTCGATGGCTATTCGTACGATTAC
CGCGGCAACAGCCGCAAGCCGGTGTTCAATTACGGCATCGACCCCACCGACCCCAATGGCTGGACCCTGGCCGAACTG
CGCCTGCGTCCGCAACAGGTGCAAAACGACTTCGATACCGGCAGCCTGGATTTCGATTGGAGCGTGAGCCCCGGTTTC
CGCTTGAAGGGTGGCGTGCTGGCCAAGAACTACACCTTCGCCACCAAGGAATTCCGCCGCGCTTCCGAAGTGGCGGTG
CCCACCTTCGCCGATGGCACCCGCATCGTGCCGGCCGACCTGACCCAGCAAACCGGATTGAGCGCCATCAAGGGCTCG
CCCAACACCTGGGTGGTGCCGAATCTGGATGCGGTGGCCGATGCGCTAGGCATCTATAGCGGCACCGGCACCTTCGCC
CTGGCCGAGCGTGCGGTGAACACCCGCAGCGTCACCGAGCAGGATCGCGGTGCGTATCTGCAGGGCGATTTCTCCTTC
GATATCGGCGCGATTCCGTTCTCCGGCAATCTGGGCGTGCGCTATGTGCGCACCAAGCAGGAGTCCACCGGCTTTGCC
ACCGTCGGCTCCGCACTCGTGCAGACCACCGCCGAGCGCGAATACAACAACACGCTGCCATCGATGAACCTGGTGGCC
GAAGTCAGCCCGGATTTCCTGGTGCGCTTCGGTGCGGCCAAGGTGATGTCGCGTCCTGGTCTGGGTAGCCTGACGCCC
GGTGTAACGGTCAACGTCAGCGGCGGTGCGCGCACCGTCAGTGGCGGCAATCCGAATCTGGAACCGATTCTCGCCGAC
ACCTACGACCTGGGCTTCGAGTGGTATTTCCAGGAAGGCGCATTGCTGGGCCTTGGGCTGTTCTACAAGGACATCGAA
AGCTTCGTGCAGACCGCACGCGAGGTGCGTCCGTATTCCTCCAGCGGCCTGCCGGTGAGCCTGCTCGACGGTACCGGC
GCCGGCGTCAACGACGACTTCGTCTTCAGCGTGCCGCTCAATACGCCCGGTGGCGATCTCAAGGGTCTGGAAGCCAAT
TACACCCAGCCTTTCAGCTGGTTGCCGGGCGTCTGGAGCAATCTGGGTATCCAGCTCAACTACACCTACGTCGATTCG
CAGATCCAGTATCTGACCACCAGCGGCGCGGCGTCGCTGGAAACCGATCTCACCGGTCTGTCGAAGAATGCGTACAAC
GCCACGCTGTTCTACGAAGGCGAAAAGTTCGCCGGGCGCGTGTCGGCCACGCATCGCGACGACTATCTGACCCAGGTG
CCGGCAACCGAAACCGGCTTCGACGTGCACGGCATGAAGGCCACCACGATGATCGACGCCTCGCTGCGCTACAAGTTC
GACGACAAGATCGAGCTGAGCCTGGAAGGCATCAATCTGACCAACGAAGTGGCAGACGAGTGGGTCGGTGCGGCCGCG
CAGTTGCCGCTGCAATACAGCGAAACCGGCCGGCAGTTCCTGCTGGGCGTGCGCTACAAGTTCTAACCGCTGTCCGCC
CGCTGCGCACGCGCGCAGCGGGCCCTTATTCCAACGCTTGATCGCCTTGTATGCGGTGCACTGGTGCACGCATGCAAC
GCGGTGGGCGTGATGTTTGAAAGCCTCCAGCAACGCTGTAGTGCGCGGTTGCGCAGCAGGGGTGTTGGTCGCTCATTG
CGACGCCAGGGCCTTGGGGGCTGAGCGCGTCATTGCAGCCAGTGCCAGGGAGAGAGCCGCCTCATGCAAGCCCGTTCG
TGTCGTCCTGCCTCTGCGGCAGGCGCCTGCCTGTCCGCCGCGCGTCTGTCGGTGGCCATCGTCCTGGCCTTGCACGGT
GCCGGCGCTGCCGCGCAAACCGTCGGCCCGCCGACCACGCCAACCGATGCGGTGGATCTGGACCGCGTGCAGGTCAAG
GCCACCTACCGCGAAAGCCTGCAGCAATCGCTCGATGCCAAGCGCTACAGCGTGGAGCAGGTGGATGCGATCTATGCC
GAAGACATCGGCAAGTTTCCCGATCTGAATCTGGCCGAATCGATGCAGCGCATCGCCGGCGTCTCCATCGACCGCGAA
GGCGGCGAGGGCAAGCAGATCTCCGTGCGCGGCCTGGGCTCGGATTTCACCCGCGTGCGCATCAACGGGCTGGAAGCA
TTGGCCACCGCCGGCAGCGGCAGCGATGGCGTCAACCGCAGCCGCGGCTTCGACTTCAACACCTTTGCCTCCGAACTC
TTCAGCCGCGTCACCATCAGCAAGACCCAATCGGCGCAGATGGACGAAGGCTCGCTAGGTGCAACCGTCGATCTGCGC
GGCTCGCGCCCGTTCGACTTCGACGGCTTCGAAGCGGCCGCCTCCACGCAATACGGCTACAACGATCTCTCGCGCGAA
AAAGACCCGCGTTTTTCCGGCCTGATCAGCAACATCTGGGCCGATGGCCGTGTGGGCGCCTTGATGTCGGTGTCCTAC
AGCGAGCGCCACCTGCGCGAGGAAGGCTACAACCCGGTGCGCTGGGAGCACGGCAACTACCGCAACTCCAACCAGAGC
ACCGCCACCAACAACGGCACCTACGGCTTCTGCTCGCCAGTGGGCTACAACCCGCAGACCCCGCGCAACCCGCTCGCC
AACGAAACCCCGGCCGGCGTCGGCTCGCAGGCCAACCAGGACCGCAACAACGGCTGGGGCAGCTATGGCATCAGCGCC
GCCAATTGCGGCACCGGCATCGCGCGCCCGGCCAACACGCCGGAGAACATCCAGGCCTACGAAACCGCCACCGACGCC
TGGATTCCGCGCTACCCGCGCTATATCCGCACCGACCACGAGATCAAACGTCTCGGCGTCACCGGCGCGCTGCAATTC
AAGGTCAGCGACGACACCCTGCTGAACTTCGACATGCTGTATTCCAAGCTGGACAAGGACCAGCGCGAAGACTCGGTC
GGCGCCAACCTGCACCGCACCGCCAACTTCGGTGGCAAGACCCAGATCGCCGTGCGCGAGGCGCAAGTGGACGACCAG
AACCGCCTCACCTACGGCGTGTTCGACAACGTCGATTTCCGCACCGAATCCAGCAACATCGAAGAATCCACCGAGTTC
AAGCAATTCAGCCTGGACCTGCAGCACCGTTTCAACGACCAGGTGCGCGTCAATGCATTGGTCGGCCACTCGACCTCG
GACTACGAGCGCCCCGAGTTTTCGATGGTGAGTTTCGACAACACCAATCTCGACGGTTTTGTGCTCGACCGGCGCAAC
GGTGGCGACTACCCCAGCATGAGTTTCCCGTTCGATGCGGGTAACCCCAACAACTGGCAGTGGTTGGGCTACGGCGCG
GTGCCGGTCAACAGCAACGGCACCGCGCGCGGCACCAACATCAGCGAGGTGCGGCTCAACCCGCAGTCGGTGAACAAC
ACCTTCGACACCGCCAAGGTGGATCTGGAATTCAACATCAGCCCCACCTTCACCTTCCGCACCGGGCTGGCCTACAAG
AACTACGACATGGACACGTCGGAGTCGCGCAACATCTCCTACGGGCGATTGGCGCAGGCGTTGCCGGCTGGTGTGGGC
GTCAATGAGCTGAGCACCAACCTGGATGGCTTCGGCCGCAGCTTGAACGGCAGCTTCCCCACCACCTGGGTGATTCCG
GATTTCCAGAAAGTCGCCGACCTGCTCAACATCAATTGCAACTGCGACACCGGCGTGCCCGGTGGCGACTACAGGTTG
GCCGATGTCGGCCATTTCGGCTCGTCCAACAACAATTTCGCCGTCAACGAAAAGAGCCTGGGCACCTACCTGCAGCTC
GATTTCAACACGGATCTCTGGGGCCGCGCGCTGCGCGGCAACCTGGGCGTGCGCTATGTGCAGACACAGATCGCCGCC
AGTGGTTATGCGCCGTGTACGGCCACTGCGGCCGGTGCGATTTCGCCTGCGTGTGAGTCGTTCTTCGGCGTGGCCAGT
GCCACCGCCGCAGCCGGCGAGCGCCTGCTGGTGCCCACCACGGTCAACCACAATTACCGCGACATCCTGCCCTCGTTG
AATCTCTCGTGGGATGTCAGCGAGGAGGTGGTGCTGCGCTTCGGTGCGGCCAAGACCATGGCGCGCCCCACGCTGGCG
TATCTGTCGCCCAGCGTCAGCGGCGGGCCCACCCAGTTCTTCGACGACGGGCGGTTTTTCTCGATCAACCTGGGCAAT
CCCAAGCTCGACCCGTTCCGCTCCACCAACTACGACCTCAGCGCCGAGTGGTATTTCCGCGAAGGCTCGCTGTTGTCG
GCGGCGGTGTTCTACAAGGACATCGACAGCTACGTGCAACGCACCCGCGTGCTCAGCACCTGGGAGGCGATGGGCTAC
GCGCTGGATCTGCTGCCCGCAGGCTTTACCCCGGACACCATCTTCAATGTGCAGAGCTACTTCAACACGCCCGGCGGC
CCGCTCAAGGGCTTCGAGCTGACCTACCAGCAGGCCTTCGACTTTCTGCCGGGTTTCTGGCGCAACTTCGGCATCCAG
CTCAACTACACCCAGGTCGATTCCAAGATCAATTACCTGTTCAGTACCGCAGGCAGCAGCAACACCAGCATCACCACC
ACCGCCACCGAGCGCGACCTGCTCAACCTCTCGCCGCAGTCCTACAACGCCACCGTCTATTACGACGACGGCCGCTTC
AGTGCGCGCGTGTCCACCAGTTACCGCGACGGCTACATCAACAACATCCTCGCCCAGGAGGACGTCTACGACCTCGAT
GGCAGGCGCCTGGTCACGGCCGACGTGACCGGCAAATACAGCGTGGAAAACGTGGATTTCAACATGTCCTACAAGCTC
AACGACCACCTGTCGCTGACGTTTGAGGCCATCAACCTGCTCGACACCCCCGACCGCCGCTACGTCGATTCCACGCTG
GAACTGCCCGACAAGTACACCGTCACCGGGCGCCAGTACTACATCGGCGCGCGCTACAAGTTCTGACAGGAGCAACGC
ATGCAAGCGCATCGCAGGATCGTGTTACGCACCCTCGTCGCCACCGCATTGCTGGCCGGGCTGTCGCTCGGCAGCACC
GCCGCCATCGCCGCCGACCCGGTCTACACCGTGGCCAAGCAGGGCAGCGCCGGCTACCGCATCGTGCAGGCGGCCATC
GACGCCGCCGTGCAGGGCGGCAAGCGCGCGCAGATCAACATCGGCGCCGGCACCTACCAGGAGCTGATCGTGGTGCCG
TCCAACGCACCGGCGCTCAAGCTCACCGGCGCCGGCCCCACCCAGACCATCATCACTTACGACAACTACGCCTCACGC
ATCAATCCGGCCACCGGCACCGAGTACGGCACCTCCGGCTCGTCCAGCGTCATCATCGCCGGCAACGACTTCACTGCC
GAGCAATTGAGCTTCGGTAATCACGCAGGCCCGGTCGGGCAGGCGGTGGCGGTGCGTGTGGATGGCGACCGCGCTGCG
TTCCGCGATGTGCGCTTCCTCGGCTACCAGGACACGCTGTACCTGCGCGGCGCCAAGCTGTCGTATTTCCTCGACTGC
TATGTCGAAGGCACGGTGGACTTCGTGTTCGGCGCCGGCACCGCGCTGTTCGAAAACGTGCAACTGCACTCGCTGGGC
GATGGCTATCTCACCGCCGCCTCCACCCGGCAGGAAAGCGCGCGCGGCTTCGTATTCCGCAATGCCCGCGTCACCGCT
GCCAGCGGTGTCTCGCGCGTGCACCTGGGGCGGCCGTGGCGGCCGTATGCCAGCGTCAGCTTCATCAGCAGCCAGCTC
GGCGCGCATGTGCCGGCGGAAGGCTGGAACAACTGGGGCAACACCGCCAACGAGGCCACCGCACGCTACAGCGAATAC
CAGAGCAGCGGCAACGGCGCCAACCCGTCGCGCCGCGTGAAGTGGTCGCGCCAACTCACCGCTGCGCAGGCCGCCGCG
CTGGACCGCAACACCATCCTGGGCAGCTGGAGGCCGTTCTGATGATCCGCTTATCGACAATTGCATTCACCACCGCGT
TGCTGCTGGCACCGCTGTCGGCCATGGCCGACAAGATCGCCGACAACATGTTGCTGCTGCAGACCGCCTCCGGCGGTT
GGTCCAAGCAATACAAGGGCGTCGCCGTCGACTACAACCGCACCTTTATCGCTGCCGAAATCGCCGAGCTGCAGCAAC
CCGAGCGCAAGGACGACGCCACCATCGACAACAAGGCGACCACGTACGAAATTACGTACCTGTCCACCGCCTTCAAGA
ACGAAAAGAACGCCAAGTACATCGCCGCCGCACGCCGTGGCGTGGACTACCTGCTCAAGGCGCAATACGCCAATGGCG
GCTGGCCGCAGTTCTATCCGGACCTGTCGTCCTATCACCATCAGCTCACCTACAACGACGATGCGATGGTGCGCGTGC
TCAACCTGCTGCAGGACATCGGCGAGGGCAAGGGCGACACCGGCGCGCAACTGCGCAGCAGCCACGGCGCACGCGCAG
TGCAGGCGGTGGCCAAGGGCCTGAAATGCGTGCTCGCCACCCAGGTCAAGATCGGCGGCACGCTCACCGTGTGGGGCG
CGCAGTACGACGAGGTCACGCTCAAGCCGGCCAGGGCGCGCGCGTATGAACTGGCCTCGTTGTCGTCCAGCGAGTCGG
TGAGCATCGTGCGGTTTCTGATGCGCCAGCCCAACCCCTCGGCCAAGATCAAGACTGCGGTGCAAGCGGCCGGTGTCT
GGTTCGACACCCATCGCATGCGCGATCTGGCTACCAAGAAAATCGACGACCCCACCCAGGAAACCGGCAAGGACGTGA
TCCTGGTGGCGCAACCCGGTGCATCGCTATGGGCACGCTTCTACGACCTGCAGAATCAACGCCCCTTGTATGCCAACC
GCGACGGCAAGGCCTTGACCGACTACATGCAGGTGCCCAACGAACGCCGCGTGGGCTATGCCTGGCATGGCACCTGGC
CGGACAAGTTGTTGAAGGATGAGATCCCCAAGTGGAAGGCCGCAAACGGGCTGTAGTGGACGCAGCCATCGCACCACC
GCACGCGGCGCATGCTGGCGCGCGCAGCACGCAGGCACGGCATGTACTCTCGTACGTGCCGGCCCGCTTGCTCGCCGC
CCACCGTGCACCGCGTGCCGCGTTGCGGTGGCACGTTGCAATGTCTGTCGCCCATGCGGTGCGGCAGTGGTTTTGAAA
CAGACGAGGTGCGTGTGCTGAAGGTTTGGATGGGTTTGTTGTGTCTGATCGCGCTGCCGGTGAGCGCGGCCACCCCCA
CGGCCCCGGAGTTGTTGTTCCGGGTCTCGGCCGATCGCAGCCTGGAGGCCGATGTGGCCCGCGGCGATCGCGTGCCCA
ACTTCCGCGACAAGATCGCCCTGGTGCCCACCGGCAAACGCGGCAACGCCATCGAGTGGGCCGACGACGGCGTGCTGT
CGTGGAATGCGCCTGGCAACCTCTACACCCAGCGCGGCACGCTGAGCTTCTTCTGGCGTGCGCGTTATCCCGTTGGCG
AAGCGCCATTTGTGATCTTCCGCGTCGGCTATGCCGACCACACCAGCTGGGACATGGCCTGGCTGCGCATCGACTGGA
ACGGCCACGGCTTCGATGCCTTCGTCACCGACGCCAACCTCGCGCGCACCCGCGTCTCCTTCAAGCTGGATAAAAATC
CCGCCGCCAGCGACTGGACCCATATCGCATTCGCCTGGGACGAAACCCGCGGCGTGCGCCTGTACGTGGACGGCAAGG
AGGCCGCACGCGTGGACTGCGGCCAACCGTGCGCCAACGGCGGCGCGCTCGACTTCGACGCCGCACTGGACCAGTTCG
GCCTGGCCGGCCGCGTGATGTCGCCGCACCAGGTGCAGAGCCGCTACAACTTCCTGCGCGGCAGCGACTTCGACGAAC
TCCGCATCTACGACCGCATGCTCGATACCAATGGCGCTGCCGCACTGGCGCGCCTGCAAGAGCCCACCACCGCTGAAG
CACCCACAAGCGACGCGCAACACGCCGCCTTCCTGCACCGCTTTGGCTGGGACAACGGCCACGCACCGCCGCTGCTGA
GCGCACCCATCACCCGTATCCGCAAGGTGGAATTCGCAGACGCACGCGACCTCAAGCAATGGATGTGGAAGGCCACCG
ACGGCATCGCCGAGACCACCTGGCCCGGCGTCTACAACCGCTCGCGCCTGCCGGGGCGCGACGACTACTTCCAGCTGC
CGGACTGGAACACCTACGTCGAAGGCGGCAAGGCGCTGGACCTCACCCTGCCGGACGAGCCGGTCAACCGCATCGAGC
TGCGCGGCGCCGCCTATGGCCAGGCCAGCTACGCCGCGCCCAACGCACAGGCGCAGCCGCTGTTCGCGCGCAGCCAGG
GCGTGGTGCGCAGCGTGGACCAGTTCCCCGAGCGCCGCGGCGGCACGCTGCGCTTTGCCAACACCGCGCAGGAAACCC
CCATCCAGGAAATCTGGGCCTACAACGTGCAGCCGGGCGAGGTACCCAAAGGCAGCGCCCAACTTAGCTACACCGTGC
GCAGCGACATCCAGCCCGACTACGACAACCTCGCGCCCTTGCGCGATGTCATCGCCGGCCGCTACCCGCCAGGCGAGC
GCCAGACCGTGGTTGCGCTGCCCACCAAGGCACCCGCACGCAAGCGCCCCAGCGACAAGACCGCCACCAGCGCGCAGC
AACCCATCGTGCACATCCTGGTGCCGTCCAGCCTGGGCAACCCGCCGCCGGACCAGGCGCTGATGCGCAGCTGGTCCT
ACGGCTGGGAGAACATGCACGACGGCCTGGACGGCATCGCCATCACCCTGCCGGCGCTCAACCTGCCGGCCACCCATA
ACGGCCGCATCCCGCTCAACATCCGCATCAAGGACCCCATCTGGCCCGCGCGCGACATGATCGACGTCTCGGTCGCGG
TTACCCCCGGCCAGGCCCGCACCCTGTGGCTGGACCTGCGCGACAGAATCCTCAGCAACGACAGCCTGATGCTCAGCA
TCGCCGCCGCCGCGCCCGGCTTTAACGCCAACGCGCTCGACGGCACCCACCTGCAACTGGTGTTCAAGCCGCGCGCCG
AGGCCCTCAAAGAGCACGTGGCCGACCGCTTCAACCAGGTCAAGGACAACTGGGGCTTTCTGGTGGAAGAGCACACCA
CCTCCAAGCGCCAGCTGCTCTACAAGCGCCTGGACGCCGACATCACCGACCTACTGCGCGTAGACCCGGACAACGCCC
TCGGCCGCCAGTACTGGAACGACATCAGCTACGCCAACCAGGGCGAGTTGCCTGTCGATCTGCCCGCCGTGCCCAAGG
GCGTGCCCGCCTGGGCGTTCTGGCAGCTGCAAGACCTCAGCGCCACCCGCCGCTACATCCGCTGGTGGATCGAGCAGC
GCCAGGTGGCCTACGGCGATTTCGGCGGCGGCATTTCCGACGATTCGGACCTGGTGCAGCAGTGGCCCGGCGTCGCCC
TGATGGGCGTGGACCCGGACATGCTCAATGCCTCCATGCTGGCGCTGTCCGATGCCAACTACCGCAACGGCATGTTCA
CCAACGGCCTGTCCACCATCGAAACCGACGAGCTGCATTCCTACGAGGAGGGCATCAACCTCAACAGCGCCCTGCTGT
ACCTCAACTGGGGCGACCCACGCACCGTCGAGCGCCTGATGCAAACGGTCAAGGCCTTCGACACCATCATCCAGATCA
ACCCGCAAGGGCATCTGCTGTTCGCCAGCAACTGGTTCGGCGGCCGCAAGGTCTACCGCGAGCCCAACTGGCAATGGC
AAAAACCGTACTCCTTCCCCATCGTGCACCCGGCCATCCTGCTGGGCGGCTATAACGCCGACCCCAACAGCCGCCGCA
TCGTCACAGGGTTAGCAGACGGCTATCTCGCCCTCGCCTACACCAACGCCAAGGGCAACTGGGCGCTACCCAACGAGA
TCAACTGGCAAACCGGCAAAACCCGCGGCGGCGAACTGTTCGAAGGCAGCGGCGGCGCCGACACCTTGCACACCTTCT
GGGCCGCCTACCGCTTCACCGGCGAAGATCGCTATCTCAAGCCGATTAACTACCGCGTCGCCAACAGCGGCCCCAACG
GCCTGTCCCTGCTCAACGAAAACTTTCTCGATGTCATGGGCAAGCGCAGCGACTGGAGCGGCAAGCTGTTAGATGCCG
CAAGCAAAGACGACGGCAGCGCCCCGGACTTCCCGCACCATGTGGCCTGGGAGCAGACCGGCAATCTCGAGTATCTCG
CCGCCATTTACCGAAGTGAGGCACGCGAGAAACTGCAGAACTTCTACATGAACACCGAAGGCCACTGGTGGAGCGACC
GCGTGGAATCCCCCACGGTCAACCTGCAACGCGCACGCCTGGGCGGCGTGGCGCTCAAGCGCAACCAGACCTACCCCG
GCCACACCGTCAGCTGGCGCTTCAACGATCCAGAGGCCGCAACCCAAGTGGCCATCGCCATCCCCGCACCCCAGCAAG
ACCGCTTCACCGTCATCGCCTACAATACATCGAATAAAAACCAGCGCGCCAGCATGACCGGCTGGAACGTCGCTCCAG
GCCAATGGCGCATCACCCAAGGCGTAAGTAAAGCCAATGACGGCAAGCTCGACAGCAACGCCAAGACGCAAGAGGTCG
CTTTCGAAAAAAGCGCGGCCATCGACGTCGACTTCCCCGCAGGCCGCACCACCGTCCTGCGGCTCGAACGCATCGCCG
CCGCCACCCCGGTCGAACTGCGCCCGGACCTGGGCATCGGCCACGGCGACGTGCGTGTGACTGCCGATGCCATCGAAG
TGACCGTGCACAGCCTCGGCCATGCCGATGCACCGGCCGGATTTGTGGTGTTGGAGGATGGGCGTGGGAAGGAGCTGG
CAAGAGCCGCGTTCCCGGCACTCGCGGCACCACGCGATCTGCATCCGATCACCACGCAGGTACGCCTGCCGCTGACCA
ACGCAGCAAATCTAAAAACCGCGCATTTGCGTGTGGTTGCCGAAAGCAAGGCGCCGGAGATTACCGAACTCAACAATA
ATCTCGCTCTGCCCGCACCGGTTACGCCGGCAACCGCAAAAAACAGCCAATAACTCGATAAACCAAGCCCTTCTCCCG
CGCACGGGAGAAGGTGCCCGCAGGGCGGATGAGGGCAAACCCGATAAAGCCAGCAATCAGCCGCGCAAGCACATTGAC
GCAACCCAAAAACTCGGCGAGGATCAAGGCACGCAGTACTTAATGCAGCCGCAAAGCCACACATTTCTTCAGGGGGAA
GAAACAATGTTGAGCAAGGCATGGAGCATCGTGGCACTGACTGTGGCCGCACTCGGTGTGTTTACTCCAACAGCGCAA
GCGCGCGTCAGGGCCGCCGGCACGCACCACACCACCAGTCACGGCGGTCACTACAGCGCAGGCCACGGTGCTTCGCAC
AAGGGTGGCAGCTACCGCAGCACCAGTACCAACAACCACTATCGGCGTCACAAGTCCTAGCAGGCCTCAAGCCAACGC
CACTCGGAAGTGCTGCGTAATGCAAGAACTAGGACGCAAAGAATGCGCTATCAAAAACTCCTGAAGCTGCTCGCCGGC
CTTGCCGGCGTCATGCTCGCGGCGACAGGCGCACTGCTGGTGGCGCTGGTTGCAGCAGGCCAGGTACGTGAGGGACAG
ACGGGCGCATTGATCAGCGGAATTGGATTTCTGGTGGTGGCCGCTCCTGCGCTGGCAATGCCGTTTTCCTTACGCGCT
GCCAAGCGATTGCTGATGCTGACACTGTGCTGCCTTGCCGCACTCGCGATCTGGCTTTGCTTCTGGCCGAAGGAGGGC
GTTACGCCGACGCTACACCTGCGAGCCGCTGTACTTGCGTTTCCGTTGCTCTTGATGTTCCGGTTGCTTCTAGCTCGC
CGCAGCAAGATGACGAAGCTTAGTACTGACAATTGATTCAAACAGCAGCCCCGATGTGGTCCCACTTAATTCAAGCGA
TAGGAAAATCGATGGATATGATTCGCGTAGCCTCGTCAGCCATCAGCGCTATTGGCTACGACCCGGCTGGTATGCGTA
TGAAAATTCAATTCGTGCAGGGCCACACATACGACTTCTGCGGTGTGCCCTCGCACGTGTTTCAGGGGCTTCTCAATG
CGGGCTCAAAAGGCAGTTACTACAACGATCATATCCGTGACCGCTATCAGTGTTAACTGCCTGGCTTTGGGACGTGGC
CTAGCAATTAATTCACACCGAGATGGCATCGCCAGTCGGCTTAATTCCAGCGTTAGGCATCGACGGGGTATGTATGCA
GATGTTGGCCGCATAAAATTTCGTCAGGCATGGGGAGACAAGCCTTGCGACCACTCGCACATTGAGAAGGAGTATCGC
CTTGGCTCCAACACCGGCGAGTATGTTTGTACACAGTGCGGAGAGGAAAAGGAGGGCTTTAACTGGAACAGAAAGGTA
TCAGATGCATCAGGTGCCTAACAATTCATCCAAGTCGACGTTGTTTCGCAATGTGATTTAATCCAAGCATTAGGCTGC
ACAGGGAGGTTCCATGGATCTCATCGCCGCACTTATCTGGCCTGTCTTCATAGGCGCTGTTCTATGGTGGCTGCGCAA
AGATATTCCACGTCTTTTTGGCGCCTTGGTCGACCGCGTGGAAAAGGGCGACTCAGCTGAAGCTTTTGGGGTAAAGCT
TGGCTCTTCGCAACCGAAACTACCTCCCGACACATCCGCTGCTGCACTTCCTGCGTCCAGCCCACCGGCGCAAGCTGA
CCCGGGCGCGCCTCATGAGATTTATTTGCTGCACAGATACACCCGCGCAAAATCCCTGGACAAAAATGGTCGCATATA
CTATCGACTCAATATTTGGGTCGAGTCGGATGGTATCGATCTAGGAACGGTTAATTCTATTACCTACCACCTTCATGA
GACCTTTGAAAATCCTGTTCGCGTCGTCTCAGATCATTTGACAGCATTCGCATTAGACACGGGAGCCTGGGGGTCGTT
CCTGCTCTTCGCCGATGTAAGCTTTAAAGACGGAACCGTCTGGCGCATTGAGCGGTACTTAAATTTCTAAGGTGTGCT
CTAAATTTTATTCAAGCCGAAAATGATCTGTATGTAGGATTGATTAAGTGTCGGAGCGACTTTAATAATATTGTCCTG
TAGATGAATATTATACAAAAAAGGAAGGCTGATTCATGGCTAGATGCACGGCACCAGTTCGTGGTCACAGTTCAGCAG
CGGCAGCAGCCGCTTGTCCTGCCTGTCGCTACCGCAGCAGCTCGCGTTACAGCAGCGGAAGTGGCGGTTCTTACTACC
CGTCAACGAGTAGCCCTAGCTATACCAGCTCAAGCAGCGGCAGTGGGCGCAAGAACTCAAAGCCGCGCTGGTCAAAGA
CGGGATCGACTATTCTCTACACACCGACCGAGGTGCAATCACTTACACCGGTCCGCGAGGCTGTGGAGGTCCAGGTCG
CGCGGCACCCAGACAAACGAGATGTGTTTCTTTGCCACGCCTGGGATGATCGTCAGGGAGCTGCGAAAGAACTGCATG
ACCTTCTCGAAGCTGCAGGGGTAAAAGTCTGGTTCAGTGAGAAGGACCTTGGACTTGGCGTCCCTATGATGCGCGCAA
TTGATAAGGGCCTAGCCAACTCCAAAGTCGGCCTCGTGCTTGTGACACCGGCACTTTTGGCACGTCTTCCAAAAGAAA
GTGTCGCAGACAAGGAGCTCTCAACGCTGCTTGCTGGAAATCGACTTGTGCCTATCGTTCACAAGACAACATACGAGG
CGCTTCGCGAGGTGAGTCCAATGCTCGCTTCAAGAACGGGTCTTGACACTGCAGAAGACTCGATGTCCGAAGTAGCTG
CAAAAATCGCTGAGCTCGTTACGTTCTAGGGCGCACCCTAAAAATTCATTCAAGCCCACGCCGCTTCGCGGCGCGGCT
TAATTCAGACGTTAGGCGGCCGAACCAGTGCACGAACTACTCAATCAAACAGAAGCGCTTCAGAACCTGCTTATCTCG
CAGGCTACAGGCGGTAGCGAAGACGATGCAGAGTTTGTTCGGCTGCGCCAGATGCTGCTCTCTAACCAGGCTCTGGAT
CCTCTAATTCCGCGTTTCATACGAACCTGCAGGAACCTGTCGCAATTCTGGCAGTTTATAAAGTTCAAGTATTCGACC
TATGCCGAGCGCCGCGACTTCATCTGGGGAGAGTTCCACCCGCTGCTTGAAACTTTGGAGCGAGGTCCGCTGTCGCCA
GCGGATCAAATTGTTTCTGAAAAGCTAGAAAAGTTTGATGCGTCGCATGTTCAGGCTGCCTGGTCAAAGGCGCTCGAA
CGGCGGGCAGCAGACCCCGAGGGGGCTATCACGTCGGCCCGGACACTCATCGAGTCAGTGTGTAAGCACATCCTTGAT
GCCGCTGGCACTACGTACGACGATGGCACAGATCTGCCGAAGCTTTACAAGCTAACGGCGGAGACACTCCAACTGGCG
CCTTCTCAGCATACCGAGGCTGTCTTCAAGCAAGTGCTCGGAGGGTGCACTTCCGTTGTTGAGGGCCTTGGCTCGCTC
CGAAATCGTCTCAGCGATGCACACGGAAAGGGCAAGGTAGGTTCTAAGCCGGCCCCGAGGCACGCGGAGCTGGCGGTC
AACCTTTCGGGTGCCATGGCAACATTTCTTCTCGCCACATGGGAGGCGCGCAATGAAGCGGCCGCCTAACAATTTGTC
CAAGGCGAACCCGCTTGGCGGGTTGGCTTAACTCAGGCGTTAGGCCTCAGAAATCCTCATGACTACCGCTTTCGAACT
TGCTGTCCAGCTTGCCGATCAGATCGATCAGTTCCCTCTTGGTGAGTGCGGTCCGAGCGATGACCCAGACAAACAGTA
CGCGTACTGCGCGGCGTTCCGAGATACTGCGAAGAGGTTCGTTGCAGCGGTGAAGCGAATCGGTGACCCAGATCTTTC
ACTTTTGGTCTCTGAGCTAAACACCTCACCAAGCTACATCTCGGAAGCGCACGACTTGCGGGCTGATCTATACGTCGC
TATCGACGCACTTCGAGAGGCTGCGCGGGACCCAAACTACTCGGCAATTGCTGCCACGAATGGTGCATTCCTAAGCCC
AGAGGTACTACTTCGTCTCAAAGCAATCCCGGCCACGAACCTCGATCCGGCAAAGTTGGTGCGCATTTGTGAAGAGCT
CAATGATGCCTACGCACGAGCAAACTTCATCTCCGCTGCACTATTGATTCGCGCATGTATCAACCACGTTCCGACCGT
ATTTGGTGTCGACACATTTTCTCAGGTCGTTGCTCAATCAGGACGCAGCATCAAAGCGATCCTGACGCGCCTCAACGA
CGATGCGCGTCCAATTGCCGATCTTCATACACATCTGGTTATGCGCCGCAGTGAATATTTGCCAACAAAAAATCAGTT
GGAGCCATATAAAGCGGCTTTTGAAGTTCTCATTCAAGAGGTCATCGCCACGCTGGTTGAGGCCTAACCGTTCAATCG
AGACGACGTCGCCTGGCAAGCTGGACGACGCCTCTAATCTCAAACGTTAGTGCCAGAAACGGGGTTTAGATGTGGGGT
CGGGCACAAGCGGGGTCAGGTTCACTTCCTGAGATAAATCGACCAGATGAGAAGAAAGGTAAGGGATCAAAGTATTTT
TTTAATAAGTGGAGATGAGGTAAGTTGAATTTGAAGAACGGGGTCAGATTCACTTAGGAATCAGCGCCGTTCCTTGTT
GATCAAGAGCTGCTGGCCTTTGATGATGACAAGTGCGGGCACGTCATCGCTTCAAAGCGACGGAACGGGGCCGCGCTG
TTGTTGCTCCTGCGAGCGCTGCTGTTCCATCGCTATTTCTTGCGTGCGCTCGTGCGCTAGCCGCTGGTTGACAGATTC
CAATTGCGTAAAGCTCTCTTGAACAGGCCGCTGCGCTGCATCGGCCGTCGGCATATGAGCGCGCAGCATGGCCGGATC
CTTTGGATCGCCTTGCACTACAAACAAGGTCTGCGCAGCGGGCGAGTCTTCGGTCTTTTCGCTGAGCAGCACGTGATC
CACCCGGGTTAGCCCATTGTCTTTGGCTAGCGTCAGCAGACTGGCTGTCATTCGTTCACTGGTGGCGTCAAACGTGCG
GCCGTTGGCGGCGTCCAGCTGTTCCACTTTGCTTCGGATCTGCTGATGCATGGCATGGTCCGGGTGCCCCGCTTCTGC
AGGGCTCAATGTGCGGCTTGGCTCATTCTGTGTCGCAAGATTGGGAGAGATAACGCCGCGTGCGCCAGTGTCCTTCAG
CTGGACCATGCCATAGCCGTCCTTGCCCAGGTCAACGACGTTGAAGGTCTTCGCAGACCCGAGGTCCAGCCCGTTGCG
CTCCAGCTGTCTTGGGTCCAGGCCCAAGGATTTGAGATCGATGCGGACTTCCGGAGGCTGGCGGTCATGCGCCAGATG
CGCGTAGTTTTGCGCGATGTGACTGATCGGATTGACGCCATAGTAGTTGCGGTAGTCGGAATCGCCATGTGGGCCTAG
CGTGCCACTGCTGTCGTAAAAACAGTGCTCAACCGATTTGGTCAGCGCATCGTTGCGGGTAAAAGGGTGCTTGGTGAG
TGCATCGTAGGTCAGTCCGTCTGCAAACTGCGGAGCGCCGTTCGGTTGTCGCACGACACACCGATTACTCGACCGGTC
GAGCAACTCCTTCTCAACCACACTGTCGGGCATCTCAGGGTTCAGATGTTTGATTCGATCATGCAGGGCACGCATTCC
CGAGATTTCCGACAGTGCTTCATCTGCGCGAGTCGAATCCAGGTAAACACGGGTAGGGCCAGTCAGGTCGACCTGATG
CTCCCGATTGTCGTAGGCTTCCTGCATGCGGTTACCCATACTCTTGCCGAACTCGGCAAGGGCGTCGGCACGATGCTG
GGCCAACACGCCATGCATTGTTTCGTGGCCCATGACCTCAGTCAGATAGTCGATGCGCTCTGATCCTGTGAAATCTTT
GAACGCTGCTTCACTGATATTGAGTGTGCCCGCCTTGCCGTCCTTGCCGTCCTGGAAGTGGCCGCCGTTGTTCTGTCC
ATGCGAAACAGCAATCGCGCCAATTCGACCTTTCTCAATGGCATCACCTAGCAGGTTCGACAGATAGGGTGATTCGGC
GATTGTCTGGCGAATGCTGTTCTCTGCACCAGCAGGAAGTGCAGGGTCTTTTGCCATCTGGGCAAGTAGAGGCTCGAT
ACGTGGGTCAACCCGGTTCATGGCTTGCCTCCATCGATCTTGACGCTATAAACGCACTCTTGTTGACTGCCTTGTTCA
TTGGTTCGATAAAGAAGCAATGAGACCGAAAAAATCTGACTTCCGCCGTTGATCGCGCGCCAATGCTGGCGTAGCCAT
CCACCCTGAAAAGGCCGCTGCCCGCCGCGCGTGTATCCCATCCCTTCGAGCGCTTTGGAGAGTGCTTCTGCTTGCCAA
ATGCAGGTCGACGTAGGCACGCGCGTGGGGTTGCTATGGTCAGGTAGAGTCACTGCAACCTCTATCCGCGAGAATCCA
TCTTTCGTTGGGCGATGCGTCGCGTAGAGCTCATAGCCATCGACCAGAGGAACTTCCTTTACTTCACGCCACGGGTAT
GCCGGATCAGACGGTGGTCCAAGCTTGATGCCAAGTGCTGACTCCATCTGGGGATAGTCCAGATCCGCTGGCACTGTC
AGTCCATCAATGAAGCGCAGCAGCCGGCGCTGCAATTCTTGCAGAGTAGTATTCGCAGAGACGATGTCGGCACCGTTG
TCGGTACCTCTGCTCTTCTCTTGAGGGGGCGGCGTCGCTGTCGCAGCAGATGACGTGGCTGCATCCCGCTTTGCTTCA
TGGGGTGTGCGAGCACATGCACTTGGCAGCGCTAGTGAAAGCAGCAGCAAGGGAAACAGGTTTCGGAAGCTAATTTTT
GTCATTGGGATCCTGCGACTCACGCGGCATCGCGCTGCTGGTCAATTGTCACCCGTGCCGTCTGTGTCATGCACTACC
GCGCCCGAATCTGAGTGGCGCGATAGTGATGGATAGCGAGGGAACGTAAAGCTATTTGCGGGAAGGTGGGGATGCGCT
TGGAGTAGCAATCTCTCTAGGTTCAATCCAACTCTGACCTTGCTGCTTCAAACGTTGACGCAAGGATCTTCCACCAAC
GCTTTCCAGATTGCCAGCGTCAGCCAGTTGACATGTCACGCAGCGCGTAGCAGTCTTTTGGCCACGGAGCGTAGAAAC
TCCTAAGACAGCGGTACCCACCTCCGAAATCCCGGTGGGTTTTTTGTGCCTGCAGCTTCCTGCGGGCGCAGCCGACGC
GTTGCCTGCGTCGGGAGGGTGGCTAATACAACACCCTTCGGGGAAATACGCCCGCCGTCTGTCTTCGGTTTCTAACCT
CCCGACATCCCGTCGCCACCCGGCGGCGGGGCCTGTTCGTCAAGGAGGGCTTTGCCATGCGTCGATCCACGTCCCGTC
CCACATCCGCACGCAAGCGCGCCACGGAGCCACCGCCCACCGAGATCGTCTGGCGCTCGCTCGACCCATCGATCAAGC
CGCGGCCCTACGTCGAGCGCACCCCCATCCCCCAACCCCGCCCCGAACCCCGCCCCCCTCGCACCGGCCACCCGCGTG
CCCCGCAACACTGCACCGTCGGCTACGGCTACTACCCCGCCAGCGACCAACGCATCCCCACGCTACGCCTACGCGGCC
GCTGGCTGGAACAACTGGGCTTCACCATCGGCAGCAAACTCCACATCCGCCTGCGCGATGGCGAGCTGGTCGTCAGCG
TCGCACCTACGGACTAACCAGGTGCGCCGCGTACGTGCAGCACGCACCCGCACGCCCCGCGCCGAGCGCAACGCGCCA
ATCGCCACACCGTGCGCGCTCCCCGCTCACCGCGCAGAGGAGGACACAGATGGAGCACCCCGCCGTCGTCTTGCATCT
CACGCTGGACCAACGCGACCAGCTCGACCGCCTGCTACGCACCCTCATCGCTCATGGCGACGTCATCGCCATGAGCAA
ACCGGAGTGCCTGGAGGCGCAGACGCTGCCAACGCTCGGGCAAGCCATCTTCGATGCGGCCTATGCCGTACGCGAGAT
GCTTGAGCAGCGGGTGGAGCAGACGCACCAAGCTGGTGATGAGCGTAGCTAGGGAAGATTGAAAGGGGGCAGGAGCTG
GTCTGAGCCAGGTTTTCCGGCTACGTCCCAGACCACTAGCCTATCTGTGGGCCGCCGGCAGTCTGCGTGGCTGCTTCG
CGCTGCTGCGTTTCCTGCCGGGTTTGTTCTGCCACCCGCGCGTCGATCTGCTGGCTGCGGGCCAGCCCTTCTTCGATG
CTTTGCTGTGGCTGGTTGAGATCTACCATCGCCCGGAAGCCGGGGGTCGTTCCCATTACGAAGATTTTCTCTTCATGC
AGAACCACGTCACGCACCTGCTGCAGTTGGTGAATGCCGCTTTCTCGTGCGGCGACCATCGCTGACATCACCTGACCG
TCGGTGACATTGGCAGGAAGATCCGATCGCATGCGATCAAACAATTGCTGCGATTCGCGCGACAGCGCAGAAGCCTGA
CCACGTTCTGGCTCGCCCTCGACCTCAGTCAGCAATTTCTGCAGTGGGCTTTGGTTCTTCGGAAGCGGGTTCTCGTGT
GACGAGTTGAGCTTGCTATCTGGAAATGGTTTGGGAATGCTCTTCAGCGCATCGATATTAGGAAGAACTTTGATCGTA
CCGTCAAAGCTGGGATCTGGCTTTTCGAGCTTCGGCTGCAGACCCGCATCCCGAAGTCCGCCCCAGACGTAGTCGATG
CAACTATTGGAGAACCCGTTGTAATAGAGGCCGAATCGACTCAGGCTGAGGCTTGTGACCGCCGAGGAAATGAGCGCC
CGAACCCTCCGGGCGCTCATTTCTTACATCTGCGGATTGTCGGTTATTAGCCAAAACAGCGTGCTGAACTGAAAGACA
CCAGCGCAGCGGCAATCCCGAACGAGATGGTTAAATCGCCTGGCTCGCGCCAGACGAGCTTGAGCCAGCGAAGGTGGG
TAGCTTGCCTGAGTCCTCTTGCAGTAAATTCCTTAATCGTTTAAAAGCAAGAAATGCCAATCGCCTGGGCCTAGCCTT
TCTTCGGACACTGCTGTCGCTTAGCAATTAATGAGCTGCCGACGAATTGGATGTTTCTCGTACGAATCCCTGTCGACT
CTCAACAGCGTCAAACTGTCAGGCAGAGCTATGCCCACTAGCGCAACGGTCGACTCGATGTATTGGTCTGGTTACGCT
CGATCTATCCTGATGCCGACTTCGAGTTGTCTATCAGAGCTTCCCGGTAAATTCAATTGAGGGCATGACGCCTGCTGA
CACAGCGCAGGCACCCAGTATGAGATTGTTAATCTCAGCAGTCGTACCGCCGTCACTGATGCACGTGGGCGACAGGGT
TGTCCCATCCTTCACAGCCAATTTCGTGGTAATGGATGTGCCTGTATTGAAGTATGCTTTCTTGCCACTATTGCTACC
GTCGACATTGAAGTCCGCCTGCGTCCATACGGAACTGATGTTGAGAATGTTGCCTTTCGCGCTTACGCTGTAGGCATC
AGTACCATTTGTGAAAATCACGGTATCGTTGCCGTTGGCGGCCGCCTTCGCCGTCAATCGGAAGTTTGGTAGTTGGCC
GATTGGGTAATGCGGCGTCGGTACGGCTTTACTTTGCCTCCAGCAGGCATTGTCTCCGTCGCTGCTCCATCCGGGCGG
GCATGTGCTGCCGAAGTTGATCATCCAGTATTCGATTAAAACGTATGCCGAGTTTGCGGGGCCATCGTTCCCGTAGAG
GAATTGTTCCCATACTGTGCAGCCCGAATGATTCTGGCACGCGGGCGTTGTTCCATCGTCATTAGTATTCAGCTGCAC
ACTATATTCATCCGGATTAGAGTCACTTTGTACGGTCTTCAGCCCGGTTACCGTCGGAAAACTTCCCACCGCCTCGCT
AATAAGACCATGCCCCCTGAGCGCGTAGCTCACGGGGCCTTGCGTTGCACCGACGGCATCTGGAAGTACCGTTCGTCC
AGCGGCGCCCTGAGTGGTCATTTTACCGAAGGGTAAACGATGGTTTCGACGTGGCAATGCGTTGCAGGGTACCGACTC
CCAAATCATGCTTGGGTATTTGGCGTGAAAGCATCCGGTCGTCGGCGTATCAGACCTTGCAAGCTCTGTTTGCCATGC
CTGTTGGACCTGCAATTCCAGTTGGCTGGAACTGGCGTTTACTGGCTGCGTACCACCTAAGGAACCTCTGAACAACGC
ACCATAGATACGCGACACTACCCGCCTCATGTTGAGGAGTAATCCATGCAACTGACGTTCGGCGACGCTGAAGGCCTG
GGCAAGCGCAAGCAGACCCGCCGGGAGATCTTCCTGGCCGAGATGGAGCAGGTCGTTCCGTGGCAGCACTTGCTCGGT
CTGATCGCACCGCACTATCCGGTGTCGGGACGCCCTGGTCGACAGCCATACGCACTGGCGACGATGTTGCGGATTCAT
TTGCTGCAGCAGTGGTATGCGTTGAGCGATCCGGCGATGGAAGAAGCGCTGCACGAGATTCCGACCTTGCGGCGCTTT
GCCCAGCTCGGTGGCTTGGACAACGTTCCGGACGAGACCACGATTTTGAACTTTCGGCGCCTGCTGGAGACCCATGGC
CTTGCCGCGCGGATGCTGGACGCGGTCAACGCGCATCTGGCACGCAAGGGGCAGAGCCTGCGGTCGGGCACGATCGTC
GATGCGACGCTGATCGCTGCACCCAGTTCGACCAAGAACGCCGATCACGCGCGCGACCCTGAAATGCATCAGACCAGG
AAGGGCAATCAGTGGTATTTCGGGATGAAGGCGCACATCGGCGTGGATGAATTTTCCGGGCTGGTGCACCACGTCCAT
TGCACAGCCGCCAATGTCGCCGACGTCACGGTGACGCACGCATTACTGCATGGCAAAGAAGACAGCGTGTTCGGCGAC
AGCGGCTACACCGGTGCGGACAAACGCGAAGAACTGCAGACCTGCAAGGCTGCATTTTTCATTGCCGCCAAGCGTTCG
ACGCTGAAAGCCATCGGCAACAAACGCGAGCGTGCTCGGGAACAGCGTTGGGAACACTTCAAGGCCAGCGTGCGCGCG
AAGGTGGAGCATCCGTTCCGGGTGATCAAGCGCCAGTTCGGTTACACCAAGGTCCGCTATCGCGGCCTGGCCAAGAAC
ACCGCACACGTGCTGACCTTGTTTGCGCTCTCCAATCTGTGGATGAAGCGAAAGCAGTTACTGCCTGCCATGGGGAGC
GTGCGCCTGTAACCCGGGGAATTCCCAAGGAAAGTGCCAGAAATAGCGGAAGATCCGAAGATCCAAACGCGACTCTCC
GGACCGACGCGACATCCCGCACTCTCAGGCCTCGTTGTTCAGACCTTCCCTAATTGTGCAGCTGCCTGTGCGCAGGTA
GTAGTGGCAATTGCAATTACTAGCAAAAATGTAATGTGCTTCATCGTATTTCCTTTGTTAACGGTAGAATAAATGCGA
TTTCCTACTTCGCTGCAAATGTCATAGAGGTGGCAGTGCAGCTCAGTCCCAGAAAGATCTTCGCTGCTAGAAAATTTA
TTTTCATCAATATCTATTTTATTTGGGTAATTAATTCAATGGTGTGGAACAAAATACGCCGTTGTGCAGTCATATTCA
TCGCACGAAACTTAGCAATCTCATGCCGCCGTGCGGCGGGGTAACTATGCTGAAAAGATCCGATAACTTCAACGCCTC
TCTGCTGGCTTGTGATGTAATTGTGGTGAATTATGCGTTTCTTTGTGGCATCCGTCATAAGTGCATTTAATGCACCTG
TAAAATTAATAGGGCATGTGTACGATAATGGTTGAATGTCTTGATATGAGACTTTTATAGAAACCGACGTCCCCCGCC
CTGAGTAGTGGTCGGGTTTAGAGTCCGGGGTTGATGATATCGGTGTTTGCCAGATGTTGGGCATAAGAGCGGCTAACA
AAACCCAGAAAGAAGCTGTAAGCAGATGATGGAGCAAGCAAGCGAGAGCAACGCCAAGTGGAGATCGATGCGGTGTTC
AAAGCGGATGCGCGGTTTGCCCATGCCTGCGAACCAGGCATGCGTGCGCTCGAGGCCCCAGCGATGACGGCCCAACCG
GTCGTTGCGCTCGATTCCCTTGCGTGCGATCCGCGCAATGATGCCGCGCTGTTTGAGGAAGGCGCGACAGCGGTCGAT
GTCGTAAGCCTTGTCGGCGTGCAATTTGTCTGGCCAACGTCGCGGGCGCCCTGGTTTGCCACCAATTGGCGGCAAGGC
GTCGATCAACTCCTCGAACACGACCGAGTCGTGCCGATTGGCGCCGGTGACGCACACTGCCAAGGGCACGCCGTTGCG
GTCCACGATCAGATGCCGTTTGCTGCCGAGTTTGCCGCGATCGGTCGGGTTTGGCCCGGTGTAGGCGCCCCCCGGGGG
GAGGCCACACTGGCGGCATCCAGACTGGCTCGGCTCAGATCCAGCTTCTGGGCGCGACGCAGCTCGGTCAGCAACACC
TGATGCAGACGATGCCACACACCGGCGGCTTGCCAATCACGCAACCGGCGCCAGCAGGTCATGCCGCTGCCGTAGCCC
AGCTCCATGGGCAGGTCTTCCCACGGCACGCCCGTGCGCAGGACATAGACGATGCCGTTAAGGGCTTGCTGATCACTG
ATACGCGGCCGTCCACCTTTGGGCGAACGCTTCACTTGCGGAATCAGCGGCTCGATGCGCTTCCACAGCGCAATGGGG
ATCTCTTTGCGACGTGTCATGTCCGCAATTTTGCCCCCGGCGAGACAAGATTCAAGGGGTTTTGTTAGACGCTCTAAT
ACAACACCCTTCGGGGAAATACGCCCGCCGACTGTGTGCGGTTTCTAACCTCCCGACATCCCGTCGCCACCCGGCGAC
GGGGCCTGTTCGTCAAGGAGGGCTTTGCCATGCGTCGATCCACGTCCCGTTCCACATCCGCATGCAAGCGCGCCACGG
AGCCGCCGCCCACCGAGATCGTCTGGCGCTCGCTCGACCCCTCGATCAAGCCGCGGCCCTACGTCGAGCGCACCCCCA
TCCCCCAACCCCGCACCGAACCCCGCCCCCCCCGCCCCGGCCACCCGCGTGCCCCGCAACACTGCACCGTCGGCTACG
GCTACTACCCCGCCAGCGACCAACGCATCCCCACGCTACGCCTACGCGGCCGCTGGCTGGAACAACTGGGCTTCACCA
TCGGCAGCAAGCTCCACATCCGCCTGCGCGATGGCGAGTTGGTCGTCAGCGTCGCACCTACGGACTAACCAGGTGCGC
CGCGCACGCGCAGCACGCACCCGCACGCCCCGCGCCGAGCGCAACGCGCCAATCGCCATACCGTGCGCGCTCCCCGCT
CACCGCGCAGAGGAGAACACAGATGGAGCACCCCGCCGTCGTCTTGCATCTCACGTTGGACCAACGCGACCAGCTCGA
CCGCCTGCTACGCACCCTCATCGCTCATGGCGACGTCATCGCCATGAGCAAACCGGAGTGCCTGGAGGCGCAGACCCT
GCCCACGCTCGGACAAGCCATCTTCGATGCCGCCCATGCCGTGCGCGAGATGCTTGAGCAGCGGGTGGAGCAAAGGCG
GGGCGAGCCACAATGAAAACAGGTTTTGTTACAGAAGTTAATTTGATGCCGGCGTTAACCAAGATTTTCATACGCCAG
TTCGGCCACTTAAGAGGTTTTTCGAGTAATCCACTGATAGTCCGCTCGTTACTCTAGAATCGCTTGGCAAAGTGATAA
GCCGAAATGCACAACGCAACCGCATCCACGATGGAAGCCGCCATGAACGACCAGATTGCAATTTCCGTTACGATTCCA
AGCGTTTCCCACAAGGGTAAGTTCTTTGTTCTCGAGCCGAGCTTCTGGGGCAATGGGAAGGTGTCTGGCATAGAGATT
GCGAACGAGAAAAAACTTAGGCTCCCTGGAAGCTTCATCGTTGAGCCGCCCAATGGCGATCCAGGGCAGTATCCGGAA
AAGCCCCATTTGATCCATGTACCAGCGTTGGGTGGCATGCCCCGCGATTTTGAAAACCTGTTCGGCATCTGGATCGTT
TCAGAAGCACTGAAGCAATTGTTCGAATCCATTGACCCGAAAGGTTTCGCGTTCGCGGCTTGTGACTTCACGCTCGCC
GATGGCTCACCTGGGCCTCAGCACTATTTGTGCGAGGTGGTGCGCTCACTCGACGCGCTCGATGAGGACGCGTCACGG
GTCAAGATCAAGTATGAGCGAGATCATCAAACCGAAGAGGATCTCAAGTTCTACAGCGTATCGGGCGGTGCCAGCCTA
GTCTTCAAGGAGGAGGTCGTAGGCGATGCGCACATTTTTCGGCAGTTTCGTCTTGGGACTGATGCTATCTGCGACCGT
GTGTTGGCTGACGCGTTGAATGCTGCAAATCTGGATGGTGTTGAGATTCGCGACGCCGCGGATTTGTAGTTCTTCCCA
ACGTTGTCCATGGATTGCGTAGCGCGAGCATCAGCATGACCTACATGCTCTTTTGTAACATCATGATCTCGTTGAGAA
AACGGCTTAAAAAGATTACTTTACTGATTCACAGACCGGTTGCTTGTAGCTCTAAAATCGCCAGGCTAGGTAATTAGC
CGAAATGCGTAATCCACCCGCGTTCAAGATGGAAGTCGCCATGAACCAGACTGCAATTCCCGTTACGATTCCAAGCGT
TACTCACAAGGGCAAGTTCTTTGTCCTCCGGCCGAGCTTCTGGGGCAACGGTCAGAGTTCTGGCTTAGAGATTGCCAA
CAAGAAACGGCTTCGGCTTCCCGGAACCTTCATGATTGAGCCGCCCAATGGCGATCCAAATCAATACCCAGAAAAGCC
TCATCTGATCCATGTGCCGGAACTTGGCGGAATGCCGCGGGATTTCGAAAAACTGGCAGGCCAATGGATCGTCTCCGA
GGCGTTGAAGCATGTCTTTGAGGCCGTGGACCCACAGGGCTTAGCTTTTTCGGCCTGCGACTTTACGCTCGCAGACGG
TTCCCCCGGGCCTCAATATTATTTTTGCGGTGTGCTGCGGTCGCTTGACGCGCTCGATGAGGCTGAGTCACGGGTCAA
GATCGAGTACGAACGGGACCATCAAACTGGAGAGGACCTTAAGTTCTACAGCGTTGCCGGTGGCGCGAGCCTGGTTTT
CAAGCAAGAAGTCGTTGGCAATGGCCATATCTTCCGCCAGCCCCGGCTCGGGATCGACGCTATTTGCGACCGGACCTT
AGCCGATGCATTGGAGGCTGCGAATCTCGACGGTATTCAGGTGCGTGACGCTGCGGAATTCTGATTTCCTTCGATCTT
CCATGGATTTTTGAGCGGGAGCACTAGCATGGCCGACACGCCTGTCTTCCAGGGGCATCACGTTATCGAGCAGGGCGC
CTATCGCCGCAGCGAACTGCTGCAAGCCTTGTCGGAACGCAAACTGTTCGATCTCCATGGCCCGCACAACATGCTCAA
CCTGCCGGCCGATCCAGCGCTAGCTGCCAAAATGGGATTGTCACCGCACCCCGGTGGGCCGCTAGGGGCCTACACAGA
GGAACTCGCGAACGCTCTGGAGCGGCTGGAGATTTCACCCGACGGCCAAGCGACCTTGCGAGGCGACCAAGCCGCAGC
GCAGCGCATCGCCGCCCGGGTCAATGGTCTGACTGACACGCTCAAGGTGGGGCTGGTCAACGGCGATCTTGTGACTAA
CGCGCCGCAGGGTATGACACCGGAGCAGGCGAATGCGCGGATTCGGGAGTTTCACGGCGACCTTGCCGAATACCGGCA
AAGCCATGCTCCCCAAATCGCCGAAATGGGAAAGATGTCAGCAGCAGAAGCGCGCTGGGCGGGGGTCACCCAATCGGA
AGGCAACATCAAACTTGCACTGGATGCCGCCGATCAGCCGGGCGCCTCCACGCTGAGTGAGAGATGGGGCGGGCGGCC
GTCTCTGGGCACGGCGATCGCGGAGGCAAACCAGGCGGGCCACTTGCCCCTTTCAGACCCGCTTGCAGCGCGGTTGCG
CGTTGCCTTTCCCCATGAGATGCCACCGATCATTGCGCGGCCGCCAATTGTTCCCCGAATGCCGGGTGTCCCAGGCGA
GGGCGGCATTGTTGCGGGCGAAGGCGCCGCAGCAGAAGCAGCTGGATTGCGAGGACCCGGCGCCCGTGTTGCCGGTGC
TGCGGGCGTGGCGCTCATGGCTTACGACTTCGCCGTCACTGGCCATCGTGTGGTCCAACTGCAGACGGCGGGCAACGA
GACAGCGGCCCAATCGGCGGCCACCCACTTCGTTGGCCGCAATGCCGGTGGTATCGCTGGCGGCTTCCTGCTTGGTGC
TGGTTACGGCGCCGCCACCGGTTCATGGACGGGGCCGGGAGCGTTGGCCACCGGTTTGGTTGGCGGCGTGGCCGGCGT
CTATCTTGGCGAACGCTGGGCCGAGCAGCAGGACATCAAGCGGATCTACACGCAACCAGACGGCAGCGGCAACGAGTG
GACACGCAATCCGGAAGACGCGCAAGGCGCGTGGACACGCACGGTGCGTGCTCCAACGCCAAACGGCGGTTATCAAGA
GACACGTTTGCTTGCCGCTGGGCGCTTGGTCGACGAGCTGAATTACCGTGCTGCCAACGACTCGTACTCGCTCGGCTT
GGGGAGCCCGCCGAAGCCGCAAGACCCATACCGCCTTGATGCCAGCGCCGAAACCCGGCCACCGCGCGAACCGTTCGA
AACGGGGCGCGACTACGTACGCGATGCCCAGACAGGGCGGTGGCAAGTTGAAATCCGGGAGAACATCGACGGCAAGAT
ACCTGTGACGCGTAACGCACCGGTCAGCCCTGAGCGTGCGACCGAGTTGGATCGGCAATCGCAAACCGTGATCGCGCA
GAACGCGGCCAACACACCAGAGGCGACCGCAGCGCGCTATCAGATTGCCTACAACCAGTTTGGCTGGAACGAGTTCAC
CTCCCGCGAACCGGTGCCACCCGTCATTGCCAATGCCCGCGCACAACCACAGTCACTGCAGGCCTCCGACGGCAACGC
TTACACCCGTGATGCCAGTGGCGAATGGAGCACGCCAGGAACGTTTTACGGAACGAACCAGGCAACCGGCAACACGCG
CGAGGAATTGAACCGCACGTTGCAGAGTCAGCAGGCCGGGCTTCAAGACATGGCGTCGATGGCGGAAGTTGCGCGCAC
CCATCCCACGCCGACACAAAGCGACTTGCGCAGCCAGGTAGCCGGTGTCTACGCCCGTGCCGGCATTACACGCACCGA
CGAGCAGATCGACGCGGCGACCTCGGCGGTCGCACAAGACCACGCGCGTGACACTGGCCCAACGATGCCGTTCTTCCT
GCAGCTACAGAAAGACGGTTCGATCGCCACGGTGGTTGGCCAAAATGACGACCGCATGGAGATCAGGGCGACCACGAC
AGCAGCAGAGATATCGCAAGCGCAAACGCAGCAAGCCAGGCCTGCGGAAACTCCCCAACCCGGTGCTCCTACGCAAGC
GCCTCAGACACAACAACCTGCAACGCCGTCGTCGGAAGCACCGTTACCTAGTGCGCCTTCGTCACCAACTGTGCCAGG
ACGGTCATCCTCGCTGGACGACGGCCAGACACAAGAGCGTGGAGCTTCTACGAGCACGATTGCAGGGCAGGGTGCTGC
CCCGGCAATGCAGCTGAGCGCGCGCGCCACTGCATCGCAGGATCCGCCGATTGACGATCAGCGATCCGTAGACCGTCA
GAGCCCTGTTGGTCCCAAACCGCAAGACGCCGCGTTGGTGGAGCAGATACGTTTGTCCATCGCCAAGCTCGATGAAAG
CGCCAACAAGCCTTGGGACGAGCGAAGCGATCGCATGGTCGCGAGCGCATACAAGCTGGCGGTAGAAGCGGGATTCAA
ACCCGGCGACAACGTGGACGTTGCGTTGAACGTGCCCACCGATAAGCTCCCAGGGGGAGTCACGATGTTCGTGATGCG
TACCGGCCCTGGAGCCTCTCCGGATCCTTTCGCCAACCGTGCAAATATGCCGACACAAGAAGCAATCACCGCATCGTC
GGAACAACAATACCTCGCCGCCAATCAAACACGTGATGCGCAGGAACAGACACGATTGCAAGAGCTCGCGCAAGCGCG
TGATCGCGGTCCTGATGATCCGAGCAAGAGCGGGCCGAGGATGGTGTGATTAAACTCAGAGCGTGTCAGTTTGATCTC
ATGTCTCCTGCCTAGTTACATACCGCTCTTGTACTCGTATCTGACGACGTGTCCGGGGCCTTTAACACCCGTTTTGAT
CGGCGAGAATCCATATCCGCTCTTGTGCTCGCCGTCAGAGATCATGAAGTACGCATGGCCTGCGGAGGAAGGGTGACC
ATGGCCCTTTTCATCGCGCACGGTCGTACCGGGTGCAGCGAGATAGACGGTAACGGTGTAGGGGCCGGGATCTTTCCT
GCCAGGTTGGGCCTGAGCACTGCTATGAGATTGACTGTCCATGTTTTATTTCACGTTGTAGTTAGCGACAAGAAGCTC
AAAGCTGAGGTGAGCGATCTGCGGGTTGTCCTGAAGATTGGTAACCTTCAACCGGTATTTCCCGGGAGTCAGGTCCTT
AGACTCGGCACTGGCAACCTCATATTCCATATAGGCCATCGACATGTCGTATTTGCCGGCTTTCACCAGGCTATTGGA
ATCCGCGCCGACAGCGCTTCTGTAGGGGAAGACGTCACTCTTTGCCTTTTGGTAGCGCGTGCCTTGCCACACTGCCGG
CAAATCACGATTCAGCTCGTGAAGCACCACGGGCGTCTCTTTGCCACCATTCTGCTTCCAAAGCTGGACCCTCAAGGG
AAGCTTCGCTTCCTCAAGGAAGTCCGCATCCCCTGGCTTCAGATCGGGGCGTTTGCGTGGCCCACCAGAACGGAATCC
GATCAGAAACGTGCTGGGTCCCGGATCGCCTGTCTCCTGCAGAGGCAGTTCGAAGCGCGCTTCGACCGTCGCACCGGA
GTGGACTAGATCAATCGGCTTGACGACTGGAAAGCCGTCGCCATAAGCCGGAGGTACCTTTCCCCCGCATCCACCGAT
CAACATTGGCAGTATGACCATCCATGGCCTCAGTAAACTTCGCATCTCTTCCTCGTGTTGGTAAAGCATGTCGTCTAT
AGCGCCGACGACATCCAGAATTAGCCCGTTTATACACTGCAATAGGCAGCGGGTTCTGAACTGGCTTCACATAAGTAG
GGACTTCGGCGCTTGCCCGCCAACGACGCTGCCGTTGACCAGATGAGCACCGCTATTGCTGTTGGGATGGTGCGTGAC
CAGGCCATCGAAGTTCTCCACAACCTCGTTGTGATAGCCCTTCTCCGCATCCCACTCAAGTTGAATGACGCGATAAGG
GACCTGCTGTGTCGCGTCCTGTGCGGCCATGTGCCTACTCCTTGTTAGTCCCTAAGGTTGATCGCACGAGACAGGTAC
CAACAGCCCTGGCTCCCTCTAAACACGTAGGTATCTACTTCGTACTCCATGCCGAAGTCCACACTGCGGCCATCACCG
GCCATCGTTTGGATAGAGACCGGGTATCCAACTTTACTTTGACGCTCCGGCTTCATCTCCCCCAGAACGACTCGATCA
AAGACCTTTGCATCCTTGAAGTAACGATAGGGGAAGAGCTCCAGGCGGGAGAGGCCTGTTCGCCTGGAGAGATGCGTA
GTGGGTGACGCGTCAGTTTCTTTTTCGACCGTGTGAGTCGCCACCTCATACTCCAGCGGGTCGTCAGTAAAGCTGCGG
TGCACGCTGTCGTCGGCAGAATCAGCATAACGTCGCAGAAACGTGCCGAAATCCTGAGAAGGATAGAAGACAACAGGA
GCCTTAGCAGTGTGCTGACTCGGATGCTCGCGCTGTGACGCGACGGCGGGCGCAGGTGAGGTACACCCCGCCACTGCG
GCGCAAAGCAATCCAACGAATGCGACATAGGCCTTTCGGTGATTATCACCCATACCCATCGTTCCTTCTGCACTTTGG
CTGTTGGCGATGCAGGTCGCCAGAATGGTCGGTCACGTAAACAGCCCGCACGTCTGCCGGGATTCTCGCGAGGGTATC
TGACTGCAGGACGTTGTGCGAATTCCGCCAAGGTGGCAAGGCTTGTTCGTCAAGGAGAAGCGTTGCCATGCGTCGATC
CCATCCCGCCCAAGCCGGCGCGCAAGCGCGCCACGGTGCCGCTGTCGACTCCCCGTAATTCAATGCCAGCCAAAATTA
GAGGTCTGCGGTTGATGTTGATCACGGAACTCGGCGGGCGTTAGCCCGCCCAGGCTGTCGTGCGGGATCTGCTGGTTG
TAGTCGGCCAGCCAGTGTTCGGTCTGTTCGCGAACCTCGCTCAGCGTGCGGAAGAGATGCATGTCCAGCACGCCGCGC
CGGTAGCTGCCGTTGAAGCGTTCGATAAAACCGTTTTGCATTGGACGCCCCGGCTCGATGAAGTCCAAGGCGATGCCT
TTGCGCTCGGCCCACTCGGCCAAGGCCAATGCGACAAACTCCGGGCCATTGTCCAAGCGAAGTTTGGCGGGGTAGCCG
CGCCAGGCTGCGATGCGTTCCAAGGTGCGGATGACGCGGGCGGCCGGGAGATTCAAGTCCACTTCGATCGCCAAGGCT
TCCCGACTGAAATCGTCGATGACATTGAACGTGCGGAAGCGTCGACCATCCCACAACGCATCGGACATGAAGTCGATC
GACCATCCAGCATTGGGTCGCTCTCCGCATGCCAGCGGTTGTGGATGACGCGTCGGGACCCGGCGCCTGCTGCGACGA
CGTTGATTGAGTTTCATCAGGCAATACACGCGCCACACCCTTTTGTGATTCCACACATGTCCGCGACGGCGGATGATC
TGAAAGAGCTTTCCAAAACCACGCTCGGGAAAACGCTCGGCCAATTCGGACAACAGCGCAATGACCTCCTCGTCGCGA
TCGGGACGACGCCGATAGCGCACTGTCGAGCGAGCCACGCCAACGACCGCACAGGCCCGGCGCTCGCTCCAGCCATGC
TGCTCGACGAGCCAGGCAAGAAGCGGGCGTTTGTGCGCCGGGTCTACAGCTTTTTTGCGATGACATCCTTCAATGCAT
GGTTTTCCATCGCGAGCTCGGCATACATGCGTTTGAGCTTGCTGTGCTCGGTCTCCAGGTCGCGAAGGCGCTGCACAT
CAGCTGCCTCCATGCCACCGTACTTGGACTTCCAGACGTAGTACGTCGCGTCGGAAATACCCAGCTCACGGCACACAT
CCTTGACCTGGCGGCCGCCCTCAACCTGCTTCAGCGTGGCGACAATCTGGCTCTCGGTGAACTTGCTCTTGCGCATCG
TTGGTCTCCTCGGTGGCTAGTGTGCCCGGAGACCTCTAGTTATGGCTGGATCAATTTTACGGGGGGCTGACACAGCAA
CGTGATCAAGCACCAGTGCAGCCGCATCGAACGGTATGAAATTGATCAGATAGTGCAATAAAGGTGTCAGCGCGATTT
GCGATGCTTTTGTCCCAGTGGGCTGGTATCGCATCAGATCGCTAGCAAGCTTTATTTCAAGATCATAGAAAATCTTCT
AAGAGCTGTATCCACCGGCGTCAACCCAGTGTGTTTTTGTGTCCGTAGTTTCTGGTGGTTGTAATCGACGCGATGCCT
GCGCCCGGAGCCCGGCTGACAACACTCGTCGGGAAATACGACCACTCATTCTGTGCGGTTTCTAACCTCCTGCATCCC
GTCGCTACCTCCACATCCGCCTGCGCAACGGCGAGCTGACCCGCCTTGCATCGACGCAGCGACCCAGGCAATACCTCC
GCCTAACGTATGGCGTGCGACACGCCACCGCGCATCACACTCGTGCGCGACTACACGCAGGTACGCCCCACCACGCGC
TGGCGCGTGCGGGAGGAACCGGCATCGGGCAGGGCGCGCTTCGACCAGGCCATCGGCCTGTTGCCGACTTGCTCGCCT
ACATGCGCCGACGCCGGCGCCTTCGTCACCCGGACACCGCCGCCGACCTCGCCCAGGAAACGCTGCCGCCTGCTGGCC
TACCGCGACGCGCCCGACATCGGCGACTACGCACTGCTGATGTACCGCATCGCGCACAACGTGGTGCTGGAGCATTGG
CGCACGCGCCACCGCCGCCACGCCAACGCCCACGTCGCACTGGACCTGATCGCACCACTGGCCGCAGACGGCGCCCAC
GTCGACCAGATCGCCGACGCCCGCCGCATCATGCAGCACCTGACACCCACACGCTGCCCGCACTACCGCCCAGATGCC
GCCAGGCCTTCATCCTCAACCGCATCGACGGCCTCACCTACCCGCAAGTGGCCGCAGCCATGGGCATCTCGATCAAGA
TGGTGGAAAAGCACATCAGCCGCGCACTGGCCGCGTGCCGGGCCGCTATGCAGTGATGTCCCGGGGTGCGTTGTCTGC
CGGATGAGGCATCAGGATGCATTCTCGCTGTGTTGTACACGCACGCCGGTGCGCTACGACCCGCAAACATCGATGCAG
ATAAAAAACCCTGCCGAGGCAGGGTTTGATGCATCAGTAACCGGATCCATAAGGATCGACGGCGTCAGCCCTCGATGG
TCCGTAGGTTGGCTGTGGTGCTGGCTGGCGATAAGTGTTCTGTTCTTTATACGGATCGACAGTTCCAAGTTTTCCGGT
GTATGGATTCACATTCCCACGTGTCGAATAATTGTCGAGCGTTGTGCTGTTGGCCGCACTGCGATAGTGAGGTTGCAC
ATAAGTGCCATCAGCGCGGTGATAACCATTGACACGGGTCTGCGCGCACACTGAAGCGGAGGCGAGTGCTACCACGAT
CGCCAAAACGATCTTTGCCTTTTTCATGGATGTTTCCTCGTAACTACTTGATGGTTATGCAGGGCCAGAAGACGAACG
ACGTAAGGGCCGTTTGGCCCGAATGGTGTGGCCAGCTTGGGCCATCGGCTTCACTGCGCTCCAGCTCGGTAGTCGGCA
ATCATTGCCTTGGTCACGTCCTTTGGGTAGCACAACGGGGCGTAGCCACCACCACGGCTATATGCGCTTCTACCGCCG
CAGCTGCTGCCATTGCGTGCCGCGTTGTACGGGCAGGGACAGTTGCCGGGATATGCATTGATCGATTGTTGAATCAGC
AGCGTCCTGATGTTGGCATCAGACAACGCTGTAGAAGGTCCTTTGGCAAGTGCGTGTGGCGCTAATGCCATCGCTAAC
GCAAGCAAGCAGAACTGTAGTCGCATGGGTTCGTCCTAATGTCGCACTTAGGGTGCGCACCAGAACATGCAAGTTATG
TTCCCCACGTCTTATCGAGTTCGCTCTCACATACGCCATAAATGGCTGTGCTCGCTCTCTGCCGCATTTCAAACGCAT
ACACTGCGATAGCCTGAAGGTGGAAGCTAGCGAACTCTTCAACAGCCGGGACCAGAAATGACCCCAAATGATTTCGTT
AGCGGGCTGAAGACCCAATGCGCGGACGCAGCCGTTCACGATTGCGTGGAACTTCTTAAGGCCCCGCCGGGCCGTAGG
CCCGAACAATCTCTGGTTAGCTTGTCCGTCTGGTATCGCGGTCTCGCTCCTGCCGACAAAGCCAACGTTGTCGCCGCA
TTGCAAATAGCGGCCGATGCAACGCTGTTCGGCGTCTTGTGCGTTATCGACGGTGTTCGCGCTATCGAGGATCAATCG
ACCAAGTCCAAGTTCAGACTCACAGCCACATGCAACGGTTCAACGTCACTCATAGCGCCCAGACCCGAAGATCTTCAT
GCTCTTCCACAGACAGATTCTCCGTAAGAAACGAAGTGTGCCGCGCATATGCATCAGACACCGTCTAGCTCTGGCGTA
GCGCGCCGCAGGTGAGCTGGGCTGTACCTTACACAAGGCGATGAGACCACAAGAAGTGGGGTCAGGTTAATCTAATGA
GTCGACTTGACCTCTCATCCCTTCATGGTGCATCCGCAATACAAACGTGGTTGCGATTTTTATGCTGGACTCGATACC
GTTGAATGATTGACCAAGAGCCCAGAGTGCGGGAATATCGTACGGTAGTAGTCTAACGCTCACTGCGGATTACAAAGG
ACTTCATGGATGAATAAGAAGATGCCCCCTTCTCTTGGGGGCCTGATCAATCCTTATAGCAAAATCGGACTCATATTA
TTGGCGGTGGCCGCATTGGTTTTCTTGAGGGGCCTAATCAAGGCTCCTTCGCCCAGCGACGAGATCCGGCAGTTGGTT
GTCATTGGCCTTGCCGTGATGGGTGTCATCCTGTGTACGCTTGGCTTTCTTACGGTCAAGCAGCCTGATGGCAGATAG
GCTTTGTCTAACTCTGGCTTTGATAGATGTCCATTGACAATCTTCTATCAACGCAGCTTGCTATGAAAGTTGGCTTAT
GCCGCCTCATTTTAGTGTGCTGAGGTCTCTAATCTGCACGACATTGACCTGGCCAATGAAAAGCAAGAGAGCGATGGA
TGAGCGGGCGTTGAGCTGTCGCGCCACGGGACTGGACTAGCTACCAGCGCATCTCTGCTCGGCTGCCAACCGGCGGTG
TCTAGCCCTCACACCGCGCGCGGTCGACATGCTACCCTGACCACCGCCATTCTGGCGAAGACGGAACATCAGGTGACC
CAGCCGACACCATTGCAAGCGGTGTCAGGGGCTTTCTCGCTGAGCCACGCTTAACGCAGGTCGCCCAGAGACAAGCAC
GTCATTTCAATCACTACCAGGGACGTATTCATCATGAAGCTACGTAGCATTGCCACCACTTTCGCATTGGCTGCTGCT
TTAAGCCTTGGCTTGAGCGCCCCAGCGCGCGCCCAGGCGGGAGATCCTTGCTCGGTCTTTCTTTGCATGGCAAGCGTG
TCCGGCTTCGGTGCTCCGACTCCAGAATGTGCAGCGCCGATCGCAACCTTCCATTCCATCCAGGTATGGAGCCCGGCC
TTCAACCCGTCAGCCACGGCGGCGGCACGCCGGGCATATCTGATGACATGTAAAGGCGCGAGCGTACCGAATCAAGCC
ATCTTGGAAGCCATCATCGCGCAGTGGGGCTATACGCCTTGACGTAAATTGCCCGCTGACTCAGAAATTTGCTTTTAA
GTCAGCGGGAATGGCGCCACGCCCCCGTTTGCCATGCGCATCGCGCAAGGCCTTTCGATACCACTGTGCTTCGACGAG
ATAGGTGGTGCCTTGCTCCTTCATCTCTCAAGATGATCGTGCGAGTCCGGCGCCAAAAGCGCTGGCGATGCCGGAAGA
CAACAGATATGCGTTTGATCTTATCTCCTGATGTTGCTTCGCGCCGTGGGCGGCGAATTCCAAGACCATGAGCAATTG
ACTGCAAACAGCACCTCGACGACGATCGTCCGACGCAATTCGTCTGGAGCTGCAATGCCGCCCGAAGTACAAGAACTA
CAAGACGCCATTGCGTCCATTCCCGGCATTACCGATGCAGCGGTGGACAAGGTGGATCTTTCTGATGTCACGGAAAGC
GACTTCAGTCTTCTTCCGTATGCCGACCTGCCGCTCGGTGCGTTGAAGCGCACAAAGGGAGGCTTGGACAACGAGCTT
GCCATCTCCGTCAACTTTGGTATCACGCGCGATACGAAAGGCCTTAAGGCACTCGAGTTCATTTCCTGGTGGGTACGC
GATTCGGCGCGAGCGGGCGAGCCGATGCAGATCAGGAGCGTTGCGCTTCCACCCGTCGGCGATCAGTTTGGTACGTCA
CTTCGCTTTTGCATCGATTATTTCTACGCTGATCCTGAGCAGGATATCGGCAAACTACTGTCCAAAGTAGGGAAGTTG
GCCGTGGAGCTCAACAGCGCAAAGGGCTTGTATCCCCAGGTCGTTGCGTCCTGATAATGCAGTCAAGCCAAACCCGCC
GCCGCAGATGTCCTCGCGCAGCTGCTGACGCAGCGGGCAAGTGGGGTTGCCGAGTGTCACCGCACAGACAGGGCTGCC
TGTTACTGGCCTTGGCCTGATCTCAAGCTAAGCTGAAGACGCTCGCTTTTCCGGTCCCCATGTCGTACGCCACTAATG
CCTCCTGGAAGGCATCAGCTCTACAAACGAGGTCACCCTCACTGCTCCAGATGGCAGACCGCCCCGCTCCTATGAAGG
TATCGGCGGGGCCTACACAATTCGCCATCAAGACAGTCAGGGAATGCTTTTTTGCAATCGTCGGATAATGACTGTAGG
CCGATGTCACGCCTGTTTCCGACTTGGCCACGCTTGCCAGGTACACGCCAGCACCTGACGCTGCAGCTTGTTCCGCAT
GGCTTGCCTGCAGTGACTCGTAGCAAATGGCAGGCGCCAGCAGCTGATCTGCGTGTCTGAGCACAAGCTGCTCGGCAC
CGGCGGTGAAGAACGGTAACTCGTCGGGGTGTAACTGCTGCTTGGAGTAGCTTGTGCGCCCTAGCCCCGGCTGGAAGC
AGAGCATGCTGATTTCGGTGCCTTTTGCCCCCTTCGTGGGCGCGCCAACGGCGATGAGCATGCCGTGCCGGTCACTTG
CTACCTGAAATTGATCAAAGCGCTGATCAGCCGGCTGCACCGCCAGGGCCTGCGCCAATCCGGGTTCGTAACCGGTGA
GGGAAAGCTCGGGAAAGACCAGCACATCCGCACCCTTGCTCGCCGCCAGGCGAATGACATCGAGGTGCTTACTGATGT
TCTCTTCGATTTGGCCAGGCGTTGAAAGGATTTGCGCAGCTGTCAGCTTCATTGCCTGTCTCGTGTCCACGTATTGGG
GTTGAGCGTAGCGGATTCCGAAAGGCGGGTAACCAGAGTGCGCTTGAAAGCCCGGATATGCTGCTCGAACGCCTACAT
TTTCGAAAGCGAGACGTCTTGCCTGGATGCCTATCTTCAGTGCGGGTCTCAGGAGGATAGGTTGACCGGATGGTTACC
GGTCTTCTCCAGCCTGATTGGTTATAGATCAGGGTGCGCCGTACTGAAGCAGGGACTCATTTATTGAGCACCTTGGTT
GTCCACACCTGGTCGTAATCGGCATTGTGTGACTTGGTGAATCCGTTGGCATCGCTGCGTCCGTCGTCGACTTTCTGG
CCATCCTTGTAGATTACGTAATGGCGCCCGCCGGCAGCCTGGTCGCCGTGGTAATGCAGCTGCATCCGGTACACCAGC
CTGCTCTCTTCTACTGCTGGCGTCGCCTGCTGCCGTATAACGCTGCTGGCCATTTGCTGTATCTGCAACAGCGGTGTC
GTCTGCTGCGGATGGGACATCACCCAGCGCATGAAATTGGCCTGGTCCCGGGCTGACGCTTGCCCGGAGGCTGGCCAG
ATGTAGAGAAACGTTGCTGGCGTACTGGACGCTGTACTGACAGCCGGCATATGCCACTCGTAGACCTGTTGCTTGCCG
TCGGCTGTCGTCATCTCGAGCAGGCGGGCACTGCCTTGCGATGGGTTGCCGGCGGCACCTGACAGTTCACTGATCGGT
GCCAGGCCGGAGTCCGGTATGGCGCCCGCCAGTGCCAGTAGCAGGTCGCGCTGGTTTGTCACTTCCTGTTCGTTCAAC
GACAGCGAGCGCAGGTAGCGCGAACGCAGACTGAAACGGTAGCGCGCTTCCTGCAGGGTGAATTCCCCTTCGGCCCTG
GAGGCTTCGTGCCAGTCGTGTCCGGGTGCCAGATTGACGGTGCCGTGCATGATGCAAAACCCCTGCTGGGACTGCGCC
GCTGGCGGGAAGGGCGATGCGCTGCTGGTGATCGATGCCAGGATTTCCTTGGTGCGCCGTTCGGTGATGTCCTGCAGG
CGGCTGATGGCACTCTTCTGGAAGCGAAAGGTCGTGCCATCGCGATGGGCGAAACCGGTGACCTGTACGACATTCGGG
TCGAGCGGCAACGCGTCTTCCGCGTGTGCGACGATGACCCTGCCATCGTCCTGTGCCAGCGTTTTCACCGGCTTGATC
AGTTGGCGCACCTTGCCATCGCTGGCCGATGCTTGTGCGGTCAGCAGGCGCTGTGCATAGCTGGCCGCGTCCTCGCGG
TAGGTATCGATGTCGCCCCAATAAAACTGCGCGGAACTCCCCAGAAAATGCAGGGGCACATCGGTCGTCACGGCAAGA
CGCCCGATGCAGTAACTGGTGTTGACGGGATTGTCCGCCGACGGCGGCAACGATTTGTTGGTGGTGTTGGTCGTGCTG
CAAGCGGCAAGCAACGCCATGGGAGCAAGCAGCGGCGCGCGCATCAAACGCGTGGCGGAATGTCTCAACGCAATTCCT
TAAAAACAGCAATCGGCAATGATAGATGACGCCGGTCTACTCGGTGCGTCACCCCTGACAAGGTCTTCTGGCGCGTCC
TGCTGCTATCACCATCCATTGGGCCGCTCGCGGGATCGAGCGAGCCGAATCCGTTCTGGTCGGTGCAGGCCAGCGTAA
ACCGCACCGCGCTGCTTCGCATCGGCTTTTATGTCGCTCGGTGGTCGATGGCGCGCCTGCTTCCGTTGCGCCTTCCCC
TGCAGGCGTGCGGCGCACCGGGGTGGCTAGGCTTGCGATTACTTCTTTCGATATACCCCGCCGAAGGAGACGTTCATT
CCGCCGCATTCCAGGTTGTCGTCGACCAGCAGCATGTCGCCCAGCAATTGCAGGCGCACCTTGCACGTGTTCTCGTTG
ACCTCGACACGGTTGCCTTCTGGATAGCCGCGCGCGGTGACCGAGCCGGTGTGCGGACCGCCCGGCGTCTGTTCCGGG
TCGGGATAGGCGCTGGGCCAGTACGCATCGCCGTTGACGGTGATGCTGCCGTCTGCGTTTGGGGTCAATTGCAGCGTG
TTGTCGCCGTAGTGCCAGTGGCCGTTCCACGCCTGCGGTGTGGGCGTGGCCGCGCTTGGTTGCATCTGCAGGCTGGAC
TGTGCGACCCAACCAGCATTGCCGCCTCCCTTGTTGGGATAGAGCACGCAGACATACGCATTGCGGCGCTGCGCCGTC
AGGACGATATCGTTCTTGACCACGTAGGCGCGTCCCTGGCATGCGGCCCCGCCCTTGTCCGGGCAACCATCGGTGTCC
TTGAGCAGATGCAGGCGCGGCGGGATGACCTTGCCGAGGGAGAACGCCACCGGCGCGCTGGTGAACAATCCATTGCGG
CAGGTGGCATCGTCGGTGGCAGACGCGGCGTGGACCAACGGCGAAACGCCCAACAGGGCAAGCATCCAGGCCTTACGC
ATCGCAATCACTCCAAATGTGGCGCGGTAGTGTGCGGCAAACCGGGCCGTCTTTCAGCAGGAAAGTGTCATCACACGC
CATGCGTATCACAGCCGCGCTGACCCACGTCTAGTTCCACGCCCGCGTGCAAGCGCGCGCCGCCGCGTGCGGTGCGTG
CATGGTGCGGCGTTGTGTCTTCGCCCCGCAGCCCATGCTTGTGTCTGATTAACTCAGTGGAAGTGTATGAGCTCTCTT
CACCTGGGGAGGGCGATGCTGCTGTCTCCAATCGAGAGGGAGTGGAGCATGAAACAATCACTGTTGGTCCTGTCCATC
GTCGCGGCGCTGGCGCTCGCTGGCTGCAAGCCTGATGCCGACAAGGAGGCCGCAGCGCCTGCCGCGTCCACCGAACCG
ACGCCGACCGGTGGCGCGGCGACCCCGACCACGCCGCCCGTCGGCGAAGCCAGCCCAGCGCCGGAAGGCGCGGCGCGC
GCGAGTTCCGGAGACGACATCGCTCTGGGCTTGCTCGGGGCGGTGGACAACCACGAGATCGCCGCAGCGAAGCAGGCG
CAGGACAAGAAGGTCACCGGCGCGGTGCTGGAGTACGCGAACATGATGGAGAAAGAGCACACCGAGAACCTGGAAAAG
ACCAAGGCGCTGGGGACGCTGGCCGAAACCCCGGACGTCAAGAAGCTGGAGAGCAAGGGCGAGCAGGACCTGTCCACG
CTGGGGCAGACGTCCGACAACGACTACGCGGCGGCCTACATCGATGCAATGATCGCCGGGCACAAGGACGCGCTGCAG
CTGATCGAGACGCAGATGATGACAGTGGCGTCGACCGAGCCGGTCAAGCAGCACCTGACCGAGACCAAGACGCACGTC
GAGCAGCACCTGGCGAAGGCGGAAGAGATCAAGAAGGCGATGTGAGTGTGGGTGTGGCAGATCGCCGGTCTGCCACGC
TTGGTCTGCAAACGGCGGGTGAGCGCGACGTCGTCGTTTTCGAACTTAGGGACCTGGAAGGGGGATCAGGGAAAAGGC
GATTCCTCCCACAACTGCCAACAGCGCCAACACGCTAAGAATTATCGAATACAGACGCCTGGAAAAACTGGGGCGACG
CTGAATGGCTCGAAGAATGGCGATCGGAACTAATGCATAGACAGCACAAAGGGCAATGAAGTACCAGTTGATCTGATA
GGAGGAGCCCTTGCCCAGCGCATTTCCGGCTTGAAACAAGACCACTCCACCAACAAGCGATAGGAAAGAGCGGATTGC
GAATGCATTATTGGTTCTTGTTTGAATGCTCATACCTTGACATCGCTACGATCTGGAATGTTGCCCCAGCTGGGGTGC
TTTATCAATGTGATCTCCTCTTACGCATCCATCGAACGTGATTGCTTCAGTACCAGGTGTCATCGCAACGTTGCAATG
ACTGGGCGAAAGTCTCCAGGAGTTTTGCTGCAAGGAGATACACTCCATGCGCTATGTGCTCAGGTCGCCGGCGCGCTA
GCCGGTGGTCCCGACTCTTCTGATGAGCTACAAGATGTGCACAGCAAGCTGCTCGGTATGCTGGCCCATTACACCTCA
GTACTGGGCGAACATCAGCTGGACATTCCTTTCTCCCGGTCCACGGGTGCCTGACAATTCGTCCAGGCAGCTTGCGCT
TGGCAGGTGGGTTTAACTCAAGCGTCGCATCCTGCTCTCCGGCACGGCTCGGGCTCAGCCTCTGATCCTTTGCCGTTG
CAACTGTGGCGATGGTGAGCAGTGCCGCCATGACGTAGCTCCGCATCCTTGCTCTCCCTGCAGGTTAAGTTCATAGCC
TTACAACGCTTGGGGAGTTGGCCAATGCTACCTGAGCCCGCACCACAGCCGCGCTTGTTTGATTTTCGTCAATTCGAC
CGACACATGAAATTCGCAGTGAGGGTGCTTGACTGCATGGGTCAAGAATCGTTGCGGAGTTGCGCATGAGTGCAGTCA
CAGGTGGAAAGGTCGGCCAGGCGGCGGGTGAGCAGGGGGCGATCTGGACGGAAGTTGGACTGGTGCGTCGTGAGCGAG
CGCCTGTGGATCTGCTGGGTGGTTCGCGCCGCGTTGCTCCCATTGTCGTCACGGCGCGTGTTTGCGCCGCGGTCTGCT
GAGGAGGCGCCATGCGGATTTGTGTACTTAACGAAACAACCAATGAGCAAGCCGGACTGGAGCAGCGCTGCGTAGCAG
CGCGCAAGGCGGGCTGCGACTACGTGGTGGCGCCGCCGCCGTTCGAGCGTGATGCAGAGGGCCGGCTCAGCGAAGTCG
CCAGTGGCAGCGAGGCCGACGCAGCGCGTCTGCGTGAGCTTGTGCAGGCGGCGCACCGCGCTGGCGTGAAGCTGCTGC
TCGATGTGCGCCTGGACGAAGTAGGCGGCGCCAGTGCGGTGGTGCGCGAGAACCCGCAGTGGTTCCGCGCACGCAGCA
CCGCGGTGCCTGACCCGCGTCAGCCGCGCACAACGCCGGAAGTGGCCGAGGCGCGTTTTGCCTATGCGCAGGAAGGTG
CGGCGCTGGTGGAGTGGTGGAGCGCGCGCTTGCTGGACTGGGCGGCGCAAGGTGTGGCCGGCTTCCGCCTGCTGCAGC
CGCAACAGGTGCCGGCGCAGCGCTGGCGCGAGTTGATCGCACGCGTCCATGCGCAGGCGCCGGAAGTGGTGTTTGCAG
CGTGGACGCCAGGCCTGGGCACTGAAGCCTTGCAGCAGTTGGCCGGTGCCGGGTTCGATGCGGCGTTCTCCTCGCTCG
CGTGGTGGGATGGGCGCAGCAGTTGGTTCTTCGATGAAGACACCGCGTTGCGCGCACTCGCCGCCCAGGTGGTTGCGG
TGCTGGATGCGCCCGATGGCAAGCGTGCGGCGACGCCTGCGCAGCACTGGCAGCTGGCGCAGGCACTGGGCGGGGCGT
GGTTGTTGAACGCTGCGCAGCTGGATGCAGTGCCCTCTTCCATCCGCGCCACTGACAGCGTGCCGGCAAGCAATGCCG
GCCTGCGGCTGCGCCCGCTATTGCGCGAAGCCACCGGGCTGACGGCCGTGGCGGTGGAGCCGCTCGGTGGCTTGCCGT
CGTTGTTGTTGATCAATGGCGATGCCGCACATGTAGTGCCGGTGCCGGCACCGGATCTGCTGCGTCTGTTAGGCGATG
CCGAAGCGTTGGTGGGCGAAGACGGCAGCACCTTGTCTGGTGCGACGTTGGAGGCGCTGGAGCCGGGCGAGGTGCGGG
TATACCGCAGTGTGCCGGCGCGGCATGTGTTGGCGGTGCCGCGGATGCGCCCGCGTGCGCAGACGGCGGCCGCGTGGC
CACGCGTGTGCATCGAATCGGTGACGCCCTCGGTCGATAACGGCCGCTTCCCGGTCAAGCGCACGGTGGGCGATCGTA
TCTGTGTAGAGGCCGATGCGTTCTGCGATGGGCACGACCGCATTGCAGTCGCTGTGCTGTGGCGTCCGGCCGATGCAA
AGACCTGGGCCAGCGCGCCGATGCGCGCCTTGGGCAACGACCGTTGGCGTGCGGAGTTTCCGCTGGAGCGTATCGGTA
CCTATGAGTTCCGTGTGGAAGGCTGGCGCGATGTTTTCGCCACCTTGCATGCGGATCTGGAAAAGAAGCGCGCCGCCA
ACACGGTGCTGCCGGTGGATGTGCAGGAGGCCGTGGCGGTGGTGCAGGCCGCGCATGCACGCAGCAAAGGTGCATTGG
CCGAGTGCTTGCAGGCCGTCCTCACCCGCATCGGTGCGCAGAGCGAGCCGTTGCAGCAGCTGGCCATCGTGCTGGAGC
CGGACACCGCACAGGCGATGGCGTTGGCTGACGACAAGCCGTTCCGCTCCGAGACGCCGGTGACCTTCCGGGTCGAGT
CGGAGCGCCGCGCGGCGCACTTTGCCAGTTGGTACGAATTGTTCCCGCGCTCGCAGAGCGGCGACCCGCAGCGCCACG
GCACCTTCGACGATGTGATCGAACGGCTGGCGCATATCCGCGCAATGAACTTCGACGTGCTGTACATGCCGCCGATCC
ATCCCATCGGCGCGAAGAACCGCAAGGGCCGCAACAACACGGTCACTGCGGAAGAAGGCGAGCCGGGCAGCCCGTATG
CGATCGGCGCCAGCGATGGTGGGCATACCGAAGTGCATGCCGAGCTCGGTGGGCTCGATGGCTTCCGCCGCTTGATTC
AGGCCGCGCGGGCGCATGGGCTGGAAGTAGCGCTGGACTTCGCCATCCAGTGCGCGCCGGATCACCCATGGTTGAAGG
ACCACAAGGACTGGTTCACCTGGCGCGCGGATGGCTCGATTCCGTATGCGGAGAACCCGCCGAAGAAATACCAGGACA
TCGTCAACGTCGATTTCTACGCCAGCGGTGCGGTGCCCGATCTGTGGAATACGCTGCGCGATGCGGTGCTGTTCTGGG
TCAACGAGGGCGTCACGCTGTTCCGCGTGGACAACCCGCACACCAAGCCATTCCCGTTCTGGGAGTGGTTGATTGCCG
ATGTGCGTGGGCGCCGCCCGGATGTGGTGTTCCTGTCGGAGGCCTTCACCCGGCCGAAGATGATGTATCGCCTGGCCA
AGTGCGGCTTCTCGCAGTCCTACACCTACTTCACCTGGCGCAACCACAAGCACGAGCTGCAGGAGTACGTGGAAGAGT
TGAACGAAGGCGTGCCGCGCGAATGCTTCCGCCCGCATTTCTTCGTCAACACGCCGGACATCAATCCGCAGTTCCTGC
AGACCAGCGGGCGCAACGGGCATTTGATCCGCACCGCGTTGGCCACGACCTTGTCGGGGCTGTGGGGCATGTATCAGG
GCTTCGAGTTGTGCGAAGCCACGCCGCTGGCGCCGGGCAAGGAAGAGTATCTGGACTCGGAGAAATTCCAGCTGCGCG
CCTGGCCCGAGCGTGCGCCCGGCGATATCGTCGATGAGATCACCCGCTTCAACCAGCTGCGTCGCATGCACCCCGAGC
TGCAATCGCACCTGGGCACGCGGTTCTATCAGGCGCACAACGAGCAGGTGCTGTACTTCGGCAAGTTCCTGGATGCCG
GTTACCTTTCGCGCAGCCGCAGCATGGTGTTGGTGGCAATCAATCTGGACCCCAATGCCGCGCAGGATGCCGATATCG
AAATTCCATTGTGGGAGTTGGGCCTGCCCGATCACGCCAGCGTGGCAGTGGACGATCTGTGGGACGGCCATCGCTTCA
CATGGCAAGGCAAGCAACAACACATCCGGTTAGAGGCGACGCGGCCGTTCGCGTTATGGCGCATCCGCGCAGGAGAGG
TCGCATGAATGCAGTCCCATCGTTACAAGCCGACGCAGAACAGTCTGCGGTGGTTGCAGATCAGCTTTGGTACAAAGA
CGCGATCATTTATCAGGTGCACGTCAAGTCGTTCTTCGACTCCAACGACGATGGCATCGGCGATTTTCCCGGCCTGAT
TTCCAAATTGGATTACATCGCCGAACTCGGCGTGGACACCATCTGGCTGCTGCCGTTCTACCCCAGCCCGCGCCGCGA
CGACGGCTACGACATCGCCGAATACATGGCGGTGCATCCGGACTACGGCACCATTGCCGACTTCGAGCAGTTGGTGGC
GCAGGCGCATGCACGCGGCATCCGCATTGTCACCGAGCTGGTAATCAACCACACCTCCGATCAGCATTCCTGGTTCCA
GCGTGCACGCAATGCGCCGGCTGGCTCGCCGGAACGCGACTTCTATGTGTGGTCGGATACCGACCAGGAATACGAAGG
CACGCGGATCATCTTCTGCGATACCGAGAAGTCCAACTGGACCTGGGATCCGGTGGCCGGGCAGTATTTCTGGCACCG
GTTCTATTCGCATCAGCCGGATCTGAATTTCGACAACCCCGCCGTGCTGGAAGCAGTGCTGGAAGTGATGCGTTTCTG
GCTGGATCGTGGCGTGGACGGCTTGCGTCTGGATGCGGTGCCGTACCTGATCGAGCGCTCGGGCACCTCCAACGAGAA
TCTGCCCGAGACTCACGCGATCCTGCGCAAGATCCGCGCCACCCTGGATGCCGAATATCCGGACCGCATGCTGCTGGC
CGAGGCCAACATGTGGCCGGAAGACACCCAGCAATATTTCGGCCAGAACGCTGACGAATGCCATATGGCGTTCCACTT
CCCGCTGATGCCGCGCATGTACATGGCGATCGCGCGCGAAGACCGCTTCCCCATCACCGACATCATGCGCCAGACCCC
GGAGATTCCGGAGAGCTGCCAGTGGGCGATCTTCCTGCGTAACCACGATGAGTTGACGCTGGAAATGGTCACCGATTC
GGAGCGCGATTATCTATGGCAGACCTACGCCTCCGATCGCCGCGCGCGTATCAACTTAGGCATCCGTCGCCGTCTCGC
GCCGCTGCTGGAGCGCGACCGCCGCCGTATCGAATTGATGACCTCCCTGTTGCTGACCATGCCCGGCACGCCGGTGCT
GTATTACGGCGATGAGATCGGCATGGGCGACAACATCCATCTGGGCGACCGCGACGGTGTGCGTACGCCGATGCAGTG
GTCGATCGACCGCAATGGCGGGTTCTCGCGTGCCGACCCGGCGCAGTTGGTGTTGCCGCCGGTGATGGACCCGCTTTA
CGGCTTCCAGGCGGTGAATGTGGAAGCGCAGATCCGCGACCAGCATTCGCTGCTGACCTGGACCCGCCGCGTGCTCAG
CGTGCGCAAGCGCTACCAGGCTTTCGGCCGCGGCACGCTGCGCTTTTTGTATCCGGGCAATCGCCGCATGCTGGCCTA
CCTGCGTTGCTATCAGGACGAGACGGTGCTGTGCGTGGCCAATCTGTCGCATACGCTGCAGGCGGTGGAACTGGATCT
GTCCGAGTTCGAAGGCCGCGTGCCGGTGGACATCATCGGTGGCGGCAGCTTCCCGCCGGTCGGCCGCCTGACCTATCT
ACTCACTGTGCCGCCGTTCGGCTTCTATGCGTTCCAGCTGGTCAGCGAAGGGACCTTGCCGGATTGGCATGTGCCCAC
CCCGGTGCCGCTGCCGGATTACCGCACGCTGGTGTTGCGTAGCGATACCGACGAAGGCAACGCGCTGCTACCGCATCT
GTCCACGCTGGAAAGCGAAATCCTGCCGGCCTGGCTGTCGGCGCGGCGCTGGTTCTCGGCCAAGGATCAGGTGCTGAA
ACACGTGCGTATCTCGCGTCGCACGCCGTTGCCCGGCGATGAGCCGATGAGCCTGCTGGAGCTGGAAGTGGAGCTGGA
AGATGGCCGCCACGAGAGCTACATGCTGCCGATCGGCATCGTGTGGGAGCGCGACCACCCCAGTACCCTGGCCGAGCA
GTTGGCACTGGCGCGTGTGCGTCAGGGCCGCGAGGTGGGTTACCTCACCGACGCGTTCGCCCTCAAGCCGATGGTGCG
TGGAGTGATCGATGCGCTGCGCGAGAATTCCACGCTGGAGTTCCGCGATGGCGACGATGCCTCGCAGCAGGGACAGGT
GCGTTTCGAAGCGACGCCGGCGTTGGCCACGCTGGATATTCCGCAGGATCCGGACATCCGTTGGTTGTCGGCCGAACA
GAGCAACAGCTCGCTGGTGGTCGCCGACAAGGCGGTGTTCAAGCTGCTGCGGCATGTGGCCAATGGCGCCAATCCGGA
GATCGAGATCGGCCGTCGCCTGACCGAAATGGGCTATGCCAACGCCGCGCCCCTGCTGGGCAGCGTCAGCCGCATCGA
CGCGCAGGGCACCATTACGACCATTGCGTTGTTGCAGGGCTTCATCCGCAATCAGGGCGATGCCTGGCGTTGGACGCT
GGACCATCTGGCACGCAGTTTCGACGAGTACGCCACCGCGCAAACCGATGAATCGCGCGCCGAAGCCGTGGCCGGTTA
CGACGCGTTCGCTGCCGTGGTCGGCAAGCGTCTTGCCGAGCTGCACGAAGCCTTGTCGTGCGATACCGAGGATGCGGA
CTTCGTGCCGCAGCGCATCGACCTGCCCGCCGCCAACGATGTGGTGGCCGGCGTTGCGCGCCAGGTCGAACAGATGTG
GGACACAGTCAACGCACGCCTGGCCAGCAGCGACGATGCGATCGAACGCGACGCACTGGAAGCGGTGCTGGCCGAACG
CTCGCAGCTGGAGGCCTTGCTGGCCAAGGCACCGGGCGTGCTCGCCGAGTCGTTGTTGACCCGCGTGCACGGCGACTT
CCATCTGGGCCAGATCCTGGTGGCGTTCGACGATGTGATCCTGATCGACTTCGAAGGCGAGCCGGCCAAGCCCTTGTC
CGAGCGCCGCGCCAAGGCCAGCCCGCTACGCGATGTAGCCGGTTTCCTGCGCTCGCTCGATTACGCCAGCGAAGTCTC
GGCACGTGGCGAAGAAGGCACTGCCGCACGTGCGGGCGTGGGGGTGGATACGCATCTGGATGAATTCCTGGTGCAGTT
CCGTCGCCGCTCCACGCAGGCATTTCTGGACGCGTACCATGCCGTGCTCGATGCCAGTACGCATCCGTGGATCGCACC
GGCAGCGTTCAATGCGGCCACGCTGTTGTTCCTGGTGGAAAAGGCCTGCTACGAAGTGCGCTACGAAGCCGCCAACCG
GCCCGGCTGGTTGATGGTGCCGGTGGAAGGCTTGCGACGCATCCTGCAACGCGCGCGCGCTGATGCAGGAGACACATG
ATGAGTGGAGTGATGACAGCAGTGACCAATCGATGGGACCCCGGCGCGACCCGCGCCCTGGCCGAGGCACGCCATGGC
GATGCATTCGCCATCCTGGGCGCGCACCCGACCGATAGCGGACGGGTGCTGCGCACCTACCAACCGGGCGCCAACTAC
GTCAATGCAGTGCTCGACGACGGGCAGGTCATCGCGCTGGAGGCAGGCCCGGAGCCGGGCCTGTTCGCTGGCGAGTTG
CCGGCGCAAGGCGCTTATCGCCTGCGCATCGGTTGGCCCGGCGGCGAGCAGGACACCGCCGACCCGTTTGCGTTCGGG
CCGCAACTCAGCGACTTCGATCTGCACCTGATCAGCGAAGGCCATCATCTGCAACTGGCCGATGCACTCGGCGCCAAT
GCGATCGAGGTCGATGGCGTGCGCGGCACGCGTTTTGCGGTGTGGGCACCCAATGCCACACGCGTGGCGGTGGTGGGC
GATTTCAATAGTTGGGATGCGCGCCGTCACCCGATGCGGCTGCGGCATCAGTCCGGTGTGTGGGAGCTGTTCGTGCCC
GATGTCGGCCCTGGGGCGCATTACAAGTACCAGCTGCGCGGCCCGCACGGAAACGAATTGCCGGCCAAGGCCGACCCG
GTGGCGCGGCGTGCCGAGCTGGCACCGGGCACTGCCTCGATCGTGGCCGACCCCACGCCGCATCAGTGGAGCGACGAC
GGCTGGATGGCCACACGCGCACGCCGTCAGGCGCACGACGCACCGATGAGCATCTACGAGATCCACGCCGGCTCCTGG
CTGCGCGAAGAAGGCGTGGACCTGGATTGGGACGGTCTTGCCGATCGCTTGATTCCGTACGTGGCCGATATGGGCTTC
ACGCATGTCGAGCTGATGCCAGTGACCGAACATCCGTTCGGCGGTTCGTGGGGCTATCAACCGTTGGGATTGTTCGCG
CCCACCGCGCGCTTCGGTTCGCCGGACGGCTTCGCCCGCTTTGTCGAGCGCTGCCATCGCGACGGGATCGGCGTGATC
GTCGATTGGGTGCCGGCGCACTTTCCCACGGATGCACACGGGTTGGCGCATTTCGACGGCACATCGCTGTACGAACAT
GCAGATCCGCGCGAAGGCTTCCACCGCGACTGGAATACGCTGATCTACAACCACGGGCGCCGCGAGGTGTCCGGATTT
TTGATCGCCAGCGCGCTGGAGTTCCTGCAGCGCTTCCACGTCGATGGTCTGCGCGTGGATGCGGTGGCCTCGATGCTG
TACCGCGATTACAGCCGCAATGCCGGCGAGTGGGTGCCCAATATTCATGGCGGGCGCGAGAACTACGAAACCATCGCT
TTCCTGCGCCGGCTCAACGAGGTGGTGCGCGAGCATGCGCCTGGTGCGGTGATGATCGCCGAGGAATCCACCGCATTT
CCCGGTGTCACCGCCGATGTGGCGCATGGCGGGTTGGGCTTCCACTACAAGTGGAACATGGGCTGGATGCACGACACG
CTGCATTACGCCGCGCTGGATCCGATTTACCGCCGTTATCACCATGGCGAGCTGACCTTCAGCATGGTCTATGCGTAT
TCGGAGCGCTTCGTACTGCCGATCTCGCACGATGAAGTGGTGCACGGCAAGGGCTCGCTGCTGGGCCGCATGCCGGGC
GACGACTGGCAGCGCTTCGCCAATCTGCGTGCGTACCTCGGTTTCATGTTCACCCACCCCGGGCGCAAGTTGCTGTTC
ATGGGCTGCGAGTTCGGCCAGCCCATCGAGTGGAACCATGACGGCGGCATCCCGTGGCAGTTGCTCGACGACCCGCGC
CACCGCGGCGTGCAGACCCTGGTGCGCGATCTGAATCGACTGTATGTCGAATACCCCGCGCTGCACGCCTACGACGAC
GATCCGTCAGGGTTTGCGTGGGTGGTGGGCGATGATGCGGCCAATAGCGTGGTTGCGTTCCTGCGCAAGGGCAAACGC
GGCGACGCACCAGTGCTGGTGGTGATCAACTTCACCCCGCTGGTGCAGCACGGTTATCGCATCGGCGTGCCGCAGAGC
GGTCAATGGCGCGAAGTGTTCAATAGCGACGCCGGCATCTATGGCGGTGCCAATCTGGGCAATGGCGGTGTGGTCACT
GCAGAGCAGCAGTCCATGCATGGCCAGGCACAATCGCTGCCGCTGCTATTGCCGCCGCTGGGCGTCATCGTGCTCACG
CCGCACGGCTGATGCATCGCATACACCGCCGGGCAGCTGGCCCGGCGGTGTGGCACCTGTTAGATTGCGCGCCGTAGA
GTGGTCAACAAAACGCTGTGAACGCCCAATGGGTGACGCGGCAGTTTTGTCAGCCGCTTCTTAGGTGGCCCGGGGAGG
GCTGCCGGGCACAGCCGCCGCCATGCCTTCCGTCGACCGTCTTTGCGGGAGCGTTGTGCGTGGGCGTTTTGATTGCTG
TGATTATTGTTTGGCTTGTTGAGGCCGCTCTCTGCGCTGTGCGCAACAGTGGCTGCGCGCATGCAGCGGTGTGCACGG
CACAGCCACTGCGTGCGACCGCGCGACGTGGCTACCGATGTCTTGTCCGGCTTGGTGCGCTGCCTGAGCCCACCTCGA
CGCAGGCTTGCGCATGAGCAGCCTGATGACGCTTTTGTATCTGCTCACCGCTGCCGCCTCGGCTTTTGCGTTTTATCT
GGCAACCACGCATCAACGCCTCGTACTGCGGCGCCGATTGTCTGCGCGCCTGTTGCGCAGCGGTGGCAGCGTGTTGTT
GGTGTTGTCGCTGGTCTGCGCCATCCGTGCGCTGGGTGTGTGGGCGGGCGTCTTCGCCGCTGTGACTGCGCTGATGCT
GGTGGCGGTGGCGCTGCCGTATCTGGATGTCTGGCAACAGGCGCGTGCGCAACGCAGGCGGGTGCGTCATGTGGGCTA
GATGGTTGGCTGCCGTGGTGCTGGGCCTGCCGCTTGCGGTTGGCATGGTCGGCTTGTGCGCGTTGTTGCTGCCTGGGC
CGCAGCAAAGCTACACGCTGGCGTGGCTGCTGCTGATGTTTCCGGTGTGGATCGGTGCAATGGCACTGCCGTTCGTGT
TTCGTAGCGCAGGACGCGCCTGGGTGGTTCTCGGCGGGCTGACCGTGCTGTGCTATGTCGCACTCGCGGGCATCAAGG
TATTGGGCTGGACGGAGTTGAGCGCATGAAAGCATCGACCTTGCGTGCGTTTCTCTCCGTGCATAGCTGGATGGGTTT
GCTGGCCGGCATGGCCTTGTTTATCGCCTTCTATGCCGGCGCCATCACCGTGTTCACGCATGCGTTGAGCGACTGGCA
GGCCACGCCACAGGTCACGCAAAAGGCGCCAGCCGATCCGGTCGCCGCAGCGCAGGCCTTGCTGGACGCGGTGATCGC
CGAGCATCCGCAGGTAGCCGAATCGTCTCTGGTGCTGCTGCCCGGCGAACACGGGCCGATTCCACGGCTGTATTGGTA
TGGCGCGCAGGCCGATGCCAGTGGCGGCATGCGCCAATACCAACACGCCGCCGATGGCACGCTGCTGGAGTTGCCGCA
GCGCGTGGGCTTTGCCGATTTCCTCTACGACCTGCATTTCACCGCCGGACTGCCGCGTGTGTTCGGCACGTATCTGTT
CGGCGTGGTCAGCATGCTGTACGGGCTGGCCCTGGTCAGCGGGGTAGTGCTGTACGCGCCGGTGTTCTTCAAGGATCT
GTTCGCGCTGCGGCTGGGTCACAACCTCAAGCGCCTGTGGCAGGACGCGCACAACGTGGTCGGCATGTTGTCGCTGCC
GTTCCATGTGATCTTCGCCTGGTCCGGTGCGGTGTTGTGCCTGGGCGTGTTGCTGCTGGCGCCGTTTCAGTTTCTGGT
GTTCGACGGCAAGTTGATGCAGATCCTGGAGCCGGAGTTCGAACTCACCCCGCATGTGGCACCGGCCAAGCGTGCCGC
GCCGTTACTGCCGGTTGCGGTGTTGCTGGACAAGGCGCGTGCAGCCAGCCCGGGGTTTGTGCCGGAAAGCATCGGGTT
TCACGATGCCGGCGATGCCAATGCGCGTGCGGAAGTCTATGGCCACCACGATCAGCGCCAGCTCAACACGCTCGGCGG
CGTGGCACTGGAAGCGGCAACCGGCAATGTCTTGCGGGTGCTCGAGCCCAGGACGATGTCGGCCGGCACCGCTGCACT
GCGTGGGCTGCAGGCGCTGCATTTCGGCAATTTTGGGCATGCGCCGGTGCAGTGGTTGTACTTCCTGCTGGGGCTGGG
CGGTGCGTTCCTGTTCTACAGCGGAAACTTGTTGTGGATCGAGGCACGCCGCAAGCGTCGCCTGGTCGATCAACCGCG
CCGCACGCACGCCATGGCGCGCCTCACGGTGGGTGTGTGCCTGGGCAGCGTCGCCGGCATCTCGGCGTTGTTCATCGC
GGCGCGGTTTCTGCCACAGGGACAGGAGCGTTATGTCTACTACGCGGTCTTCGCGCTCATACTGATGTGGGCCTTGCT
GCGTCCCACGGCACGGGGCGCCTACGAGGTGTTACTTGCGTGTGCCGCACTGACGGCGTTGATTCCGGTTGCCAGCTG
TTTTTCCGGGCGCGGTGTGGTGCTGCCGTGGCAGGACGCAACGCTGCTCGGTGTCGACCTGATCGCGCTGGCTTTGGC
ATGGACGTACTGGCAGCTGGCAAGCGCGAGCAAACGGCGCGGAGTGCAGGGCGATCCGAACAGCGTCTGGGCGTGGGG
AGATCGCGCCGCTCCGTGAGCGGTTGCTGTTCCTGCGCGCTGTAGTGCCATTGCAGCGCTGCCCGTACAACGCGCGCA
TCGCAAACTGAAGATCTGGGCCGGTTGAGCTCAACTCACGTGCGACGACATGCATGTCACGTACGATCCTTGGCCTCT
GATCGCTGCTGACGTTCGTTTGGGTGCGTTGAAATGTCCAGACCACTGCGCATTGGCCTGATCTCCGACACGCACGGC
TTGCTGCGGCCGGAGGCGGTCGCCGCCTTGCAGGGCTGCGCGGCCATTATTCACGCCGGCGATGTGGGCAAGCCGGAG
ATCCTCACCGCGCTGCAGGCGCTGGCGCCGTTGCACGTGATCGCCGGAAACATCGACAACACGCCATGGGCAGCCGAG
CTACCCGAAACGCTGGATCTGCTGATCGCAGGCGTACGCATCCATGTGTTGCACGATCTGAAAACGCTTGGGCCCGAG
GTCGCTGCAGAGGTGATCGTCAGCGGTCATTCGCACAAGCCAGCGGTGCACATGCGCGACGGCGTGCTGTACGTCAAT
CCGGGCAGCGCCGGCCCACGTCGCTTCAGCTTGCCGATCAGTGTGGGCACCTTGTGGTTGGGCGATGGCCCGCCGCGT
GCGGAACTGCAAGTGCTACAGCTGCGTTGATCTAGGACAGATGCCTGCAACAAGCGGTGAGCCACGATACAGGTGACG
CGGTGCGACGACGTGCACCTGACTTCAATACGCTCGATCCGGAATGTACTGATGGTAAGAATGGAAGCTAAGGGGAGC
GCATGAGTCTGCAAACAACTTTTCGCTGATTTTATGCGGCCTATATGCATGCATCTGCGCTATCTGTTGAATGCTTGT
GCACGCTTGCAACCCATGCGCTGACCTTGTCTGCACGCATGCGGGGCCATCCTTGTGCCTCAAGTCGTTGCAAGGAAT
CCTCATGAATACACGTCGCCAATTCCTCTCCGCCGCCGCTGCCGGCACCGCTGCGTTGGCCGCTGCGCCGTTGTTGGC
ACAGTCGTCCGCGCCTGGCAGCGTGATGCCGACGCGCGGCAAAGCCACCGTATCGAAGCTGCCTGCCAACGCAGCGAC
CAAGGGTGCGCGGTATCGCCCTGCGAGCCGTCTAGGCTTTGGTGGCGTGGCGATCGGCAATGGCTTTGAAGCCACCAG
CGATGCGCAGAGCGAAGCGACCCTGGCGGCGGTGTGGGAGTCGGGCGTGCGCTATTTCGATACTTCGCCGTGGTACGG
GTTGGGGTTGTCGGAGCGTCGCACCGGTCATCATCTGCACAATCACGTCTCAGACGAATACGTGTTGTCGACCAAGGT
CGGGCGCCTGCTCACAGCGACCGACAAACCGCCGAAGACGATGTGGCAGCAGCCCTCGCCCTTCGACTATCGCTACGA
CTACAGCGCCTCCGGCGTGCGCCGCTCGATCGAAGACAGCCTTCAGCGCCTGGGTGTGTCGCAGATCGATATCGCCTA
CATCCACGATCTGTCGCCGGAGAACGAAAAAGATCTCGGCATGCCATGGGAACAGCGCTTTGCCGAAGCGGTGAAAGG
TGCCATGCCCGAGCTGACCAAGATGCGCAAGGAAGGCCTGATCAAGGCCTGGGGTTTTGGCGTCAATCGTCCGGAACC
GGCCTTGCGTGCGATCGAAGAAGCCGACCCCGACATCTTCCTGCTGGCCTGCCAATACTCGCTGCTCGATCACGCGCG
TGCACTGCACGACACCTTCCCGAAGATCGCCAAACATGGCGCCTCGGTCGTCGTTGGCGCGCCGCTGTTGGCGGGTTA
TCTGGCCGGGCGCGAGCGTTATCTCTACGACGGCAGCGTGCCGGAATGGGCGCCGGCCATGCGACAGAAAGCGCTGGC
CATCTGCGACCGCCACGGCGTGGATCTGCGCACCGTCTCGCTGCAGTTTGCCGCTGCACCGCAAGTGGTCTCGGCGGT
AATTCCGGGCGCGCGTACGGCAGAGCAGGCGCATGCAAATGCGGCCTCGATGCGCGTGGCGATTCCGGCAGCTGTGTG
GGATGAGCTCAAGCGCGAGCAGGTGATCGAAGCGGATGCGCCGGTGCCTGTTGTGAGCTGATGCAGCTAAGAGCGGCT
GACAAAACCCAGCGAGCGAGCGCCTGTCAGTGAGTGCGTGGTTTTGCCGGCCGCATCTTGGTGGATGCAGTCGGAGGT
CCAGATCAGACACTGAGGTGGTTGAATGCGCGGTGTCCTCACCGCTCGCGGGACACGCCGCAAGTACGTCCATGTAGG
CTCGGTGGCGGCATCCATGCCGCCACACGGTCCCGCAATCGGTAAGGGCACCGCACCAGAAAGTTTGTAGGTTGCTTT
GTTGAAAGCCTGCCTATTGCTCTGCCTGCAGTGAGAAGCTGATCGGACGCGCCGTTATCCAAACAACGCACGTCATGC
ATTGCTTGCACCATGCACACCGACCATCTTGACTGGTCCTTGCCCGCCCACCGTCGCGGGACCTTACGCGGCATGGAT
GCCGCGTAAGAGCTTACAGGGACGTACTTGCAGCGTGTCCCGCGATGGTGGGCGGGCAAGGGCCCTGCAGCCAAGCCG
CAGATCAGCCGCTCTAGTTGATCAGATACAATGACGCATCAAGGAATCAACAGCTGCCGCAACGCAGGCACCTGCTTG
GCCAACTCGTCGGCGACAATCGCCGCGAACAGATCCGCGCCGTCCGCGCCAAGATGCGTGTAGTCGAACGCGAGTTTG
GCCTGACCCATCGGCTCGGCGCTGGCATTGTCCTGTGCAGCGGCGGGGACGCTGCCCGCTGCCGCGATCTTTGACGAC
GCCGACGCCGACGCCGGCGCATGCAATGCCTGCGCCGGTGTCTTGCCAATCGTCGTGCCCGATTGCGCGGCAATCACT
TGTTCCGGATCGGCAGGCCGCTGCGCCAGCCGCATCGCCAATACCGGGCCCATGCCCTGCACCAGCGCACGGCTGCGC
GCATGCAGGTCGATCAGCGGCACCTGTAACTCGCGTGCAACTGCGCGTGTTGTCTCCGCCCACGGCGCCAAGTCGTCG
ATCAATTGGCCGTGTTCGAATTGCCGTCGCGTCAATGGCGTGACCAACACCGGAATCGCACCGGCGGCACGTGCGTCG
GCCACATAACGGCGCAGATTCGCCGGGAATTCGGTCGCCAACTCGGTGGAGCGCCCCGGCTTGCCGGGTTGATCGTTG
TGCCCGAACTGAATCAACACAACCACCTGTCGATAGCCGCCGCTGCGCAGCTCCTTCAGTGCGATCTCCCACGAGCCT
TCGGCGCGATAGTTGGAGGTGCTGCGGCCACCGCGCGCCAGATTGAGGCAGCTCAGGAACGAGGTCACATGCTGCGCG
CAAAAGCTCGGCCCCCAGCCACCTTGCACGGCCGTGGTGGAGTCGCCGACCAGCACGATCTTGCTGGCGGCAAAGTGC
TTGCCGCCAGCGGCTACGTTAGACGCTGGCACGCTTGCAGTTGATGCATCAACCGGTGAGGCATCTGCAGCGTACGCA
ATAGGTGCAGCGATTGCTGCAAGCAAAACCAACGGTACAAGAGACGAAAAACGCATGAATCACCTTGGAGGAGAGCGA
TCAGAAAACGCAAGGTAGTCAGAAGGCGAAAGGTGATCAGAAGACCGCAGGCAGGCAGAAGAGCCCAAGCACGATGAC
CCGAGCCGCGCGCTGATGGGCACCTACACGCACGCCACGCCGTGCCGCTGCGGAGTGCGATCAGACCACGCTCGACCT
CGACCTTGACCACCACGAAAGTCAGTCAAAACGTACCGCGTTGAATGAAAGGCGCTTGCTGATACAGCTTGCGCTCGC
CACCGCGCGGATCGTGGTCGAGCCGGCTGGGTGTATCGAACAGCAGCGTCTCGCGCTGCTGCAACGAATACTGCCGCC
AACGCGGCAGACCACGATGATTCGGGTCGCCGCTGCGCGCGAAGGTAATCAACGCCTCGCTCATCTGCTCGGCCATGC
GCTGCGCATCGGCGCCATCGCCGGTGCGCGAACCCGGTTGCGCAATGGTGTCGAAGACCAGCGGAATATCCAGCGTGT
GGAAGGCGCCGAACTTGCCGCCATCCAGTGGCGAGCCCCAATCCAGTTGATAGACCCAGGTGGGTGCGCCTTGACGTG
CGCGTGCCTCTGCTTCTTCGACCGCGCCGCGCCACGAGCGCCCTGCGGTGGTGGCCGCGAAGAACACCTCCGATGGCG
AATACTGCGGATACAGCCGGCGGTATTCGGCGATCACCACCTGCGGCAGCAGATCCACGTATTGCTGGGTTTCCAGCC
TGGCCGGCAGCTCGTCCCAGCTCAGCGCGAAGTTCTTCGCATCGTTGCCGAGAAACGCGCGCGTTTCGTCGCGGGTAT
TGCCGATCACCAGCGGAATCTTCGCCGATTGCAGCGGGGCGGTCGGCCAGAATGGATGCACCGGCACATTGCGCGCAT
CCAGCACCGGGCCGAAATACAACGCGCTGTTTTCCACCCGCGAGGGATCGCGCACTTGCGCGGCAGCCAGCAGCTGCT
CAATTGGTAGCGTGCGGATGCGCGCAAGCGCGCCGGGCGCAAGTTTCAATGCATCCAGCAGCAGTTGCGCGCGCTGGG
TGGCCGCGCGCGGGCCGGCCACGGTGACCTGCTGCCCGCTCATCGTCCACGCGCGATGGAACAGGCCGCGTGCGGCGG
GCATCGCCATCAAGGTGGCGATCTTGGCGCCGCCACCGGACTGGCCGAACACGGTGACATTGCCGGCATCGCCGCCGA
ATTCGGCCGCGTGCTGGCGCACCCACTGCAGTGCCTGGATCAGGTCCAGCTGCCCGGCATTGCCGGAGTCGGCAAAAC
GCGTATCGCCCAGCTGCGCCAGCGACAGATAGCCGAACAGGTTGAGCCGGTGGTTGACGGTGATCACCACCACATCGC
CGCGCTTGCACAGGCGCACGCCGTCGTAGAGCGGGTCGCTGCCGGAGCCGGTGGTGTAGCCGCCGCCGTGGATATAGA
ACAGGATCGGCCGCTTGCCGCCATCGCGCAGACCCGGCGTCCACACGTTGAGGAACAGGCACTCCTCGCTGGTGGGTT
CGCTGGCCTTGGGTTGCGGTGCAGCGGCACCGAAGGCGCTGGCATCACGCACGCCCTGCCAGGGCGTTTCCGGCACCG
GCGCCTGAAAGCGCCGCGCTGCGGTGTCGCCGCCGTAGGGGATGCCCTTGAACACGCAGATACCCTGGTCGCGATAAC
CGCGCAGTGCGCCGCCACGCACGTGTACCAGCGGCGTACTGTCGTCGCGCGCAGGCGCTGTTGCGGCCGCGCCTGCGA
AACCTGGCAGCGCGGCTGCAGCCGCGGCTAACAAGCCACCACGCAGCAGCGTGCGCCGCCGCGCGTCGGGCGTGGATG
GCGACGTCATCGCGCGGCGTCCTGCGCCGGTGCAGATGCGGGTGCAGGTGCAGCGACAGATGCATTCGCAGTCGTCGC
AGTCGCAGTCGCGGGCGTTTGCACCTTGCTGACATGCGCGATCCAGGCCTGCGCCAGCTGCGGCCACGCAGCCACGGT
CAAGCCGGTGCCGCTGGCGGTACCGAAGCCATGACCGCCCTGCGGAAACACATGCAGCTCGCTCTGCACGCCGGCACG
CAGCAACGCGTCATGCATCAACAGGCTGTTGCGCACCGACACCACCGTGTCGTCCTGCGCATGCAGCAGAAAGGTTGG
CGGCGTGCGTGCGTCCACATGCAGTTGCGGCGAGTACGCGCGCACCTGCGCATCGCTCGGACTGCTGCCGAGCAGGCG
CTCGCGCGAGCCCGCGTGTGCGTTGGCGCTGTCCATGTCGATCACCGGGTAGATCAGCAGCTCGAAATCCGGCCGCGC
GCTCAGCGCATCGGCCGCATCCAGCTTCGGGTACACCTGCGCGGCATAGCGGGTGCCCAGGCTGGCGGCGACATGACC
GCCTGCCGAGAACCCCATCACCCCGACCCGCTGCGCGTCGATGCCGTAGCGGGCGGCATTGGCGCGGATCAGCCGCAG
CGCGCGCTGTGCATCGGCCAGCGGTACGTCGGCTCCGTGCGGATGGCCTTCGCCGGGCAGGCGGTAGCGCAGCACGAA
CAGCGTGATCCCGGCCTGGTCGACGAAGCTGGGCACCAGCGCGCTGCCTTCGTTGTCCAGCACGATGCGCTGGTAGCC
GCCGCCGGGGGTGACCAGCAGGGCAGTGCCGTTTGGCTGCTTGGGCCGGTAGACCACCAGGTAAGGCGTGCTGATCTG
CTGGATGTAGCGATCGGGCAGGGCAGGGTCGCTGCTGCGCTCGATGATGCGCTGCGGCTGCTTCAGCGCGTTGTCTCC
CGGTGCCATCCCGCTGGGCCATAGCGCGATCCGGCTGGCCTGCTCGGCCCTGGTATCGGCGCTGGGCACCTCGGCCGC
AACCACCGGCCCGATCAATAGTGAGGTCGCCAGCAACACCAGCGGCAGGCACCACCGCATGGCACCTGAAAACGCAGT
AAAAACACGCGTTTGGCTTGTCTGTTCCATCCACCCCTCCCAGGGTTGCTTCGCTTTGAAGGCTAACTTTGCCGCACT
GCACATTGCCAATGACACCGGTTTACCATATACAGCACACCGTGCCACTGTCGATTGGCAGTGCAACAAAAACACTAG
CAGGGAGACACCCTTGAGCAACGACGCCGCCACCCCGCCATCGTCCACATCCATGCTGTCGCAGATCGCCCAGCAGTT
TGTGGAGGCACGCCGTGCAGGGGCATCGCTGCCCGACTTTCCCGGGCAAATCCCTGAGGATCTGGTCACTGCCTATCA
GGTGCAGGACATCGCCATCAGCCAATGGGACGACCAGGTGGTCGGCTGGAAGGTGGGTTATATCGCCGCCGAGCGCCG
CGATGCCTCCGGCGACGACCGCCTGCTGGGGCCGATCTTCTCGCACAAGCTCTGGAATGCTACCGGTGGAACAACGCA
GTTCCCGATCTACCAGGGCGGCTTCGGTGCGGTAGAGGCCGAGTATGTGCTGCGCCTGGAAGCGGACGCTCCCGCCGA
GCAGACCCACTTCACTCCGGAGCAGGCGGCGCAACTGCCGGCCACGTTGTTCATCGGCGTGGAGATCGCCAGCAGCCC
GTTGGCGACCATCAACAAGCTGGGCCCGCGCGTGGTGATTTCCGACTTCGGCAACAATAACGGCCTGATTTTAGGCCC
GGAAGTGACCGATTGGCTGGCACGCGACGAGTCCGCGCTGACTGCCGAAACGCTGATCGACGACCAGGTTGTCGGCAC
CGGCGGGGCCACCACGTTGCCGGGTGGATTGCGCGCCGCCTACGCGTTTGCGCTCAGTCGTTCGGCCCAGCGCGGGCG
TCCGCTCAAGCGCGGTGATCTCATTGCCACGGGCAATGCCACCGGTATCCATGACATCGAAGTGGGACAGCGTGCCCT
GATTCGCTTCGCCGGCATCGGCGACATTTCCTGCACGGCTGTGTCCGCTACCTGATTCGGACTCAGTGACCAGACGCT
TGGGAGGGCGCCAATGATCACACGCAGACATTTCCTCGGTGCCGGGCTCGGTGCCGCCGCGGCCGGCCCCTGGTTGGG
CGCCGGTGCCACCACGCCGATCCCCGGCGGGCAATTGTTGACCGCCACCGACGTGCATATCGGCGACTACCCCACCGT
GGAAGCGGTGCGGTGGTTCGGCAAGCAGCTCGAAGCACGCACCAATGGCCGGCTCAAGCTGCGCCAGTACCACTCCGG
CCAGCTGGGCCGCGAGTCGGAGGCGATCGACATGGCGCGCTTCGGTGCCATCGACATCACCCGGGTGTATTCGGGTGC
GTTGAACAACACTTTTCCGCTGACTCAGGCGCTGTGCCTGCCGTACGTGTTCGACTCGGTGCTGCACCTGCGCCGCGC
CATCGACGGGCATGTCGGCGACAGCGTGCTGCGCAGCTTCGAGCAGCGCGATCTGGTGGGCCTGGCGATCTACGATTC
GGGCGCGCGTTGCTTCTACAACACCAAGCACCCGCTGCACCGCCCGGAAGATCTCAAGGGCCTGAAGTTGCGTGTGGC
CTCGTCGGACATCTTCCTCAAGCTGATGCGCATGCTGGGCGCCAATCCCACCCCGATGTCGCTGGGCGAGACGTTCTC
GGCGATGGAAACGCACATGATCGACGGTGCGGAAAACAACATGCGCAGCTTCCAGTCCAGCCGCCATTTCGAGGCCGC
GCACTACTGGTCGCAGAGCGAGCATTCCTACGCGCCGGACATCCTGGTGATGTCGCGCAAGAGCTTCGAATCGCTGAG
CCCGGCCGACCGCGGCCTGGTGGTGGAACTGGCGCGCGCCTCGGTGCCGGTGATGCGCAACCTGTGGGATGCCTCGGA
AGTGATCGCGCGCAAACAGGTGATCGACTACGGCGTCAAGATCAACCAGGTCGACATGCCGGCGTTCCGCGCCGCCTC
CGCCCCGCTGCTGGCCGAATACCGCAAGCAGCCGGAGATCGAAGCGTTGTACCGCCGCATCCGCGATTTCGCATAGAG
GTGATCCAATGACCGAACCCGAGACTCCCGCCGTCCCGGTCGCGCCGTTGCAGCGCGCGCTGGACCGCGTTTCCGATA
CTGCCGTTGGCGTGGCATCGCTGGCCTTGCTGGGCCTGGTGGTCGTGCAGGGCTGGCAGGTATTCACCCGCTACGTGC
TCAACGACTCGCCCAGCTGGACCGAGCCGGTGACGCTGCTGCTGCTCAGCACCGCGCTGAGCCTGGGCGCGGCCGCCG
GTGTGCACACCAACCGCCATTTCGGCTTCTACCTGCTGGGCGAACACGTGCCGCCGCTGGTGCGCAAGGTGTTCGATC
TGATCCGCCCGCTGATGATCATTGCCATCGGTGCGGTGCTGGCGCGCTGGAGTGCGGCGCTGCTGCTCGATGGCCTGG
ACATCAAGATGGCCGGCGCGCAGATGCCGCAGAGCATCAACTACCTGCCGCTGTCGATCGGCGGCGCGCTGATGGTGG
TGTTCGCCTTGTACAAGCTGTGGCGTGTGCTGCGCCCGATCCACACCGGAGGAGTGCGCTGATGGGCATCGCCATGTT
GTTGGGAACCTTCGTGGTGCTGCTGCTGATCGGTGTGCCGGTGGCCTATGCGCTGGGCGCGGCCGCGCTGGCCACGCT
GCTGTATCTGGACCTGCCCACGGTGGTGCTGGTGCAGCAGATTTCTGCCGGTAGCGGCTCGGCCTCGTTGATCGCCAT
TCCGCTGTTTATCTTCGCTGGCGAGTTGATGCTGCGCGGTGGTATTTCCGAACGCTTGATCGCCTTGGCCTCGTCGCT
GGTGGGGCGCGTACGTGGTGGGCTGGGCCAGGTCAGCGTGCTGTCGTCGCTGTTCTTCGGCGGCGTGTCCGGCTCGGC
GATTGCCGATGTCTCGGCAGTTGGCGGCACGATGATTCCGCAGATGATCAAGCGCGGTTACGACCGCGATTACGCGGT
CAACGTCAGCATGACCGCTGCATTGGTGGCCTTGCTGGTGCCGCCCTCGCATAACCTGATCCTGTTTTCCGCAGCAGC
GGGCGGCGGTATCTCGATCGCCGATCTGTTCGCCGCCGGCATCTTCCCCGCGCTGCTTATGACCGCAGCGATGATGGT
CACCGGCTATGCGGTGGCGCGCCATCGCGGCTACGGTACCGAGCCGTTCCCCGGCTGGCGCGCAGTGGCGCTGCGCCT
GTTCGGCGCACTGCCGGGCCTGGGGTTGGTGGCGCTGATCTTCATCGGTATTCGCGCTGGCATCTTCACCGCAGTGGA
GAGCGCCGCGATTGCGGTGGTGTACGCGTTGATCGTCACCGCGCTGCTGTATCGCCAGCTGCGTTGGGCCGAGTTCTT
CGCCGCGGTCACGCATGCCGCGCGCACCACCGGCGTGATCTTGTTCGTGATCGCCACGGCTGCAGTGTTCGGTTGGTT
GCTTGCGTACTTGCAGGTGCCGGCGGCCGCAGTGAAGTTCCTGCAGGCCATCGCCGACAGCAAGAACACCGTGCTGCT
GATGATCGTGGTGATGCTGTTGCTGCTGGGCATGTTCATGGACCTGGCGCCGAAGATTTTGATCTGCACGCCGATCTT
CCTGCCGGTGGTCAAGGCCTACGGCATCGACCCGATCCACTTCGGTCTGGTGATGGTGCTGGCTGGCGGTATCGGTTT
GATCACCCCGCCGATCGGCTCGGTGTTGTTTATCGGCACCTCGATCGGCCAGATCACCATCGCCCAGAGCATGCGCAC
CATTTGGCCATTCTGGTTGGCCGCGCTATGCGTGCTGCTGATCGTGGCGTTTTTCCCCGAACTGTCGTTGTGGTTGCC
GAGGGCACTGCGCGCGTAAAAGCGCCACTCCCATCCACTGCGTATCCGTCGGCAGGGCGCGGTCGGGGCGAACGAATC
GGCATCTACCACGTGCGATTCCACCGCCCCGGCCTCCTCATCCGACAGTCGCTTGGCGACGCTGCATGAGCTGTGCTC
AGCGCCGCTGCTGGCGGGAGTTTCCGCCGTCATCCCAGCGGCCGACGATCTAAGGCGTCGGCCGCCGCATCGCCCCGC
AGGTTGGGGGTCAAGGAGAGAGCATGCGTGTGCGTATCACTTCACCCCGTTTGCGTTGGCTGCTGGCCAGCGGCCTGC
TGCTGTGTGCCGGGCTAAGCGCTGCGGCCGACTGGAAGCGCGGCATCGAACACCAGCGTATTGCCGACCAGGGCAACG
GCACCTTCCTCAACCCGGTGCTGGCCGGCGATCACCCCGACCCGTCGGTGCTCAAGGACGGCGACGACTACTACCTCA
CGCTGTCCTCGTTCGACGCGTATCCGGGTCTGCCGATCTGGCATTCGCGCGATCTGGTCAATTGGCAACCGCTGGGCC
ATGCGATCACGCAGAACGTCGGCGCGATCTGGGCGCCGGATCTGATCAAGCACGGCAAGCGCTATTACATCTACTTCC
CGGCGCGCCGCGGCGACCAGGGCGAGCGCAGCAACTTCGTGGTCTGGGCCGATGACATCAAGGGCCCGTGGAGCAAGC
CGATTGACATCGGCCTGGGCAAGTACATCGACCCCGGCCATGCAGTGGGCGAGGACGGCAAGCGCTATCTGTTCCTGA
GCGGCGGCGATTACGTGCAACTCTCCGACGATGGCTTCAAGGTGGTCGGCACGCCCAAGCACGTCTACGACGGCTGGA
AATACCCGGAAAGCTGGGACGTGGAGGGCTACGCCCAGGAAGGCCCCAAGATTACCCGCCACAACGGCTGGTACTACA
TGACCACCGCCGTTGGCGGCACCGCCGGCCCGCCGACCGGGCACATGGTGATCACCGCGCGCTCGCGCTCGATCCACG
GCCCCTGGCAGAACGCGCCCAACAACCCGATCACCCGCACCAAGAGCGCCGACGAGCCGTGGTGGTCGCGTGGCCACG
CCACCCTGGTGGAAGGCACCGACCAGCGCTGGTGGATGCTCTACCACGGCTACGAACACGGCTACTGGACGCTGGGCC
GGCAGGCCTTGCTCGACCCGATCGAATGGACCGCGGACGGCTGGTTCGTCGCCAAGGGCGGCGACCTGGGCACGCCGT
TGAAAAAGCCCAGCGGGCAGGCATTGCCGCATGGTCTGAGGTTGTCGGACGACTTCCGCGCCAACACGCTCGGCCCGC
AGTGGTCGTTCTTCAACCCGGCCGCCGACGAAGCCAAGCGCCTGCAAGTAGGCGATGGCGTGCTGCGCCTGCAGGGCA
AGGGCAGCGCCCCGCGCGACGCCTCGCCGCTGACGCTGATTGCGCCCGACCAGGCCTATCAGTTCGAGGTGCAGATGA
ACGTTGCACCGGGCGGGCAGGGCGGGGCGCTGTTGTTCTACAGCGACAAGCTCTACGCCGGGGTGGGGAGCAACGGCG
AGAACTTCGTCATGCACCGCTACGGCGAAGAACGCCCGGCGAAGCTGGCGCCCAGCGGCAAGGGCGGCGCGCTATGGC
TGCGCGTCACCAACAACCGCCACATCGTCACCATCCACAGCAGCACCGACGGCACCACCTGGACCAAGTACCCGGTGC
AGATGGAAGTGTCCGGCTATCACCACAACGTGGCCGGCAAGTTCCTGGCACTGAAACCGGCGCTGTACGCGTCCGGCC
AAGGCCAGGTGGAGTTCCGCAACTTCCGCTACCGCGCCCTGGACTGACCGTTCTGCACTGCCGGGCATGCCGTGGCGC
ATCACGCAACGGCGCTCCGGTCATGGCGGATTCGGGACATCGGCAAGCCTGCGAAGGCTTGCCGGCCCGCTGGCCGGT
AGAATCCAATCAACTTCAATGGTTGACCGCTATGCCCGCCCGCAAGATGCCTGAAGAGGGAATGCCCGGCCTGCCGAA
GGGCAAGGTAGCCACGATCAACGACATCGCCCGGATGTCCGGGGTGTCCAAGAAGACCGTCTCGCGGATCATCAATAA
TTCGCCGCTGGTCCGCCAGGACACCCGCGAGAAGGTCGAAGCGCTGATGCGCGAGGTCGGCTACTCGCCCGACCCGCT
CGCGCGCGGGCTGGCGTTCCGGCGCTCGTTCCTGATCGGCATGGTCTACGACAACCCCACCGCGCAGTACATCGTGGA
CATGCAGTACGGCGCGCTGGACGCGCTGCGCGGCTCCAGTTTCGAGCTGGTGGTGCACCCCTGCGACAGCCGCAGCCC
CGGCTACATCGAAGGCGTGCGCCGCTTTGCCCAGGCGCAGAAGCTGCACGGGGTGATCCTGGTGCCACGCGCCTCCGA
GGACCAGGCGCTGGCCGATATGCTGGCCGAGATCGGCTGCCGCTACACCCGCATCGCCTCGGTCGCGCTGGACGCCAC
CTCGCAGACGGTGATCACCCACGACCGCGATGGCGCCGCCGAGGCCGCCGACTACCTGCTCTCGCTCGGCCACCGCGA
CATCGCCCTGGTCACCGGCCCCAGCGCCTACCGCTCCTCGGTGGAGCGCACCTCCGGGTTTGCCGACGCGCTGACCCG
GCGCGGCATCGAACTGCCGGCCGAGCGGATTGTGGAAGCCGGCTACACCTTCGAATCCGGTGTGGCGGCGGCCGAAAA
GCTGCTGCTGGGCAAAAAGCGCCCCACCGCCATCTTCACCGGTAACGACGAAATGGCCGCCGGTATCTACAAGGTCGC
ACTGCGCGCCGGCATCAACATCCCGCGCCAGCTCTCGGTGATCGGCTACGACGACAGCTCGCTGGCCTCGCGGCTATG
GCCGCCGCTGACCTCGGTGCGCCGCCACACCCGCGACACCGGCCGCACCGCCGCCGCGATGCTGATCCAGCCCGACAA
CGCCCCGCAGCTACCCACCGCCAGCGTGCGCCCGCACCTGATCGTGCGCGACTCCTGCCAACCGCCGGAAGATTGAGC
AGGTCAAGCCCAGGGGAGGGGCCGTCAAGCAAAGCGCTGGCGATTCACTTGTGACGGCGCGTGGCGACGCGTTGGTCA
TGGCAGGCATTGGCAATCCACTGAGGCGCACCCTCATCCGGCGCTACGCGCCACCTTCTCCCGGAGGGAGAAGGGAGT
GAGCCCCTCTCCCTCCGGGGCGAGAAGGCACGGCTTGCGCGCCATGGGCGCGCGTGCCTTGGAGCGCCCGCGCCGCAA
GCGCGGGCCGGGGCGCGGAGCGGGGGTTGGGGTGAGGGTACGGCGGCAGACAGCCATCTAAGAAAGCTCGGACATGCG
CAGAAGTGAGATGGGCGCACAGGCCTCTACTCGACCAACCCGATCGCGCCCTCTAGCACCGCGCGCAGCCTCGTACCC
TCATCCGGCGCTGCGCGCCACCTTCTCCCGCAGGGAGAAGGGATTCCCACGCTATCGTGCACTGCGCAATGACACCGG
TTAACCAGAGTTGGTAGAATGTCCCGGTGCAAGCCAATATCCCCCTTGCTTGCTACCGGAGATCGCGCATGTCCCTGT
ACTGCAAGACCCACTACGCCACCCATCCCGCTGCCATCAAGGGCGCCAGCAACGACGACCTGCGCGAGCTCTATCTGC
TCGATGGCCTGTTCGTCGACGATGCGGTGACCCTCAAATACACCCACTACGAGCGCTTTGTGCTCGGTGGCGCGGCAC
CGCTCAGCAAAACGCTGGAGCTGCCCAAGCAGACCGAACCTGCTTCCGCTGCCGGCCATCCGTTCCTGGAGCGCCGTG
AGCTGGGCATCCTCAACGTCGGCGCAGGTCCTGGCACCGTGACCGTGGACGGCACCGCCTACACGCTCGGGCCAAAGG
ACGGCCTGTACGTGGCGATGGGCAGCACCGAGGTCACCTTCGCGTCCGCAGACGCTGCCAACCCGGCCAAGTTCTACC
TCGCCTCCACGCCGGCGCACGCGCGCTTCGAGACCAAACAACTCTCGATCAAGGATGCGGTGGCACTGGAGCGCGGCG
CGCTGGAAACCAGCAACGAGCGCACCATTTACCAGTACATCGTGCCGGCCACCTGCCAGTCCTCGCAGTTGCTGCTGG
GCCTGACCGTGCTCAAGCCGGGCAGCGTCTGGAACACCATGCCGCCGCATCTGCACGACCGCCGCAGCGAGGTGTATT
TCTACTTCGATCTTGGCGGCAACGACCGCGTCTATCACTTCATGGGCGAGCCGGACGCGCAGCGCCACATCGTGATCC
AGAACAACGAAGCGGTGGTGTCGCCGCCGTGGTCGATCCACATGGGCGCCGGCACCAGCAATTACGCCTTCATCTGGG
CGATGGGCGGCGAAAACCTGGATTACACCGACATGCACGTGCTGGACATCTGCCAGCTCAAATGACGCTGGCGCTTGC
AAGGCAATACTTAATCAGCGCAATCACTCGGTTAATGCGATTCACCAGCCAAGTTAATGCGATAGCTCCATCAATGCG
TGGCCGCGCAGCGCGCGGACGCAACGCACTCATCCAACGTGGCATCACCCAGCAGGAGCGATAAGGTAATGAGCAATC
CGTTCAGTCTCGAAGGCAAGGTCGCACTGGTCACCGGTGCCAACACTGGCCTGGGCCAGGGCATCGCGCTGGCACTGG
CACAGGCGGGCGCCGACATCGCCGCCGCCGGCATCCAGGCGCCGACCGAGACCGAAGAACTGGTCAAGGGCCTGGGCC
GCCGCTTCATCGCCATCCAGGCCAACCTGATCAGCCTCGAGCCAGTCGAGCGCATCCTCAAGGAAACCCTGAACGGCC
TGGGCCGCCTGGACATCCTGGTCAATAACGCCGGCCTGATCCGCCGCACCGACGCGGTGGATTTCAGCGAGCAGGATT
GGGACGACGTAATGAACGTCAATCTGAAATCGGCCTTCTTCATGGCCCAGGCCGCCGGCCGCCATTTCATCGCCCAGG
GCAGCGGCAAGATCATCAACATCGCCTCGATGCTGTCGTTCCAGGGCGGCATCCGCGTGCCGTCGTACACCGCCAGCA
AGTCCGGCATCGCCGGCATCACCCGCCTGCTGGCCAACGAGTGGGGCAGCAAGGGCGTGACCACCAACGCCATTGCGC
CCGGCTACATGGCCACCGACAACACCGCCCAGCTGCGTGCCGACGAAGCGCGCAACAAGTCCATCCTGGACCGCATCC
CGGCCGCGCGCTGGGGCGTACCGGCCGACCTCGGCGGCACCACCGTGTTCCTGGCCAGCAGTGCCTCGGATTACGTCA
ACGGCGCCATCATCCCGGTCGACGGCGGCTGGCTGGCACGCTGAGAAAAACGCGTCGTCCCTTCTCCCTCCGGGAGAA
GGTGCCCGAAGGGCGGATGAGGGTCGGCATGCACGTACATCAACCAGACGCGCTGCATGCCGGCATACCTCTTCCGTG
CTCGATCAGAGCCCTAATCCCGCACAGACAAGGCACCGGAAAAGCGCATCAAGACACGGCACCCAAGCGCACACATTC
CACATCCAAACCACTTCCCCAACCCAATTGGAGCATCCCATGAAAATCGCACTCATGAATGAGTTTAGTCAGGCCGGC
AAGAACCCGGTGATCCTGCAGCAGCTCAACGACGTCGCCAGCGAGCAGGGCCACAGCGTGTTCAACGTCGGCATGGAC
GGCGACAACGACCACCGCCTGACCTACATCCACCTGGGCATCGTCGCCAGCCTGCTGCTGAACTCCAAGGCGGTCGAC
TTCGTCGTCGCCGGCTGCGGCACCGGCCAGGGCGCCATGATGTCGCTCAACGCACACCCAGGCGTGTTCTGCGGCTAC
TGCATCGAGCCGACCGACGCCTACCTGTTCGCCCAGGTCAACAACGGCAATGCGCTGTCGCTGGCATTCGCCAAGGGT
TACGGCTGGGGCGCGGAAATCAACGTGCGCTACATCTTCGAAAAGGCCTTCAGCGGCGAGCGTGGCCTGGGCTACCCG
GCCGAGCGTCGTGAATCGCAGGCCGCCAACGCCGGCATCCTGACCCAGCTCAAGCAGGCCACCGCCAAGTCGTATCTC
GACGGCCTGCGCGCCATCGACCCGGAACTGATCAAGCAGGCCGTCGGCGGCGAGCGCTTCCAGCAGTGCTTCTTCGAC
AACGCCCAGGACGCCGAGATCCGCGCCTTCGTCGCCGGCGTACTGGGCAAGCCGGAAGCCGCTGCAGCAGCGGCAGCT
TAACCGGCCCCCGAAGCACTAAAGCCCCTCTCCCGCCGGGAGAGGGGTTGGGGTGAGGGTACGGCGGAAGACAGCTGG
CCTAAACGGAAAAGGCTTGAAAGGCTTGAAAGGCTTGAGACGACAGTACCGCCGTCCAACATTTCCGATGCCGCCGCA
CCCTCATCCGCCCTTCGGGCACCTTCTCCCGATGGGAGAAGGGACACCGCGCTGTCCTAAACACTCTTCCCCGGAGCC
ACCATGCGTCTGCTTCTCTTCGCATCGTTGCTGCTGCTCTCCGCAAACCTCGCCCGCGCCAATACACACCACATCTTC
ATCGCCGGCGACTCCACCGCCGCCGAGTACGGCCCGGAGCGCGCGCCGCAGGCCGGCTGGGGCCAACTGCTGCAAGAC
TGGTTCGACCCTGCGCAATGGCAGGTCCGCAACCACGCCAAGGGTGGCCGCAGCACCCGCAGTTTCATCGCAGAAGGA
CGCCTGGACGCCATCGCCAACCAATTGCAACGCGGCGACATCCTGCTGATCCAGTTCGGTCACAACGACGCCAAGCAC
GAAGACCCCACGCGTTACACCGACGCGCACAGCGACTATCAGCAGTTCCTGCGCCGCTACATCGCCGTCGCGCGCGAC
AAGGGCGCCACGCCGATCCTGATCACGCCCGCCGCACGCCTGCTCTACGACTTCGGCGCGCTGCTCGACACCCACGGC
CGCTATACGCTGGCCATGCAGCAACTCGCAGCGCAAGAGCACGTTGCCCTCATCGATCTCAATGCCAGTTCCAGCGAC
TGGATCCGCGCACTCGGCGAACAGGCAGCCAAACCATATTTCCTGTTCGTGCCCGAACAGGGCAAAGCCGACGGCACC
CACTTCAGCCGCGCCGGTGCCACTGCAATCGCCTGCCTGGTTGTGCATGGCTGGGTGCAACTGCAGCCCGAGCTCAAA
GCACAGCTCCGTCGCGACGCCGATTGCGGCGCAGCCCACAACACCGCCGCACAACGCGCCGCGCAAGCGCATCCCTCG
CTGGTGGTGCACGAACGCGACCTCGCCCGCGCGCAACCCGGCCCGCACGGCGGCGCCGGCCCCACCACGGCGTATCCC
TTCTTCGCCGACGCAGCGGAGCTGAAATTCGTGCTGCGCAAACGCGTGCTGCACAAAGGCGCCGGCATCGGCCTGCAC
CTGCACGACAAGGACGAGATCTACTACATCGTCAGCGGCCGCGGGTTGTATGCACTGGATGGCAAGCAATACGAAGTC
AATGCAGGCGATGCGCTACTGACGCGGCCGGGAAGTACGCACGCGTTACAGCAAACCGGAGAAGAACCGTTGGTTGTA
TTGCTGGCATACACGGTGGCGCCGAAGATATAAGCCACACGTCACTGATACGTATCATCGATCTCCCGGTTGGGATGC
TCACGATACGCCTTGAAATCAAGCCTATCGCATCGGATCAATCACCGATTCCATCGCCACTATCTCTGCGCGGCTGGC
GTTGCATCGCACAGCTTCCTGTTGCCACCGCGCAACCGCCGCGCGTACTTCTTCGATGATGGCCAATGCCTGCGCTCT
GGTCAGCCGATAATAATCGTGCGTTTCCATCAATAGCGCCGTATCGGGTGTGGGGTCGTCAAGACTAATGGCCAGTAC
GTGCACGTCTTTGTCCTGGTTTGGATTGACGTCGAACGCAGGTGCCAAACACCAGCCGTCTTGCTCACGCAGGAACCC
ATGATTGCGTAAGTGATCGTCGCGATTGCTGACCAGTACGTTGAAGGCGACGCGGCGGAATAACTGGTGCAGGTCATG
TTGAATCGCGTGTGTTGCGCCGACGACTTCGATGGCATGCGCAATATCGACGTAAGACGACGCTTCGCTGTGTTCCAC
ATCCAGCAGCGTAAATGCCGAGGCATATGCACGGCGGCTATGCGCAGTGCGATCAAAGCGCTGCACCGCGAACGTGGT
GCCTTGATTGGACAATTCCAGTGGTTTGGCGGCAGGCATGCTGATGCCCGCAGCCAGTGACAGACGGTAGGTGATGTA
TTCCCATCGCCCCACGTCGTAGAGGTCGTCAGCGGAAGGAAATTTCGCCAGCCAGAGAGAGCCATCCGTCTCTCTGAC
ACTGGCCTTGGGCCTGGCGCCACCAAGCGAAGCGCCGGGTGCGATCAGTTGCTTGACCCACGTGAGATCCATGTCGCT
GTCATCCATGTCATCGCGCTCAAGGCGGCGAGCAATCGCTTCCAACTCGCGCAATTGCGTCATGGGCGGTGCGCTCAA
TGCATGGTCGTCGAGGTATCGGCCGGTCGTGCTGTCGCGCAACCTCAGCGCGCCCATGCGGGACGCATCGTTGACGCC
GATCAGATAATCCCAGGGCCGCAGTGCACGAACTTTTCGGCCTTGTTCGCGCGCCATGATCACTTCTCTGCGCTTCAT
CAGCAGTTTGCCCCAGCGATCGGGCGAACAATCCAGAAAGGCACCGGTCAACTCGGACGCTCCGACGCGTGCAATCGA
TGCGCCTGCATAGAGCGGCAGTTGCGGGTCGAGCGCGAACGCGCGAACAGGTGTCTCGTTGGCCAGCCAGCCGGCGGC
ATATTCGAACTGCAGTGTCTCGCCACGGCGGCTGTATTGGCGTGTCAAATATCCAACCAGGGAGCTGCCGCCCAATGA
TTGATCCTCTAGCCACACCTCGACCTTGTTGATGTCATGCGCGAAGGGAGCCGAAGTCATGGCTCGCTCCTGATGGAA
GAGGGCCCCGGGCGCCGCAGCCGGCTGTCCTGCAGCTGCCTCCCCAGTGGATCGGCCTGCGCCAGAAGATCGATGTCC
TTGTCCACACCAAGCACGGTCAGTACACGGAGAACGGTCGCCAGACTGGTCGATGGATCGCCGTTTTCCAGCTTGGCT
AGGGTTGGCACGCTGACGCCGACGCGGGTGGCCAGCTCGCGCTGGGTCATCTCGCGACGCAGTCGTGCGGCGCGCAAG
CGTTCTCCCAGCGCCTCGATCTGGCGCTGGGCACGCGGCATGGTGGGAGGGACACGTTTAGCCATACCAAATTAAATT
ACTCTCTAGCGGTACAAAAGCAAGTTAATTTTGTATTCGAGTGATGTTGGTTCCAGGCTCGGTGGCAAGGTCACCGTC
TGGCCCACCCACACAGGCGCAGTGCAACCGCCCGGCACTGCGATGGAGCGGTCGCCGCAAACGTCAGACAGTCAGCGT
CACCCATCCCAAGACACGGCAGCCATTGCACTGCCTTGCACGCCGTGACCTTCGGCACACTGGTGGGCGGCCTCGAGC
GGCGGCATGATCGGCCATCCCCAGCGTCCGGCATGTATGAAAACTTCCTGGTTGCTCCTGTTCGTACTCACCACTGTG
GCAACTGGCGCACTGGCAAGCCCAGCGCCGGCGGAGCCCGCGCCGGTTTCCCTGGAGCTGCAACTGGCGCCCTACGCA
GACAAGGGGGAGGTGACCACGCTGGAGGTGCGCCTGCGCATTGGTGACCTTGCCGTCCCGCGTGGCGGCATCGTGGCG
CAGCTGCCGATGCAGGTGAACAACGTGGACACCTTCGCCGAGCACATTGCCTCGATCGAGGCGACCGATGCGCACGGC
CAGGTGCAGTTGTCTGGACGGGCCGCCAGCGCGCAGGAAAACGGCGATCAGAGCCAGTTGCGTGTCTGGACCACACCG
CGTGCGCTCAGCGGCCCGCTGACCCTGCGCTACCGCGTACCGGCCAACGCAACGCGGCCGCCGCGCGGCCCGGCCCCG
CCGATTTCGTTCCGCAACGATGCGCATGCGTTTTCTGCAACGTCGGCGATGTTTCTGGTGCTGCCGCCCGAGGAGCAG
ATCTACGCGTTGAACATCGGCTGGGATCTGAGCCACCTGCCGGCCGGCGCCAGGGGCGTGAGCTCATTCGGGGAGGGC
AACGTGCAGGTTGGGGACATCGATACCGGCAGCCTGCCCGGCTTGTTCTTCATGGCAGGGGATGTCGGACGCTGGCCG
AACGTGCCGCGGGCGGACGGGTTTTCGGTTGCCTGGCAGGGGCAGCCGCCCTTCGATGCAAGCGCGTTGTCCGCCTGG
GTGGGTGAGCTGCACGAACAGTTCGAAACACTGTTTCCGCAGCCGGAATCCAGGCCCTATACGATTTTTCTGCGCTAC
AACCCGGTCAACGCCGGCGGCGGAACGGCCTTGTACCGGTCCTTCATCACGACCTACGGCACGCCAGCAGAGACCGAT
CTGGACGAGATCAAGGTCACCTTGTCGCATGAAATGTTCCACACCTATCAACCGCGCCTGTCGCGCAACGGTGGCGAG
TCCACGACCTGGTTCAGCGAGGGCTCGGCAGTCTTTTACGAGGCCCGGCTGCCGCTGCGTTTTGGTTTGTTCACGCCG
CAGCAGTATCTGACTGTCCTCAACCTCACCGCAGCGCGTTACTACACCAACGCGCTGGGCGCTCTACCCAATGCACGC
ATAGAAGAAGGGTTCTGGAAGGACACCCGTATCCGGATGCTCGCCTATGACCGCGGCATGTTGTATCTGGCCACGGTG
GACGATGCGCTGCGCAAACGCTCGCACGGTCGACGCTCTCTGGATGACCTGCTGCGCGCACTGTTGCTGATCACCCAG
GAGCGCAATGCGACCCAGGCAGACTGGGAGTCCTTGCTGAAGGCAGAGCTGGGCGATACGGCGGTGCAGGAGTTCCAC
GCGTTTCTGGCGGGCACCCCGCCGTTGCCTGCGTCGGACGCGTTCGGGCCGTGCTTTCGCAGAACCAGCAAACTGCTG
CGGCGCTATGTGCTGGGGTTCGAGCCGGCGGTGCTGGCCGAACCCAAACGCATCGTGCGTGGCTTGATGGCAGATTCG
GCTGCCGCGCGCGCTGGCGTGCGCAATGGCGATGAAATCGTGCGGCCGGTGCCGCAGGACGGCATCCAAGGCAACCAG
ACCGAGCGCCTGCACCTGCGCCTGCGTCGCGATGGCAAGGAGTTCGACGTGGACTATCTGCCACGCGGCGAGCAGGTA
GACACCTGGCAATGGGAGCGCGTGCCCGGTGTGGACGATGCGCAGTGCCGGCTGTGAGTCCGGGCTGAGGCAAGACGC
ATCCGGCACCGGCAATGCAGTGATGGCGGCTCAGGCCTTATCCACCCCGTAATGCGTCAGCCCCAGTCGCGCCAGTTC
GCCGGAGCGGCGGTAATAGACCTCTTCCCAGCCATCCACGCGCTGGCGGTCGGTCTCGTTCATGGCGTCGAGGATGTC
TTCGATGCTGAGCAGATTCGGGTCTTCTTCCAGGCGTTCGAACAATGCGCCCAGGCCTTCGATCGCCTGGCGTGTCTG
CGCCGCACCCATCGCCGCCAGCGCCTGCAGCGCGTAAGTGCGCGTGCTGGCGTCCCAGCGGTCGAAATAGCGCGCGTA
GCCGCTTTCGACCATGTCCGCGTCCAGCCGTGCCAGTGCAACCAGCTCGCGCTCGCCTGGTGTCAGCGCATCCAGGTG
GCCACGCAGCGTGGTTAGTTTGGTCTGCGCGCGCGCACTGCGGCGGCGCCATAACAGCTCGGGCATGTTGAGCAGGCC
CTCCGGGGTAGGCGGCGCGACGGCGGGCCAGTTCACCCCAAAACCGTCTTCGGTGATCTGCCACTGCGCGCGCTGCGG
CGGGGCCGCCTTGAACAACAGCCGATGCGCCTTGATGGGCTCATCGATACGGATGCCATTGGCCAGGGTGAACAGCAG
GCGGGTGTCGTCCAGCTCCAAGCGCCGGATGCGTAGCTGCGTCAGGTCCATTGAGCGAAGGCGGTGTGGGGAGGTTTG
ACCTTAGTCCGCGTGGGCAGTGCTGTCGAGTCGGTGCAGCGATCTCGCGCCACCCCGGCACCGCTCACACATCGCCCT
CGCAACTCCAACCTTCGCCGGTACCGCGCTGGAGCACCCGATCTGTGACCAGCACATCCCCGGCCGGCACCTGCGCCT
GCTGCGCAAGGTCGGCATAGATCGGAGTGAAATCCGGCGCGGTGGCGTCCATCAATTGCGCGAAGCTATCGATGACGA
AGTAGGTCTTTTGAAAGCTGTCGATGCGGTAGCGCGTGCGCATGATGCGTTGCAGGTCGAAGCCGATCCGGTTGGGCG
CCGGCGATTCCAGCGAATGCAGCGATTCGCCCTTCGACGACACGATGCCGGCCCCAAAGATACGCAACCCTTGCGGCG
TTGCGATCAGGCCGAATTCCACCGTGTACCAATACAACCGTGTGAGGTTCTGCAGCGCGTCCGCGCCGATGCCATGCG
CCTTGACCCCGCCACGGCCGTAGGCCTGCATGAAGTCGGCAAACAGCGGGTTCATCAACAGCGGCACGTGCCCGAACA
GGTCATGGAACAAATCCGGCTCGGCGATGTAATCGATCTGCTCGGGGCGGCGGATCCACCACGTCACCGGGAAGCGCT
TGTTGGCCAGATGTTCGAAAAAATCCAGTTCCGGCAGCAGGCCTTGCACGCCGACCAGGGTCCAGCCGGTAGCCGCCT
GCAGCACGGCGTTGAGCGCATCGAACCGCGGGATGTGGGTGTCGCCCATGCCCATCGCATCCTGCGCCTGCAGGAATT
CGTCGCAGGCGCGCCCGACCAACAGCTCGCGCTGGCGCCGATACAAGCTGCCCCAGGTGGCATGGTCGTCGGCGCTGT
AGCCGTCCCACGGCTGCTCGACCACGGCGGTGGTGTAGACCGGCACATAGCCCTTGTCGGTGAGCTGATTCTCGACGC
GTTGCGGTGCGGTGTTCATGCGGCGGCAGTTCCCGATGATCAGCGCTCACCTTAGCCCGATGGCCGCGCAACGGGATT
GCGAATCTTGCGCGGTCAACGCCAGATGGCGCAAGATTCGTGCGTCATCTTCTGCTGCTGCGCAACATATGGACCACC
CCATCGCCCTGGACCGCACCGATCTGCGCCTGCTCGCCCTGCTGCAGACGCAGGGGCGCAGCAGCAATGCGGAGTTGG
CGGTGCAGGTCAATCTGTCGGCATCGGCCTGCCTGCGCCGCACCCAACGGTTGGAGGCAGCCGGCATCATCGCCGGCT
ACGGCGCGCGCCTGGATGCCAAGGCGCTGGGGCTGGGATTGCAGGCGTTTGTGCGCGTGCAGTTGGAACAGCACGGCC
AGGCCGATATCGAGCATTTCGCCGAGGGCGTGCGTGGCTGGGACGAGGTGGTGGCCTGCTGGGCGCTCACCGGCGACA
TGGATTACCTGCTGCAGGTGCAGGTGCGCGATCTGGAGCATTTCTCGCGGTTTCTGCTCGACCGCCTGCTCAATGCCA
CCGGCGTGTCCGACGTCAATTCCAGCTTCGTGCTGCGCACCGTCAAGGCACCGGAAGGCTTGCCGTTGGCGCATCTGG
CCTGACCCCCGCAGCGCTGCATGAGGGCGGGGCGGCACATTGTGACTTGCCTCTCAAACGCTAACGATTTACATTTGC
ATAACTTCTGGCCGCGTCCGGTCATGTCGTTCCCCGTCGATCCGCCAGCCCCGCAGGGCCAGCCAGCTCGTCGCCCGA
GTGGGACGCGCACGCCTGCCTGCAGCTTCCTGACGCCCAGCGTCCGCACCGATCGATGAGAACCCATCCAATGCCCGC
GATTTCCGCTCCTCTGGCCACGCTGTCCGCCGCCTTGCTGTGCGCGCTGGCGATGACGCCTTGCGCTGCCCACGCCGC
CGATGCTGCCGATTTAACCAACGCCAAGACGCTGGACCAGGTCAACGTCAACGGTGCGGTGAGCCGCGCGCAGCCGGC
CACCACCACGCGGCTGCCGCTGACCTTGCAGGAAACGCCGCAGTCGGTGAGCGTGATCGGGCTGCAGCGGTTGGAAGA
CGAGTCGCTTTTCAGCATCGACGATGTGATGCGCAATGTCACCGGCGTCAACGTGTCGTTCTACGACACCCAGCGGCC
GTTGTATTTCGCGCGCGGCTTCCAGATCACCGACTTCCAGGTCGATGGCTTGCCCACCTACAGCGGTTCCACCAACCA
GGAATACGACACAGTCTTTTACGACCGCATCGAAGTGATCCGCGGCGCCAATGGCCTGCTCACCGGCGCGGGTATTCC
CTCGGCCACGGTCAACCTGCTGCGCAAGCGGCCCGGCAAGGAGTTCGATGCCTCGTTCGCGGTGAGCGCGGGCACCTG
GGATTTCCGCCGCATGCAGGCCGACGTCAACGCACCGCTGACCGAAGACGGGCGCTGGCGCAGCCGCGTGGTGGCGGC
CTGGCAGGACCGCGATTACTACTACGACCGTTACCACGACAACAAGATGTCGGGCATGGCGGTGCTGGAAGGCGATCT
GACCGACAGCACCACGCTCACCGTCGGTTACCAGCGCCAGGACAACAGCCCGGTCGGCTCGACCTGGGGCACGGTGCC
GTTCTTCGCAGCCGATGGCTCGCTGGCCAACCTGTCGCGCTCCACCAACCTGGCGCCGGAGTGGACCCGCTGGCAGCG
CGAAACCAGCACCGCGTTCGCCAACCTGGAACAACGCTTCGGCGAGGACTGGCTGTTGCGCGTCAACACCGCGCACAC
CAAGGGCAATGTGCAGAGCCTGCGCGTGTACGGCACCGGCTATCCGGCCGCCGATGGCAGCGGTATGTTTCTGCGCAC
CGGCACTGGCGAGACCGAAGACACTCGCGACAGCGTGGATGTGTATCTGTCCGGTGGTTTCTCGCTGTTCGGCCGGCA
GCACGACGTGGTGGTCGGCGGCAGCTGGCAGGATCTGCAATCGACCTCGTATGACGTGGCGCAGACCTATCCCGACGA
CTGGGCGACCTGCCCCAACGACTTTGGTCCACCCGAGCGCTGCTATTTCATTCCCAACATCCGCAACTGGGATGGCAA
TGCGTCGGAAGTGACCTATGCGCGCACCGGCCGGCGCAGCGAAGCGCGCACCACCCAGCGCGGCGTGTATGCCTCCAC
ACGGTTTCGTCTGGCCGATCCGCTGTCGTTGATCGCCGGCGCACGTCTGAGCTCATGGGAAACCCGCACCCAGGCCTT
CGATGCCAGCGGCACCTACACCGGCACCAGTGGCCGCTATGAAGTAAGCGACGAAGTCACTCCGTACGTGGGCCTGGT
CTACGACATCGTGCCGGATGTGTCGCTCTACGCCAGCTACACCGAAATCTTCAATCCGCAGAACTACCGCGACAAGGA
CAACAACCTGCTCGCGCCGGTGGAAGGCTCCAACCTGGAAGCCGGCATCAAGGCGCAGTTGCTCGACGGCCATGCGAT
GGCCACTGCCGCCGTGTTCGAGGCCAAGCAGGACAACTTCGCCGTGCGCGACATGACCCAGCCGGAATCCTCGCTGCC
GGACGGCAATTCGGCCTACATCGGCATCAACGGCACCAAGAGCCGTGGCTGGGAAATGGATATCAACGGCGAGATCCT
GCCCGGCTGGACCGTCAATGCCGGCTTTACCCACGTCAAGGTGACGCGCCCGCCCACCGATGCGATCTACGCCAATCT
GCCCGAGGATTATCTGCAGCTGTCCACGCAGTTGCGCTTGCCCGGCGCCTGGGAGCGCCTGAGCATCGGCGGCGGCGT
CAGTTGGCAAAGCGCGGTACGCGGTTTCAATATCGAGCGCCCCACCGGCGACGGCAGCGGCGCCACCACACCGGTGAC
CGTGGTGCAGAACGCGTACGCCTTGGTGCACTTCAACGCCAACTACCGCATCAGCGATCAGTGGACTGCCACGTTGGC
GGTGCGCAACGCCTTCGACAAGACCTACTGGGCCAACCTGGACTACCAGAACTATGGCGAGCCGCGGTTTGTCAGCGT
GTCGTTGCGTTGGCGGTATTGAGGTAGCGGCGAAGTGCGTTCCGATAACAGCGCCAGGACGGCAGCACTGTTATCGGC
ACGGCATCGCGGCCAAGGCCGCTCCTACAGGGGCGGCCCTGGCTGCCCAAGCTGTCGATATTGGTCATTGCCCCCGAA
AACCAGCCCGCTGTCGTAGGAGCGGCCCCGGCCGCGAAGCCGTCCTGATACGCCTTCAGCGCGCCCGCGCAACCACCG
CGCTGTCGTAGGAACGACCCCAGCTGCGACCCCCCTCTGGCACGCCTTCAGCGCATTCTCCAAACCACTGCGCAGTTG
TAGGAGCGGCCTTGGCCGCGACCCCGTTCCGGTACATGCTCAGTGCATCAACACAATGCATCAACAACGCCGTCGCCT
AGCATCGGCTTTAAAAGCGCGCGTCTCGAAACAGGTGCGGCACCCGCATCATCAACTCCGTATGGCCTCGCACTGCAG
CCGCATCACGGCGCCACGCAGGCCTCGTCCTTGCCACGCAATTTCTCCCAACGCGAGCGCTCTTCCAGACAGCGCCGA
TACGCTTCTGCCTTGGCGGCGTCAGCCTGATCGGCGGCCGTGCGGGTGGCGCTGCTGCGCTGCGCCTGCAACTGCGCG
ATCTTGGCGCGGATTTGCGGCATCGCCGCCATCGCGGCGCGCTCGCCTTCCAGGATGGCCGCGCCACGCTGGTTGAAA
TCGGCCGAACCGATGTCGCTGACCTTGGGGCGGATCACCACATCGGCACGCTTGAGTTCGGCCTCGCCCAAGCGCTGG
CCCATGATCGAGATCGATTGGTTGACCGTGCCGAGCAGATCGCCAGGATTCTTGCCGCTGGCCTTGCTGGAAATATCC
ACCGCCACCACGAATTCGGCGCCGAGCTGACGCGCGGCATCCACCGGCACCGGGCTGACCACGCCGCCGTCCACATAG
TGGTACTGGCCGATGGTCACCGGCTCGAACACGCCGGGAATGCTGCTGGACGCACGCACCGCCTGGCCGGCATTGCCG
CGCACGAATACCGTGCGCTCGCCGTCTTCCAGGCGCGTGGCGACCGCGGCGAAGGGCTTGCGCAACTTGTCGATCGGT
TTACCGGCGAGCTGCTCGTTGACGTAGTCCTGCAGCTTCTGGCCCTGCACCAGGCCGCCGGAGAAGATCCGCACATCG
CGGATGCTGGTCTGGTCGAGCGCAACGGCTTTTTCCTGCATCTGGAATGCGTCCATGCCGCTGGCATACAACGCGCCG
ACCACGCTGCCGGCGCTGGTGCCTGACACCACCACCGGCGCAAAGCCGTTGGCTTCGAGCATCTTGATCACACCGATA
TGCGCAAATCCCTTGGCCGCACCGCCACCCAGCGCAACGCCGATCTTCACCGGCTTTGCAGTGCTGGCAGAGGGCGCC
TGCACGACAGGTGCCGGCATGGCAGGACGCGGTTCACCGCCGCAGGCCGAAAGCAGACCGAGCAACGACATCAGGGCA
AGAAAGCGTGGGCGGCGGAGCGCGGTCATGGCGACGGGATGTTGGATGGATGGCGAGGGAGAATACACGCGTCGCGCG
ATCAACCGCTGTTCCTTCTCCCCACGGGAGAAGGTGCCCCACAGGGGCGGATGAGGGTACGGGCGAAGCCTGGTGTCA
TCTGATTCCAAGTGTGGCTTCGCCCCGTACCCTCACCCCAACCCCCCGCGCCGCGCGCCGCGCGCCGGCCCGGCCCGC
GCAAGCAACTCAGCCTTCCCCAACCGTCGCCCAATAACGCTCGCCATCGCGCTGCACCCGCACCGGGCCGTCGAACGC
TGCCGACAGGCTGGCGTCGGTGAGCAGCGCATCGCGCGTGCCATCGGCCACCACGCTGCCGGCGCGTAGCAGGATCAC
CCGCGCGATCTCCGGCACGATCTCTTCGATGTGGTGGGTCACCAGTACCAGTGTGATGCCTTGCTGGGCGAGGTGACG
CATGGTGTCGAGCAGATGCTGCCGCGCGACCAGATCCAGACCGGTGGACGGCTCGTCCAGCAGCAGCGCCTGCGGCCG
GTTCACCAGCGCACGCGCGATCAGCACGCGGCGGGTTTCGCCGGCCGACAACTCGGCAAATTGCCGATCCAGCAGCGG
CAGTGCGCGCGCTAGTGCAAGCGCCTCACGTGCCCGCGCGCGCATGTCGTCGCTGACGTCGCGATGCGGCGGCACCAC
GTAGCTGGCGAAGAACCCGGACAGCACCGCGCTCTCCACATCCAGCCCCGGCATGTCGGCCAGGTTGACGCTCAGATC
GCTGGTGACGATGCCCAGCTGCGAGCGCAAGCGATCCACCTGCCAGCGGGTCTGGCCCAGCACTTTCACCGCCGGTTG
GCCGTCGGCACGCACCAGTGGATACAGCTCGCGCGTGATCAGTTTGATGAAGGAGGATTTGCCGCAGCCATTGGGTCC
CAGGATGGCGGTGTGTTGCCCCAGTGCAATGCGCAGGCTCAAGGCGTGCAGCACGCGCACCTGCCCACGCATCACGCT
GGCCTGGTCGAGTTCGATCAACGGGACGGCATTTTCGACAGCAGAATCGGCAGCAACAGTCATACGGATGACATCAAG
AGTTTGAGGAAAGGAGACGTGTGAACCGCTTTAGGAATGCAGGGTGCACCCTACGCATCCGAAGGGTGAAGTTTGCCG
CCATCGCCCCCATCATGTCTGCATCGACCAAAGAGATGGCGCCGCTGTGGAACTGCCGATGTTGTCCGATCCGATCAT
CGACTTCCTGACCTCCGGCGTGGCCGGGTTGGGCGTGTGGAGCATGCTGGCGGTGCTGCTGGTGTTCACCCAGCTCAC
CATCTTTGCGGTGACCTTGTACCTGCATCGCAGCCAGGCGCACCGGGGTGTGGATTTTCATCCGCTCGTTGCGCACTT
CTTCCGTTTCTGGACCTGGCTCACCACCTCAATGATCACCCGTGAATGGGTGGCGATCCATCGCAAGCATCACGCCAA
GGTGGAGACAGAAGAAGACCCGCACAGCCCGCAGACCAAGGGCATCGGCCAGGTGTTCTGGCGCGGCGTGGAGCTGTA
CCGCGAAGCGCGCGCGCAGCGTGCCGATATCGAGCAGTACGGCAAAGGCGCACCCACCGACTGGATCGAGCGTCACCT
GTATACCCCGCATGCCAACGCCGGCCCGATCGCGTTGCTGGTCATCAACTCGGTGCTGTTCGGCCTGCCGGGCATTGC
GTTGTGGGCGATCCAGATGGCGTGGATTCCGTTCTGGGCCGCCGGCGTGGTCAACGGCCTGGGCCACTGGTGGGGCTA
TCGCAATTTCGAATCCGCCGACACTTCCACCAACCTCACGCCGTGGGCGCTGTGGATCGGTGGCGAAGAACTGCACAA
CAACCATCACGCGTTCCCGAGCTCGGCGCGGTTTTCGATGCGGCGCTGGGAGCTGGATATCGGCTGGGTCGCCATTCG
CGGTTTGCAGGCCTTGGGCCTGGCCAAGGTGCTGCGCGTGGCGCCGTCGCTGGATATCCGCCCCAACATCGCCGTGCC
CGATGCCGACACACTCAAGGCCTTGCTGTCGCATCGCTTCCAGGCCATGACCGACTACCAACGCAACGTGCTCAAGCC
GGCACTGCGCGAAGAAGCTGCCGCCACCGGCGCCAAGTTGCGTCAGTTGCTGCCGCGGCGCTTGCGCAAGGGCTTGGT
CGACGACGGGCGCTGGCTCAAGCCGGACGCGCGGGAACAGTTGCAGCGCTGGGTGGCCGAGCGCCCGCGCATGCGCAC
GCTGGTCGAGTACCGCGCGCGCTTGACCGCCGTGCTGGAAGCGCGCAGCCATGATGCCTCCGAACGGCTCAAGCACTT
GCAGCAGTGGTGTCATGAGGCCGAAGCCAGCGGCAATGCCGCCTTGCAGGCGTATGCGGCAAGGCTCAAGGGTTACGC
GCTGAGTGGGTCTTAAGCTTAGTGGCACGCGTGCCGATGCGCGCGCGCGTGGATCGCATGGCTTGATCGTGCGCAGCA
TGCTGATGGCGTGTGGGGCATGCATTCCGGCGGTTGTCGCGCAGGCCCAAGTGCAGGACAGCCAGCAATATCTGCAGC
GCATGGATACCGACGGCGACGGACGTGTCAGCCGTGATGAATATCTGGCCTGGATGAGCTACGCCTTCGATCAGCGCG
ACCTGGATCACGACGGCGTGCTGCAGGGCGATGAACTGCCGGGTCGTCGCGGCAAGCCGATCACCCGCGCGGCCCATC
GCGCCACGCTGATCGAGCGTTTCGCGCGGCAGGATGCGAACGGCGATGGCTCTCTGAGCGCGCGCGAGTTGCTGGCGC
CGCCGCGGTGATGTGCGCCGGCACGCTTGCCTTCGCGCTCGCCTGACGCCAAGCCCGGCAAGCTCGCGCACATGTTCA
CTCTCGACCAGGTCAGCCGCCGCTACGGCCAGGCCATTGCCCTCGATGCAGTCACGCTGACATTCGCCAGCGGGATCA
CCACCGCCTTGATCGGCCCCAGCGGTGCCGGCAAGTCCACCGTGTTGCGCATGCTGGTGGGGCTGGAATGGCCCGATA
GCGGCACGGTGGCCTTCGACGGCACGCCGCTGCAACGCGCCAGCCTGCAGGCGCAGCGGCAACGCATCGGTTATGTGA
TCCAGGAAGGCGGGCTGTTTCCGCATCTGGATGCGCGCAGCAATGTGGTGTTGCTGGCGCAGACGCTGGGCTGGACGC
GGCAACGCATCGATGAGCGCCTGGAGATCTTGTGCGCGCTGTGCCAGTTGCCGCCTGAATTATTGAAGCGCTACCCGG
CCGAGCTGTCCGGCGGACAGCGCCAGCGCGTGGGCTTGATCCGCGCCTTGATGCTGGATCCACCGGCCTTGCTGCTGG
ACGAACCGCTCGGCGCGCTCGACCCCATCGTGCGCTACGACCTGCAGGCGCAGATGCGCGAACTGTTCGCCCAGCTCG
GCAAGACCGTGGTGCTGGTGACGCATGACGTGGCCGAAGCGGCGTATCTGGCCGACACCCTGGTGCTGATGCGCGCCG
GCCGCGTGGTGCAGCAGGGCAGTGCACGCAGTTTGCTCGAACATCCGGCCGATCCGTTCGTGCAGCGCTTTCTCACCG
CGCAACGCAGCATCGGCGAGGCCGCATGATCGCGCGCGTGCTGCTCGCACTGTGTGTGCTGATCTGCAGTGCCGGCGC
GCATGCCGCGCAGGTGACGATCGGCTCGAAGAACTTCACCGAGGCAGTGATCCTGGGCGAGATTGCCACTGCGGCCGG
CCAGCGCGATGGTGTGGACGTGCAGCACCGCGCCCAGCTCGGTGGCACGCGCATCCTGTGGCGCGCGCTGGAGACCGG
GCAGATCGATGCCTATGCCGAATACACCGGCACGCTGGCGCAGGAACTGCTGCAGTTGCCCAAGGCCAGCCAGGCCGA
ACTGCGCGCCGCACTGGACGCGCGCGGACTGGCGATGACCGACTCGCTCGGCTTCCAGAACACCTATGCCTTCGGCAT
GCGTGCCGAACGCGCGCAGGCGCTCGGCATCGCGACGATGTCGGATCTGGCCCGGCATCCAACGCTCACCATCGGCCT
GAGCAACGAATTCATGCAACGCGCGGATGGCTGGCCGGGCGTGCGCGCGGCGTATGCGCTGCCGCAGACTGCGACCGG
GCTGGATCACGATCTGGCCTATCGCGCGCTGCAGAGCGGGGCGATCGAAGTCACCGATCTGTACAGCACCGATGCGGA
AATTCCGTATTACCAGTTGCAGGTGCTGCGCGACGACCGCCGGTATTTCCCCGAGTACCAGGCCGTGTTTCTGTATCG
CAAGGACCTGGCGCAACGCGCACCGGCGATGTTGAAGACATTGCAGGGGCTGCAAGGCCGCATCGACGAGGCGACCAT
GCAGCGGCTCAACGCGCAGGTGAAGCTGGAGCGTCAGTCCGAGGCGGCGGTGGCCGCGCAATGGCTGGGCGTCACGCC
TGCATCCGAAGCCGATTCGCGTATCACGCGCCTGCTGCGGCACACGCGCGAACATCTGGCCCTGGTCGGCATCTCGTT
GGGCTTTGCGTTGGTGATTGCGTTGCCGCTGGGCGTGCTTGCGGCGCGGCGGCCACGGCTCGGTCAGGTGGTGCTGTC
GTTGACCGGCGTGTTGCAGACGCTGCCATCGCTGGCGGTGTTCGTCTTCATGATTCCGCTGTTCGGCATCGGCGCCAA
ACCGGCGATTGCCGCGTTGTTTCTCTACAGCCTGCTGCCGATCGTGCGCAACACCCACGCCGGGCTGACCTCGATCCC
GCGCGAGCTGCGCCAGACCGCTCAGGCCATCGGGCTGCCGGCGTGGACGCGCTTGTGGCGCGTGGAGTTGCCGCTGGC
GCGTCGCACGATCGTGGCCGGTATCCAGACCGCAGCGGTGATCAACGTCGGCACCGCCACGCTGGGCGCATTGATCGG
TGCTGGCGGTTACGGCCAGCCGATCCTCACCGGTATTCGCCTGGACGACATCGGCTTGATTCTGGAAGGCGCGATTCC
CGCAGCGGTGCTTGCACTGCTGGTGCAGGCGGCGTTCGAAGGCCTGGAGCGCTGGGTCACGCCGCGTGGGTTGCGGCT
CAGCCAGCGCGGTTGAGCGGCAGTGCAACCCTATGTTCGCTATGAACACGTAGGAGCGGCCTTGGCCGCGACAGGGCT
TTACCCCGGTAACGCCCCGTCGCGGCCAAGGCCGCTCCTACAAGCGCTGGCTTACCGCCTCATCCGTCTGGCAGCGCC
GCAATCAAGCGTGAAAGCGCATTCTCGGTGACGCTCATGTGTGGTGCGATACGCAAACGCCCGTGCCGCCGTGTGCAG
ATCGCACCAAGTTTGCCGAACGTTGCCGCCACTGCATCCAGCTGATCTGCTGGCGGCTGCAAGGCCGTGAGATGCGGT
GCATGCCCAGGCGTGCACCAGCCGCCCAGACCACGTACGTGCAAGGCCGCATCCCACTGCGCAGTGAGCGCACCAAGC
GCCTGCCCAATGCGTGCCGGTTGCCATGCAGCAATTTGCTGCAATGCCACCGTCGCCATCGCGATCCGCAAGGGATCG
GCAACGCCGCCGGCATCGAACCGTCGTGCACCGCTGCGGTACGGCGGCGCTTTGGCAACCGGAAAGTCCCAACTGCTG
CCCGCATCGCGGCCGATCCAGTGTTCTTCGATCGGCACGCCGTGCGCACGCCAGTGCGGTGCCACCCACAGCCAAGCC
AGTCCCATCGGCCCGAGCAGCCATTTGTGGCCGACACTGACCACAAAATCCGGTTGCCAGCGCGGTAGATCGGTCGGC
AGCACGCCCAGGCTCTGGCTCAGATCCAGCACCAGCGCCGCGCCGCGCGCGTGCACCGCTGCACTGATCCGGTCCAGG
TCCAGTTGCTGCCCATCCAGCCAGTACGCATGCGGCAGCGTCACGATGCGTAATGCAGGGGTGTCGGCAATCGCTTGC
AATACCGCATCGGTGAGTGCGTCGCCGCTGGCCGTCGGCACCGCCACGATATGCGCACCGACTTCTACGCAGCGCCGT
TGCCAGATCAGCAAGTTGGACGGGAATTGCCCCTCCAGCAGCAACACCGCCTCGCCGCGTTGCAGCGGCAGGTTGCGT
GCGGCAGTGGCCAGCCCATGCGCTGCCGAGGGCAGCATCGCCACGCCATCGGTGTCGTGGTCGAACAAGCCAGCGGCA
AGCGTGCGCAAATGTTCGATGTCGTGCAGCCACGCATAGAACGGCAGCTGCCAGGGTGTGGCCATCGCGTCGATGGCC
TGATGCGCCACCGTTTGCACGGCGCGCAACAGCGGTCCGCGCGAGGCGGCATCCAGATAAGTAACTTGAATAGGCAAC
GCGAATGCCTGGTGCCGATGTGCCCAGTCGATGGGGGCGGGGAGCAGGCTGGACAGGGAAGACGTGGACATGACTACA
GCTTACCGCTGGCTGCCACGCTGCCGACACGGCGCGTTCACGGCCGCTCCTCAAGCATATGCTCATGTCTGCAATCTC
CCCCGTGCTGGTCGACCACCAGCAACAGCAGCTGACCCTGCTGGAACGCTTCGCGCAGACCCGCGCGTTGAGCGATCG
CCTCGCCGCACCGCTGAGCGCCGAAGACGCGATGGTGCAGAGCATGCCCGACGCCAGCCCCAGCAAATGGCATCTGGC
GCATACCACCTGGTTCTTCGAACGCTTCGTGTTGCAGACAGATCCTGCGTACCGCCTGTTCGATCCGGCCTGGGATTT
CTTGTTCAACAGCTACTACCAAAGCGTCGGCCCGATGCATGCGCGCGCGCGTCGCGGTGTGTTGTCGCGGCCCTCGTT
GCAACAGGTGCGCGACTACCGCGCTGCGGTCGATGCACAGATGCAGCAGCGCTTGCGCGATGGGCAATTAGACGCCCA
GGCCTGCACCATCGTGCAACTCGGGATCCAGCATGAGCAGCAGCATCAGGAGTTGCTGCTCACCGACATCAAGCATGC
GCTGTGGAGCAATCCGTTGCAGCCGGCCTATCGCGATGCGCCCGCACCGCCCGCCGCCATTGCCAGCACGCTGCGCTG
GCATGCGCGCGACGAGCAGATCGTGGAGATCGGTGCAGCCGCGTGGCCGCAATCCGAAGCGTTTGCCTACGACAACGA
ATCGCCGCGTCACCGTGTTCTGGTCGGCGCGCATGCGCTGGCCAATCGCGTGGTCACCAATGCTGAATTCCAGGAATT
CATCGACGCTGGTGGTTACCGCAGCGCCGGCGCCTGGCTCAGCGATGGCTGGGCGATGGTGCAGGCGCAGGGCTGGCA
GCGTCCGTTGTACTGGGATGCAGATGGACGCGAGTTCACGCTTGATGGCTGGCGCGCGCGCGATGCACATGCACCGGT
ATGTCATCTGAGTCTCTTCGAAGCCGATGCCTTCGCACGTTGGGCCGGCGCGCGTCTGCCCACCGAAACCGAGTGGGA
GCAAGCCGCGACCGGTGTGCCGGTGCAAGGCAACTTCGTCGATACCGACGCGCTGCATCCACGCGGCGCCGAAGCGGT
GGATACCGGCCTGCAGCAGTTGTTCGGCGATGTCTGGGAGTGGACCGGCAGTGCATATCTGCCGTATCCGGGTTTCGC
GCCGTGGCCCGGATCGCTGGGCGAATACAACGGCAAATTCATGAATGCGCAATGGGTGCTGCGCGGTGGCAGTTGTGC
CACACCGGCCAGCCATATCCGCGCCAGTTATCGCAACTTTTTCCCATCCGATGCGCGTTGGCAGTTTGCCGGCGTGCG
CCTTGCCAAGGATCTGCCTTGAACGCCGCCGCCCACGCCACCCAACGCGCCCACGCCGCGCTGACCGATCTGCAACCG
CAACCGGACGACATCACCGCCGATGCGCTGGCGGGTTTGGCGCAGACGCCCAAGACGCTGCCGTCCAAGTATTTTTAC
GACGCGCGCGGTTCGCAGTTGTTCGAAGCCATCACCCAGCAGCCGGAGTATTACCTCACCAGCACCGAATTGCGTCTG
CTGGAAGCCAGCATGCCGGCGATCGCGCAAGCGATCGGCCCTGAGGTGCATGTGGTCGAATACGGCAGCGGCAGTGGC
CGCAAGACCGAGTTGCTGCTGCAGTGCCTGCGCGATGTGGTGGCCTATACCCCGTTGGAAATCTCGCGCAGCGCCTTG
CTCGACAGCACCGCGCGGCTGGCCCAGCAATTTCCGCAGATCCAGATGCTGCCGGTGTGCACCGACTTCACCAAGCCA
TTGCTGTTGCCCGATGCGCAACGTCCGGCGCGTCGGCATCTGGTGTTCTTCCCCGGTTCCACGCTGGGCAATTTCACC
GACGCCGCTGCCATCGAGTTGATGGATGCGATGCGCCAGACCATGGGCAGCGATGGCTGCGCGTTGATCGGGATCGAT
CTCGACAAGGATGCCGCGCTGATCGAGGCCGCCTATAACGATGCAGCTGGTGTCACTGCCGAATTCACCTTGAATCTG
CTGGCGCGGCTCAACCGCGAGATTGGCAGCGATTTCGATCTGGAGGGCTTCCGTCACCATGCGGTGTATGCACGCGAA
CGCGGCCGCATCGAGACGTTTCTGATCAGTCAACGCGCCCAGCACGTGCACGTAGGCGGCAAGGACTTCAATTTTGCC
GAAGGCGAAGCGATGCAGGTCGAATACAGCTACAAATACACCGACGCCCGTTTCGCCGAACTTGCCGCTGCCGCCGGA
TTAAAAGTCACGCACGGCTGGAACGATGCCAAGGACTGGTTTGGGCTGCGCTTGTTGCGCCCGCTGTAACCGGCTGCT
TTTTAGAATGTTATCGGTGCTTGGCGACGTGGTGGTCGTGTCGGTGCCTCAAACTGATTGCAGCAGTTTGAGCGCACG
CTGACATGCGGCGTGGATTGCGTCCACCAGCGTGTCCAGAATTGGATGCTCGACGCCTTCGTTTCGAAGTTGGATAGC
AAGATCCTGCGCTTGGTCCGGCAGCTGATTGGCAGCCAGGCGCATCCAAGCGAGGCAAGCCGATGCCTCCAGGCGCAT
CTGCAGCGCAAGCTGTTGCCAATCGCTTGAACGGACATCCCACCAGCGATAGTGGCTGCCGATCTTCATCGCCAGCTT
GATCTTGCGCTGTTGCAGATGCGGATAAGGCAGGGCGCTGGAGATGTCGTACAGCGGCGCCAGTCGCACTTGTCCCGC
CTGGCCAAGCAACAACGAATAGTTCTTCGCATGCGCATCGGTGCCGCCGATCAGGTAATTGAAGACCAAGGCCTGAAA
CAGGCTTTCGACGTCTTGCCGCGCTTGCGAGGAGTGCATCCACAGCAGCTGCGCGATCTCGGTTGGTCCCGGGCCACC
CTGGTTTTGATACTTGATCTGCGGCATCACTCCCAATGCCTGGCAGAAGTCTTCCTGATGGATGCGTAGCAGCGTGCC
CTGGGTTGCGATGCGGTCATAGCGCTCGACACAGATGGCCGTCTCATCGCCAAACCTCAGCGCCTGGCCCGCTGCAGT
CGACAGGCCGATCTTGCGCGCAAGGCGCAGGCAAAACAGTTCGTTCTCGACGAAGCCGTCGTATTCGCCGCTGGGTGG
TTTGAGGATATGCGTGGTTGGAATGCGTCCGGCCGGGATGGCCCACTGCTTTCCGTCGTGCAGCAAGGCGATCTTGGC
CTGCGCGCCGGCCAGGCTGAATTGACCGACGTCGTCGATCTGGCGTGCTGCACCGACATCCTGGCGCAGCCTGCGCAG
GCGCATTTCCAACGCGCTCTCGGTGAGAGGCTCGATGCTGTCGTTGGCGCCGGACATGACGTCCTCAAGCCGGGCTGG
AGTGACGAATTGCACCGCACCGGCACAGTCCTCGCCAACATGCGACAACAGCGCCAACGGGTTGCGCGGCGAGACCTG
AAATCTGGATGCCCAGCGCTGCAAGGTGGTTTCATTGTCGGGTAGCAAGCCCCAGACCACCGCGTTGACCGCATCGGT
TGGGTGATGCTCCCGGCTGAGCGGAAGGTTCAACGAAAGCGGTATCGCATTCGCCGACGCTCGCCAGGCAGGGTCGTA
AGCAAATCGCGCACGGCCAGTAGCGTCGGCATCCAACTGGCCGACCACTTGGCTGCCCATCAGTGCAATCAGCTTCAC
TTGGCCTTCTTCTTCTTGCTGATTGATCGCGCTTTTGGTGTGGCAGGTGTGGTCTTGCTACCGATGTCTGGTGCACGA
GCGTTTTGTGAATTCGCCGCATCAGTCTCTGCTGCATCTGCAGGCGGCTGCTGCGATTTGCGCGACACGGCATCGCGC
GCTTGATGCACTTCCAGCTGCGCGGCGTGCGCGGCAGAACGAGTTACCAGGCCGGCGCTTTGCGAAGGTTCCAGGACA
TGGAATGCACTCGGCTTGCCCACGTTCTTCAACGCGTAAAGCGAACTGAGCGGACGCTGGGTGCGATTGCGTTCGACG
ATGTCATCCAGGTTGATCGATGGCATGGCTGCGTGATCGGGTGGAAGACGATGTCGAGCATCGGCGCCACCCGGGGCA
AGCAGCAGCTCAAGGCCCAGCACCTGCAGCGCGCGCAGGATCAGTTGCAGCTCGGCGCGTGGCTTGCCTTTCTCGATA
TCGACGATCCACTGCCGACTCGCGCCGATTTCATTGGCCAGGCGTGCCTGATCCCAGCCCCGGCTCTTGCGAGTGGCG
CGGATAACATTGCCGATGTCGGCAGGGGTACGCACAGTGTCCATGGTCTGAATGTAAGCGATCGGCGACATGGATTCA
ATGTCGCCGTTCGCTTACATTCGGCTTGGGATTTGCAACACCTTAAGCCCCGGACCGCGCTGTGATGGCGAATGAGTT
CGTTCGGTTACATATACGCGATGTAACCGTTCGGCGACATCAAGCCGCCTGCACCACATGCAGCGCCTTGGGATTGCG
CCACTGCACCAGCAGTGCGGCTTCGCGTGCCTTGGCCTCGTGTAGATGCGCGTGCTTGATATGACCATAGCCGCGGAT
GTGCTCGGGGATGCTGGCGATCTGTGCGGCCAGGCCGACGTTGTCGGCATCCAGGCGCTCCAGCAGCGTCTCCACCGT
TGCAACGTAATCGGCGATCAGTTGGCGTTCGCCACGTCGCTCGGCGCTGTAGCCGAACACATCGAACGTGCCGCCACG
CAGGAACTTCAACCGCGCCAGCAGCTTGAAGGCGTTGAACATCCACGGCCCGTATTCGCGCTTGATCAGGTTGCCGTG
CGCGTCCTTCTTTGCCAGCAACGGCGGCGCCAGGTGGAAGCGCAGCGTGTAGTCGCCTTCGAATTGTTGCTGCAGCCG
GCGCTGGAAGTCGCCGCGCGTGTACAGCCGCGCCACTTCGTATTCGTCCTTGTAGGCCATCAGCTTGAAGGCATAACG
CGCGACCGCTTCGCTCAATGCGCTGCTGCCGGGCGCACGTTGCGCCTCGTGCGTGCGTACGCGTTCGACCAGAGCGCG
ATAGCGCTGCGCGTAGGCGGCATCCTGATAGTCGGTCAGAAAGCCGACGCGGCGCGCGATGGCTTCATCCAGCGACTG
CGCCAGCTGCTCATCGTCGAGCGGATGCGTCGGCGCATCGACATCACCATGCAGCGTGTTGCCCGTGCTTTGCGCCAA
CGCACGTGGCGCGCTCTGACCGCTGAGATCGTGGTCTTCCCAATTGCCGGGCGCACGCGCTTGTGGCGCATCGCCATG
CGCGATGGCCGAGTCGCCCACGCTCGGCAAACCCGCAGCGCGCCGCACTGCCGGCAGATCGACCGCCGCCAATCGCCC
CCACGCAAACGCCTGCTGATTCATCGCCACCGCCGCACCATTGAGCTCGATCGCGCGCATCAGCGCCGCATGCGACAA
CGGCACCAGCCCGTGTTGCCAGGCATAGCCGAGCACGAACAGGTTGCTGGCGATCGCATCGCCCAGCAGCGCGGTGGC
CAGTTGCGTGGCATCCAGCAGTAACGGCTCCTGGCCGCCCAATGCGGTACGCACGCCGGCGATGATCTCGGCGGCGGG
GAATTGCAGGTCCGGCTGGGTGGTGAAGTTGCCCGGCATTGCCTCATAGGTGTTGAGCACCACCTGTGTGCGGCCATC
GCGCACCTTGGACAGGGCCCAGTAATCGTTGACCACCACCATGTCGCAGCCCAGCACCAGATCCGCTTCGCCGGCAGC
GATGCGCACGGCGTGGATATCGGCCGGTCGGCGTGCGATGCGGATATGCGTGGTCACCGCGCCGCCCTTCTGCGCCAG
GCCGGTCTGATCCAGCACGGTGGCGCCTTTACCTTCCAGGTGCCCGGCCATGCCAAGCAACGCACCGATGGTCACCAC
GCCGGTGCCGCCGACGCCGGTGATCAGAATGTTCCAGGGCTGTTCCAGCGTGGTGCGTTGTGGCGGCGCGGGCAGCGT
GTCGAACAGCGCGGTGGCATCGCGTTGTTTGCCCTTGCGCGGCTTGCCGCCATGCACGGTGACAAAGCTCGGGCAAAA
GCCCGAAACGCAGGAATAATCCTTGTTGCAATTGGATTGGTCGATCTGCCGCTTGCGTCCGAATTCGGTTTCCTTGGG
CAGCACCGACACGCAGAAGCTCTTTTCGCCGCAATCGCCGCAACCTTCGCAGACCAGCGAATTGATCATGACGCGCTT
GGGTGGGTCGACCAACTTTCCGCGCTTGCGCCGGCGGCGCTTTTCGGTGGCGCAGGTCTGATCGAAGATCAGGATCGA
CACACCCTTGACCGTGCGCAACTGCTGCTGCACCGCATCCAGTTCGCCACGGTCATAAAAGGCGACATCGGCGGGAAA
CAGATCGCGGCGCCGCGTCCATTTGCCGATGTCGTCGCTGACCACCGCAATGGCGTGGATGCCTTCGGCGCGCAGTTG
ATGGGCGATGTCGGGCACGGTGAGCGTGCCGTCCACCGGCTGACCGCCGGTCATCGCCACCGCATCGTTGTAGAGGAT
CTTGTAGGTGATGTTGACGCCGGTGGCGACCGACTGGCGGATCGCCAATGAGCCGCTGTGGAAATAGGTGCCGTCGCC
CAGGTTCTGGAACACGTGCGGCGTTTCGGTAAACGGTGCCTGCCCCGACCAGGTCACGCCTTCGCCGCCCATGTGGGT
GAAGGTGTCGGTGGAGCGGTTCATCCAGGTCACCATGTAATGGCAACCGATGCCGCCCAACGCACGTGAGCCTTCCGG
CACCGCCGTGGAGGTGTTGTGCGGGCAGCCGGAGCAGTAATGCGGCACGCGTGGGAACAACGCGCGTGGCAAGGCCAT
TTCGGCTTCCTTGCTGTCCATCCAGCGCAGCCGCTGTTCGATCGAGTCGGTCATCGCGCTGGATGGAAGCGCAAATCG
CTGGATACGCTTGCCGATCACCGCCGCAATCGTGGCCGGCGTCAGCTCGCCGGTGGAGGGCAAAATCCACGCGCCGTG
CTCGTCGTATTTGCCGACGATGCTCGGCCGCGCACCGGCGCTGGCCGGCCAGTTGTAGAACAGTTCTTTCATCTGGCG
CTCGATGAAGGCTTTCTTCTCCTCCACCACCAAGATGTCTTCGAGCCCCTGCGCAAACGCGCTGATGCCCACCGGCTC
CAGCGGCCAGGTCATGCCGACCTTGTAGACGCGGATGCCGATCTGCGCGCAGGCCTGCGCATCCAGGCCCAGGTATTC
CAGCGCCTGCAGCACGTCCAGATAGCTCTTGCCGGTGGTCACGATACCCAAGCGTGCGTGCGGCGAATCCAGCACGAT
GCGGTCGATGCCGTTGGCGCGCGCAAATGCCTGCGCGGCGGCGATCGCGTAGCGGTGCAGACGCATTTCCTGATCCAC
CGGCGGGTCCGGCCAGCGGATGCTCAAGCCGCCTGGCGGCAACGCAAAGTCCTCTGGCAGCACGATCGTGCGTGCGAA
CGGATCCACATCCACCGACGCGGAAGACTCCACCGTCTCGGCAATGGTCTTGAAGCCGATCCAGCGCCCGGTATAGCG
GCTCATCGCCCAACCGAGCAGGCCCATGTCCAGGATGTCCTGCACCCCGGCCGGGTTGAGGATCGGCATCATCGCGCT
GACGAATTCTTCTTCCGAACCGTGCGGCAGGGTCGAGCTGCGGCAGGCATGGTCGTCGGCGGCCAGCGCCAGCACGCC
GCCATATGGCGAAGTTCCGGCGGCATTGCCGTGCTTGAACACGTCGCCGCTGCGGTCCACACCCGGGCCCTTGCCGTA
CCACATGCCGTACACGCCCTGCACCTTGGCACCGGGGAACAGATTGGTCTGCTGGGTGCCCCAGACCATGGTGGCGGC
CAGGTCTTCGTTGAGGCCGGGGGTGAAGGTCACCCTGGCCGCATCCAGATGCTTGCGCGCGCGCCACAGCTCCAGATC
GAAACCGCCCAGCGGGCTGCCGCGGTAGCCGCTGATGAAGCCGGCAGTCGCAAGGCCGGCGGCGTCATCGCGCAGGCG
TTGCATCAACGGCAGCCGCACCAGCGCCTGCACGCCTGACAAGTAGATGCGGCCATCGGCGCGCGTGTACTTGTGCTC
CAGCGTGTAATCCGCATCCACCTGGCCGAGCTCCGGCGTGTTGGCAGAGTCGGGGGAAGAGAGTGCAGCAGTACTGGT
CATGGCTTGCCCGGAAAGGGTGGCTGGAACCCAGGGCTCCAAAACGGCCTAACAATTGTAACAGCCGCTATTCACATG
CCTGGGACACCAGGTGTGCATCGCAGCGACACTGAGGTTAGGATGGGACAGGGTTGGGGTTTGTCGTGTGTCGCAAGG
GGAAAAACCAGTGAGAACGAAGTTCGCATGGGCCATTGCGTTGGCCCTGCTCGGGAGTGTGTGGTCGTTGGCGCAAGC
GCAGAGCCTGCCCCAGCCCAAGGAGTTCTATTTCGACGAAGACCGCGGCACCACGAAAGCCGTGGTCGCCGTGCAGGG
GCAGGGCGATGCGGTGGTCGACCGTCTGGCCGCGATGGTGCAGCGTGACGCACGTGCCGCCGAACCGCGCGCGCAACT
GGCCTCGCTGGCCTATGCCGGTGGGCGCACCCAGTTAGGCGACGAGCTTTACCAGGGGGCATTGGGCCTGGTTTCCAG
TGGTAGCCAGCAATATCGCGCTATCACCTGGAACTACGGCTGGGATCTGTTGCGTGCCGACAAGGCCGACAAGGCCTT
GCAGCTGTGGGCCAACCTGGCCAACGGCCGCCCGGCCACGCCGCAATGGCTGCCCACGACCGTGGCGCTGGCGCTGTG
GCGTGCCGGGCGCAAGCAGGAAGCGGTCGAGTGGTATGCCGCCGCCGTGCGCACCTGGCCTGAACGCTGGAGCAGCAC
CGCCAACTACGCCAGCCTGCTGCCGGACTGGCGCGAAGCAGAGCGTGCCAGCCTGGCCGAGGTTTTCGCCGCCTGGCA
GGCGAACCCGCCGGCGTTTCCGTGAGTCTTGGCACCGCGCTGCAGTTAACCGCGGCAGCGCGATGCCCTGCATTAGCC
GAATCTGTGCGATAGGCGGGCTTTTTCATCCAGCCACCGACCAACGCCTTGATGAGGCGAGGGCGCCGCATATTCGAC
GTACCGGTTTTTCGGACGACCGAGCGAAACCGCCAGGATTTGAAACGCAGACCCGGTGACATGAGTCGAAGGTGGAGA
GAGCAGTTGCAGAGCGGCGGATCTGTGGCTTGGTTGCAGGGCCCTTGCCCGCTCACCCTCGCGGGACACGCTGCAAGT
ACGTCCTTGTAAGCTCTTACGCGGCATCCATGCCGCGTAAGGTCCCGCGACGGTGAGCGGGCAAGGACCAGTCGAGTG
GGCTGGTGTGCATGGTTTTCAATAAAACAGCCGGCAAACTTTCTGGTGCGGTGTCCTCGCTGCTTGCGGGACCGTGTG
GCGGCATGGATGCCGCCACCGAGCCCCCAGGGACGGGTTCACGGCGTGTCCCGCGAGCGGCGAGGACACCGCGCACTC
GACACACTGGTTTCGGATAGGCAAACGATGGAAGTCTCGCTGCTTCGGGTTAGCGCGATGCCAAGCCAGCCCTCTGTC
GATGCCTGTGCTGCGCGCTATGCGATCCTGTGCATCGCTTTCCAACGGACACGATCACGCCATGGCAGTGGATGCATT
TGCGTTGATTCTGGCGATGCTGGGGCTGGGTCTGCTGTTCGCCCGCTTGCGGGTGCTGCCGGACAACAGCGCCGACGT
GCTCAATCGCATCGTGTTGTTTATCTGCCTGCCGGCCTCGGTGCTGACCTATGTGCCGCGCCTGCATCTGGATGCTTC
GCTGGGTGGGGTGATCGCCACGCCGTGGGTGCTGACCGCGATCATCGTGCCGCTGCTATGGGGCTGTAGCCGTGTGTT
TGGATTCAAACGCGAGGAATACGCTGCGCTGCTGATGTGCGTGGTCTTCACCAACTCCAGCTTCATCGGCTTTCCGAT
GGTGCGCGCGTTGATCGGCGATCACGCGCTGCCGTATGCGGTGGTCTACGACCAGTTCGGCACTTTCGTGCTGCTGTC
CACGTTTGGGTTGTATGTGCTGGCGCGCTACAGCGGCGACACCCCGCCTACCGCGCGGATGATCCTGCTGCGGGTGCT
GCGGTTTCCGCCGCTGTGGGCGCTGCTGTTCGCACTGACGTTGATGCCGGAGCAGCCGCCGACCTGGATCGGTTCGGG
ATTGAAGAGTCTGGCCGATGCAATGCTGCCGCTGGTGATGCTGGCGGTCGGCTTTTCGCTGCAGTTGCGCTTGCCTGC
GGACGAGTTAAAACCGCTGGCAGTGGGGCTGGTCTTCAAACTTGCGTTGATGCCGGCCCTGGCGCTGCCATTGTCCTG
GGCGCTCGGCTTGCATGGCGCGATGTTGCAGGCCAACGTCCTCGAATCGGCCATGCCTACCATGATCACTGCCGCCGC
ATTGGCCATCTCGCATCGGCTGGCACCGCGCCTGGCCGCAGCGATGGTCGGCTACAGCATCCTGCTGTCGCTGCTGAC
CTTGCCTGCCTGGGCCTGGTTGCTGGCACGTCTGGTGGCGTGATGCCAGGCGCGCACTCGCGCTGCCACTTCGGTACT
GCCGCATCGCAGGTTCAACGCGCACCCGCGTTAGCCTCGCAGCCAATGCTGCACTGCGATGACAATGCGCTGCATGCA
GAGCCGCCAATCGACACCACAGCGCGCGAGGTCATGACGCAGGCGCAGGTCGCGCAGAAGCTGCTGCGCACGCGCGCT
GCACAGGGATTTTCCGAGCATGGATCACGGCTGTTGGAAGATCGCCCGGCTGGCAGTCGAGCGGTTTAACGTCTTTCG
ACTACTTCCTCACCGTGCCGCGGTGTACGCTGCCGGCTTGCTCCCGGAAGCGAGGCGTGCATGAAGACAGTTCTGGTG
GCCGGCTCCAAAGGCGGCGTAGGCAAGACCACGATTGCCACCAATCTGGCCGCACATGCGGCCTTGCAGGGCCAGCGC
ACCGTGCTTGCAGATGCCGATCCGCAGGGCTCGTCCACGCGCTGGGCGCAGCGTCGCGCCAGTCTGGAAAGTGCGGTG
CTGCCGATCGACGCCACCCGCCGTCGCAACTGGAAGGCCGCAGTGCCCGATGGCACCGATCAGCTGATCATCGATGCC
CCGGCCGGGGCGATGGCCGACGACCTGAGCGGATTTCTGGACCACGTCGATGCCATCGTGGTGCCGGTGCTGTCCTCG
GCACTGGATATCGAAGCGGTGGTGGGCTTTCTCAACACGCTGGCCAAGGTGCCGCGCGTGCACCAGCGCAAGCTCCCG
GTGGGCCTGGTGCTCAATCGCGCGCGTCCCTGGACCCAGACCTCGCAACAGGCCGCCGAGATGATCGGCACCTGGCCG
TACCCGCTGGTGACCCAGCTGCGCGACACCCAGGCCTACGTGGTCATGGCCGGGCTGGGACGCAGCCTGTTCGACTAC
CGCTCGGCGCAGGTGCGCGACCATCAACAGGACTGGGAGCCGCTGTTCAAGTGGCTCAAGAAGGCCTAAACCGGATAG
TTTCCATGCGCGAATTGATCTTGTTGCGACACGCCCACGCCGAGCCGGCCGATACCGGCCAGGCCGATCTGGACCGCC
CGCTGTCCCCGCACGGCATTGCCGAGGCGGAATCGGCCGGCCGCTGGCTGCGCGAGCAGCGCCTGGTGCCCGACCGCG
TGCTGTGCTCGCCGGCCCGGCGCGCCCGCGAGACGCTGGAAGCGGTACTGGAGCTCACCGGCTATATCGAACAACGCC
TGGACGAGCGCATCTACGAAGCGACGCCCGGCACCCTGGCCAGCCTGGTGGACGAACACCGCGACGCCGAGCGCTTAT
TGCTGGTGGGCCACAACCCAGGGCTGGAGCGGTTGGCAGCGCTGATGCACAGCGGCCAGACCGGCGACTACCGTGGCA
TGCCCACCGCCGCGATCGCCTTGCTGGCGCTGCCGCTGGAGGCCGCCATCGAACCGGGGATTGCCCGCCTGACCGCCT
TCTGGTGGCCTTGATCCGTGTCATCGTCGCTGCGCTGGTACGCCTGGCTCGCGCTCTGGGTCGCTCTGCCCTGTATGG
CGCAGCAGAAGGTGCATTCCATCGACCCGGTGCAATCGCGCTTCGGGTTCGAGATCAGAACGCGCTTCGGCATGAAGA
TCGAGGGGTTCTTTCCGCGTTTTCGCGGTGAACTGGTGGAGTTGCCCGACAAACGCCAACAGGTGCGCTTCCGGCTGG
ACGCCACCCAGGTGGAAATCCCCGGCAAGGATCGCTACACCGCGTGGATGCGCGGCGAGGATTTCTTCGATGTCGCCC
AATACCCGGTGGTGGAATTCGAGTCGCTTCCCTACACCGAAGCGGTCGTGAAGCAGGGGGGCGACATCACCGGCAACC
TGACCATTCGCGGAATCACGCACATCGAGACCCTGCACGTTGCGCCAGCTGAATGCGCGCGGCCGGGCTATGATTGCG
ACGTGATCAGTCGAGGGACGGTGCTGCGTGGACGTTACGGAATGAATGCGTGGCAGATGGCCCTGGGCGACAGGGTGA
CGTTCGTTCTGCGTGGGCGGTTGCAGGAGGCGCGGCGCCCGTGAGTTTCCTGTTGAGGGTGCTTGTGCTGGCAACGCT
GTTGCTCGGCACCGGATGCGCCGGCCTGTCGCAAATCGAACGCAACCGTGCGGCAGGCGTGGCTTCTGCCGCGCGCAG
CACGCTGGTGAGCTGCACCCAGGCCAATCGCTGTGCACTGTCCTCGCCGCTGCGCGCGCTGGGTGGCGAGGCGATCAG
CAGCTCCACTGCGGCTGCGCCGCGGCACTACGCCACCATCGTCGATCGCGGTGAAGAATCGTTGGTCGCGCGGCTGAA
TCTGATCCGCAGCGCCACCCGCAGCATCGATCTGCAGACCTATATCTTCGACAAGGACGACAGCGCACGCATGGTGCT
GGATGCACTGATCGACGCGGCGCAGCGCGGGGTCAAGGTGCGCATCCTGATCGACCAGCTGTCGGCGATCGCCGATCT
GCAGATTCTCGGCGCGCTGTCCAGCACCCATGAAAATCTGCAGCTGCGCATCTACAACCCCACTTTCGGCAAGGTCAA
ACTCAATTACTTCGACTATGCCGGCAGCGTGGTGTGCTGTTTCCGTCGCTTCAACCAGCGCATGCACAACAAGCTGCT
GGTGGTGGACGATGTGCTCGGCGTGGTCGGCGGCCGCAACTACCAGGACGACTATTTCGACTGGGACAGCGAATACAA
CTTCCGCGATCGCGACGTGATTCTGGCCGGCCCGGAAGTGCGCGCGATGGCGGCCAATTTCGACGCGTTCTGGCGCGC
GCAGCGCAGCGTGCCGGCCGAGCGCCTGAACGATGTCGGCCGCCTGCTGCTGGAGCAGGGCGCGCCGAAAATGCCGCC
GGCCGACATCCGCCGCCCGGAGCGGGTGGCGCGCGTCGACCGTGAGGCGCGCGATGCGCAATTCATCCGCGATGCGTT
CGTGACCCCGGCCATGCCCGTACAGCGCGTGCTGTATGTGGCCGACCTGCCGCAGAAACACCGTAAGGAACATGCCGC
CAAGGCGGTGTCCACCGCGCCGGAGCTGGACGGCCTGATCGCCGGTGCGCAGCAGGAAGTGCTGCTGCAGACGCCGTA
TCTGGTGTTGTCCGACGAGGCACAGGCGATCTTCCGCACACTGCGCACGCGCCCGCAGCCGCCACGCATCGTGGTCTC
GAGCAATAGCCTGGCGGCCACCGACAACCCGATCGTGTATGCGCTGTCGTACAAGTTCAAACGCCGCAACCTGCGCGA
GCTGGGCTTCAACATCTACGAATTCAAGCCATTTCCGCTGAATGCACCGGTGGACTACGCCAATCTGGTGCCCGACCC
GCTCAATCCGCAGGCCGCCGAACCGGTCGAGAACGACAGTAGCGTCAATCGCGTGATCAGCGGCAGCGCGGCCGGCAA
CGCGGTGCGTGGCAGCGGTGGCAGCAATAGCAACAGTGGCAGCGGAACACCGGGGAGTGCCATTCGCGGCAGCGGTGG
TGGCGCGGGGCGTGCGCCCGGCGGCAGCGAGGTCGACCGGCGTGTACTGCGTACCGAAACGCGGCCCTCGTTCCTGGG
CACGCGTGCGGTCAACAAGCCGCTGCCGGTCACCCGCGCCGGCGCGCGCATGGGCCTGCATGCCAAGTCGTTGGTGGT
GGACCGGCGCATCGGCGTGATCGGCACGCACAACTTCGACCCGCGCAGCGAGAACTACAACACCGAAGCGGCGGTGGT
GATCGACGATGCGCGCTTTGCGCAGGCGCTGGCCGCCAGCATCGAGCGCGACATCGCCCCGGAAAATGCCTGGACCGT
GGCCTCGCGCGAAAAGCCGCCGGTGCTGAGCGGACTGAACTACAGCGTGGGCAAGGTGTCCGAATCGTTGCCGGTGCT
GGATTTCTGGCCCTGGCGCTATGCCACCAATTACGAATTCCAGCCTGGCCCCGGTTGCCCGTTTCCGCTCAAGCGCCA
GGACCCGCAGTTCCGCAAGTGCTACGTGGCAGTGGGCGACTTCCCCGAGGTCAACGTCGGCCCGAAGTGGTTGCTGGT
GCGGATGCTGACCGCCTTCGGTGCCGGGCTTGTGCCGATTCTTTGATTGCGGGACGGAGCGCCGGTTGCTGGGGGATG
TCGCCGCCGCGCGCGTTGTCTTCTGCGCGGAGTGAGCGTGCAGGTGTAACGTCAGCAGGCACGATGCATCCCGCCAGC
GCGTGGCGCACGCAGCCGACCACACAGGAGGCCGTTGCCCGGATCCACTGCCACCCCGCATCTCGCCAGGCAGTTGAA
CCACGACCCCACGCCCTGAATCCTTTCCCAATCCCCAATCCCCAGCCTATGACCTTCCGCGACCCCGTCGATCTTGCT
GCCCTCAACGCCTCCAGTCGCGACACCTTGATCGAACATCTGGGCATCGTGTTCACCGATGCCGGCGAGGATTGGTTG
CGCGCCACCATGCCGGTGGATTCGCGCACCAAGCAGCCGTACGGCTTGCTGCACGGCGGTGCGTCGGTGGTGCTGGCC
GAAACCCTGGGCAGTAGCGCCGGCAATCTGTGCGTGGATATGACCACCCAGATGTGCGTGGGGTTGGAGATCAACGCC
AACCATCTGCGTGCGGCGTATCAGGACGTGGTCACTGGCACCGCGCGCGCCGTGCATATCGGGCGCAGCACGCAGGTG
TGGGACATCATCATCGAAAACCCGGCCGGCAAGCGCGTCTGCGTTTCACGGCTCACCTTGGCCGTGGTCTCGCGCAGC
AATGGCTGAGCCCGCCGTGCAAGCACATGGGTGGAACAGCGCCACCCGCTGCCGGCACTGCGCGCGTGCCAAGCTGCT
GTCACAATAGTCGCGCTTCCTTCCCCTGGTACCGGTCCCGTTCCTGCAATGAGCGAGTCATCCCTGGACGCCACGCGC
GATGCTGGCGGCGTGTTGCGTTGGTTCCGGTACCTGTATCGGGTACCGCTACTGCTGGTGCACCTGAGCATCTGTCTG
CCGATCACCATGCTATGCGTGGTGGCGTCGCCGCTGGCGCGCATCCGTACCGGCCACGACGACACCCTGGACGAGTGG
ATGATCCGCTGGTGGCAGGGCAATCTGATGCGCATCTTCGGATTTCGTTTGCGTCATTTCGGCACTCCGCTGCCGGGC
GCTGCGTTGTTCGTCGCCAATCACGTCAGCTGGATCGACATCTCGATGCTGCACAGCCAACGCGTGATGGGCTTTGTG
GCCAAGCGCGAGATCGCCGGCTGGCCGCTGGTGGGCTGGCTGGCGGCCAAGGGCCAGACCATCTTCCATCAGCGCGGC
AATACCGAATCGCTGGGCGGCGTGCTGCAGGAAATGCTGGCGCGGCTGCAAAGCGGCAAGCCGGTGGGCGTGTTTCCG
GAAGGGCGCACCCGCGGCGGCACCGAGGTCGGCCCGTTCCATGCGCGCATCTTCCAGGCCGCGGTTGAGGCCGGCGTG
CCGGTGCAACCGGTGGCATTGCGTTACGGCGAGCGCGGCAATGCGCAAGCGGTGGTGGCGTTCGGCGAGCGCGAGAGC
TTCTTCGACAACATCGTGCGTCTGCTCGGCGAGCCGGCGCGGCTGGCCGAAGTGCATTTTCTCGAGCCGATCCGCGCG
CTGGATATCGACGGACGTCGCCGCCTGGCCGACACCTCGCGTCAACGCATCATTGCGGCCATGGAGTCCTAGCCCGCG
ATGCGTATGCTCATCACTCCTGCGGCCGACGCGACAGTGCCTGGCCCGATGAGCGCATGAACGTCTCCGACTATTCGC
CGCCCCGCTGGTTGCGCAATCCGCATGTGCAATCACTGCTGGGCAGCAGTGCGTTGCGCCGGATCCGCAGCCGCCAGT
TGCTGGCCGCCAGCGGCGCGGTGACCAGCGAACATATTCTCGACGGCGGCGACGGCGTACGCCTGCAGGGCTGGATGA
GTATCCCGCCCGGCGATACACCGGTACGCGCCACCGTGCTGCTGCTGCACGGCTGGGAAGGCAGCGCCGATTCCAATT
ACATGCGGCTCACCGCTGCGCGCCTGCTGGGCCTGGGCTATCAGGTGTTCCGGCTGAACTTTCGCGACCACGGCGGCA
CCCATCACCTCAATGTGGATCTGTTTCACTCCGATCGCATCGATGAAGTGGTCAATGCTGCAGGCGATCTGTGGCGGC
GTTTTCCCGCGCCGCAGTTACTGGTGGCCGGTTACTCGCTGGGCGGCAATTTCGCACTGCGGCTCGCCTTGCGCGCGC
CGGCGGCCGGCCTGCCGGTGGCGCGGGTCGCAGCGGTGTGCCCGCTGCTGGATCCGGCCGCCACCATGCTGCAGCTGG
AAAAAGGCCCGCAGTTCTACGACTGGTATTTCCGCCGGCGCTGGCGCGAATCGCTGCTGCGCAAACGCAAGCTGTTTC
CCGATCAGCACGGCTACGACGATGCCACCCTGGCGCTGGACATGCGCGGCCTGATGGCCTGGTTAGCCGAGCAGCACA
CCGGGCACGGCTCGCTGCAGGCGTATTTCGACAGTTATTCGATTGCCGGCGAACGCCTGGCCGGCTTGCAGGTGCCGG
TCCACATCCTGATGGCCGAAGACGACCCGGTGATTCCATTCGCCGATTTCGCCGGCTGGCATCTGCCCGCGCATGCGC
AGCTGGAAATCGCGCGTTGGGGCGGCCACTGCGGCTTTCTGGAAAATGCCCGTGGCGATGGATTTGCCGAACGCTGGG
TCGCCGAGCGGCTGACCGCTGCGCTCTAGGGAACCTCTGAACAACGCACCATAGATACGCGACACTACCCGCCTCATG
TTGAGGAGTGATCCATGCAACTGACGTTCGGTGACGCTGAAGGCCTGGGCAAGCGCAAGCAGACTCGCCGGGAGATCT
TTCTGGCCGAGATGGAGCAGGTGGTTCCGTGGCAACACTTGCTCGGTCTGATCGCGCCGCACTATCCGGTGTCGGGGC
GCCCAGGTCGGCAGCCATACGCACTGGCGACGATGTTGCGGATTCATCTGCTGCAGCAGTGGTATGCGTTGAGCGATC
CGGCGATGGAAGAAGCGCTGCACGAGATTCCGACCTTGCGGCGCTTTGCCCAGCTCGGTGGCTTGGACAACGTTCCGG
ACGAGACCACGATTTTGAACTTTCGGCGCCTGCTGGAGACCCATGGCCTTGCCGCGCGGATGCTGGACGCGGTCAACG
CGCATCTGGCACGCAAGGGGCAGAGCCTGCGGTCGGGCACGATCGTCGATGCGACGCTGATCGCTGCACCCAGTTCGA
CCAAGAACGCCGATCACGCGCGCGACCCTGAAATGCATCAGACCAGGAAGGGCAATCAGTGGTATTTCGGGATGAAGG
CGCACATCGGCGTGGATGAATTTTCCGGGCTGGTGCACCACGTCCATTGCACAGCCGCCAATGTCGCCGACGTCACGG
TGACGCACGCATTACTGCATGGCAAAGAAGACAGCGTGTTCGGCGACAGCGGCTACACCGGTGCGGACAAACGCGAAG
AACTGCAGACCTGCAAGGCTGCATTTTTCATTGCCGCCAGGCCCTCGACGCTGCAAGCCATCGGCAACAAACGCGAGC
GTGCTCGGGAACAGCGTTGGGAACACTTCAAGGCCAGCGTGCGCGCGAAGGTGGAGCATCCGTTCCGGGTGATCAAGC
GCCAGTTCGGTTACACCAAGGTCCGCTATCGCGGCCTGGCCAAGAACACCGCACACGTGCTGACCTTGTTTGCGCTCT
CCAATCTGTGGATGAAGCGAAAGCAGTTACTGCCTGCCATGGGGAGCGTGCGCCTGTAACCCGGGGAATTCCCAAGGA
AAGTGCCAGAAATAGCGGAAGATCCGAAGATCCAAACGCGACTCTCCGGACCGACGCGACATCCCGCACTCTCAGGCC
TCGTTATTCAGACCTTCCCTAGAGCTTGCTCTCTGCGTTGCCGTGCCAAGTGATGCGCAGCGCATCGCTCCAGGCACA
CCAATTACCCAGTCAGACAAATAGGCAACTGATGCGCCTTTTAAGTCGCCGCGCCAAAAGCGACTTGAACGAATTGCT
AGTCCGCGTAAGAGCTCAGTGTCCCTTCCCACCATCCGTTGGCAACAAGACGCAATGGCTCGAAGTAAAAACATTGTT
GATTTATGCGAAGTTTCAGCAGCCCGGTGCCTATGAGCGCAGGTAGCGTTGGGCCTTTAACTAAGGTCCTACCTCTGC
CCGGGGGTTGCCAGCTTTGAGCCCCCATAGGCATTGGTACGTTGATTGGTCGAGCAACTGATTCTTCAACCTGTACGT
TGAATGCATTTTCCCCAATGAATAGATGTCCAGCGACCATTCTTAACCTTCCGAGCTTTACGCGTTTGATAAGAAAAT
CCAAGCTAGCACGCGTTTTTCAGGGCAAGATTTCATTGTTTCCGAAGCTCAATGTGCGTGCCCAGCGTGCTTGCCCTG
TGTCGCATATCTTTTCGATGTGCATAAGACCCTAAGCCGTCCCACCGCGCATCGTTACAATAGGCGTTTGTCCTGGAC
ACGCCACCGCCATGCAAGACGCCATTCTCCAAGCCCTGCGCCGCAATGCGGCCGACGATGCGGTGGCGCTGGCCCGCG
AGTGGGTCATCAGCACGCCGGATAATGCCGCCACCCATCGTTGGCTCGGCCTGGCCTTGCAGCAGCAGGGTCAGCCGG
CGCTGGCGCTGGCCAGTATCGAAACCGCGCTGACGCTGACGCCGGAAGATGCCGACCTGCATCTGCTGCGCGCCGGCT
TGCTGCTGGCCACGCGCGATCTGTCTGCGGCCGATGCCGCGTTGTCGCGCACCACCGCACTCGACCCGAACCAGTTCA
ACGCCTACGTGATGCAGGCACATCTGGCGGTGGCGCGCGGCGATCTGGACGATGCGCAGCGGCTGAGCCGCACCGCGG
CGCGGCTGGCGCCGGAGCATCCGCAGCTGCTGGCCGTCGATGGCGTGGTGGAGCTGCGCCGCGGCCAGAGCGACCACG
CGCTGTCGCTGCTCACCCGCGCCGCCGAGCAGTTGCCGGACGACCCGCGGGTGCTGTTCGCGCTGGGCTTTGCGTACC
TGCAGAAAGAACACTTCGCGTTCGCCGAGCGCGCCTTCGAGCGCGTGGTCGAGCTCAATCCGCCGGGCACCGCGCTGC
GCGCCTTTATCGCCCAGCTGGCCCAGCGCCAGGGTCGCCTGGACGATGCGCTGGCCGCGATGCAGGGTGTGTTTGCCC
AGCCCGGTGGCGACATCTCGGCAATGCGCCGGCTCGCGGGCGAAATGGAATTGCAGGCCGGTCGCCCCGACCAGGCCG
TGGCGCATTTGCGCCTGGCGCTTGCGCACTGGCCGGCCGACCGGCGCACGCTGCACGCGCTACTGACCGCCTGGGAGC
GATTGGGCGCGGTCGACGACGCACGCGACACTCTGGACGCGGCGTTGGCCACCTCGGTCAGTGCGCATGATCTATGGC
TGGCGCGGCTGGCGGTGGAGCCGGTCGGCGGGCCGCAGGCGCAGGCGGTGATCGAGCGCTGGCTGCTGGGCATGCCCG
AGCATCTGCCGGCACTGGAAGCGCTGATGCGTGTGCACGACATGCAAGGCCATGCCGAAGAAGCCGAAATGGTGGCGC
GGCAGATCGTGGCGGTGGAGCCGGGTCGTATCAGCGGCGAGCAGCGCATCGTCGAAGCCCTGCTGGAGCGCGACCCGC
CGGCAGCGATCGCCTGCGTCCAATCCTTGATCGACTCGCTGCCCGAGAACCAGCAGACCGTGCTGCGGCCGTGGCTGG
GCAATGTGCAGGACCGCGCCGGCCAGCCCGATGCGGCGCTGGCCACCTGGATGCAGTTCCAGCGCGAGCAGGCCCAGC
ACCGTCTGCCGTTGCCGCCGCAGGCCGCGAAGCAGCCGATGCAGTGGCCGGCGTTGGGCACCATCCCCGACGCGGTGA
CCGCGCGCCCGCTATTCGTCTGGGGCGTGCCCGGCTCGCATGTCGAACGCCTGATCGCGGTGATGGGCGCGGCCACGC
CGCTGGTACGCGACGACCGCTACGGCACCACCCCGCCGTCCGATGCGTTGCAGAGCTATCGCAGCGTCGAACAGCTGG
CGTCGGGCGAACTGGCGCCGCTGGCGCTGGTGGAAGGCTGGAAGGCGCAGTTGCCGCGGCGCGGTATCGACGACGGCA
ACGTCATCGACTGGCTGCTGTGGTGGGACAACACCTTGCTCACTGCACTGCGCCCGCACCTGCCCGAAGGCCGGCTGG
CAATCGCATTGCGCGACCCGCGCGACATGCTGCTGGACTGGTTGTCGGCCGGTGCGCCTGCGCCGCTGGCAGTGCAAT
CGCCGCAGCAGGCCGCCGACTGGTTGCTGGCGGCGCTGGAGCAGCTCGCCGTGCTGCACGAGCGCGATCTGTATCCGC
ACCGGATCATCCGCCTGGACGGCATCGAGAGCGATCCGCAGGGCATTTCCACCGCGCTGGAGCAGGCCTTCGGTCTGA
GCTTCCCGCTGATCGAACCGCGCGGTCCCGCACGCCTGGCATCGGGCCGCTGGCGCAACTACCGCAGCGTGCTGGGCG
CGCAATTCGATCTGCTCACGCTGATCGCGGTGCGCTTCGGTTATCCGCAGGACTGAGTGGCGATCAGAACGGCTGCGC
TCACTGCCAGGTGAGCGCGGCGGTGCTCGGTGCGGCATGTACCACCAACCACTGCAATTCTTTGCGTAACCCGACGAG
AGCCCCCGACGTCCTGTAGGAGCGGCCTTGGCCGCGATAGGGCGTTACCGTTGACAGGGCATTACCGATACACCCGAC
CGCGCACCAGAGGGTTCCATTGCAATGGCTTCCACTGCTGCGCGCACGCAGGCACCCTGACCGGCACCATTCCCTCTC
GGAGACCCTGCATGCGCCTGACCAGTAACAGCATCGAAAACGGCAAGCCCATCGCGGTGGAATTTGCCGCCGGCACGC
CGGAGGGCTTCGCGCCCAATCGCAATCCGCACCTGGCCTGGAGCGAGGTGCCCGAAGGCACGCGTTCGTTCGCGCTGC
TGTGCCTGGACCCGGATGTGCCGACCGTGCCGGAGACGGTGGGGCGCGACGACGTGCAGATTCCGGTGGATCAGCCAC
GCACCGATTTTGTGCATTGGGCCATGGCCGATATTCCCGCCGACGTACACGAGATTGCGGCGGGCAGCTGCAGCGACG
GCTTCGTTCCCAAGGGCAAATCGCAGCCGGCCGGCCCGGCCGGTGCGCGTCAGGGCCTGAACTCGTACACCGCATGGT
TCGCCGGCAATGCCGAGATGGCCGGCAACTATCTGGGCTACGACGGCCCCTATCCGCCGTTCAACGACCTGCGCGTGC
ACCGCTATTTTTTCCGCGTGTTCGCCTTGGACGTGGCGCAGCTCAGCCTGCCCGATACCTTCACCGCGGCCGATGTGC
TGTCGGCGATCCAGGGCCATGTGCTGGCCGAGGCGGCGTTGCACGGTACCTATACGTTGAATCCGTCGCTGCGCTGAG
AGCGCCTAACAACGACTGCTCCGCCGCCATGCGGGCGCTGTCGCTGCCGGGCCGAGTTGCCGGTTTACGTTGTCCGGC
AACTCGGTAGCGGCATGTACCAATCGATCACTGCATTCCTGCGCGTCGTTCGCGTTCGACCTGACGACCGCTCGCTAT
GTGTTGGTGGCTGCTGTCAGTAGCCTGCATCTGCACGTCGCATCTGGGCGCGCCGCTCGCATCCGCATCGGTGACCAC
GCGATAACGCCGCGCCTGACAATGCCCGATCGCTAGCCGCTGGCTTCGATCATCTGATCGAGCACATACACCGGCGCG
CCCTCGGCGCCCGCAGCGGCGGGATAACGCGTCACGCGCAGCAAGGTGCGGATGCCGGTTTCGTGCGCGAAGCCTTCG
ATCTTGCCCTCGAAGGGGTGCCAGGTCTGGGTGGCAGGCTGTCCCGCCGCATCCTGCTCGCGCAGCTGCAGGCATTGG
CGCGACGGGTCGGAGACGCACGGCACGGTCTCGGCGGCCACTTCGATCAGCAAGGTCTGGCCGGGGCCGCCATAGCGC
GTGTCTGCGGTGGCGACGCCACCGAAGACCAGGCGGGTGCCATCGCTGCGGGTCAGGGTCAGTCGCGGCGCGGCCTGC
GCGCTGTTCAACGCCACCGCGAAACGGCCGGACAGCAACTCGCTGGCGGCACGTTCCTGCGCCATCCGCCGCGCTTGC
GCGCACAGGCGTTTGCTCGACACCACCCGGCCGATCTGCAGCTGCGTCTCGGCAACGCTGTAATTTGCGCCCAGCGCG
TTGCAGGTCTGGCTGACCTGGATGCGCTGATCGCTGAAGTCCAGTTGCAATGGCGGCATACCTTCCACAAACAGGCTG
CGCAACGCGGTGCCGTGCGCATCGCTGGCCTGCTGCAATCGCCAGTGTTGTGCGCGCAGGGCGGCCCGCAGCGGGGCA
TTGTCGGCGGCCGGTGCGGCTACCGCATCCGCTTGCGCGGCAGCGCTGGGGGAGGAGCCGGGTGCGTCCGGCGAAGCG
CCCGACCCGCAGGCCGTCACGCCCGCCGCCAGCAGTGCAGGGGCGAAGAACACGGCACGCATGGGCGGCTCCCGGTGA
TCGATGCGTCAGTGATACCGCCACCGCACGGCCAGGGCAATGACGGGCGTCACTGCCTGGAAGCGTGCCTTGCATGTC
GCGCTCGCCTCAACGGGCACGACACGCGACCGCCGCTGCCTCTTCAGGCCGCAGCCGGCAGCCACAACAGCAGCGCCG
CGCCGAGCACGATGCGATAGACCGCAAACACCGTGAAGCGATGCTTCTTGATGTAGCCCAGCAGCCACTTCACCACCA
CAAACCCGGTGATGGTCGCCGCCACGAAGGCCACCGCCACCTCGGCCCAGTTCTCGCTGCCGAAGCCGCCTTCCTTGT
ACATCTCCAGCAGCGCGTAGCCGCTGGCCGCGAACATGGTCGGAATGCCCACCATGAACACGAAATCCGCCGCCGCCG
AGCGCTTGCTCAGGCCCAGCAGCATGGCCAGAAAGATCGCCGAGGCCGAGCGCGAAGTGCCGGGGAACACGCCCGCCA
CCACCTGCGCCAGACCGACCGCGATGGCCACTTTCCAGGTCACCACGTCGCGCTCGGGCAACTTGCCGGCAAAGTGCT
CGGCCACCAGCATCCATAGCCCGCCGATCAGCAGCGCCCAGGCCACCGGCTGCACGGTTTCCGGCAGTTGCCAGCCGG
CCTTGCGCACGATCAGACCAACCACTGCAGTGACCAGGAAAGCCACGCCGATCTTGAGCACGTAGTCGCGATTGTCGC
GTTCGCCCAGGCCGGTGGCCAGGGTCCACAGCTTCTGCCGCAGCGCCAGGCAGATCGCCAGGATCGCGCCGGCCTGGA
TGACGATATTGAAGAAGTCAGAACGGCGTCCGAGCCATTGTTCGGCGATCAGCAGGTGGCCGGTGCTGGAGATCGGCA
GGAATTCGGTCAAGCCTTCGAGAATGCCCAACAGCAGGGCGGAAATCAGATCGGACATCGGACTGGGGGAGGGGTGGG
GGAGGCGTCAGGATAGTGCATTGCGGGATGCACCATGTCGGTGCAATGTGCGATTGATTGGCACCTTGTTGGTGCTAT
CTAGGTGTGAGCGGCCTCAAGCGAGGCAAGCAAAATCAACGACTTGTGAAAGTCTGACGCTTGGCACGGTCCCTGCTG
TAGTACTGCTCACGAGCCACTTAACTTCCCCTGAGGTTTCTTCCGATGTCCGTGGAAAATGTTGAAAAGCTGATCAAG
GACAACAAGGTCGAGTTCGTCGACCTGCGCTTCGTCGATATGCGTGGTGTACAGCAACACATCACCTTTCCGGCCAAT
ATCATCGAGCCGGCGTTGTTCGAAGAAGGCAAGATGTTCGATGGCAGCTCCATCGCGGGTTGGAAGGGCATCAACGAG
TCGGACATGGTCCTGCTCCCGGACGCAGGCACCGCTTATCTGGATCCGTTCTTCGCCGATCCGACCATCGTGCTGACC
TGCGACATCCTCGATCCGGCCACCATGCAGAGCTATGAGCGCGACCCGCGCGGCATCGCCAAGCGCGCAGAGGCCTAT
CTGAAGTCCTCCGGCACCGCCGACCAGGCGTTCTTCGGCCCGGAGCCGGAATTCTTCATCTTCGATTCGGTCCGCTTC
GCCAACGACATGGGCCACACCTTCTTCCAGGTCGGCTCGGAAGAGGCCGCCTGGAACACCGGCGCCAAGTACGACGGC
GGCAACAGCGGCTACCGTCCCGGCGTGAAGGGCGGCTACTTCCCGGTTCCGCCGACCGACACGCTGCACGACCTGCGT
GCGGAAATGATCAAGACCCTGGAACAGGTCGGCATCGAGACCGAAGTGCATCACCACGAAGTGGCCACTGCCGGCCAG
TGCGAGATCGGCACCAAGTTCAGCTCGCTGGTGCAAAAGGCCGACGAACTGCTGACGATGAAGTACATCATCAAGAAC
GTCGCCTACCGCAACGGCAAGACCGCGACCTTCATGCCCAAGCCCATCGTGGGCGACAACGGCTCGGGCATGCACGTG
CACCAGTCGCTGACCAAGGGCGGCGTCAACCTGTTCTCCGGCGACGGCTACGGTGGTCTGTCGCAGATGGCGCTGTGG
TACATCGGCGGCATCTTCAAGCACGCCCGTGCGATCAACGCCTTCTCCAACTCCGGCACCAACAGCTACAAGCGCCTG
GTCCCGGGTTACGAAGCGCCGGTGATGCTGGCCTATTCGGCCCGCAACCGTTCGGCCTCGTGCCGCATTCCGTGGGTC
ACCAACCCGAAGGCGCGCCGCATCGAAATGCGCTTCCCCGATCCGTTGCAGTCCGGCTACCTGACCTTCACCGCGCTG
ATGATGGCCGGCCTGGACGGCATCAAGAACCAGATCGACCCGGGCGCACCCAGCGACAAGGATCTGTACGACCTGCCG
CCGGAAGAAGAGAAGCTGATTCCGCAGGTCTGTTCCAGCCTGGATCAGGCGTTGGAAGCGCTGGACAAGGACCGCGAG
TTCCTCAAGGCCGGCGGCGTCATGAGCGACGACTTCATCGACGGCTACATCGCGCTGAAGATGCAGGAAGTCACCAAG
TTCCGTGCTGCTACTCACCCGTTGGAGTACCAGCTGTACTACGGCAACTGAGTTCCACCGCGGTGATGGCGGAGGCCC
CCCCTCCCACCTCCGCCATCGCCGCCCATGTTCGATAGGTCCATGGTCGATGCCGTGGACTTGCAGGGGTATTGGTAA
AGGTATTGAGAGAGCACTGGATCGCGACGCGCGGGCCTGACCTCTCCCACGAGGCGGATGCAACGGCATCCGCTGGGG
TCTGCGCGATCGCGAACAAGTGGATGCCGGGGTTGGCATCCAGGGGAATGACACCGCCGGGCGGCGCAATGCCGGCCG
GTTTTTTCCACCATTCGGGGTATGCGCATGAAATTGATCACCGCCATCATCCGGCCGTTCAAGCTCGACGAGGTCCGT
GAGGCCTTGTCCGCAGCGGGCGTGTCGGGCATCACCGTGACCGAGGTCAAGGGTTTCGGACGCCAGAAAGGCCACACC
GAGCTGTACCGCGGCGCCGAGTACGTCGTCGACTTCCTGCCCAAGATCAAGATCGAGACGGTGGTGACCGACGACCGG
CTGGACGCGGTGGTCGAGGCGATCCAGAACGCCGCCGGTACCGGCAAGATCGGCGACGGCAAGATCTTCGTGACCGCG
ATCGAGCAAGTCGTGCGCATCCGTACCGGCGAGATCGGCGCCGATGCGCTCTGAATCCCCCACCCCAGGAGTCCTTAT
GAAGACAGGTCTTTTCGCCGGGTGGAAAGCCCGGCTCTACAGCGTCTGCATGCTGATGCTGTTCAGTGCGCTGGTGGT
GGGCGGCATGGGTAGCGCGCATGCGCAATCCACCCCGCAGGTCACCCCGTTGCCGACCGAGCCGGTCACCACCGAACC
GCTGCCGTCCACGCAGCCGGAAGCCGCTCCCGTGGCGGCCGCCGAGGCGGCACCCGTGGTCGAGAAGGGCGATGTCGC
CTGGATGCTGACTTCCACTTTGTTGGTATTGCTGATGGTGGTGCCGGGTCTGGCGCTGTTCTATGGCGGCATGGTGCG
CGCCAAGAACGTGCTGTCGGTGCTGATCCAGGTCGCTGTGGTGTTTTCGCTGCTGACCATTCTGTGGGTGCTCTACGG
CTATAGCCTGGCGTTCTCCGGCGAAGGTCCGTGGATCGGCAATCTGGACAAGGCACTGCTCAAGGGCGTGACCATCGA
AACCCTGTCGGCCACCTTCACCAAGGGTGTCAGCCTGCCGGAATACGTGTTCGTGGCGTTCCAGGCGACCTTCGCCGG
CATCACCGGCGCGCTGATCGTCGGTGCCTTTGCCGAACGCGCCAAGTTCGCCGCAGTGCTGTTGTTCTCGGTGATCTG
GTTCACCTTCGGCTATCTGCCGCTGGCGCACATGGTCTGGGCCACCGGTGGCTATCTGTTCGGGCTGGGCGCGCTGGA
TTTTGCCGGTGGCACGGTGGTGCACATCAACGCCGGTATCGCCGGCCTGGTCGGCGCCTACTTCGTCGGCAAGCGTGC
CGGGTTGGGGCGTGAGGCGATCAAGCCGCACAACGTGACCCTGACCTTCGTCGGCGCCTCGCTGCTGTGGGTGGGCTG
GTTCGGCTTCAACGCCGGCTCCAACCTGGAAGCCAACGCCGGTGCGGCGCTGGCCTTCCTCAACACCTTGCTGGCTAC
TGCCGCGGCGGTGCTGGGCTGGTCGTTGACCGAGAAGATCATCAAGGGCAAGTCCTCCGCTCTGGGTGTGGCTTCGGG
CATGGTCGCCGGCCTGGTCGGCATCACCCCGGCCTGCGGCACGGTGGGTCCGTTCGGCGCGATCGTGATTGGTCTTGC
CGCCGGCGTGCTGTGCGTGTGGGGCGTTACCGGTCTCAAGCGCCTGCTCGGTGCCGACGACAGCCTGGACGTGTTCGG
CGTGCATGGCCTGGGCGGCATCATCGGCGCGATCCTGACCGGCGTGTTTTCGGCAGCCTCGCTGGGCGGCCAGAAAGG
CGGCGACTACGACATCGTGCATCAGGTCGGCATCCAGGCATTGGGCGTGGGCATCACCCTGGTGTGGATCGGCGTGGT
CTCGGTGGTGGGTTTCCTGGTGGCCAAGCTGGTGTTCGGCCTGCGCGTCACCGAAGAAGCCGAGCGTGAGGGGTTGGA
CATCACCTCGCACGGCGAAGCCGCTTACGAGTCTTGAGCATGAACACCCGCAGCCATGCCGCTGCGGGTGGCATCACG
ACCCGGCCGGGACTGCTCGCCGGGTCCGTTTCTCCCCGCAGCCCTGATTGGCGCGGGTCAACTGCCGAGGTGTCTGCA
TGACCAGCCCCACGCCTGTCACTGTCGGCGCGGATGTGCGCTGGATGGGTGCACGCCACCGCTCGTCGGCCCCGAATT
CTTCTCTGCACGCTTCGTCTGGCGCGACATCCGCGCACGTCGATGCTGCTTGCACTAAATTGGTGCAATGGTGATTTC
TTCTTCGATGCCATCGCTGGACAGCCTGGGCACCCCGGTGGCCTGGGCCGACCGCGAGGGCCGTGTGCTGGGCGTCAA
TCCAGCCTTCGCGCGCTGGCTCGGCGTCAGCGCACGGCGCCTGGTCGATCAACCGCTGGCCGCGCTGGAAGTACAGGG
CGATGCGCTCGCCCGCTTCCTGCTCAACGACGAACGCGATGTGCTGCGTCTGCATCGGCTGGCCCTGGGCCTGCCCAA
CGACGCGCCGCGCTTTGCCGAAGGCTGGCTGTCGCGGCTGGACGACGGCGGCTGGCTGCTGGAAACCCACCCGGTCGA
CGAATTCCCCGCGCTGGATCCCACCCATGCACTGCCCAACGCCCTCAGCGCTGCGCTCAAGGGCCTGGCGCACGAGCT
GCGTAATCCGCTGGCCGGGTTGAAGGGCGCCGCACAACTGCTGGCACGCCGTTCGGCCGGGCGCGACGAGGACGAGCG
CGAGCTGATCGAATTGATCGGTACCGAGATCGAACGCCTCAACACCCTGCTCGAACGCCTGCTCTCGCCCACACCGGC
ACGCCCGCACGACCGCCTCAATATCCACGTCGTGCTGGAGCGCGTGCTGCGCCTGGCCGAAGCCGAGGGGGGGTGGTC
GGTGCAGGTGCAACGCGATTACGACCCCAGCATTCCCGACATCCTTGGCGATGGCGATCGCTTGACCCAGGCGGTCTG
GAATCTGGTGCGCAACGCGTTCCAGGCCGGTGCGACGCGGGTGACATTGCGCACGCGCGTCGAACATGGTCAGCGCAT
CCGCGACCGCGTGCATGCGATGTCGCTGCGGCTGGAGATCATCGACGACGGCGGCGGTGTGCCCGAAGAACTGGCCGA
ACACCTGTTCCTGCCGCTGGTCAGCGGGCGCGCCGAAGGCAGTGGCCTGGGCCTGGCGCTGGCTCAGCAGGTCTCGCG
CGAACACCACGGCACGCTGACCTACCGCTCGCGCGCTGGCCATACCGTTTTCACCCTGCTGTTGCCCGAGCTGGCCGG
CGATCACGACAAGGAGCATCTGCATGGCTGAGGCCGCCGCCGCATCCCACCATATCTGGGTGGTCGACGACGACCGTT
CGGTCCGCTTCGTGCTGTCCACCGCTTTGCGCGATGCCGGCTACGCCGTGGATGGCTTCGAGAGTGCCGCCGCTGCGC
TGCAGGCACTGGCCATGCGGCCCACGCCCGATTTGCTGTTCACCGATGTGCGCATGCCCGGCGAAGACGGCCTGACCT
TGCTCGACAAACTCAAGTCCAAGCACCCGCAATTGCCGGTGATCGTCATGTCGGCCTACACCGATGTGGCCAGCACTG
CCGGCGCGTTTCGCGGCGGCGCGCACGAGTTCCTCTCCAAGCCGTTCGACCTGGACGACGCGGTGGCCCTGGCCGCAC
GCGCGCTGCCGGATGCCGATGCCGGCGTCGACGCACTGGTCGGCGTGCCGGTGGCGCAAGGCTCGGCCGCACTGATCG
GCGACACCCCGGCGATGCAGGCGTTGTTCCGCGCCATCGGCCGGCTCGCGCAGGCACCGCTGTCGGTGCTGATCAACG
GCGAAACCGGCACCGGCAAGGAACTGGTCGCACGCGCGCTGCACAACGAATCGCCGCGTGCGCGCAAATCCTTCGTTG
CCCTCAACACTGCCGCCATTCCTGCAGAATTGCTGGAAAGCGAATTGTTCGGCCACGAAACCGGCGCCTTCACCGGTG
CCACCAAACGGCATATCGGCCGTTTCGAACAGGCCGATGGCGGAACGTTGTTTCTGGACGAAATCGGCGATATGCCGC
TGCCGCTGCAGACCCGTTTGCTGCGCGTGCTGGCAGAGAACGAATTCTTTCGTGTCGGTGGGCGCGAACTCATCCGGG
TCGACGTGCGCGTGATCGCCGCCACCCACCAGGACCTGGAAGCGCTGGTCGAACAAGGCCGCTTCCGTGCCGACTTGT
TGCATCGCCTGGACGTGGTGCGTCTGCAATTACCGCCGCTGCGCGAGCGCCGCGGCGACATCGCGCAACTGGCTGAAA
ACTTCCTGGCCATGGCCGGGCGCAAGCTCGACATGCTGCCCAAACGGCTGTCGTCGGCCGCCTTGGAAGGCCTGCGCC
ACTACGACTGGCCCGGCAACGTGCGCGAACTGGAAAACGTGTGCTGGCGCCTGGCCGCATTGGCCACCGCCGACATCA
TCGACGTGGTCGACGTGGAAGCCGCATTGGCGCGTGGCGGCCGTCGCCAACGCGCCGGGCGCAGCGATGGGCAATGGG
ACGAGATGCTCTCCAGCTGGGCCGCGCAACGTCTGAGCGAAGGCGCCCAGGGCCTGCACGCCGAGGCCCGCGAACGCC
TCGACAAGACCCTGCTCGAAGCCGCCCTGCAGCTCACCCAGGGCCGCCGCGCCGAGGCCGCCGCACGCTTGGGCCTGG
GCCGAAACACCGTCACCCGCAAACTCGGCCCGGGGCGCAAACGCCGCTGATGTATCGCCTGGCCCCGGCTAAAGCCCG
CTCCGCTGAAAGAAGGAACGGCGCGTAGGCGATACAGGCTTACCGCAATGGTGCATCAGACCGCACGCGGAGTTGAGC
CCCTCTCCCGCCGGGAGAGGGGTTGGGGTGAGGGTACGGGGCGTAGCCAGCGTGCACCCGGACTTGATTAGGGCTTCG
CCCGTACCCTCATCCGCCCCTGCGGGGCACCTTCTCCCGGCGGGAGAAGGAACGGCGCGGACGCGAGACAGGCTGACT
GCAAATGCACATAGGGGCGAGAAAGCACTATTCGCGCACCATTGACGCGCGTGCCTTGAAGCGCCCGCGGCGCAAGCG
CGTACCTCAGACAACCCGACCACCCACACCAACCCCGTAAACTCCCGATCAGCCGGCAAGCGCATTTCATGGCACGTG
AACATGTGCCCGCATAGGTTTCCAGCCTGATCAGGAGAACAACTCGATGCGTTACCGGTCGTCCACGATCGTCGCCCT
CACCGCTCTGGCGCTGGCCGCCTGCAGCAGCACGCCACCACCGCCGAAGACACCGCCACCGCCCGTGGCGCGTGTCGT
GCCCACCCGTCCGGTGCAACAGGCCGAAGCGGCGCTGGCCTCGGCCTCGGGCAGTCTGGTCAGCGGTCGGGTGGTGCT
GGTACCTGCGTTACAGGGAATCCGCATCACCGGCACCGTCGGTGGCCTGCGCCCGGGCGGTGTTGCCGGCTTCCATGT
GCACGAGCGCGGCGATTGCAGTGCCGCCGATGCCAGCAGCGCGGGTGCGCATTTCAATCCGACCGGTGCACCGCACGG
GCGCGGCGGTAGCGGCGCGCATCACCTGGGCGATATGGACAATCTGCGCGCCGATGCCGAAGGCGTTGCGCACCTGGA
CATGATCATTGCCGGCATCACCCTGGGCGATGCCGCGCCCACCGATGTGATCGGCAAGGCGCTGATCGTGCATGCCGA
TCCAGACGACTATCGCAGCCAGCCCAGTGGCAATGCCGGCGCACGTCTGGCCTGCGGCGTCATTCGCGTCACCCAATG
GCGCACACCCCCTTCGCAGCCCTGAGTTGGGGCATCCATGGCCGCAACTGCGGCCTCTCTACAGGAGTTTTTTCATGC
GCATTCTTCCCACGACGTTGTTCCTGGTCACCGCGTTGGTGCTGACCGCGTGCAAGCGCGACGAACCGGCACCGGCCG
ATCCTGCACCCGCACCGCAGGCCGGCACGCCAGCCGAAGCGGCGCATGGTGGCGAGCATGCCGCCTCCATGGTCACCG
AAGCGGCAGCCACTACCACCGCAACCGCCGAGCTCAAGCCGACCAAGGGCAATGAGGTCAAGGGCACGGTGAGCTTCA
AGACCGTCGACGGCGCGCTGCGCGTCACCGGCCAACTGAGCGGCCTCAAGCCCAACAGCGAGCACGGCTTCCACATCC
ACGAAAAGGGCGATTGCAGCGCACCGGACGGCAGCAGTGCCGGCGGGCATTTCAACCCGGCCCAATCCGACCACGGCA
CCGTCAGCGCCGACCCGCATCACGGTGGCGACATGCCCAACATCAAGGCCGACGCGCAGGGCAATGCCAGCATCGATG
GCCCGGTCTCGAGCAACGTCAATCTCGGCAAGGCCGACCAGTTCGATATCGCCGGCCACGCCGTGATCGTGCATGCCG
ACGCGGACGACTACAAAACCCAACCCACCGGCAACGCCGGCGGCCGTCTGGCCTGCGGTGTGATCACCACCGACAACG
CGCCGGCTGCGACCAAGTAAGCAAAAGAAACGGGCAGACAAACAAACGCCGCAGTGATCGATCACTGCGGCGTTATTT
GTTTGGTACACACCTGCCAAGCATTGGTGCTGGTTTCAGTGCACGGACCAGTTCAGCACATGGATGTAAGGCGCGTAG
GCGCGTGCCATGTTTGTCACCGAAAACGCCGGTTTTCCAGTGCGCGCTAACAGTTCAACGTCCAAAGTAACCGGTGCG
TTGCTTAGGCAGCCAATGCCTGACGCGGATCCTGCCCCGGTTCCACATGCACATACAGCACTGGCAGCCCATGCGCTT
CCAGTACGGCGGCCATCTGTCGCTGGCGTGAGAGGTATTGCTCGTAGACGCCGCGCAGACGCTCGCAGTTTTCGCGAT
CGTGGGTGTAGTAATCGCACCAGCCGGCCGGGTCGAACAGCGCGATGCGCACTTCGCCGTCGACATAACGCAGCACCG
GCTCGGGCGGCTGTTGCAGCCATTCTTCAGTGTGCGGAGCCAGCAGGGCGGCTTCGATCAGCGGCCATAGCGGCGCCA
ACCCTTGATTGTCGTACTGCATCGAAATCATCGCCGCCAGATCGTTCGCGGTGAGATAGCGCGCGTGTTCGATGCGTG
CGCCGAAGCTTTCCTGCGCCAGCAAGGCGGTGTCGGCTTGCGCCATGCCCTGGGCCAGCAGCACTTCTTCCATCGCAT
CGGCCACGGTGGCGACGATTTCCGGATCGCCGGACAGCAGGAACGGCAGCACGCGCAGGCCGCCGCCAGTGAGTTGTG
CATCGGCCTGAAACGGCAACGGAATCTCACCCTGCGCATCGGCACCGAAGGCCAGCACGCGCGGGCCCTGATCGCGTC
CTGGTGCGCGCGCCTGCAGCTCTTCCAGCCGGCGATGCAGCGGCCAGCCTGGCCGCAGCACTTCGGCCGGGTCGAAAT
GCGCCATCGCCACGCTCAGCTCCAGCGCGCGGATCTCCGGGATCCACTGCGCCAGGTCGCGGCCGATACGTTCGGCCA
GCATGCCGGCCTGCTCGGGCGCCAAGGCGCCGCGCTCGGGGGCGCTGCCGCCCGTCAATTCCAGCGCCATCACACCCA
TGGCGGTCACGCCGTGTTCGGTCTTGCTCATGATTCGCGGTTGGCCCATCACGGGGTCGAAGCTACACTGCGGCCATT
ATGCCTGCCGGCCCTGTGCAGGCCATGTCCCCGAGTCCTCCATGCCAGGTCAACCGATGCCAGCAGCCCGTCCCGTCG
CCATCTTGGGCGGCGTTCGTATCCCGTTCTGTCGTCAGAACACCGCATACGCGGACGTGGGCAACCTGGGCATGTCGG
TGCGCACGCTGGGCGCGCTGGTCGAGCGCTTCGGGCTGCATGGGCAGCAACTGGGCGAAGTGGCGATGGGGGCGGTGA
TCAAGCACTCCTCGGACTGGAATCTGGCCCGCGAGGCGGCGCTGTCGTCCGGCCTGTCGCCGCTGACGCCGGGCATCA
CCCTGCAGCGCGCCTGCGGCACCAGCCTGGATTCGGTGATCACCATCGCCAACAAGATTGCGCTGGGGCAGATCGATT
CGGGCATCGGCGGCGGTTCGGACACGACGTCCGAAGTGCCGATCGTCTACGGCAAGAAGCTACGCGCGCGGCTGCTGG
CCGCCAACCGGGCCAAGGCCACCGGCGACAAGCTCAAGGCGCTGCTGCGCGGTTTCAAGTTCGGCGAGCTCAAGCCCG
AGTTCCCCGGCGTGGCCGAGCCGCGCACCGGCAAGAGCATGGGCGACCACTGCGAGGACATGGCCAAGGAATGGAACA
TCGCGCGCGATTCGCAGGACGCGTGGGCGGTAGCCTCGCATCACAAGCTGGCGGCAGCGTATGAGCGCGGCTTCTTCG
ATTCGTTGATCGCCCCGTTCCGCGGTGTCTCGCGCGACAATATTTTGCGTGCGGACACCTCGCTGGAAAAACTCGCCA
CGCTGCGCCCGGCGTTCGACAAGACCTCTGGCCGCGGCACGCTGACCGCGGCCAATTCCACCCCGCTCACCGACGGTG
CTGCTGCGGTGCTGTTGTCCAGCGAAGCCTGGGCGCTGGCGCACGGGCACACCCCGATGGCCTATCTGCGCGATGCCC
AGGTGGCGGCGGTGGATTTCGTGCATGGCGAAGGTCTGCTGATGGCGCCGACCATTGCAGTGCCGCAGATGCTGGCGC
GCCAGGGCCTGACCCTGCAGGACTTCGACATCTACGAGATCCACGAGGCGTTCGCCGCCCAAGTGTTGTGCACGCTGC
GCGCCTGGGAAAGCGAGGACTACTGCCGCAACCGCCTTGGTCTGGATGCGCCGCTGGGCCGCATCGACCCGGACAAGA
TCAACCCGCTGGGTTCGTCACTGGCGACCGGTCACCCGTTCGCCGCCACCGGCGCGCGCGTGGTGGCCACCGCCGCCA
AGCAGCTGGAAGAACGTGGCGGCGGGCGTGCGTTGATTTCGATCTGTACGGCCGGCGGCATGGGCGTGGTCGCCATCG
TCGAGCGCTGATGCTGCTGCGCAGCGTGGGATTTGGTATTCGGGATTGGGGATTCGCTAAGGCGAAGTTCTTTTTGCG
AATCCCGACATCCCCAATCCCCAATCCCCAACCTGCAAGGACGCATGGATGTCGAACGATGATGTTCGTGAACCACCC
ACCCTTTACCTGACATCAGCGCAAGGCGAGGTGTGGCGCGAAGGCGATGTACTGGTGTGCACGCCGGGCGCCGATCTG
CCGCCGCGTTGCGTCAAGTGCAATGCGCCGGGCGACGACTTGCCGCGTCGCTATATCTTTCATTGGCATCACCCGGTG
ATCTATCTGGCGCTGTTGATGGGCATATTGCCGTATCTGATCCTGGCCATCGTGTTGCGCAAGCGCAGCGCGCATGTG
CTGAGCTTGTGCGCCCAGCACGAGCGGCGCCGCATACGCTATGTCGTCATCACGAGGGCATCGGTCTTGCCGTTGCTG
CTAGGCGGTCTGGCGCTGGACGGCGCGATCGGCTGGCTGACCGGCGCTGCTGTGATGGCGCTCATGCTGTTGATCGGC
AGACTTGGCTCGCGGGTGTTATCGCCGCAATCGGTTGACCATGAGCAGGCGCGTTTCCTGGGTGCCTGCGATGCGTTC
TTGCGCGAGCTGCCAGCACCGCCTTGGGGATCGCGCGATCGATGATCTGCGGTGCGGCGCATATCTGCAGATATTTTT
GTAGCGTTCTTGCGTCGCCGTCGCTGCAGATGTCATCGCAGGCCGGTGAATTTTGGTGGCAGCACTCCCGCTCAGACC
CACAAAACAAAAAAAGCCCCGGACATGCCGGGGCTTTTCAGTTAATCCACACATCGCCGCAGAATCGATCAGCCGTGA
TCGATGACAGCGTGATCGATTACAGCACGCGATCGTCCGGTGCGAGCGGGTCGGCCGGCGGTGTTGCATACGCCGAGA
CGATCGGTCCACGCAACGATTGCTGCGGCAAACCCTCATGCACCGGTTCGCCGCGTGCGGCGCGCAGGGCATTGGCAT
AGCAGTGCTGCGCCGACAGCAGATCGCCCGCTGCGGCAAAGCCATGCCCAAGTTCTTCCCAGGCCTCGCTGCCGGCGC
CATTGGCCACGGCGCGATGCAGAAACTCTTCGGCCTGCGACCACTGCTGTTGGTGACGCGCCAGGCGCGCCATCGTCA
ACAACAGGCCCGGGCTATCCGGATACTGGGTGAGCCAACGCTGCGCACTGGCGCGGCGCGAATCGTATTTTTCCAGCG
GCAGCACGCCGTACAGACGCACCAGCGATTCGTCCCATTGCGTATCCAGCGCCTGTTCCAGGCTGTGTACGGCCGCAT
CGTCCCAATGCAGAATCGCCGCGCACTGTGCATAGGCGCCGACCACGGCCGGATAGGTGCGCAGCGGCTTGGGTAGCG
CCTCCCAGCGTTCGGCCAGGGCATTGGCATCGCCGGCCTGCAACAGCGTCTGTTCGGCCAGGGTGGCTTCCAGCGCGT
TGTAGGCATCGGGTGCCAGCACCGCCTGCTGACGCAATGCGCCGAGTTGACCGTAGGCTTCGTCGGCACGGCCGATCT
GCGCCAGGGCCTGCGTGCGCAGCAACAGCCCGCGTGCCGGCAGCGGTTGCGCGTTGGCACTATCGAGCGCATTGATCG
CCTCGACCGGGCGTTGCCGCGCCAGATGCCGTTCGCCTTGCAGCAGCGCATGTGCGGTGGGGTCGCGCTCGGCCAGTT
GCTGGGCCAGCGCAGTGGCCGAGGCGTCATCGCCGCGCGCATCGGCCACACGGACTGCAGTTGCCAGTGCGATACCGC
TGACGTCGTCGTCCTCGCTGGCAGTGATCAGCAGGCGCTCGGCACGCTGCCACTGGCCGTGATCGGCTGCGCGCAGGC
CTTCGATCAGGCGGGCGCGGCCCTTCTTGCGGCGGTACTTGCCCCAGACCCGGAACGGCAGGCTGATCAGCGTCCACA
CCAGCCACAGCACCAGCAATGCGATGACCAGTATCAGCAGCGCCTGCGGCATCGCCGCGCGATAGTCGTTGCCGCCGA
CGCTGACCACCACATTGCCCAGGTCGTAACTGTTTTGATGCGACAACCATTGCGCACCGAGCACGCCCAGCACCACGG
CAACCAACAGGATCAAGACGGTACGCAACACTTTCATTGGGTGGATCTCCCTTCACGCATGGCCTGCAGTTGCAGCAG
GGTGGTGCCCAGTTCCGGCAGGCGCGGACGCAGTGGCGCTTGTTGCAAGGTGCGCAGGCGCGTGCGGGCCTGGCGACG
TTGTGGCGAATCCGGCCACAGCCGGGTGGTCCAGGTGTCCACGCGCCGCAGCGATTGGGCGAAGCCATCGACATCGCC
GCGTTCGGCCGCAGCGCGGGCCAGGCTGACTTCGATCTGCAAGGCATCGCGCGCGGCGTTGCGGTCGCCGCCGACGAG
CAGCGCATCGCCACGGCTGGGGCGAATGTCCACCAGCGGTGCAAGCACTTTCTGCCACCACGGCTGCGCGGCTTCGCT
CTCTTGCGCGGTGTGTTCCGGCAGGCGCTGCAGATCGGCGGCGAGTGTGTCCAGCAGTTGACCGGCTTGCGCTTGCGG
GCCAGCGCCGAGGCGGTCCAGTGCGTCGCGTTCCTGCACCAGCGCCTGGCGCAGATTGAGGTAGCCCGGGTCGTCCAC
GCCGTTGAGTGCGGCATTGGCCAGCGCATAGGCACGGCGTGCGCCATCGGCGTCGCCGGCAATACTCAGGCGTTGCTG
GCCGAGCCGCAGCAGCAGTTCCACTTCATCCAGACGCAGCGCCTGCGCGCCATGTCGATTGGGATCGGCCAGTTTTTG
TACGGTTTCTTCAAGCAACGCGCTGCGCTGGCTCAGCCCGAGCATTTCATCGCGCAGCACACGATTGGTCGCTGCGGC
ATCCTGCAGGCGTTCGTTGGCCAGGCGCTGATCGCGGCGCAAGGTTTCCAGCATCTGCTGCGTGCCATCCCAGCGTTG
CTGCTGCGCCTGGGCCGCCTGCAGCTGCCCGCTTTGATAGGTCTGCCATGCGCGCCAGCCCAGAAACAGCGCCACACC
CACTGCAGCCACGGCAACCGCAAGCAGCAGCCAGGCCACGGGGAAGCGTCGCGTGGAAGCGGGCATTTCAGTCATTGG
GACATCCTCGGGCGGTCACGACTGGCGCATGCGCCGCAGTCATCTGGTACAGCATGGCGTGCCGCAGCAGACGCCCGC
AAGCGCTGAATGGATTCGGAGTTCAGCAAGGTCGTGATGGTGTCACGATCGCTGCAGCGGCTGCGGCCAATTGCTCGG
GCAGTGGACCTGCGGCGCGCACCACATGCGTGAAGCCGGCGGCATGTGCGGATGCGCGCATGCGCTCGCTGGAGGCCA
CTACCTGATGGAGTCGCCAGGCATCGACCAACGCTGCGGGCAATTGCTCCAACACCAGCGATAGTGCTTCGGCGCTGC
TCAATGCCAGCACGCTGCGCGGCAGTGCACTGGCCAGGGCCTGCACGGCCGATGCGCGCAATCGCAGCGCGACGCGTT
GATAGACATCGGCGCGCAAGACATGGGCGCCACGCTGCTCCAATGCCGGTGCCAGCATGCCGCGCCCGCCTGGCGCAG
TGATCAGTGCGACTGTCTGCAATGGCGGCTCGAACAGTGGCAGTGCCAGCAGTCCTTCGCTATCCATGCGCGCAGGGC
GCACCACTGCATCGATCCCACAGGCCTGCAATGCGCGTGCGGTGCCCTCTCCCACACTCACCCATTGCGCCTGCGCTG
GCCGCTGCAGCGGTGAAAGACGCTGCGCGGCGTGCACCGCTGCCGGGCTGGTGAATACCGCGATCGGTGCCTGCAGCG
CTTGCTCCAGTGCAGCCCGTGCCTGTGCAGTGTCGTTGGTCTGCAGCCGCCACGGCGACAGCGCGAGCAGCCGTCCGC
CATGCCGGGCGGCGGCCCGCCGCAGTGGCGCGTGCTCACCGCTGGGCCGCAGCGAGATCAGGGTCCAGGCGTCGGTCG
AGGAGGTGGGCCGGGTCATCTCACGATTATGCGAGAACGTGACGGCGTCAGGGCGAGATGCCACCGCGCCGATGTCGC
CGGTGGCGATCTCATCGGACCGGAATGCCGTCACTCGCAGCAGCGTTTGCAGGCGAAATTGCCGGCGTTCATGAATGA
GACGGGTGTCTCATTTCGTAACCTCTTGTAAATCTCGTGGATCCGGCCACGATCCGCCTCGACAGCCACGCCGGAGTA
GTACCGTGATCAAGTCCTACCTCATCAACATGCAGCGCAGTAGCGACCGTTTGCAGGCCATGTCGGCGCGGTTCCAAG
CGCTGGGCATGCCGTTCGAGCGCATTCCCGCCTTCGACGGCGCCACGCTGACGCCCGAGCAGATCGCCGATTTCGTGC
GCGAACGCCCGCTGGAAGGTTCCGGGGATGGCTTCAGCACCGGCCCGCGCAAGTGGACCGCTTCCAACATCGGCTGCT
TTCTGAGCCATCAGGCCGCGTGGCGCATCGCGGCGGACTCTGATGACGCCTACACCGCCATCTTCGAAGACGACATGC
ATCTGTCCGACGCGCTGCCGGCGCTGTTGCGCAGCACCGAGTGGCTACCGGCGGGCAACAGCATCGTGCGGCTGGAAC
CGTCCTACAACCGCATCAAGCTCGATAGCAAGGTCGCCGACATCGGCGGGCGTCAGCTGCGCCTGGTGCGTCCATCCA
CCTATCAGCACTGCTGGCCGGTGTGCGCCGGCGCGCTGATCATCAGCCGCGATGCGGCACGCTTGTTGCTGGCCGCCG
AAGCGCGCTGGCACACCATGGCCGATATTTTTCTGTTCGGCTGGAACGAATCGCCGGTCGCACAGCAGTTGTCCACCT
ATCAGCTCTCGCCGGCGGCCTGCATCCAGGACAAGTTCTTCCACAACGCCCCGGAGCAGATCGTGTTCACCAGCACCA
TTGATGCGCCGCTGACGCAGGCGCAGAAGCAGCGCAGTGCGCATTGGAAGGCGAAAGCGACCGCGTTGTTGCGTGTGG
CGCAGGGCTATCGCAAGGTGGTGTTCGCGCCCTGAGCGGCGCGATAGCGAAGGCCTCCAACGAGACAGCGCTGAACGT
GTTTTACCATGCGGTACCGCATGTATTTCAGTGCACAAGACGCTCGCAGAACATTGCGGCATGATGCCGCCCTTCGCC
GTCTTTCAGCCTTCGCCGATGACTCCTTCGTGCACGCTCGCATCCGCCCTGCAGTCGCTGCAGCAGCAATTCATTGCC
ATGCCGCCGGTGCTGTCGATGGGCATTGCCGTCGATGGCTTGCATGACGGCGCGCTGCGCTTGCGTGCGCCGCTGCAG
GCCAACGTCAACGACAAGGCCAACGCGTTCGGCGGCAGCCTGGCCTCGCTGATGACGCTGGCCAGTTGGGGCTGGCTG
ACCCTGCAACTGCAATTGGCCGGACACAGCGCCGATGTGTACGTGGCCGACAGCCAGCTGCGCTACGTCGCACCGGTG
TACGAAGACCTGGTCGCCAATGCCGAGCCATCCGAGATGGGCAGTTGGGATGCGTTTTTGGCCACCTTCCGCCAACGC
GGCAAGGCGCGCATCGGCATGCGTGCGCAGATCGCACTGGGATCGGGCGCGGCAGCGGCGACGCTGAGCGGGCGCTTC
GTGGCGTTTCCAAAACGGTAGGATGCGGGCTGGATTCAAGGGGGGAATACGCATGCGTGCAGTGATGGGGGCAATGCT
GTTGCTCGGGCTGGCGATGGTGAGCGGTGTGGTGTGTGCCGGCAGCCGTGCCCAGGCGCGCGCGCTGGAGACCACCCA
GGCCGCCTACACGGCCGCGGTGCGCTGGAGCGACTTCGACACCGCGCAGAGCTTTGTCGAACCCACGTATGCCTTGGC
GCATCCACTCAGCGATCTGGAGCGCTCGCGCTACGAACAGGTGCAAATCTCCGGCTACCGCGAGGTGCGGGTGGGCGA
AGACGTCAATGGCGACCTGCGCCGCGAGGTGGAATTGCGGGTGATCAACCGCAACACCCAGGCCGAGCGGCTGGTGCG
CAGCATCGAGCTGTGGCGCTGGGACGCCGAGCGCAAACGCTGGTGGCTGGCCAGCGGCCTGCCCGATCTGTGGCAGGG
CCAGTAGCCGCACTGCTGCGCCCTGGCCGTCGCGTGCGCCAGCTGTGCGACAATTCCCGCCCGCTTGAACGACCCTGA
CCCCGTGAATTTCGAAGAGCTGCAGGCCTTTGTCGGCCGCAACCCCATGTTGTCGCTGGCCCTGGTGGGCTTGACCAT
CGCCCTGATCGTCACCGAGGTCGCGCGCCTGTTCCGTGGGTATCGCGCACTCACGCCGGCCGAGCTGACCCGTTTGAT
CAACAGCGAGAACGCGCTGGTGATCGACCTGTCGCCCACCGCCGATTTCGAAAAAGGCCATATCGCCGGCAGCCGCAA
TGTGGCGCTGGCCAAGTTCGACCCGGCCGGCAAATTGCTTGCCAACGCCAAGGCCTCCCCCGTGGTGGTGGTCTGCCG
TAACGGCAACGCCTCGGCAGGCGCGGCCAAGACGCTCAAGAAGGCCGGCTTCGAGAAGGTGTACTGGCTCGATGGCGG
TGTGGCTGCCTGGCAGATCGCCGAGCTGCCGCTGGTCAAGGGTCGCGCCTGATCTCACCTTGTACGGCGCCAGGCAAG
TCCCCATTGCTTGCGTGAGAGACTCGCGCTTTCACGTCTGCATCATTCAACGCTGCATCCACCGAACCGTTTTTTGGA
GTTAGGAATGTCCGACGAAATCATCAACGGCGCCGTTGCGCCGGCCGACGCCGCTGCTGGCCCCGCTTTCACCATCGA
GAAGATTTACGTCAAGGACGTTTCTTTCGAATCGCCGAACGCACCGGCCGTCTTCAACGATGCCAACCAGCCCGAGCT
GCAGCTGAACCTCAATCAGAAGGTGCAGCGCCTCAACGACAACGCCTTCGAAGTCGTGCTGGCCGTGACCCTGACCTG
CACCGCCGGTGGCAAGACCGCCTACGTGGCCGAAGTGCAGCAGGCCGGCGTGTTCGGCCTGGTAGGCCTGGAGCCGCA
GGCGATCGACGTGCTGCTCGGCACCCAGTGCCCGAACATCCTGTTCCCGTATGTGCGCACCCTGGTCAGCGACCTGAT
CCAGGCCGGCGGCTTCCCGCCGTTCTACCTGCAGCCGATCAACTTCGAAGCCCTGTACGCAGAAACCCTGCGCCAGCG
CTCGCAGGGCGAAGGCACCTCGCTGGCCGATTCCGAGCCGGCTGGCAACGCCTAAGCGTTGCGTGCGCCGATGAGCGA
TTCGAAGCACAAGATCGCCGTCCTCGGCGCCGGTTCCTGGGGCACGGCCCTAGCCGCGCTGCTTGCCAGACACGGTCA
CCCGACCGTGCTCTGGGGGCGCGATACGGCGATGGCGGATGCCATCGACCGCAATCACGAAAACGTGCGGTATCTGCC
GGGTATTCCATTGCCCGAGAGCTTGCGCGCGACCACCGACCTGCAGCTGGCCGTTGCCGATGCAAGCTGGATCCTGGT
CGTGGTGCCCTCGCATGCGTTTACCGAAACGATCCAATTGATTGCACCGTTGCGTCCGGCCGGTGCCGGCGTTGCGTG
GGCGACCAAGGGATTCGAACCCGGTTCCGGGCGGTTCCTGCACGAAGTGGCGCGCGCCATCCTCGGCCCCAGCGTGCC
ACTGGCCGTGGTGACCGGGCCGTCCTTCGCCAAGGAAGTCACGCTTGGGCTGCCGACCGCCATCACCGTGCACGGCGA
CGATGCGGCGTTCGCGCAAGTGGTGGCCGACGCCATGCATGGCCCCACCTTCCGCGCCTATACCGGCGATGACATGGT
GGGCGCCGAACTCGGTGGCGCGATGAAGAACGTGCTGGCCGTGGCCACCGGCGTGGCCGATGGCATGCAGCTGGGCCT
CAATGCACGCGCCGGTCTGATCACGCGTGGCTTGAACGAGATGCTGCGCTTGGCGGCGGTGATCGGTGCGCGTCCGGA
GACCTTGATGGGCCTGGCCGGATTGGGCGATCTGGTGCTGACCTGCACCGGCGATCTGTCGCGCAACCGGCGGCTGGG
ATTGGCGTTGGGGCGCGGGCAGAGCTTGAACGATGCGATCCGCGAGATCGGTCAGGTGGTCGAGTCGGTGCAAACCGC
CGACGAGGTCATGCGCCAGGCCGAGCATCACGGCATCGAACTGCCGATCTCCAACGCCGTACGTGCCGTACTGCATGG
CGAGATCACACCGGAAGCGGCATTGAAGGAACTGTTGGCGCGCGAGCGCAAGCCCGAGTATCCGCAGGCGTTGTTTAC
CTGATTGGTCGGTATCGCGTATCGCGTGGTGGAGTGAAGACACTAAAAAGCCCGGCAATGCCGGGCTTTTTAGTGTTT
GCGCACCTTGTCGTTGCGTGTATCGAGGCCAAAGCTTGTCGCGTCGCAGCCACGTAAACGTGCTGCGCGTTACGTTCT
AGCGCAACAGCCCGTACACACGGCATCTAGCGATCGAGTGCGCTGCATTGCAATCATCCAATCGCACAAAAGAAAGAA
GCCCGGTCGTGGGACCGGGCTTCCAATGCAACGCGGGAGAGAGAGTCGCGTTGCGTTAAACGTGCGGCTTACCAGCTG
AAACGCGGGCCGACCGACCATTCCTTGTTGCCGTCGCCATCCATACGGATGTCGCCGTTGATGCCCCAGTTCTGGTTC
AACTTCACCTGGGCGCCAAGGCGGCCGTAGAAGGTGTCGTCCAGATCGACGCCACGCTTCTTGGAGAAATCTTCGTAG
CCAGCCAGAGCGTAGACTTCGAAATGCTCGCCGAACGAGTTACGCAGGCCAGCTTCGACGCTGAAACCATCGAAGTTG
ATGTTCGGGGTGTCCAGGTCCAGCTTGCGGTAGGCAACGCGCGCCAGCAGGTCGGTGCTGGTGGCCACTTCGTAGTTG
TAGCCCACGCCCACGCCCCATTGCTGGAAGTCGGTGTTGGAGCTTTCGAACACGTTGTTGTTGTCGTCAGCGTTCTGC
TTGCTGTAATCGCCGAACACGTGGATGTTCGGGGTGATGGCGTAGGAGCCCTTCACGCCCCAACCATCGGCGTCGCGA
CCTTCGGTCGGAGTGCGCACATAGTCGCCTTCGACGAAGTTGTAGGAGAGGTTTTCAGCAGCGGAGGCCGCAAACGGC
AGAGCTGCGAGAAGGCCGAGGGCCAGCAAAGAAGTCTTCATGATCGAGATACCTGTACTTATTGATTTGGGCCGGCGC
TGAGGCGGATGCCGTTCGCTGCCGAGATGTAAATTCTCCGTTATTCGATGGAACGCGACATGAATTTTTAACTGACTG
GTGCATGAATCATCGCGCCTGGTTCAGTTCCGGTTTTTGTCATCAAGCTGCAATGCGTGTAGCGCACACGCAAAGCGT
GATGGGGTGAGAGTTACCTCGCGCCAATGTGAGATGCGCGTGTAGAAGCACCTGTTTTGCAGCGATTTTTGCCATCTG
CATTGAGGCGAGGACATTGTACTGACGCTGCGGCTGGGACCATGCAGGCTTGTTGAACATCTCTGGAGCTGCATCGTG
GCGAAGAAAAAGACGTTGGCGCGGTTTTTGGCCGAGACGCTGCAGAGCGCGGGTGTGGAGCGGATCTGGGGTGTGACC
GGCGACAGCCTCAACGGCTTGACCGATGCCTTGCGTGAGATGCAGACGATCGAGTGGATGCATGTGCGCCACGAAGAA
GTCGCCGCATTCGCCGCTGGCGCCGAGGCGGCGGTGACCGGCCAGCTGGCCGTGTGTGCGGGCAGCTGCGGGCCGGGC
AATCTGCACTTGATCAACGGGCTGTTCGATTGCCATCGCAGCCGTCAGCCGGTGCTGGCGATCGCCGCGCATATTCCC
TCGTCCGAGATCGGGCTGAGTTATTTTCAGGAGACCCATCCGCAGGAGTTGTTCCGCGAGTGCAGTCACTTCGTGGAG
TTGGTGACCAACCCGGCGCAGCTGCCGGAAGTGCTGCATCGGGCGATGCGCACCGCCATCCTGCAGCAAGGTGTGGCG
GTGGTGGTGATCCCCGGCGATATCGCGTTGCTGGAAATGGACAAGCATGTGTCGAGCGCCTGGCCGCAACTGCGCCAG
CCGCGCGTGTTGCCAGCCGCCGAAGACGTGGCGCAGTTGGCCGAGTTGTTGCAGCAAAGCGAGGCGATCACGCTGTTG
TGCGGCAGCGGTTGCGCAGGTGCGCACGATGCTGTGGTGGCATTGGCCGACACCCTGGGCGCGCCGATCGTGCACGCG
TTGCGCGGGAAAGAATATGTGGAGTGGGAGAACCCGTTCGATGTCGGCATGACCGGTTTGATCGGTTTTAGTTCCGGC
TACCACGCGATGCTCAACTGCGACACCTTGATCATGCTGGGTACGGATTTCCCGTATCGGCAGTTCTACCCGAAGGAC
GCGACCATCGTGCAGGTGGATCGCGACCCGGGCGCACTGGGACGGCGCACGCCCTTGCAGCTGGGTATCGCAGCGGAT
GTGGGCGAAACCATTGCCGCCCTGCTGCCGCAATTGCAGCGACGCGAGAAGCGCGACTTCCTGGAGAAATCGCTTGCG
CATTACCGCAAGGCGCGCGAGGGGCTGGACGATCTGGCAGTGCCGGCAGACCCGGGCGAGCCGCTGCATCCGCAATTC
GTGGCGCGGATGATCAGCCAGATTGCCGACCAGGATGCAGTGTTTACCTGCGATGTCGGCACGCCAACAGTGTGGGCC
GCGCGCTATCTGCGCATGAACGGACAACGCCGGTTGCTTGGTTCTTTCAATCACGGTTCGATGGCCAATGCGATGCCG
CAGGCGCTGGGTGCGCAAGCGGCGTTTCCGGGTCGTCAGGTGATTTCGCTGTCTGGCGATGGCGGCTTTGCGATGTTG
ATGGGCGACTTCATCTCGCTGGCGCAGCTGCGTCTGCCGGTGAAGATCGTGGTGTTCAACAATGCCTCGCTGGGATTT
GTGGCGATGGAGATGAAGGCCGCCGGTTACCTGGACACCGGTACCGAGTTGCGTAATCCGGACTTTGCGGCGATGAGC
AATGCGATGGGCATTCTGGGTATTCGCGTCGATGAGTCCTCGCAACTGGAGCGCGCATTGCGGCAGGCTTTTGCACAT
TCCGGCCCGGCGTTGGTGGATGTGCGCATCGCCACGCAGGAACTGGCAGTGCCGCCGGCGATCAAGCTGGAACAGGCC
AAGGGGATGGGCCTGTATCTGCTCAAGGCGGTGATGAGCGGGCGCGGCGATGAGGTGATCGATCTGGTCAAGACCAAT
ATGCGTTAACGCCATCGCCGCGTTCGCCACTGCACGTCTTCATCGGATCCTTTCGCATGCCTCGTTCGTTGTTGCGCC
AATTGCTGTTGATCTGGGTGGTGATCCTGGCCGCCTGCGTGGGCGTGGCCACGCTGTTGTATGGCCTGTACCGACAGA
CAGAGGGCGTGCGACTGGATGAGGCGCGCCAGCAATTGACCGCGCAGTGCACGCGCATCGTGCAGCGCTACGCCGGTG
CAAGCGAGGCCGCGCGCAGTGGCGACAACGGGGCCGGGCTGGCGGCGGTGGTGGTGCAGTTGGTGCTGGCCGATGCGC
CCGGCGTGGAAGGTGGGGTGTGGAATCTCGACAAGGGATTCATTGCGTACGCCTATCCCACTTACGACGGCAGCGATC
ACAAGACCGATATCCCCGCCGCCGAGTGGACCACGATCGTCAGTACCGCGCGGCAGAGCGCAGTGGGCAACAAGGCGG
TGGAATTTCGTCGCGATGGCAGCCGCGAAGTGGTGTTGATCAGCGCCTGCCCGCTGGCCTCGGGCACCGCCGCATGGA
CCATGTCGCGAGTGCCGGCGAGCACCTCCGATGCCTGGCGTCCGTTGGTGATCGGCATGCTGCTGATCTTCGCCATGG
TGGCGGTGTCGGCGATTGCGTTAGGTGTGGTGGTACGGCGTTGGAGTCAGCGCCTGCAGCGGATCCAGCAGGCGCTCG
CCGCCGATACCGAGCTCCCGCAGATTCCGGTCACCGGCGCACCCGAGCTGGATCGGTTGGGCGCTGCGGTGAGCGACT
ATGCACAGCGTAATGCGCAAGCGCTGGCGCAGACACGACGGTTGGCCGACGAGCTATCCCGGCACGAACGTCTGGCCG
CGCTGGGCCGCCTGACAGCGACGGTGGCGCATGAGATTCGCAACCCCATCGCCACCATGCGTCTGGCGGTGGAAAACG
ACATCGCCAGGCGGCAGAGCACGCCGGACGATGCAGCACATGGCGCGTTGATGCTGGGGCAGATCCGTCGCCTGGATG
GGGTGGTCGAAAGCCTGCTCGGCATGGTGCAGCCGATCCGCCTGCAGTTGGAAACGGTGGTGGTGCAGGACTGGTTGG
CGACCTTGCTCGATCCGGCCTTGCTACCGCCAGGCACGCCTGCGCCACAGCTGCGCGTGCCTGCTATGCCGTTGCAAT
GGACGCTCGACACGCAGCAGCTCGGGCGCGCCGTGCACAATCTGCTGCGCAACGCGTTGCAGCATGCCGACGCAGGCA
GCACGGTGACGTTGGAGGCAAGCGCCAGCGATGATTTGTTGCAGCTACAGGTCTGCAATCGTGGCGCGGCTATCGCCG
AGACCATTGCAGCGCAGTTGTTCGAGCCGTTCGTCAGCGGTCGCAGCGATGGCAATGGCCTCGGCCTTGCCCTGGTGC
GCGAGATCGCGCGCGCGCATGGCGGACAGGTGCGTTACGTACATGCCGATGGCATGACCCATTTCATTGTGGAGCTGC
CATGGCGCGCATCCTGATCATCGATGACGACGCGGCGTTTCTTGCCATCTTGCAGGCCACGCTGCGCTCGCTCGGCCA
TACGGTGATCGCGGTCGATAACGGCGCCGATGGATTGGCGCGCTTGAACGAGGGCGGTATCGCGTTGGCGTTCGTGGA
CTTCCGCATGCCCGGGATGGATGGCATTGCGGTGTTGCGCGCACGTGCGGACGATGCCCGTGCGCGTCAGGTGCCGTT
GGTGATGCTCACCGCGTACGCGTCCAGCGGCAACACCATCGAAGCGATGACGCTGGGTGCGTTCGATCACCTGGTCAA
ACCGGTGGGGCGCGCGGATATCGTCGAGGTGGTGGAGCGTGCATTGGCAAGTCGCGCTGACACCGACGCCGATGCCGC
GGTGACCGAGCTGTCTGAAGACGACGATGCCCTGGTCGGCCACAGCCCGGCGATGCGTAACGTGCACAAACGCATCGG
GCTGGCGGCAGCCTCCGATTTGCCGGTGTTGATCACAGGCGAGACCGGCACCGGCAAGGAGCTGGCTGCGCGCGCCTT
GCATCTTGCCAGCGCACGCGCGAATGCGGCGTTCGTGGCGGTCAATTGCGCGGCGATTCCGTTGGAGTTGATGGAGAG
CGAGTTGTTCGGCCATCGCAAGGGCGCGTTTTCCGGAGCGACCGGCGACCGCATCGGCCTGATTCGCGAAGCCGATGG
CGGCACGCTGTTTTTGGACGAGATCGGCGACATGCCGCTGCCGATGCAGGCCAAGTTGTTGCGCTTTCTGCAGGAAGG
CGAAGTGACGCCCCTGGGTGGCCGCGGCGCGCAGAAGGTGGATGTGCGCGTGCTGGCGGCCACGCATCGCGATCTGGC
CGCGTGGGTGGCGGCTGGGCAGTTTCGCAGCGACCTGCGTTATCGCCTGAATGTGGTGCCGATCGAGCTGCCGCCGCT
GCGCGAACGCGGGCAGGACATCTTGCTGCTTGCGCAGTATTTTCTGCGCACCGGCGAAGGCGCAGCGCGTGCGTTGTC
GCCGGACGCGCAAGCGCGGCTGCTGGTCTATCCGTGGCCCGGCAACGTGCGTGAGCTACGGAATGTCATGCAACGCAG
TCAGCTGCTGGTGCGTGGCCACAGCATCACCGCCGAGGATCTGGACGAGGCGCTTGGTCACAGTGCCGAGCAACCCAT
GACGACGGCGCCGCTGGAAGGCACCTTGCCCGAGGCAGTAGCGCGTCTGGAAAAGCAGATGATCCACGACGCATTGGC
GCACAGTGGCGGTAACCGCGCCGAAGCCGCGCGCCGGCTCGGCATTCATCGCCAGCTGCTGTATCGCAAGCTCGATGA
GTATGGGTTGTAGTAAGCGCAGCGATAAAACCCGAATGCGATGTTTGCAGGCTGGCGTAGTCGGTGTTTTGGCTGCGA
TGCAGTACGCGCACAGCAACACGCGCACATGTGGGTGATTGCATGCCGCCTTTTCCACACGCAGTGCTTGGCCACTGA
TGTCCACAGCAGATCTTGCGCCAGGAGAGTGCTTGCTTTCGCACAGTCATGCATAACGAGGCTGAAAAGTGTCTGCAA
AGCGGACAGTGGTGTATGAAACGCAGACGCTCATTCGTCCAACTGCATGTGCAAAACCCTTGAAAAACAACGCATTCG
ACGTTGGCACGATTGCTGCTTTGTCTTCAGGGCAAGCGGCGCTCCTGCCGCTCTGGAGACATCACATGATTCGTCAGA
CCGCACTCGCTTTCGCACTGGCCTGCAGCGTGGCGACCGCCGCCGCGCAGGTTCCTGCAGCGCCGGCCGCACCGGTTG
CCCCGCGTCCGCCGGTTGGCACGCCACCACCGGCGCCGCCGATGCCGCCCGCGCCACCTGCACCGGTAGCCGCTACCC
CGGTGAGTGTGACCGGCACCGTCGAGCGCTTCATGCTCAATCCCAATGGCGAGGTCGATGGCCTGTGGTTGCGCGATG
GCACCCAGGTGGCGTTTGCGCCGCATCTGTCCGGCGAACTGCAGGCAGCCGTGCGCCGTGGCGATGCGGTCACCGTGC
AGGGGTATCGCCTGGGCAGCCTGCCGGTGCTACGTGCCAGCAGCATCCGTTCCACGCGTGGTGGGCGCGAGGTGGTCG
ACCGCCCGCCGACGACCGCCGCCATGCCGCCCGCGCCTCCGGCGCCCGCCGCATTGACGCCGTTGCAGGCCGAGGGAC
GCATCGAGCGGTTGGTCTATGGCCCCGGTGGCGAGACCAATGGCGCATTGCTGAGCGATGGCACGCTGGTGCGGATGC
CGCCGCATCTGGCGCTGCAGTTCGGCGATTTGTTGCGCACCGGTGCGCCATTGAGCGTGAGCGGATTCGGTGTCGCCA
CGAAGGCCGGCCGCGCCATCGAAGCCACGCAGTTGGGTCGCGATCGTGCCTCGCAGCGCGCCTTGTTCAGTCCTCCGC
GCCCGGATGGTCCGGTGCCGCCCGCACCACCGACGCCGCCTGTCCCGCCGGCCGCACCGCCACCGCCGGCTCCGGCGC
CGCGTTGATCCAAAGCGCCGTCGCACACGCGGCGGCGCTCACACCGTTCCTCTCTATGCGCCTTTCCTGCCACGTGTC
ATGCGTGGCGACGGGCGCGGCTTGCCGGCGTTGGCCGGTTCTACTTTCGTTGGAGTTCTTTCATGCATTGGGTCGATC
CTGATTTCCTTCCCGAAACCCGCGGCACGCTGGCGCGCTTTCTGCTCAATCCCAAGGCCGATATCGATGGCCTGCTGC
TGACCGACGGCACCGAAGTGCACACGCCGCCGCATCTGTCCGCGGCCTTGCTCAAGGCGCTCAAGCCCGGCAGCACGT
TGACCGTGCGTGGTCTCAAGCCGCGCGATGTGGACATGCTGGTGGCACTGGCGATCGATCCGGAAGGCGGCAAGCGCA
TTCTCGATGAAGGCCCGCATGGGCCGCACGTCAAACCCAAGCCCAAACCGCCTGCCGGCAAGCCACCCAAGCCGCAAC
GTACCCAGCACAGCGGCACCATTGCGCGGTTGCTGCACGGCCCGCACGGGCAGGTGCACGGCGTGTTGCTGGATGACG
GGGTCACGGTGCGGTTTCCACCGCATGCTGGCGCCGACTTTTCCAAGCAGCTGATCGTTGGCAAGGCGCTGGTGGCAG
AAGGCGATACCCAGGTGACGCCGCACGGCGTGCTGATCCACGCGCATGCGTTGGGCACCAAGGCCGCGTCGCTGAAGC
AGATCGAGCATCCGCATGGCCCGGGTGCACATAAACCAAAGCCCAAGCACTAGGTGCCCGCGATGCGGCTGCCGCGTT
GGCGCGATGCGATCGCAATCGGGTCGGCCATGCACGCCAGCGTGCGCAGTCGCTTTCCATCGTGTAACGGAGAACACC
GATGCGCATGAGCACACCGCGCCCACGTGGCAGCCGCGCACTGGAGGCGCTGCATTTCAGCGTGGCCGATGTGCAGGA
CGGGCTGGGGCCGTTTCTCAGCGTGTTTTTGCAATCCAAGGGCTGGTCGGTGGCGGCGATCGGCACGGTGATGAGCGT
GGGCGGCATCGCCGGCATGTTGGCCACTACCCCGGCTGGTGCATTGGTCGATACCACCCGGCGAAAACGTGCCGTGGT
GGTCGTCGGTTGCCTGGCGATTCTGTTGGCCACTGCACTGCACTGATCTGGCTGCGGCCGACGTCCTCCGGTGTGGTC
GCCGCACAGATCGTCTCGGCGTTGGCGGCAGCCGGTATCGGCCCGGCGCTCACCGGCATCACCTTGGGGCTGGTGCAT
GCGCGTGGGTTCGATCATCAACTGGCGCGCAATCAGGTCGCCAACCATGCCGGCAACATGCTGGCCGCACTATTGGCC
GGCTGGCTGGGATGGCGGTACGGGTTTGCGGCGATCTTTGTGCTCACCGCAGCTTTCGGCGTGCTGGCGATCGTGGCG
GTGTGGCTGATTCCGTCGGCGGCCATCGACCATCGCGCCGCGCGCGGTCTGGGCAACACCGATGGCGCGGACGCTCTC
AGCGGTTGGCGCGTCTTGCTGACCTGCCGACCGCTGGCGTTGCTGGCGATTACTTTGGGGCTGTTTCATCTGGGCAAT
GCGGCGATGTTGCCGTTGTACGGCATGGCGATCGTGGCCGCGCATGCGGGCGACCCAAGTGCGCTGACGGCCACCACC
ATCGTGGTTGCGCAGGCCACGATGGTGGTGGTGGCGTTGTTGGCGATGCGCTGGATCCGCGTGCACGGACATTGGTGG
GTATTGCTGGTGGCGTTCATGGCTTTGCCATTGCGCGCGCTGGTCGCCGCATCGCTGATCCAGGGCTGGGGCGTGTTT
CCGGTGCAGATGCTCGATGGACTCGGTGCCGGCCTGCAGGCCGTGGTGGTGCCGGCGCTGGTGGCGCGTCTGCTGCAG
GGCACCGGGCGCGTCAATGTCGGTCAGGGTGCGGTGATGACGGTGCAAGGTGTGGGCGCGGCGCTGAGCCCGGCATTC
GGTGGCTGGCTGGCGCACGCCTTCGGCTATCGCGTCGCGTTTCTGGCGTTGGGTGCGATCGCGTTGTTTGCGGTGGCG
CTGTGGGCAGGCTGCCGCGGCATGTTGCGGTCAGCGATCGATGTGCAAGCGGTGCAGTGAAGCGGTGGCATGAGCGCG
GCGCCCAGGCACAACATCGCAAGCAACAATCGAGTGGTGCGGATTGCGCAGAACCATCACCGGCGCGCGCGATACGCC
GCTTTCCGGCAGCGATTAGCCGCCCGTCGGTTGTGCAGTCGTATCGACCATTGCGACTTACCGACCGCCGCTAAAGTC
CCACTGCCGCCAGGCTTCGAACACCATGACCGCAACCGTGTTGGACAGATTGAGGCTGCGGTTGTCCGGTCGCATCGG
CACACGCAGCCGGTGCTGTGGCGGGATGGATTCCAGTACATCGGCCGGCAGGCCGCGGGTTTCCGGGCCAAACAAAAA
GGCATCGCCATCTGCGAACTGCGGTGTGTCGTAACGCACGCTGCTACGCGTACTCAGTGCAAACACGCGCTTGGGCGC
AATTGCGGCCAGTGCAGTGGGCAGGTCGGCATGCACCTGCAGGGTTGCGTACTCGTGATAGTCCAGGCCGGCGCGTTT
GAGCTGCTTGTCGCTGAGGTCGAAGCCGAGCGGCTCGATCAGGTGCAGGCGCGCGCCGGTGTTGGCGCACAAGCGAAT
CACATTGCCCGTGTTGGGCGGAATTTCTGGTTGAAACAGGATGACATCGAGGACGGGTGCTGACATGCGCGCAAGTGT
AGCTGCGCGCGTGCTTAAAGGCTGAGGGTGGCGTTGACCAGCGCTTCCAGCTCGACCGGCGCCGGCTGCAGCTGCGGC
ACCGGCAGGTTGACGATGACCTGGCCCATCAGCGCGCCGATGGCGGCAGCGGCCTGGCCCGAAGCGGTGTGTGCGCTG
GCGGCGGTGCTGCGAACCACCAGATCGGCGCGCTGTTCGGCCGAGGGGCGGACCTGGACGGTCGCCAGGGTGACGATG
CGCGGGCCAGCCTGTTCGGTGGCGAGTGCAGCCAGTTGCTCGGCCGACGGACGCACCTGCACGGCGCTCAGGGTGCGG
ATGTCGCTGCTCCGCTCCAGTGTCTGCTGGGCGATCTGGTCGGCGGCCGGGCGAACCTGCACGGTGTCCAGCGTGGTC
AGGCTGGCGGCCTGGGCAAAGCCGGCCAGGGCGGTGCCGGCGAGCAGGGCGGCGGAGAGGGCGATGCGCAGGGTCTGG
GTCTTCATGGTGAGGTCTCTTGGTGTGGGTGATAAGTGGTGTGGTAGTAATGTAGAACACCATTTCGGTATGCGCAAG
AACTTTCTTGGTGTTTTTTTATTTATTCAGCTGAAAGTCAGATTTAGGTGAATGGGTGATGTGGCTGGCTGCTTGCCG
ATGAACTACAGCAAGTGGCGTGCCAGCATCAGTACATTGATTTCAAAGGGATTTGTTGTTCGCGGCAATGTCCGCGTC
CGGACACCCGGACGCTCGCAGCGCCTGCGGACAGCGCAGCGGAGAGGCTGTCAGGGCGATGGAGGTGATATTCGGCGC
GCTGAATGACTCAATGGCGGGCACACGGCACGCGCTGATTGCCGGCAGGCAACTGCGGCACAATCCGGCTTTACCCAC
AGGTGTCTAAGACTTATGCGCGTGCTCATGCTGTCTGTTCTGGTTGCCGCTACCACCGCGGCCTGCACCTGGGTGCCG
ATCGAACAAAGCGGCAAGGGCGTGCAGGTCCTGCCCGCAGGCCCTGTGCCAGCTGGCTGTCAGCAGCAGGGCGAGGTC
GTGGTGTCGGTCAAGAGCAAGGTCGGCTTCTATAACCGCAACCCGTTGCGGGTGCAGGAAGAGCTGGAGACGCTGGCA
CGCAACGAGGCCCCCGGCGCCAATGCCAACGCAGTCCAGGCGCAGGGCCAGCCGGCCGATGGCAGCCAGCGTTTCAAC
GCGTTCCGCTGCCCGCCGCGCTGAACCGTTGGGCTAGAGCGAGGCCGGTTCAATTGTAAAGATGCGGTAAAAGCGGCC
AGCAGCTAGACTGACGCCCCCTCGCCTGACGCCATGGCGCTATTTCGATGCTCTTCCAGAATGTCTCCATCGCGGGAC
TGGCGCATATTGATGCGCCGCACACGCTGACTTCCAAGGAAATCAACGAGCGCCTGCAACCGACCTACGACCGCCTCG
GGATCAAGACCGACGTGTTGGGCGACGTTGCCGGTATCCATGCACGGCGCCTGTGGGACCAGGATGTCCAGGCATCGG
ACGCCGCCACGCTGGCCGCACGCAAGGCCCTGATCGACGCCGGCATCGGCATCGAAAAGATCGGCCTGCTGGTCAACA
CCTCGGTGAGCCGCGACTACCTGGAGCCGTCCACGGCCTCCATCGTGTCCGGCAACCTGGGGGTCGGCGACCACTGCG
TGACCTTCGACGTCGCCAACGCCTGCCTTGCCTTCATCAACGGCATGGACATCGCCGCCCGCATGCTGGAGCGCGGCG
AGATCGACTACGCGCTGGTCGTGGATGGAGAGACCGCCAACCTGGTCTACGAAAAGACGCTGGAGCGCATGACCTCGC
CGGACGTCACCGAGGAAGAGTTCCGCAACGAACTCGCCGCGCTGACGTTAGGCTGCGGCGCTGCGGCCATGGTGATGG
CGCGCACCGAGCTGGTGCCCGACGCGCCGCGCTACAAGGGCGGCGTGACCCGCTCGGCCACCGAGTGGAACAAGCTGT
GCCGGGGCAACCTGGACCGCATGGTCACCGACACCCGGCTGCTGCTGATCGAAGGCATCAAGCTGGCGCAGAAGACCT
TCCTGGCCGCCAAGCAGGCGATGGGCTGGGCGGTGGATGAGCTGGACCAGTTCGTCATCCATCAGGTCAGCCGCCCGC
ATACCGCCTCGTTCGTGAAGTCGTTCGGCATCGACCCGGCCAAGGTCATGACCATCTTCGGCGAGCACGGCAATATCG
GCCCGGCCTCGGTGCCGATCGTGCTCAGCAAGCTCAAGGAGCTGGGCCGCCTGAAGAAGGGCGACCGGATCGCGCTGA
TGGGCATTGGGTCGGGGCTGAATTGCTCGATGGCGGAAGTGGTTTGGTAAAGCCGCATGGCCACCTCAGAGATGGGAT
GGCCAGTCTTTCGGCGAGCGGTTGCCACGTTCTAGCCCGCGCCAGGCGCTGATTGCCCATCAGGCCTGTCTCGTCAAG
CATGAGATTCGAGTTTTTTCGACATGACGCAGGCATCATGTCGATTCCGTCGACATGAGCGCATCGCATGGATCCCCG
GCGTCCGTACAACGACCTGCCACCGCTGCCGCCTGCTGTGGAGCTTGAGACTCGGGGGTTGCTCAAGGCGTGTATTGA
GGCACACAAGGCATTGGCATCGCTTCGCCAAGCCACCGGACATTTGCCAAATCCGGCGGTGTTGATCAATACCATTCC
CATCCTGGAAGCACAGGCGAGTTCGGAGATCGAGAACATCGTCACCACCACGGATGACCTGTTTCGCTACGCCGAGCA
TCAAGACGCTGCCAATCCCGCAACGCGAGAAGCCTTGCGCTATCGCACCGCGTTGCAGGAGGGCTTTGTTTCGCTGCG
TACGTGCCCGCTCTCCACCCGCACCGCAGAGATCGTGTGCACTCGCATCAAGAATGCAGACATGCAGGTCCGGCGTGT
ACCTGGCACTGCATTGGCTAATCAGCAGACCGGTGACGTGATCTATACGCCCCCGGTCGGCGAGGCGGTGTTACGCGA
AAAGCTGGCCAATTGGGAGCGCTTCATCCATGACGCGCCCGAGATCGACCCACTGATTCGCATGGCAGTGGCGCACTA
TCAATTCGAGGCCATCCATCCGTTCACCGATGGCAATGGGCGCACTGGACGTGTGCTCAACCTATTGATGCTGGTCGA
GCAGGATCTGCTGGACCAGCCTGTGCTGTACTTATCGCGTTACATCATCGAGCACAAGGCCGATTACTACCGTTTGCT
GCTAGCTGTCACGCACGAAGGCGCATGGGCCGAATGGGTCGCTTACATGCTGGATGCGGTGGCCGATACCGCACGCTG
GACCGGCGCCAAGATCGAAGCCATTCGGCACCTGCATGAGCATGCGTGTGAGTGGGTTCGTGCCGAGCGCCCGAAAAC
TTATAGCCGCGAACTGGTGGATGTGCTTTTCAGCCAGCCTTACTGTCGTATTCAAAACGTGGTGGATGCGGGCATCGC
CAAGCGTGAAACTGCAGCGCGTTATCTTCGCGAACTGGTGGATATCGGCGTACTGCACGAGCAGCGCATGGGTAAAGA
GAAATTGTTCCTGCATCCGGCGTATTTGCGCCTGTTGTCCGACAATACTCACGCAGCGCAACGTTATGCGTTGCCACA
AAGAATTCAGCACTGATGCCGAGCGAGCAAGGCAGCAAACTTGCATTGACTGTCTGGCTGGAGCATGCCGACATGCGC
GAAGCAGTTTCTGCACCTGTCCCAGACCACTACCTGCGTCTCTCGAACGCTCTTGAAACACATCGGATACGTTTGCCA
TGACCTACCCCGGCTATCCCTTCACTCCCAAGCGCCTTGAGGTGCGTCCCGGCATTGCGATGTCGTATCTGGACGAAG
GTCCGCGCGATGGAGAAGTCGTCGTGATGCTGCACGGCAATCCGTCATGGAGTTATCTGTGGCGGAACCTGGTGAGTG
GCCTGTCGGATCGTTATCGCTGCATCGTGCCCGACCATATCGGCATGGGGCTGTCCGACAAGCCGGACGATGCGCCCG
ACGCGCAGCCGCGTTACGACTACACGCTGCAGTCGCGCGTGGACGATCTGGACACGCTGCTGCGGCATCTGGGTATCA
GCGGGCCGATCACGTTGGCGGTGCACGATTGGGGCGGCATGATCGGCTTTGGCTGGGCGTTGTCGCATCACGCGCAGG
TCAAGCGGCTGGTGATCACCAACACCGCCGCATTCCCGTTGCCGCCGGAAAAACCGATGCCGTGGCAGATTGCGATGG
GCCGGCATTGGCGGCCGGGCGAGTGGTTTATCCGCACGTTCAATGCGTTTTCCTCCTGCGCTTCGTGGTTTGGCGTAT
CGCGGCGGATGCCGGCCGCCGTGCGTCGCGCCTACGTGGCGCCGTACAACAACTGGCGCAACCGCATCTCCACCATCC
GCTTCATGCAGGACATTCCGCTGTCGCCCGCCGACCAGGCGTGGTCGCTGCTGGAACGCTCGGCGCAGGCATTGCCCT
CGTTTGCGGATCGCCCGGCTTTCATCGCGTGGGGGCTGCGCGATATCTGCTTCGACAAGCACTTTCTGGCGGGCTTCC
GTCAGGCATTGCCGAATGCCGAAGTCACCGCGTTCGACGATGCCAATCACTACGTGCTGGAAGACAAGCACGAAGTGC
TGGTGCCGGCGATCCGTGCGTTTTTGGAGCGCAATCCGCTGTAAGCGCCGCTGGTTTACTCATGCAGGCGCACAGCAG
GCGCGGTGCAAGCTGCGCGCAAAAAGCGGATGGATAAGTGGAGAATCGGCCACCCAGTCGTTCTGTGGGTCGCTGCGA
GTGGATGCCGCACTTAATCGCAACGATCAGCCGTTACTGCGGCGGCAGCGGATTGCGCTGTGCGTCGTCCACACCCAG
CCAATCGGTTTCGGTGAGCGCATGCAGGCCGTGCGCCAATCGCGACTTGTCGCATTGCGCACTGCGCTCACCAAACTC
CAGCGAGGCCGGCACCGCGGCGCAGGAGGAGGGGCGGCGGTCGTGGATGCTGCAGCGGCTGTAGCGACCGATGTCCGC
ATCGAGTGCGATGCAGCGCGGCTGCGATTGCGAGGTGCCGCGCATGACGCGCTCGTGCGTGCGCAATGACTCGGTCAG
CTCGATCGGCACCCTGCCGCCCAATGCGGGGTCGGCTTCGCTCCAGTGGAAACTGACGCGGAAGTAGGCGCAGCAAGC
GCCGCAGGTGAGGCATGGGTGTGCCATGGAATGCCGGGCCTTGCGCGGCGAAACAACGTGGAGAGCGCGGCATTCTGA
CCGAACCACGCCACGATACAAGTGGCACGGACGCGCGCCTGTTAGCGGTTCATCTGCGTAAGTTGGGCAAGCGGATGT
ACGCGATGGAGCGAGTCGCCCATTAAGCAGGGTGTGTAGCGCGAACCCTGCGCCACATCGTGAGGGCCGCATGGCGCG
TCATCAGGGCAACTCGGGATAGGCGATGCCGGCGCGCTCCATCGGGCGTATGACGTTTTGAAATGACGCAAGCGGGGC
GGCACCGTCGGCGCATGGGTGATAATGCGGCAATGACAACTCTTCTTTGCAATATCGCCGCCACCCTGCCGGAACTCG
CGCGCGAGCGCCCCGAGCAGATCGCCATCCGCTGCCCGGGCCGTCGCGCCGCCAACGGATTTGCTGCCTACGATGTGA
CCTTGAGCTATGCCGAGCTGGACGCGCGCAGCGATGCGATCGCCGCCGGGCTGGCATTGCACGGCATCGGACGTGGCG
CGCGCGCGGTGGTGATGGTGCGGCCGTCGCCGGAGTTCTTCCTGTTGATGTTTGCGTTGTTCAAGGCCGGTGCGGTGC
CGGTACTGGTGGATCCGGGCATCGACAAGCGCGCGCTCAAGCAATGCCTGGACGAAGCGCAGCCGCAGGCATTTATCG
GTATTCCGCTGGCGCAGTTGGCGCGTCGTCTGTTGCGTTGGGCGCGCTCTGCCAAGCAGATCGTCGCCGTCGGTGGCC
GCTACGGCTGGGGCGGAGTGACGCTGGCGCGCGTGGAGCGCGATGGCGCCAGCGCCGGCAGTCAATTGGCCGACACTG
CGCCGGACGATGTGGCGGCTATTCTTTTCACCAGCGGCTCCACCGGCGTGCCGAAGGGTGTGGTGTATCGACACCGGC
ATTTCGTCGGGCAGATCGAGTTGCTGCGTAATGCATTCGACATGCAGCCCGGTGGTGTAGATCTGCCGACGTTCCCGC
CGTTTGCCTTGTTCGATCCGGCATTGGGGCTGACCTCGGTGATTCCGGATATGGATCCGACCCGCCCGGCCACCGCCG
ATCCGCGCAAATTGCACGATGCGATCAACCGCTTCGGTGTGACGCAGTTGTTCGGCTCGCCGGCATTGATGCGCGTGC
TGGCGGACTATGGCCAGCCACTGCCCAACGTGCGCCTGGCCACCTCGGCCGGTGCGCCGGTGCCGCCGGATGTGGTGG
CCAAGATCCGTGCGCTGCTGCCGGCAGAGGCGCAATTCTGGACGCCGTACGGTGCCACCGAATGTCTGCCGGTGGCAG
CGATCGAAGGCCGCACCCTGGATGCCACCCGCGCAGCCACCGAGGCAGGCGCCGGCACCTGCGTGGGCCACGTGGTCG
CGCCCAATGAAGTGCGCATCATCGCCATCGACGATGCGGCCATTCCCGAGTGGAGCGGCACGCGCGTGCTGGCGGTGG
GCGAGGTCGGCGAGATCACCGTGGCCGGTCCCACCACCACCGATACCTACTTCAACCGCGACGCGGCCACGCGGATCG
CCAAGATCCGTGAGCGCAGCAGTGATGGCAGCGAGCGCATCGTGCATCGCATGGGCGATGTGGGGTATTTCGATGCCG
AAGGGCGCTTGTGGTTCTGCGGCCGCAAGACCCATCGCGTGGAAACCGCCACTGGCCCGCTCTACACCGAGCAGGTGG
AGCCGGTGTTCAACGTGCATCCGCAGGTGCGGCGCACCGCGTTGGTCGGTGTGGGCGCAGCCGGACAACAGCAGCCGG
TGCTGTGCGTGGAATTGCAGCCGGGTGTCTCGGCATCGGCGTTTGCGCAAGTGGAAACCGCATTGCGCGCGCTGGGTG
CGGCGCACCCGCACACTGCAGGAATCGCGCGTTTTCTGCGCCATTCCGGGTTTCCGGTTGACATCCGCCACAACGCCA
AGATCGGTCGCGAAAAGCTGGCGGTCTGGGCGGCGCAGCAGTCGCACTGAGCCCAACGATGCGCGCGCGTTATCGTCT
GGATGACCTGCGCATCGATGTGGCGCGTCAGCGCGTGGAGCGCGGCGGTGTTGCGCTCGAGGTTGGCGGGCTGAGTTT
TCGCCTGCTGCACTATTTGCTGCAGCAGGGGCAGCGGGTAGTCGATTTCGACGAGTTGATCCAGAACGTGTGGGCACC
AGCGCTGGTCAACGAAGAAACCGTCACCCAGCGTGTGCGCCTGTTGCGGCAGGCCTTGGGCGACGACTCGCGGCAACC
GCGTTACCTGCGCTCGGTACGCGGGCAGGGTTATCAACTCTGCGTGCCGGTACAGGTCGAACAAGCGCCGCCCGCAGA
CGCGCTGCGGCGACGTGGAGTCTGGATTGCTGCCTGCATTGTGGCGTTGTTGGTCTGCATCGGCGCAGGCGTGATCTG
GTGGCTGCAAACGCGTGATGCGCCACCAGCGCAAGCCGCATTGTTGCAGCGTGCCGATTACTACGCCGGCATCGGCCA
GCGCGACGACAACGAACGCGCCATCGGCTTGTATCGCCAACGCCTGCAGGAAGCACCGGACGATCGACAGGCGCAACT
CGGCCTCAGCCGCGCCTACAGTGCGCGCGTGTGCCAGTACGACGGCGATGCAGCGTTTGCGCTGCAGGCCTTGCGACT
GGCCGATGCTGTTGTGGCCGTGCAACCGGGCCTTGCGGCGGCGGATGCCGCGCGTGGTTATGCGCTGGATTGCCAGGG
CCGCAATGGCGATGCCTTGGCAGCCTACGAACAGGCACTGCAGCTGGATCCCAGTGCCGATGCGGTGCGCGGCTCGGC
TGCGTATCTGTACGAGCGCCAGGGAAAATTGGTGCAGGCGCTGTCGGCCAACCTGGCGGTGCACGACCCGACGCGCGT
GCGATTTTTGCCGATCCAGATCGCCAGCAATCTGAGTCTGCTCGGTTATGCGAGTGCAGCCGAGGCGCGCTACCGAAA
GAATTTTCAGCTGTACCCGGACGATCCTTTCTCCAATCTGGCCTGGCCTACGTTCCTGTTCGAACATGGCCGCGCGGC
CGAAGCGCAGATGGCGTTGAGCGAGGCGCAGAGCCGCGGTACCGAGTACGCAGGGCTGTCGTTGCTACAGGCCGAGCT
TGCGTGGCTGCGTGGCGACAAGGCGCTTGCGCGCGCAGCGGCGCTGCGAGCGGTGCAGCTTCGACCGCAGGGCAGCTT
CGCGCAGACCGTGGCGTGGACGCTGCAGGCGCAGCCGCTACCGGAAGCCGCAATGCTGCATGTGCGCGCGCAGGAATT
GTTGGTCAGCGTGGAGCGTGGCGGCGATCCGTTCGATGCAGTCGATGCGACATTACTGCTGCTGTGTGCGGATGCGCC
TGACGCGGCGATGCGCGCCCTGCAGCATGCCGAAGCCGCCGGCTACCGCAACGCCGGCTATCTGCGTCAGTCGCCGCT
GCTGCAACCGCTGCGCACCGTGCCGGAATTTGCTGCGTTGCTGGCACGTATCGATACCGATCTTGCTGCCCAGCGCAC
GCAACTGCGTGCTCGTAATCTGTTGCCGGCAGATGCGACTTCCGAGCGTGGCTGACACGCCGTAATAGGTAAGGTGAG
TGGGCTGCACGCGTGCATCGCAGTGCATGCCTATCGCATTCCGTATCGAACAACTGCGCGGCCGGGTTTGTGGTTTCC
ATCAGCACACGACCACGTTGGCAGGTGCGATGTCCTCACCGCTTGCGGGACCGTGTGGCGGCATGGATGCCGCCACCG
AGCCCCCAGGGATGGGTTCACGGCGTGTCCTGCAAGCGGTGAGGGCATCGCGCCCTCGACTCGCTCGGTTTGGGAGCA
TCAAACTGCGCCGAGGCGCAAGCTCTCGGTTGCCTTGAAAGGTGATCGAGCGGTGCGGATGCCTCGGGTGTAGAGCGA
ATGATCTGCGGCTTGGTTGCAGGGCCCTTGCCCGCCCACCATCGCGGGACACGCTGCAAGTACGTCCCTGTAAGCTCT
TACGCGGCATCCATGCCGCGTAAGGTCCCGCGACGGTGAGCGGCCAAGGACCAGTGGAGATGGTCGGTATGCGTGCTT
GCAAGCAGTATTGCGAGCATTGCGTGCAGCGCTGCCTTCAGATGCGGTGCGGTCTGATCGGCTCCTTTCGATCTGCAA
TGTCACTGCCATTCCCGACATCACTCCACGCGTCAACGCAGGCGAGTGCGGTCAACACGTTGCTGCCACCGATACAGC
GTCAAAGATGTTTTTTCAGCGCGTCTGGTTGCCCTCAGGCAGCGCCTTGAGCACGTAGTCGGTCAGCAACCGATGCGA
TTGCTGATGCATCTGCCGGGTGTTGTACGCGCTGCGCGTGAGCACCACCACCAACCGCTCCTCGGGCACGACGAAGAC
GTAGTTGCCGCCATTGCCGGACATCGCCCAGGTGTCGCGTTGCACGCCGCGCACCGGAAACAGGAAGTGCCAGAGTTG
GTAGCCATAGTCGGCATCGTCGCGTGCCTGCGCATGCACGCTGGTCATCGCGCGTATCCAGTTGGCGGCAATCACCTG
GCGGCCTTGCCAACGTCCCTGTGCAAGCAGCAACTGGCCGAATTTGGCCAGGTCGCGGCTACGGTAACGGGTGCCGCC
ACCGCCCATTCCTACTCCTTCGGACGACACATTCCACTGCGCCTGATCGATCCCGAGCGGCTTTTCGAGCACCTGTGC
GGAGAACGCCTGCAGCCGCTGTCCGCTGGCTTTTTCCAGCACCGCACCGAGCAGGAAGGAGCCTGCGGTGCAATACGA
AAACGCGCGGCCATGCGGGCTTTGCGCGGGCCGCTGCATCCACGGCGCATAGCCACGGATCGGCAGATCCAGGGCGAA
CTGCGTCCAGTCCGCACTGACGTACATGCGCTCTTCGTTGCCGGCGGAGAATTCATTGTCGTCGTTGCATTCCAGCTG
CGAGCTCATCGTGAGCAGGTCTTCGAGGGTGATGTCGCGCTTGCGCGGATCGGGATGCTGCCATTGGCGATCGCCGAA
GTAGTCGTAGACCTTGGCTTGCGCGTTGGTGATCAACTTGCGCTCGATCGCCGCACCGACCAGCAGCCCGGTGACGCT
CTTGGTCAACGAGCGGGTGTCGTGCAAGGTCTGGCGATCGGCATCGCCCAGGTAGTGTTCGTAGACCAGTACGCCATC
GCGCACGATCAGCACGCTGGTGGTGGATGGCGCCAGATCGGCAGCCAGTGCCTGTTCCATCTGCGCCAGCACGGGCAG
GTTCCAGCCGCCAGCGGCAGCGCTGGCGACTGGCCAGCCGTCATCCAGCGCGGGTGGCGTGGTGGTCGCTGCAGGCAC
AGCCGGTGACGCGGCAGCCGATGGACCTGGTGTGGCAATGCCTGGAGTGGCGGCTTTTGCAGAGGCGGCTCTTGGAGA
AGCGGCTCCTGGAGAAGCAATAGGCAGGGCGGCATGCAGCGGGAAGATGACGAGCAGGGCGGACAACAGCAGCGACAG
GCGGGTCATGGTGACTCCAGCGATCCAGGGTCCGGCCATGACGCCAGCAGCGCGAATGAACTGCCTGATGTCTCGATG
AAGATTTATGAAGCTCTTTGCGATCAATGGCTTGCGCAAGCCGCAGGCGGCCGGCCGCGCGCTTCGCATCGCGATAAC
GGTCCGGTCCGGCTATTGTGTGCGCCCTGCAGGAACAATGGATGTGGCGCAATGAAGGTGCTGGTGACCGGTGGTGGT
GGCTTTCTCGGCCAGGCGTTATGCCGCGGCCTGCGCGCGCGTGGGCATGAGGTGGTGAGTTTCCAGCGCGGCGATTAC
CCGATTCTGCAGACCTTGGGCGTGGGCCAGATCCGTGGCGACCTGGCCGACCCGCAAGCGGTGCGGCACGCCTTCGTC
GGTATCGATGCGGTCTTCCACAACGCGGCCAAGGCCGGTGCATGGGGCAGCTACGACAGCTATCACCAGGCCAATGTG
GTCGGTACGCAGAACGTGATCGACGCGTGTCGGGCCAATGGCGTGCCGCGTCTGATCTACACCTCCACACCCAGCGTC
ACCCATCGCGCCACCAATCCGGTGGAAGGTCTGGGCGCCGACGAAGTGCCCTACGGCGAAGGCCTTCGCGCAGCCTAT
GCAGCCACCAAGGCGATCGCCGAGCGTGCGGTGCTGGCGGCCAACGATGCGCAGCTGGCGACGGTGGCCTTGCGTCCG
CGTCTGATCTGGGGGCCGGGCGACAATCATCTGCTGCCGCGCCTGGCAGCACGTGCGCGCGCCGGGCGACTGCGCATG
GTCGGCGATGGCAGCAACCTGGTGGACAGCACCTACATCGACAACGCCGCACAAGCGCACTTCGATGCGTTCGAGCAC
CTTGCACACGGGGCTGCCTGCGCAGGCAAGGCGTACTTCATTTCCAATGGCGAACCGTTGCCGATGCGCGAGTTGCTC
AATCGCTTGCTGGCCGCAGTGGATGCACCGGCAGTGACGCGTTCGCTGTCGTTCAAGACCGCCTACAGAATCGGTGCG
GTGTGCGAGACCCTGTGGCCACTGTTGCGTCTGCCAGGCGAAGTGCCGTTGACGCGTTTTCTGGTGGAACAATTGTGC
ACGCCGCATTGGTACAGCATGGAACCGGCGCGTCGCGACTTTGGTTATATACCTAGTATCAGCATCGAAGAAGGCCTA
CAGCGGCTGCGATCCTCATCTTCCAACGACATCGCCATCACCCGGTAAAGACCGCCATATCTTCAGGATACGTCTGCG
CCGATTCGGCACGACAACTTCTGGAATCCTTGCCATGCTGCATTACGCCATCATTTTCTTCGTCATCGCCATCATCGC
CGCTGTGCTGGGCTTCAGTGGTATCGCCGGTGCGGCGACCAACATCGCCTGGATCCTGTTTGTGGTGTTCCTGATCCT
GGCAGTGATCTCGATGTTCCGTCGCGGCAAGGTTTAACCACTTAGCCGCGATACGTCACGGCAGCGGCGCTGCCGATT
GACGCGCAGATGGCCCGCTTCCGCAAGGAGGCGGGCCATCTGCGTTATGAGGGATCTACAGCTGTGTTGTGGCTGTTT
TAAAGCAGTTTTTCGAGATATTGCACGTGCTTGCCGTTTGCCAGTAGCGCATCGCCGATCGGCAGGAAACCCAACTGC
AGATGCAGCGCCAGCGATGCCGGATTGGGTGGGAGCAGGTTGACCTCGCAGACCAACCGCGGTTGCGCTGTCGCGCGT
GCGACGCGGATGAGGTCGTCATACAACTGCCTGGCAAGGCCGCGCCCCTGCGCATGCGTAGCAACCACGATGCGGTCG
ATGTAGACGAAGCGCGCGAAGCGTTGCGCCATCCACGCGAAGTTCGGATTGGCGTACGCCGCATTTTGATCCAACGCG
ATCAACAAGCTATCCGCTGGCGCGACGATGCGTGCGTGCCAGGCCAGTTGCAACAATGCGGCCAGTCCATCGGCATCC
AGCAACGACAATTCGGTGGCATGCTCATTGTTGAGTGCAAGCAGTGCCGGGTGATCGTGCAACTGCACCTCGCGCAGC
TGCGATGGATTCATCAGCGCGGTTCCACCGCACTACGCAGCAGTTGATCGTCAGCGTGCCGCTGCAACGCCAGCTCGA
TCAACTGCGTGATCAAACTCCGATAGTCCAGCCCGCTTGCCTGCCATAGTTTGGGATACATGCTGATCCGGGTGAAAC
CCGGCAGCGTGTTGACCTCGTTGATCACGATGCGGCCATCTGCGCAGAGAAACACGTCCACACGCGCCATGCCGGCGC
AGTCCAGCGCCTGATAAGCCTGCACCGCGATCTGCTGGATGCGCTGCTGTGTCTGCGCATCGATGTTGGCCGGAATCA
CGATCTCGGCGCCGTGTTCGCTGATGTACTTGGTCTGGTAAGAGTAAAACGCGTCGTGCACCACTACTTCGCCGCATG
CGCTGGCCTGCGGCGTGGCATTGCCCAGTACGGCGCATTCGATCTCGCGCCCGGTCACCGCTGCTTCCACCAGCACCT
TATGGTCATACGCCAGCGCCAACGCGAGTGCGGCGGCAAACTCCTCCGCAGTGCGCACCTGGCTGACGCCGACGGATG
AGCCTTGATTGGCCGGTTTGACGAACAACGGCAAACCGAACTGCGCAACCAACGCATGCACGTCGGCGTGTGCGGCGG
TGTGGCGGTTGAAACACACGAACGGCGCCACCTCCAGCCCGGCATCGCGCAGCACGCGTTTTGCCATGTCTTTGTCCA
TCGCCACTGCTGAGCCGAGCACGCCGGAGCCGACGAAGGGCAGATTGGCCATGCGCAACAACCCTTGCAGCGAGCCGT
CTTCGCCCAGCGTGCCGTGCACGATCGGAAACACCACATCGATCTGCGCCAGCGCCTGCTCCGGCTGGGTCGGACGCA
ATTGCTGCTGCTGTGCACCCGGCAGCAGCGCCACGCCGCGACCGCTGCGGTGCAAGGCGATGCGCGCCGGGTCGTCGG
CATTGAGCAGGAAGCTGTCGGGGTCGTTGACGTGCCACTGGCCTTGCTTGTCGATGCCGATCAGCACCGGCTCGAAGC
GCTGCGGATCGAGCGCATCCAGAATATTTCTCGCCGATTGCAGCGAGACCTCGTGTTCGGCCGATTTGCCGCCGAAGA
TGAGACCGACCCGGATCTTGCGCATCGCCTGCTCCTGCCACCTGTTCAATGAGGTCGCCAGCATGCCCGCGGCAGGCG
CGCCGAAGGAAGTCCTCCACGACCGACGCAAGCGGCCTTGCCAGCAAGGCGACCTGCCATGACCGCCGCGCCAGGCTC
CGGCGTGCATCCGCCACACCACCGTCAAGCAGTTGCGACATGCAGGGACGGTAGAATGGGCCCATGCCCGGATCACTG
CTCAACTCACTCAAGCCGCTCGCCGGCCAGGCCCTGCAAGCCGCGCTCAATCGCGCGCTGGCGCTGGACCCGGATACC
CGCGACGCCCTGTTGCCGCTGGAAGGCCAGCGCATCGCGCTGACCCTGGAAGCCCCCGCACTGGCCTTGCAGATCCGT
GTGCACGAGCGCCGGCTGCTGGTCGGCCCGGTGGATCAGGCGCGCGAGCCGGACCTTGCCGTGCGCAGCACGCTGGCC
GGCCTGCTCGGCCAGCTGCCGTTTCTGGTTAATGCGCGCCGTAGCGGCGCGCCGGCCGGGCGGCTCAAGGTCTCCGGC
GATGCCGAGCTGGCGCGCCAGTTGCAACAACTGGCAGGGCGGTTCGATCCGGATTGGCAACTGCCGTTCGTGGCGGTG
TTCGGCGACATCCTGGGCGTGCAGATCGCCGGCGCGGTGCGTGCAGCGCTGCAGCAGGCGCGTCGCAGCGCGGTGGAT
CTGGCGCACAGCGCGGCCGAATTCGTTACCGAAGAATCGCGCGATGTGGTGCCACGCGCCGAACTGGAAGCCTTCCAC
GACGATGTCGACGAACTGCGCGACGACGTCGAACGTCTGGCCGCACGCGTCACCCGTTTGCGTGCTGCCGGAGGTGCG
GCATGAAGGCGCTGCTGCGGGCCAGCCGCATCGGCCGGGTGATCCTGCGCTATCGGCTGGACGTCTTGCTGCAAGGCA
CGCCGGCCGAGCGCTGGCTGCGCCTGGCCAAGCCATTCGTGCCGCGTGCCAGCGCCGAGATCGCCGCGCAATCGCGTG
GTGCGCGCCTACGCCTGGCGCTGCAGGAGCTGGGGCCGATCTTCGTCAAGTTCGGGCAGATCCTGTCCACCCGGCGCG
ACCTGATTCCGGCCGACGTGGCCGACGAATTGACCCTGCTGCAGGACCGGGTCAAACCGTTCGATGGCGACGTTGCGC
GGCTGATCGTGGAGCGCGCGCTGGGCCTGCCGGTGAGCGTGGCATTCGCCGCATTCGACACCGTGCCGTTGGCCTCGG
CCTCGATCGCGCAGGTGCATGCGGCCACGCTACCGCCGGACGCCAATGGCGTGCGCCGCGAAGTGGTGGTCAAGGTGT
TGCGCCCGGACATCGAGCGCCAGATCGATGCCGATATCGCGTTGCTGCATTCGCTGGCCACCCTGGTCGAGCGCACCC
ATCCGCGTGCGGACAAGATCCGCCCGCGCGAAGTGGTGGCCGAGATCGAAGCCACCTTGTCGGCCGAACTCGATCTGC
AACGCGAAGGCGCCAACGCCAGCGTGCTGCGCCGGTTCTGGGAAGGCTCGGACGATCTATACGTGCCCGAGGTGATCT
GGTCGCACACCGCCGAGCGCGCGCTCACCCTGGAGCGCGTGTACGGCATTCCCTCCGACGACATTGTCAAGCTCGATG
CGGCCGGTATCGATCGCAGGGCGCTGGCGGCCAAGGGCGTGCGCGTGTTCTACACGCAGGTGTTCCGCGACAATTTCT
TCCATGCCGATGCGCACGCCGGCAACATCTGGGTCGACTCGGACCCGGAGCGCCGGCTCAATCCGCGCTTCATCGCGC
TGGATTTCGGCATCATGGGCCAGCTCTCGCAGGAAGATCAGTACTACCTGGCCGAGAACTTCATGGCGATCTTCCACA
AGGATTATCGCCGCATGGCCGAGTTGCACGTGGAGGCGGGCTGGATGCCGGACAACGTGCGCATCGACGAACTGGAAG
CGGCCGCGCGCTCGGTGTGCGAGCCGTACTTCACCCGGCCGTTGTCGGAGATTTCGCTGGCCGAAGTGCTGATCAAAT
TGTTCCGCGTCGCGCAGCGTTACGAATTGACGCTGCAGCCGCAGCTGATCCTGTTGCAGAAGACCTTGCTCAACATCG
AAGGCGTCGGCCGCCAGCTCGATCCCAAGCTGGATATCTGGGCAGTGGCGCGGCCGGTGCTCGAACGCATCCTGCGCG
AGCGTTACAGCCCGCGCCGGGTGCTGGGCGAATTGCGCAAGCGGCTACCTGAAATCATGACCCACGCGCCGGACATGC
CGCGCCTGGTGCACAGCTGGTTGAAGCAGCAGGTGGAAGGCCGCCATCAGCTCGATATCCGCTCGGCCGAGTTGCGCG
CGCTGGATGTGAGCCTGCGCAAGTTGCAGACGCGCGTGGTCACTGCCATCACCGGCAGCGGGCTGCTGGTGGTCGCCG
CTGTGCTGTATGGCCTGCATCCGAATGGCTGGTATCTGGGCACGGTGCCGGTGTGGAGCTGGGTCAGCGGCACGGCCG
GTTCGGTCGCTTTGCTGATCGCCTGGCTGCGCCGCTGACACATTGCGATAGGTGGCCCGCTGCATTCGGCTGCATTTC
GGCAGTGCCTGCAGCGGGGCACCAATGCGGCCTTCGAGTCGTGGCGCGGCAACGCAGTGGCATGCGCTGTCAGCGATG
CGGATAATCGGCCGGTGAGCATATCGACCGACCCGCTGCAGATTCTCCACCAGGATGATGTCCTGGCCGTTGTCAATA
AACCTGCGGGCCTGATGGTCCACGACAGCAAGCTGGCGCGCGGGGAGGACGACTTTCTGGCCGACCGCCTGCGCGAGC
AGCTGGGCCGGCCGATCTTTCTGGTGCACCGGCTCGATCGCGCGACCAGCGGTTGCTTGCTGCTTGCGTTCGATCGCG
AGAGCGCAAGCGCGCTGGGCAAGGCTTTGATGGCCGGCGAATTGGAGAAGGACTATCTGACGTTGTGCCGCGGCTGGC
CGGCCGAGCAGCAGTTCATCGTCGATCACGATCTGGACGGCGGCCCCGGCAAGCCGGTCAAGAAGCCGGCGGTGACCC
ATTTCCAGCGGCTGGCCACCGGCGAGCTGGAGATTCCCTCCACCGGCTTTGCCACCTCACGTTATGCGCTGCTGCGCT
GCCAGCCGCAGACCGGGCGTTTTCGGCAGATTCGAAGGCACATGAAGCACCTGTCGCATCACATGATCGGCGACACCA
GCCATGGCGATGGCCGGCATAACCGGAGTTTTCGCATGCTGGGGATCCACCGCATGTTGCTGCACGCCGAGCGCTTGG
GGTTTCCGCATCCGGCCGATGGGCGGCGTCTCAGCGTGGTGGCGCCGCTGGATGTGGAGTTTGCGAAAGCGTGTGCAT
TGTTCGGGTGGGACGTGGCGGGGTTGCAAGGCACGACACACGTGCAGTGATGCGACGTGGTCATGGATGTGTCAGTGC
ATCAACGTCGATCTGTCAGTGCACCAACGTCGAGCGGCAACGTTTTCAGGCAGCCGTACCCTCACCCCAACCCCTCTC
CCGACGGGAGAGGGGCTTGACTGTTCCTTCTCCTATCGGGAGAAGGTGCCCCAGAGGGGCGGATGAGGGTGCGAGCGA
AGCCTGGTGGAGTTTGGATGCACGTGCTGCTTCGCCGCTTACCGCCTTGACCCCAACTCCCTCTCCCGGCGGAGAGGG
GCTGGAGCAAGCTTCTCCCACTGGAGGAAAGCTGGGGCACCGCCGGAATCGTCAACGCAATCGACCTAGCATCCGCAT
TCGCCGTAGGGATCACGCTGTTACGAATCCCCAATCCCAATTCCCCAATCCCCGCCCTTCAGGGCTTCTGCGCCGCCG
CCGGCTCATTAACGATCTTTTCCAGATCCTTCTGCAGATCGGCAAACAGCGGCAGCATCTTCTGCTGGATCGCGCCCA
TCAGGTTCTGGGTCAGCGCCGGGGTCTTGTCGAGCAGGCTCTGGCCGGCCGAGCTCTCGTAGAACTCGGCCATGGCCA
GCACGTCCTCGCGCGAGAACGAGCGCTTGTAGATGTCCACATACATCGGGCGCAGCTCCGACCACGACAGTGCCTTGC
GTACGGTCTGGCGGGTGCGGTCCTGGATGCGCTGCAACTGCGCCTGTTGGCCGGTATCGAGCTGGCGCTGCGCGGTGA
GCTGGGCGAATTGCTGCTGCTGCATCGCTTCGATCTGCGGCAGCATCGTGTCCAGCATGGTCTGCGCGCGTGAGGCGG
CCAGCAATCGGTTGACGTCGGCATCGCTGGGCGCCTGCGCGAATGCGGCAGGTGTGGCGAGTGCCAGCGCAGCCAGCA
CGATCAGACGGCGCGCGAAGGCGCGGACGGCGGCAACGGAACGAGGTGGTGTCATCGGAGCATCCTGCACAGTCGGGG
GACCGGCCGCAGCATACGGGAAGCCGGCGTTCGCGCGCGCGTCCACGCCGCTGCCGATACAATCGGCGCGCATGGCCA
GCGACCCGATCCAGATCACCCCCAGCCTGACGATCCCGCCCAGCGAGATCGTCGAACGCTTCGTGCGCGCCAGTGGCG
CGGGCGGGCAGAACGTCAACAAGGTCTCCACCGCGGTGGAGCTGCGTTTCGACGTGGCTGGATCGCCGTCGCTGCCCG
AACCCCTGCGCGCGCGGCTGCTGTCGCGGCGCGACCGTCGCATGACCGCCGATGGCGTGCTGGTGATCGACGCGCAGC
GCTTCCGCACCCAGGACCGCAACCGCGAGGATGCGCGCGAGCGGCTGGTCGAAATCATCAGTGCGTGCCTGTCGGTGC
CCAAGCGCCGGGTCGCCACCAAACCGAGTCATGGTGCCAAGCTGCGGCGGCTGGATGCCAAGCGTGAGCGCAGCCATA
TCAAGCGTGGACGCTCTGCGTCCCACTGGGAGTAAGCGTGAGTCACACCGACCCGTCGTTGCCACCGGTAACACAGGC
CAACATCCTGCTGCAGCCAACCCCACCCAGAATGCCGCGTGCACACGGCCGCTTCGGTCGCTGGCTGGGCCGTACCGC
CTTGCGCCTGACCGGCTGGCGTCTGCTCGGGCGGCTGCCCGACGAACCCAAGCTGGTGATGATCGTCGCCCCGCATTC
GTCCAACTGGGACGGCTTTCTGGGCTTTGCGGCCAAGTTCGCGCTGGGCTTCGATGTGCGCGTGTTGGGCAAGGCGCA
GCTGTTCTGGTGGCCGCTGGGGCCGCTGCTGCGCAAACTCGGCGCCATCCCGCTGGACCGCAGCTCGCCGCAGGGCAC
CATCGGCCAGGCGGTGCGGCTGATCCGCAACTCCGAACAGATGTGGTACGTAATCACCCCCGAGGGCACCCGCAAGCG
GGTGGAGAACTGGAAGGCCGGCTTCTGGAAGATCGCCTCCGACTCCAAGGTGCCGATCCTGCCGGTGTATTTCGACTA
TCCCAGCAAGACCGTGGGCATCGGCGAGCCGTTCTGGACCGGCACAGACATGGCCGCCGATATCGCCGCCATCCGCAC
CTGGTACCGGCCGTGGCGCGGTAAGCATCGCGATACGTTGTGATGATGCGGCCACGCGCTTGAAAGGTTTTGTCACTG
CCGGTCGCCTGCATTCATGACCGGCGCCGCCGGGCACCTCGCTGCCTTCACCGAGGAAACACCATGATGGGCTTGTCC
GCACGCGCACTGTGTTTGTCGCTCTCCCTCCTGCTTGCTGCCGGCCCGGTGCTGGCGGCCACGCCGATGCTGGTAATC
CACGGCGGCGCCGGCGTGGAGAAATCCAGCCTTTCCGGCGAGGAACAGGCGCAGGCGCGCGAGGCGATGCAACGCGCG
CTGCGAGCCGGTCACGCGGTGTTGCAACGCGGTGGCAGCGCAGTGGATGCGGTGGCCGCTACCATCACCGTGCTGGAG
GACGCCCCGCAGTTCAACGCCGGGCGCGGTGCGGTGTTCACCCATGACGGCAAGAACGAACTGGATGCGGCGATCATG
GACGGCGCCACCGGCAAGGCCGGCGCGATTGCCGGCGTGCACACGGTCAAGAATCCGATCCAGCTGGCGCGCAGCGTC
ATGGACCATTCCAAACACGTGATGCTGGCCGGCGCTGGGGCCGAACAGTTCGCGCGCGAGCAAGGTGTCACCCTGGTC
GACCCAAGCTATTTCCGCACCGACAAGCGTTGGCAGCAACTGCAGAAAGCGCTCAAGGCCGAGGCCGGCGACCGCAAG
GCCCAGGCCGAACTCGATCTGGAAACCGCCAAGCACTTCGGCACTGTCGGTGCGCTGGCGCTGGATCGCGAAGGACAT
CTGGCCGCCGGCACTTCCACCGGCGGCATGACCAACAAACGCTATGGCCGCGTCGGCGATGCGCCGATCATCGGCGCC
GGCACCTACGCCAACAGCCAGTGCGCGGTGTCCGGCACCGGTTGGGGCGAGTTCTATATCCGCGCGGTGGCCGCCTAC
GATATCTGCGCCCGCATGAAATACGCCGGCCAGTCGTTGCAACAGGCGGCCGAAGCAGTGATCGACCAGGAGATTCCC
AAGGCCGGTGGTGACGGTGGCGCCATCGCGCTGGACGCGCAGGGCAATGCCGCGTTCCCGTTCAACACCGAGGGCATG
TATCGCGGCTGGATCGGCGCCGATGGCGCGCCGCACGTGGCGATCTTCAAGGACGAGACGTTGTAGCGCACATCCTCA
ACCGAACCCGTCCATCCAATCCAACGGCACATGCCAGCGGCCGGTAAACCCGCTAGCGTGGCCGGCTGCTCTACCCAC
TCAGGAATCACACGCCATGTCGCGCTGCCGTTCCAGGCGCCGCCGTTCGACAAGATCAAGGACAGCGATTACCTGCCG
GCCTTCGAAGAAGGCATGCGCCTGCAGTTGGCCGAGATCCGCAAAATTGCCGACAACCCCGAACCGCCCACCTTCGAC
AACACCATTGAAGCGATGGAGCGTGGTGGCGAAACGCTCTCGCGCGTGTCGCGCATTTTCTTCGGACTGGTGCAGGCC
GATACCAGCGACGCACGCCAGAAGATCCAGGAAGAGATCGCGCCCAAGCTGGCCGCGCACCAGGACGAAATCAATCTT
GATCCCAAGCTCTTCGCACGCGTCAAAACCCTCTACGACCAGCGCGACACGCTGAGCCTGGACCCGGAGCAGAAGCGT
CTGCTTGAGCGCGATTACGAAGAACTCGTGCGCGCCGGTGCGCAGCTGTCCGATGCCGACAAGGACAGCCTGCGCAAG
CTCAATATCGAAGAGACCACGCTCTCCACCCAGTTCCATACCCGTCTGGTCGCCGCTTCGGCTGCCGGTGCGGTGGTG
GTGGACGACAAGGCCAGGCTCGATGGCCTGAGCGAAGGCGATATCGCCGCCGCCGCCGATGCGGCCAAGGCGCGCAAG
CTCGACGGCAAGTATCTGCTCACCTTGCAGAACACCACCCAGCAACCGGTGCTGGCGTCGCTGAAGGACCGCCAGCTG
CGCGCCGAGGTGCTCAAGGCCTCGGAAACGCGCGCAGAAAAAGGCGATGCCAACGACACCCGCCAGACCATCCAGCGC
CTGGCGCAACTGCGCGCGCAAAAGGCCAAGCTGCTCGGCTTCGACAGCTACGCCGCCTACAGCCTGGGCGACCAGATG
GCCAAGAACCCGGCCGCCGCGCTCAAGCTGCTGACCGACACCGTGCCGGCCGCCACTGCCAAGGCGCGCCGCGAAGTG
GCCGAGATGCAGAAGGTGATCGATGCACAGCGTGCTGATTCAAAGACCGGCGGCTTCAAACTAGCCGCGTCCGATTGG
GACTTCTACGCCGAGCAGGTGCGCAAGGCCAAGTACGACCTGGACGAGTCGCAGATCAAGCCGTATTTCGAACTGGAC
AACGTGCTGCAGAACGGCGTTTTCTACGCGGCCACGCAGCTGTACGGCATCACCTTCAAGCAGCGCACCGACATCCCG
ACCTATCACGCGGACATGAAGGTGTATGAAGTGTTCGACGCGGACGGCACCTCGATGGCGCTGTTCTATACCGACTAC
TTCAAGCGCGACAGCAAGTCCGGTGGCGCCTGGATGGACGTATTCGTTGAACAGGACGGCCTCACCGGTGCCAAGCCG
GTGGTCTACAACGTCTGCAACTTCACCAAGCCGGCCGCCGGCCAGCCGGCGCTGCTGAGTTTCGACGACGTCACCACC
TTGTTCCATGAGTTCGGCCACGCGCTGCACGGCATGTTCTCCACGGTGAAGTACCCCTCGATCGCCGGCACCAGCACC
TCGCGCGATTTTGTCGAGTTCCCCTCGCAGTTCAACGAGCACTGGGCTTCCGATCCCAAGGTCTTCGCCAACTACGCC
AAGCACTACCAGACCGGCGCGGCGATGCCAGCCGAGCTGGTGGAGAAGATCAAGAAGGCCAAGACCTTCAACAGCGGC
TACGCGACTACCGAATACCTCTCGGCTGCGCTGCTCGATCTGGCCTGGCACACCCAACCGGCCGATGCATCGTTGCAG
GACGTGAGCAAATTCGAAGCCGACGCGTTGAAGCGTTTCAAGGTGGACCTGGCCGAAGTGCCGCCGCGCTATCGCAGC
AGCTATTTCGACCACATCTGGGGCGGCGGTTATTCGGCCGGTTACTACGCGTATTTCTGGTCGGAAGTGCTCGACGAC
GACGCGTTCGAATGGTTCAAGGAGAACGGCGGCTTGAACCGCAAGAACGGCGACATCTTCCGCGCCAAGATCCTCTCG
CGCGGCAACACCGTGGACCTTGCCACGCTGTACCGCGATTTCCGCGGCAAGGATCCCAGCGTCAAGGCGCTGCTGGAG
AATCGTGGTTTGACGGAGTGAGACACCCGCGTGCACGACGCACGCGGATGCAGGCGATGATCGAAACGGGATGGCCTT
GCGGCCATCCCGTTTTTGTTGCGTCGCTTTTGATGCGCCGCGGTCGGTGCCGCATCATGCCGGTTGCGGCGCCTGATC
GTCCCCGATCTGCACGATCACTTCGTGCGACTGCGATGTGGACGCTGCTCCCGGACGCAGCCGCTCCACCGCCTGCGG
CAGGGTCAGCGACGGCGCGCCCTGCGCTGCGGAGGACGTGGCACCGGGCGGTTGGGTGAGCGCCTTGGCCTGACCCAA
CAGCTGTTCCACATCGTTGCCTTGCAGTAGCGCGTTGATCGCTCGGCTCGCCGTGGTCGCCCGACGCTGGGACAGCGC
TTCGTTGGCCCCCCCCATCACGCCACGTAAGACTTGCTGCTTCAATCCGATGTCGGTGTCGCCCTCGCGGCGATTGTT
CTTGACGGTGATGGCGGTGTGCTGATTCAGCGCGCCGACCGTAGCCATGGTTCCGGACAGGGCAGAGATCGCCAGGGT
CTGTGCGGTCGGCACGTTGCGCGTTCCACCCTGCGCCGCAGAGCTGGCCTTGCCGATCACCGAGGATGCCGCGCTGCC
CAGCACGCCGAGATGGAACATCTGGCCAATGCGTTGGGCGGTCTGTGCGGAGAACTCGCGCGAGGTGTACTTCTTGGC
GATATCGTTGATCAGTTGCTCCGACACCACCGACTTCTCGGCGCCGAGCAGCACCGCTGCAGCGACACCGTCTGGATG
GAGTTCGTCCAACTTGCCTTCGCGCAAGGCTTTCAGATCCTGGCGCAGCAAATTCAGCGCCTTCGCCGGGCCGGTGCC
GTGGCCCGATTCCAGATCCAGGTTGTCGGCGTCCGCCGTCCCCTGCGGCGAGGGCGACGTGGCTAGTTCCGTGTTGAG
CGCTTTTTCCATCGACACCAGTCCGTTGATGACGCGTTTCACCAGAGCCTGCGTGGGCGACTGGATCAGTTTGCGCAG
TTTGGTCTGATCGATCTCCTCTGCCGCAACCGGCTCGCCACGTGCAAGTTTCAATTTACCTGTCTCGGTCAATACATC
GGCGTACAGCAGATTGAGCTTGTTGTTGTAGTCCTGTTTTGCCTGTTCGTCGAAGCCGGCGGCCACATGCTGCGCAGC
TGTCATCAACAGGGCACCGACGGTCTGCGCGGTCGGCGACAGCGCCCGCATTGCGCCGGTTTTGCTGAGCAGGCCCAG
CGTGCCCGCCAATGGCGAACGCAGGATGCGCGGGACGGCCTGCCAGCGATTGCCCATCCATTGCCGGTCGTGTGCGCC
CTGGGTCATGACAAAGTCGTGCTGGGCCTGATGCAGGCGCGCTTCGGCTTGCAGCAAGTGGTCAGCGGCCTCGGTAAG
CTGTTCAGCTGACGCCGCCGTTGGTCGCTGGTCTGCGGCGTGCTTGAGTTCTCGGAACCTGTCGCAGCACCCACTGAA
TTCTTCGATGTGGCGTTCCAGTGCCTTCGCGAGGTCCGGTAGCCAATGCTTATCGTTGATCTGATTCTTGTCCGGCAC
GATGACGTGACCGCCATGCTCGCGGATGGATTCGCATAGACTGACCACCGCCGACTGCTGGACCGCATTCATCGGTGC
GGCGATGGCCGCTGTTGCAAAGCCGAACCCTGCGCCTGCCCATGGCTGACGGGTTGCGTAGTTGATCCACGGCGAAAC
GATGAACTGCATCGCATTGTTTAGAAAACTACCGGTGGGATTGGGCATGCCGGACAACAGCGCGGTGCGTCGCAAGTC
GGAAACCTCGACTTCGCTCAATCCCTGCGCCTTGTACCAAGCCATCGCATCCGTTTCGTGGATGCGGCTCAACAAATC
TGTGTGTGTCGCTGCGCGTTTCTGCACGCCGGTGGTGTCCGGCAGTTTCATCGGCCTGACCTTGTTGATCAATTCGGC
GGCCAGTCGCGGCTCGACGGCACGGTGGTTGTCGGCAGCCAGTTTCTCTTTGAGTCGCACCAGCGACGCTTTGCCAGG
ATGCGACGGCATTACAGGCTGCGAAATCTGCAGACCAACCGTGTGCAGGTGGCTAGCCGTATGAGATGCGTGCGCAGT
GGCATCTGCGGTCTCCTTGCCGCGCTTGCTCGGGGCGCGGGATAGCATGGTCAATGCGCCATCGGGCTGGGCATCCGA
GCGGCTGGGCGGGGTATCCGGGGACGTTTCTTTTTCGATCTCATGGATGTTCGCACTTGACGCTGACACAGTGCGACT
GAGCGGATTGGCGGATGCAGCAGGTGTCATCAGATTTCTCCTGGCGCTTGATGCAGTGGCGGCATCGATCAATGGCCG
GTGCCGAGGAATGCGATCGCCTCGCAGCCCTGAGCTGGGCGCATTGTCGAGGGGCGGCGTGGTCGCCATGGCTCGATA
AAGAGCACCGAGTTCAAGCACGCGACGAAACCGTTGCCGATGAAAGATCAAACTGCGGATCGTATTGCTCAGGGATTG
AACCACTCTACAGGGGACATCTTTGCCGGATAGCGGAACCGACGTCGCTGCACCCGAATCCCCCGGAGGTGTGGGCGC
CAAGGTCGGGTGCGCTGCTTCCCATGGCAGGGTTGGTGAAGGCGTCACGCGGCGGCGGGTGACGCCCGCATCCGCGTG
CGAGGTGCGCCATCAAAACGTGATGGCACGCATCGGCATGCCTCAGGCCAGTTACCGTGTCGCCACCAACCCATCCGA
CGCCTGTGATGCCGCATCCTGCCGCCACCAACGCACGCGATTAGCCGGCGCCTGCAGATCCACCCGCTCGCCCATGCA
GGGCGTGACCACCGCAACGCCAGCGCTGTCGGCCAGTGCCACGATGCGGTCCAGCGGCTCCTGCCACGCATGCATGGC
CAGATCGAAGGTGCCGTTGTGGATCGGCAGCAGCGTCTGCCCGCCCACGTCCAGATACGCCTGCAGGCTCTGCTCCGG
TTGCATGTGCACATGCGGCCACTGCTGGTCGTAGGCGCCGTTTTCGATCAGCGCCACGTCGAACGGGCCGAGCTGCTC
GCCGATGGTCTTGAAGTGCGGGCCATAGCCGCCGTCGCCGCTGAAGAACACGCGCAGGTCGCGGTCCTGGATCGCCCA
GGAACACCACAGCGACCGCCCGCTATCGAACAACCCGCGCCCGGAAAAATGCTGCGATGGAGTAGCAGTGAGTTGCAC
GCCACCGACGGTGATGGAGTCCCACCAATCCAGCTGACGCACCTTGGCCGGGTCCACGCCCCAGCTAACCAGCAGATC
GCCCACGCCGAGCGGTGCGACAAACACGCCGACGCGGTCGGCCAGCGCGCGGATGGTGGCGCGGTCGAGATGGTCGTA
ATGGTTGTGCGACAGGATCACCCCGGCCAGCGGTGGCACCTCTTCCAGTGCAATCGGCGGCGCGTGGAAACGCTTTGG
CCCGGCGAACGGCACCGGCGAGGCGCGCTTGGAGAACACCGGGTCGGTCAGCCACCACCCGCCGGCCAGCTTCATCAG
CACGGTGGAATGGCCCAGGCGATACAAACTCCGATCGGGCGCGGCAAGCAACTGCGCGCGCGTCAACGGCTGCACCGG
CAACGGTGCGGACGGCACCGTGGTGCTGGGTTTGGCGAACAAGACCGTCCACAGCAGGCCGATCTGCTCGCGCAGGCT
CAGCGTGACAGTCGGCAACGGCAGCACATTGCGAAACCGGCCACCGCGGAACTGCGGCGAGGCGGCATACGGGGAAGG
GCGAGGGGGAGCCATAGGAAAGTCCGAGCGAGACGTGGGAGTAGCGATAAGGAATGCGAGCGGCCAACAGACGACTGG
GCTGTGCTCGGTGCTCAGGATCTGCAGGTACCGTTCGTACGCTGAGGTTCCTATGCGCCGGCTGCGCCCGCGTGACAA
TCGCGCGTCACGTTGCCGACCATCGTCATTACACTACACAGTGTAGTTTTATTTGCGTAAAAGTAAACTGTCCGGTGT
AAAATCGGCAAATGTCGACTGCCTCTTCCCCTCCAGCCGCACCGCAGCGGCTGACCGACCGCAAGCGCCACGCCATCG
TGGAGGCGGCCATTGCCGAGTTCCGCCAGCACGGTTTCGAGGCCACCAGCATGGACCGCGTGGCGGCCACTGCCGGCG
TTTCCAAACGCACCGTCTACAACCACTTCCCTAGCAAGGACGCGTTGTTTGGCGAAATCCTGCGCGGGCTGTGGCAGC
GCAGCGCCGATGCGGTGAACCTGGCTTACCGGCCCGACCAGCCGTTGCGCGCGCAGTTGATAACGTTGCTGCAGCAGA
AGCTGCGCCTGCTCGACGACCCGGCATTTATCGATCTGTCGCGTGTGGCCCTCGCCGAGGGCATCCACTCGCCGGCGC
GTGCCCGCGAACTGATATCGCAGTTGGGCAGCAAGGAAGAAGGCACCACCACCTGGCTGCGCGCCGCACTGGCCGACG
GCCGCCTGGCCGGCGTGGAGGCGGACTTCGCCTCACAGCAACTGCAGGCGCTGATCAAAGGCTTCGCGTTCTGGCCGC
AGCTCACCATGGGCCAGCCGCCGTTGTCGCCGGAGCAACAGACCCAGGTGGCCGAATCGGCGGTGGCGATGTTTTTGG
GGTTGTACGGGCGCGAGTGAGTGCGCTCGTGATGCGCCTTTAGTCCTTCGACCACACCGCCAATGCGTAGCCGTGCGG
ATCGGCGAAATGAAAGCGTCGCCCGCCCGGAAACGCGAATAGCGGTTTGGTGATCTTTCCGCCAGCCGCTTCGATGCG
GGCCTGGCTATGGTCAAGGTCATCGGAGGCAAGCACCACCAACGCGCCGCCGGGCTGCGCAGGGCCGTGGAAGAAGCC
GCCGGTCAGGCGCCCGTCGCGGAATTCACAATAGTCCGGGCCGTAATCCTGAAACGTCCAGTCAAATGCTTGCGCGTA
AAAGGTCTTGGCGATGGCGATCGAGTCGACGGCGAATTCAAGGTAATCAATGCGGTGCTGTGGCGCGTTGTCGGTCAT
GGCGTGCTCCTGGAATGGAGGCACAGCATGCAATCGGTGCATGCACGTGGCTTGGCGAAAACGGCCAGCTCAGCGCGC
GTGCTGCTGTACCAACACGCGCGGGCTCAGGCCGCTGAGCTGGCGTGCATCGCGCACCAGATGTGGCGCATCGCCATA
GCCTGCGTCCAGCGCAGCGTCGGTCAACGTGCGGTGCTGGCGGGCGATACGCAGAAAACGCTGCAACCGAAGAATCCG
TTCCAAGGTCTTGCTGCCGTAGCCGAACGCGTCCTGGCAGCGGCGGCGCAACGAGCGCTCGCTGATGCCCAGCGATTG
GGTCAGCTCGGCAAGCCGCATCGGCCTGCCGACAGCCAACTGATCGAACAGCCATGCCATCTGTTGATCTTGCGATGT
GGTGTGCTGTTGGCAGAGCGCGTGCAAGGTATGCAGTGGATCGGCGCCATCTTCCAGGCGATGTTGCCAGGTGCGGCC
CTGCACGCCCCATAGCGGCGATCCGGCCCGGCAACGAAAACCGTGGTGCCATCCCAGATCAGATCGACGCTGCCATCG
GGCAATATCAGTACGGGTTCCATCGAAATCGTGCTCTGGCGAAATCGCCAGCTGCACTGCAGTTGCGCACGCAACGCA
GGAGGCGCTGCGCTTTCGGCATAACAGGACTCAGAGGGGTCGGACATCACTGCGCCATGTAAAGAAGTGGATGCGGTG
CTGCTCAGCGACTGCAGCGTTGAGAATGCACATTGCCAATCGCATGCATTCGACACGAAATGCCAATACGGAAGTACG
TAACGCGGCGACCGGCGCCACACGCAGTCTGCCAGTGCTGCAGCGTCAATGCGTTGAGTTACCCGCACCCAACCCGTT
GGCATTGCCCGTCTGCCTGCCGCGTTGCAACCAGGCCACCATCGGTGAGGTCATCACTGTGGTCACCAGGGTCATGCC
GAATAGCAGCGTGAACAGGTCCGGCCCGATCACGCCGCTGTCCAGGCCGATCTTGATCACCACCAACTCCATCAGGCC
GCGCGCGTTCATCAGCGAGCCCACGGTCAGGCTGTCGCGCCAATCGTGACCGCTCAGGCGCGCGCCCAGCGTACAGCC
GACCAGCTTGCCGGTCACCGCCACGCCGACCACCAGCGCAAAGCCGGCGATGCCGGCGCCCACGAAGACGCCCGGGCT
GGTGGCCTGGCCGGCGACCGCAAACAGCACCGGCATTAGCAAGGTGATCGCCAATGGCTCGATGCGCCCAGCCAGGTG
TTCCAGCAAGCGGTCTTCGCGCGGCACGCAAATGCCGAACAGGGACGCGCCGAAGATCGCATGCAGGCCGATCCATTC
GGCCACTGCGGCGCAAGCCAGCAAACCGATCAACACCCACACCAGCGCAGTTGGCGCATAGCGCCCATCGTTCACACG
TGGCCGCAGCAGGCGCGCGTAAGCGGGCTTCAACAGGCCGAAAACCACCGTAATCAACCCCAACGCACCGGCGGCGGT
GAAGCCGACACCGCCATGCGTGTTGCCGCCGGTCAGCGTGAGCACGATCGCCAGGAACATCCACACCGTGGCATCGTC
GATCACCGCCGCGCCCAGCGCCAACCGGCCCGCAGGCGTGCGGGTCAGATTGCGGTCCTTGAGGATGCGCGCCAGCAC
CGGAAATGCGGTCACCGACATCGCCGCGGCGATGAACAACGCAAACGGCCAGAACGCGATGCCCTGCGGTGCGAACCG
CGCAAATAACCACGGAGCCGCGGCCAGGCCAAGCGACAACGGCAGCACGATGCCCGACAAGCCTACCAGGATCGATGC
ACGCACCTGCGCGGAGGTGCCTTCCGGCGCGCGCAGCTCCACTCCCACGATGAACATGAAAAGCACCACACCGATAGT
GGCCAGGCCCGAGAGCGGCGGCAAACTGTTGGAAGCGAACAACACGCCGTGCAAGTCCGGCAACCATGCGCCGAATGC
GATCGGCCCCAGCAACAACCCGGCCGCCATTTCGCCGATCACCGGCGGCTGCCCGACGCGTTGCAACAGCGCGCCGCA
TGCACGTGCCGCGCCCAGGATCACCGCCAACTGCACCAGCAACAACGTGGTCGGATTCATTGCGTCAGCCTTTGCATC
GGTTGAGTCGGCTCGCCCCGCAGTGCGGGACTGCTGTGCTGCGGTCAGTCGTTCCCCTGGACTGAGCACCGGGCACTG
CAATGCATTGCTGCCTGCAGCATCGGCCTAGTCTATGACGACAAATGCCGTGCAGTGCTAGCGAGCTGGCAAAAACTC
TGCGCGATGCGGAGTGGCCGGTACTGCATGCAGGAACCGATCTTCAGTGCTGTCTTCCTTGCGCTTGCACGGCTTGAT
CGAGCGACGCCCTCGAAATGACGACGCCCATGCCGAACACTGCAACTTCGATGGAGGATGCATGACGAACTCATACTC
AATTCCTGTCGAGCAAGGTCAGACATAATTCGAACTCACACGCACGCAGCACGCAGAAGAAACTCACCGCTCCGAATC
GCCACTTTCGTCATACCCGCGCGGCGTGAACAGATCCGGTTGGATCAGCTCGATAAACGCACGCGCCTGCGGCGAGAG
ATATTTGCCCTTGCGCACCACCACGCCGTAGCTGCGGGTGGGGAAATAATCCTTGAGCGAGCGTGTGGCGAGTTTGTC
GCGGTCGGCGTCGGTGACGCAGATCGCGGTGACGATGGAAATGCCCATGCCCATCGCCACGTATTGCTTGATCACCTC
CCAACCGCCCACTTCCAAGGCCACGGTGTAGGGCACGCGTGCCTGTTGGAAGACCAGATCGACCAGCCGATAGGTCAC
CTGCCGGCGCGGCGGCAGGATCAGCGGATACGGCGACAGATCCTGCAACGTGACGGTGGGCTTGCTTGCCAGCGGGTG
ATCGGGCGGGGTGATCAACAACTGTTCGAAACGATAGACCGGCGCATAGTTGAGGTCGGCCGGCACGTCCAGCATCGA
GCCGACTGCCAGGTCCACCGCATCCTCGCGCAGCAGATCGGTGCCATCGGCGCTGATGGCGTTGTGCAGTGTCAGGCG
CACGTCCGGATGGCGCGCGCGAAAGTTCGCCACGATGCGCGGCAGCAGGTACAGGATGGTGGAGCTGTTGGCGGCGAT
ATTGAGCTCGCCCGCATCCAGCCCGCGCACCTTCTCGCGAAAGCTCGCTTCCAGCCCGTCCAGGCTTTCCACCAGCGG
CAGCGCCATGTCGTAGAGCAGCTGGCCCTCGCGGCTGGGTGCCATCCGGCGCCCGGAGCGCTCGAACAAGGCCACGCC
CAGGTCGCGCTCCAGCGCCTGCAATTGCAGCGTCACTGCCGGCTGGCTGACATAAAGCGCCTCAGCCGCCCGTGAGAC
CGAGCCTAATCTAACCGTCTGGCAGAACGCACGCAGCGGCTTGAGCCGGTCGGATTTGTAGGAAAATCGAGGGGTTGG
CGCCATTTGGGTGGGTACGAAAATCCACTATAAGCTCGGCTTATTTACAGCATTGATAAAACTGCTTTGTCAAATAGT
TGTTGGCGGCGCACGGTGCAGGTCCGGATGCAAAGGACTTACGCCATGTCTGCCACCGCTTTCGCTCCACGCTCCACC
GAACGCGCCACTCCCGGTCTGTCGCTGACCACGCAGTTGGCTGGCCAGGCAGAACTCCTGCCAGCCGCCGCGTTGGCG
TTGCTGGTGTCGCTGCACCGCGCGATCGAACCCGGTCGCCAGCAGCGCCTCGCCCAGCGGCGGGTGCGCCAGGCCGAG
TTCGACGCCGGCCAGTTGCCGGACTTCCGCCCCGACACCCGCGCCATCCGCGCCGGCGACTGGCGCGTGGCCGCACTG
CCGGCGGCGCTGCAGGACCGCCGCGTCGAGATCACCGGCCCCACCGATCCGAAGATGGTCATCAACGCGCTGAATTCC
GGCGCCAAGGTGTTCATGGCCGACTTCGAAGATTCCACCGCGCCGACCTGGCGCAACCTGCTGGCCGGGCAGCGCACG
TTGGCCGCCGCGGTCCGCGGCGATCTCAGCTTCGATGCGCCCAACGGCAAGCATTACGCATTGCGGCCGGAAGCCGAA
CGTGCGGTGTTGATCGTGCGCCCGCGTGGCTGGCATCTGGACGAGAAGCATGTGCTCGTCGATGGTCAGCCGCTGGCC
GGCGGTCTGTTCGATGCCGCGTTGTTCGCCTTCCATAACGGCCGCGCGCTGCTGACCAAAGACCGTGGCCCGTATCTG
TACCTGCCCAAGCTGCAGAGCATGGAAGAAGCCGCGCTGTGGGAGACCGCGCTGGCGCATATCGAAGCGATGCTCGGC
CTGCCGCATGGGCAGATCAAGGTGACCGTGCTGATCGAAACGCTGCCGGCGGTGTTCGAGATGGACGAGATCCTGCAC
GCGCTGCGCGATCGCATCGTCGGGCTGAACTGCGGGCGCTGGGATTACATCTTTTCGTATCTGAAAACCTTTCGCGCG
CACCGCGACCGCGTACTGCCCGAGCGTGGTCAGGTCACCATGACCCAGCCGTTTTTGAAGGCGTATTCGGAACTGTTG
ATCAAGACCTGTCATCGCCGTGGTGCGCATGCCATGGGCGGCATGGCCGCGCAGATTCCGATCAATCACGACGAAGCC
GCCAACGAGCAGGCGATGGCCCGCGTGCGCGCCGACAAGCTGCGCGAAGTCACCGCAGGCCACGATGGCACCTGGGTG
GCGCACCCGGCCTTGATTCCGGTGGCGATGAAATTGTTCGACGAGCACATGCCCACCGCGCATCAGCATCACGTCTTG
CGCAACGACGTGCAGGTGACGCGCGACATGTTGATCGCCCCCTCGCCGGGCAACGTCACCCGCGCAGGGTTTGAGGGC
AATGTGGAAGTGTGCGTGCGCTACCTGGCCGCCTGGCTGGACGGCAATGGCTGCGTGCCGATCCATAACCTGATGGAA
GACGCCGCCACTGCAGAAATCAGCCGTGCGCAACTATGGCAGTGGCTGCATCACGGCCAGCATCTGGACGACGGCACT
GTGATCGATCAGCAGTTATTGCAGACCGCGTTGCGTGCGCTGCCGGCACGCCTGGGCGCGACCAACGCACTGCCTGGC
GCTGCGCGCATCGACGACGCCATCGCCTTGCTGGAAACACTCAGCCGCGCCGATGAACTGGCCGACTTCCTTACCGTG
CCGGCGTACCGATTGATCGATTGATCTATCCGCTGCAGCGACAGGCCACAGCACGCGTGCTGTCGCTGCAACCCATCA
ACGCAACGCACTACGTCAACACCGCACACCGCCCGATTGCGCCCACGCGCGCAACGACGGCCATGCCATGCCCCGCGC
ACAGCACACCGCGCGATCCTTCCTCGTTGCATCCGCCGTATCCCTGTCAGGAGAACGCACCATGAGCAACACACTGCA
GACCGCCGAACAGATCCAGCAGGACTGGGCCAGCAACCCACGCTGGACCGGCATCACCCGCAATTACACCGCGGCCGA
TGTGGTGCGCCTGCGCGGCACCGTGCATGTCGAGCATTCGCTGGCACGATTGGGCGCGGACAAGTTGTGGGCCTCGCT
GCACACCACGCCGTTCGTCAATGCGCTGGGCGCGTTGACCGGCAATCAGGCGATGCAGCAGGTCAAGGCCGGTTTGAA
GGCGATTTACCTGTCCGGTTGGCAGGTCGCCGCCGATGCGAATCTGGCTGGGCAGATGTACCCGGACCAATCGCTGTA
TCCGGCCGATTCGGTGCCGGCGGTGGTCAAGCGCATCAACAACACCTTGCTGCGTGCGGATCAATTGCACCACGCCGA
AGGCAACGATGACATCGACTTCCTGCAGCCGATCGTGGCTGATGCCGAAGCCGGCTTCGGCGGCGTACTCAACGCCTT
CGAGCTGATGAAGGCGATGATTGAAGCCGGCGCGGCCGGCGTGCATTTCGAAGATCAATTGGCGTCGGTGAAAAAGTG
CGGCCACATGGGCGGCAAGGTGCTGGTGCCTACGCGTGAGGCGATCGAAAAGTTGAATGCCGCGCGTCTGGCGGCCGA
TGTGTTGGGCGTGCCTACGCTGTTGATCGCACGCACCGATGCCGAAGCGGCCGATCTGATCACCAGCGATGTGGATGC
CAACGATCAGCCGTTCACCACCGGGCAGCGCACTGTCGAAGGCTTCTTCAAGACCCGCAACGGGCTGGATCAGGCGAT
CAGCCGTGGGCTGGCTTACGCACCGTATGCGGATCTGATCTGGTGCGAAACCGGCAAGCCGGATCTGGAATTCGCGCG
CGCCTTCGCCCAAGCTATCCATGCCAAGTTCCCCGGCAAATTGCTGGCCTACAACTGCTCGCCGAGCTTCAACTGGAA
GAAGCACCTGGACGACGCCACCATCGCCAGATTCCAGACCGAACTGGCGAGCTACGGCTATAAATTCCAGTTCATCAC
CCTGGCCGGCTTCCATGCCTTGAATTACGGCATGTTCAACCTGGCCCATGGTTACGCGCGCCGCCAGATGAGCGCCTT
CGTCGAGCTGCAGCAGGCCGAGTTCGCAGCGGCGGACATGGGCTTTACCGCAGTCAAGCATCAGCGCGAGGTGGGCAC
CGGGTACTTCGACGCGGTGACGCAGGCGATTCAGCAGGGGCAGTCGTCCACCACCGCGCTGCGTGGGTCGACCGAGGA
AGAGCAGTTTCACAGTGAAAAAGCGGCTTAGAACGACTAACAAAACGTGGCGAGCGCCTTCCTGGCGGCCGCGCAGTA
GTTTTTGTTAGCCGCTCTTAGCCTGCAGCAAGCCGCCATGTGCAGCTCGGGAGGGAGAGGGCTCGGGAAACCGGGCCC
TTTTTTTTCACCTCATACCCGTCATTCCGTCTCTTCATTCGTGAGAAATAGTGTGACCTGGTGCTGAACAAAGGGGTC
CTGTAGGATTTGTCCATGGGCTAACGTTGTAGGCCAGCCTAAGGGAATCTGGATGACTTGCTACAACACCGCAGGCGC
GGTCGAACCGACTGGAGGCGTTGCCAAAACGTTGTCCGACGGGCTGCATGCGCTGATGACTGCCGAAGAGCTGGCGTT
TTTCGCCCGCTTCGGCCGTGCGCGCGAGTTGGCGGCGGGCCAGGCGCTGTTCGAGCGTGGTGCCGTGGGCACGCAGAT
GTTCATCGTTGTCAGCGGCCAGATCGATCTGGATTTTGGCGAGGACCTGATGCTCAAGCATCTGGGCCCGGGCGAATT
TTTCGGGGAACTCGGCTTGCTGATCGGCGACCACGCACGCAGTGCCGGCGCCAGTGCCTCTACCGACAGCCGTCTGAT
CGAACTGGCCCACGACGATTTTCAGCGCCTGGTCGATCACGACCCGTCGATGGTGGCGCATTTTCTGCGCCGCTCCAT
CGTGCGTGTGGTCAACAACGAGCAGTTGCTGATCCGTCAGCTGCGCCGTCGCAACCACGATCTGGAAGCGGCGCTGGA
CAATCTCTATGTCACCTCGCACAAACTCAACCACACCGAAGAGTTGAGTCGCACCGACGAGCTCACCGGCCTGCACAA
CCGCCGCGGTTTGGCGCTGCATCTGCAGGAATGTCGGCGTTCCGGCGCGGTGCCCGGTGTGGGCCTGATCCTGATCGA
TTGCGACCGTTTCAAGCGCATCAATGACGAATTCGGTCATCTGGCCGGCGACCGTGTGCTGCAGAACGTTGCCCATGC
ACTGCGCTCGGTGATCGCCGATGGCGATCTGGCTTGCCGGCTGGGCGGCGACGAATTCTGCGTGCTGGTCGCGCAAGG
CACGCGGGAACTGATGCACCACATCGGGGAATGCATCGTGCGTGCGGTGGAAGCACGCCTGGGCAACACCCAGAGCGA
GCAAGGCTGCTCGGTCAGTCTCGGCCTGTGCATGATCGATGCGGATGCGGCATGGAACGACTGGTACACGCTGGCCGA
TAGCGCGTTGTACCAGGCCAAGCGGCAGGGCGGTAACGTGTTGTGCATGCACGAAGCAGCTGCGCCGGGCAGTACGCT
GGTATCGGGCAACACGCTCGCCTCTGGCAATCACTGAGCAATGAGCACGCGCACCCACGCACGCAAGGATGCGTCGTC
GGAAGCGATCCAGGCCCCGCGTCTGCGCACCTTGCTGTTGACCGATCTATGCGATTCCACCGCACTGGTCGAGCGTAT
TGGTGACAACGCCGCCGCCGCATTGTTCCGCGAGCATGACCGTCGGGTGGTCAAACTGCAGCAGCAATGGCGCGGCCG
TCTGATCGACCGCTCGGACGGGTTGTTGCTGCTGTTCGATCGCCCTATCGATGGCCTGGGCTTCGCACTGGATTACGC
ACGTGGACTCAAGGCGATGGGCGATGCCCGCGCGCTGACGCTATGCGCGCGCCAGGGTCTGCACGTCGGCGAAGTGCT
GACCTGGCGCAACAGCGACGAAGCGGTGAGCATCGGCGCCAAACCGCTGGAAGTGGAAGGCCTGGCCAAGCCCACCGC
CGCCCGCCTGATGTCGATGGCACGGCCCGGGCAGATCCTGATCTCGGCGGTGGCCGAGTCGCTGACGCATCGTGCTGC
GCGCGAACTTGGCACGCATGCTGAGCGACTGTTGTGGAAATCCCACGGTCGCTGGCGCTTCAAGGGCGTGCCTACGCC
AATGGAGATTTACGAGGTCGGCGAGATCGATGTCACGCCGCTGCGCGCGCCCAGGCATTCGCCCAAGGCATGGCGCGA
TATTCCGTTATGGCGCCGGCCGGCAGCGCTGTTGGCGGAAACCTTGTTGGTCGTCACTGTCTGTGTGTCGGTGTGGTT
TTTCACTCGCGCCGAGCCCGCAATCGCTTTCGCCGAACGCGGCTGGGTGGTGGTGGGCGACTTGCGCAATCTGACGGG
CAATACGCTGCTCGACAGTTCGCTGGAGCAGGCGCTACGCATCAGCCTGGAGCAGTCGCGCTACGTCAATGTCCTGAG
CGATATGAAAGTGCGCGACACAATGACCCGGATGAAGCGCGATCCGGACAGCGTTGTCGTCGATCGTGCCATCGCCTC
GGAAGTGGCCATGCGCGATGGCGCCAGTGCAGTCATTCTGCCGACTGTGGCCGAGATTGGGGGCAAGCTCCGCTTCAG
TGTGGAGTTGGTGGATCCACGCACGCAGACCACGGTGTACTCGGAGTTTGTGCAAGGCGATGGCTTACCGTCTGCGCT
GTTGTCCGTAGATCAGGTCACCCGTAAGTTGAGGCAGGGACTTGGCGAAGTTGTCGCTTCGATCGACAAGCATTCGGT
GCCATTGCCCGCCGTCACCACCTCAAGCCTGGATGCATTGCGTGCCTATGCCCTCGGTGTCGACGCCACGGTGAAAGG
CCAGTGGAGCCAAGGCATGGAACTCTTCGAGCGCGCAGTTGGCATCGACCCGGAATTTGCCTTGGCCTATCTGGGCGC
AGCACGCATCAAGGTCGCCATCTCCGACCGCGATGGCGCGCTGCCGTATCTGGATCAAGCGATCCGTTTCCGCCGGCG
TTTGCCGGAGCGTGACCAGCTCTATCTGGATGCCTGGGCGGCCGAGTTGCGTGCGCCCGAGAAAGCGTTGCCGCTGTG
GCGAACTCTGGCATCGCTGTATCCGGACAATTTCGCTGGAACCGCCAATGCCTCCTGGCATCTATTCGTAGCCAATCG
TTTTGCCGAGGCGCTTCCCTATGCGCAGGCAGCCGATGTTCCGCAGGATCCGTTACGTGCGATCGCCACGGATCGGGT
TGGACGCATTTTGCTGGCTCAGGGAAAAGCCGAGGCCGCATTAAAATATTTTGTCCCTGATGACGTTGATCGCGCCGG
TCCGCTACGGCGGCGGGCCAGCGCATTAGCATCACTGAATCGCTACGCCGAAGCACAGCAAGCGCTCGATACGATCGT
GAGGAGCGGCTATGTCAACGACGATGTGGTGCCGTTGATCGACCGCACCAGTATTGCGATCGATCAGGCCGACTGGAT
GGCTGCGCGCGCTTCCATTGCGCAAGCTCTGACGCGTAGCAAGCAGGCCGACGATTTCCTTTATCGGCAGTTCCTGGT
CATTGCGTTGACGACGGACGCCCTAACCGATCCGGCCACCCCAACCAAGCTGAAGCCGACGTTCGATCGGTTGACATC
AGCAGTAACCGACGACAGGTTGGCGATGGCGAACCAGCAAGACAATGCAGCGATGGTCTTGATCGTGGCCAGCCACGC
ACAACGCAGCGGCGACGATAGTCTGACCGCGCGCGCGCTTGAGGCGATCAAGCCGGCACTGGTACATGAAACGCCGGT
ACTTGCCGACCTTCGCGCGATTGTCGAAGCCCAACATCTTGCGCTGACGGGCGACCGTGCGGCGGCTATTGCGCACCT
GTCAGTCGGTGACGACACGCTCGTCCAGACCCGCGTTGCGCTGTATGCGCTGCTGACCGACAGCGGACGGCATGCCGA
AGCGCTGCAACAAGCACGTTGGCTATCCCTGCGCCGAGGTCGCGCTTACATCGAGGCGAACGCGTCACAAACGCTGCA
GCCGCTCAATGTGGCCGATGCGCGGCTGGCACAGCTATGGATGGCCGAGTCGTTGCATGCACTCGGCCGCACCCACGA
GGCACGCGAACAGGCGCAGGCATTTGTACGTGCGTGGCCTGTGTCGCGTCTGCCCGCTTACCTGCGCACCAGGGTAGA
ACGGATGCTCTCCGATTCGAAGGCAAAGATCACGGTGTGATTGGCGTTCTGGGTCAGGTAGCTATGCAACTCGGCGCG
GGCCAGCGCAATCTCTTCCTTCGAGGCGAGCTGATTGGTGGTCATGCAGAAGTATGGCTCTCCCACGCTGGGCACGCT
GTCGTCGGCGTTCGCGCCGGCTGCGCCAATCCGGGCAAGCGCTTGAGCCGGATTACATTGAAAGCATTCGCGGAAGTC
GTCGTCGCTGGACAGCAGCTCCAGCAGCTTGTCGGCAATGGATGCATCGAGCGGAGGATGTGCGTTGTCGGCTGAGTC
GGTCATGGTCTTGCCTGCAGAATGAGGGAGTGTGGTGCGTGGTGTGACAGGAGAGCTGACACAATATCGACCATGCTC
ATGCGTCCTTGAGATGTTCCTATGCAGATCCGTCGCTGTGCCACGCTGTTCTTCGAACTTCGCAACGATGCGGTGTTC
GATCTTGCTCACTTGCTTGCTGGCGGCGATGGGCTGCGTCGTCGCGCACGATGGCTGGCACTGGCGCCGCATCTCGAT
GCAGAAGTGGAGGTCGGCACAGCCGAGCGCGAGTGGTTGAGCGAGTTGAGCCCGACGCGCTGGCGATCAATCGATCAG
ACGCAGCCACCACCGGCCTGGCTCGATGGGTTGATCGAGCAGGGGCTTGTGATCAGCGATCAACCGGAGCATGCAGCG
CATCGCAACAATGACGAGCGGGTGCAGCAGCAGCGCTGGTGGCCATTGGCTGCGTTGTGGCACCGCTTCGCGCGTTGG
AAAGGCGAGGACAGCGTGGCGACGATGGAGGCGCAAGGTCTGACGACTGCAGAAGGCATGGTGGAGCGCCTGGGTGCG
CCGCCGGCAGAAGTCGTTAGCCGCGGCGAAGGAGGCGCCGAGGCCCGAATAGCGTTGCCGCGCGCAACGCCGGGTACG
TTCGATCAACTGCTGGCGCGGCGCGTGACCTGCCGCAATTTCGATACGCAGCGCCCTCTATCAAGCGAATTATTGGCC
CAGATGCTCGAACGCAGCGTCATGGCGAGCGCGCGGATCGAGGTCGGGCACGACACCGCATTCTTGAAGAAGCCAGTG
CCATCGGGAGGCAGCCTGCATCCCACCGAAACCTATCTGCTGGTGCAGCGGGTCGAGGATATGGCCAGCGGCCTTTAT
CACTACCGCCCGCTCGACCATGCGTTGCACCCCTTGCCATCGCCTGCACAGCCGCTCGCGGACTTCGCACGCAAGGCA
GTGTCGGGGCAGCACTGGTTTGCCGATGCGCCGGTGCTGTTGATTCTGGCGCCGCGGTTTTTACGTAGCTTCTGGAAA
TATCGGAACCATGCCAAGGCTTACCGCGCAATGATTCTGGACGTGGGCCATATTGCACAGACGCTCTATTTGAGCGCG
ACCGATTTGGGGCTGGGAGCGTTTGTCACCTCGGCAATCAACGAGGTGGATATCGAACACGCGCTAGGCCTGGATGGC
CTGCAGGATGGCCCGTTGGCCATCTGCGGCTTCGGTTGGCGTGCCGAGGAAATGAGGAATACGGAGCTGGATCCTGGT
GGCGCAGTGTGGTCGATCGATCTTGATCGAGAGGCTTCCAGAGAGATCGGGCAACAGTAGCGAGCAAGCATCGGGCCT
CGACACATCTATCGTGCGTTGAGGCGATTTTATGCGTGCTGCGTGCTGCGTGCTGCGTGCTGCGTGCTTCGAACGCCG
GAGGTGCATGCGTCAGCGCTCGCCTTTGCAGGCGAGCGCAGTAGCAGGTGCCATCACTGTAAAGCGAGCGACCCCTTT
GGCCGATTACCGCCGAATCGCCTGCGTATGCGTCTTCAACGCATCGCTCAAGCCTTGCACCTTGTCGGCGCCTTCCGG
GACGGTGATGCTGGAGCCGGTCAGGTCTTCGCCGATGGGTTGCACGCGGCCGCCCAGGCATTGGCCCAGGAAGCTTTC
GGTCACTGCGTTGAAGGCCTTGCTGTTTTCCGGGCGCCGGAAGCCGTGGCCTTCGTCCGGGAACAGCACGTAGGTCAC
CGGAATGTTCTTGGCCTTCATCGCGTTGACGATCTGGTCGCTCTCGGCCTGTTTGACGCGCGGGTCGTTGGCGCCCTG
GCCGATCAACAACGGCTTGCTGATCTTGTCGACATGCGTGAGCGGTGAGCGATCGGTCAGCCATTGCCTGCCGGCGGC
GGTGGCCGGGTCGCCCATGCGCTTGGTCGCCTGCTTGTAGAAGCTGGCCCAGTACGGCGGGATGGTGGCGAGCAAGGT
GTTGAGGTTGGCCGGGCCGACGATGTCCACGCCGCACTTGAACGCGTCCGGGGTGAAGGTCATGCCGGCCAGCGTGGC
GTAGCCGCCGTAGCTGCCGCCCATGATGGCGACCTCGTTGGGGGTGGTCACGCCCTGTTTGACTGCCCACTGCGCCGC
GTCGAGCAGGTCGTCGTGCATCTTGCCGCCCCACTCGCCGTTGCCGGCATTGGTGAACGCCTTGCCGAAGCCGGTGGA
GCCGCGGAAATTGACCGCCAGCACCGCATAGCCGCGATTGGCCAACCATTGCTCGTACGGTCCGTAGCCGTAGCTATC
GCGCGCCCACGGGCCGCCATGCACGAACAGCACCAGCGGCACCGGTTTATCCGCTTTGCCGTCGTGGTTGGCGTCGGC
CTCGGCGGGCAGGGTGAGATAGCTGACCAGCTTGAGGCCGTCGCGCGAGGTCAGTTCCTGTGGCCACATCGGCACCAG
CGGTTTGCCATCCAGCGCAGGTCGGGCGGAGAACAGCTTGGTCAGCTTGCCGCCATCGGCGCGATCGTAGCGGTAGTA
GGTGAGCGGTGTTTCCGCTGCCGAATACGCCACGATCCAGGTGCGGTCATCGAGCGTGCGTGATGCGATGCTGGCATC
GCCTGCGCCAAGTGATTTGAGTTTCTGCAGATCGGCGGCGATGCCGGTATCCAAGGCCTTCCACTCTTCGCGCAGGTA
GTCGGTGGACACCGCCTGCACTACGCCGGTTCTGGGGTCGTTCAAGGTGGTGCCGACATCGGCGCGCGGGTTTTCGAA
CAGCAGCGTGCGTGCATTGCTGGCGGTGTCGATCGCATACAGCGCCGAGGTGTCGCGGTGGCGCGAATCCTGCATGTA
CAGCGTCTTGCCGTCGTCGGTAAGCCCCTCGGGCGCGGTATTGGTGACATCTTCGAACGGGATGCGGTCCACGCTCTT
CCATGCCTTGCCGTCGGGCACCAGCAGTTCTCTGCCGGCATCGTCGGTGGCGCGGGTGGCGTAGCGCAGTCGGTAGTC
GCCGTCGAGCAGATAGCTTTCCAGACTGTCGGTGTTCTTCTGCACCAGGGTGCGCTTGCCCGAGGCCAGGTCGACCCG
GTATAGATCGTGCCACTTGGCGTCGCGGTCGTTCATGCCGACCATGATCGATTCGGCATGCTGCGCGCTGACGCGGTA
CATCTCGGCCGTGGTCTTCTTGAACGGCGTGAGGTCCTTGCTGCTGCCATCGGTCAGATTGACCGAGAACAGATGGAA
GTCTTCATCGCCGCCGTCATCGCGCAGATACAGCAGCGTATTGGGTTGATACGTCCAGAAATAATTGCGGATGCCGCG
GGCGGTGTCCTTGGTGATTGCACGCGCCTGATCCGGCGCATCCACCGGCGCGACCCAGACATTGAGCACGCCCTCCAG
CGGTGCCACCCAGCTGAGGTATTTGCCACCCGGGCTGATGGTCACGTTGGCGCGCTCGGGATTGCCGAACAGCGCATC
GCGGGTGATCAGTTCCGGGGGTGCTGCCGGCGCTGTCGCGGTTGCTGCGGGCGGTGCGGCCTGATCGGTCGTGGACGC
GGTTTTGTCGCTGCAGGCAGCCAGCGCCAGCACGATGCTGGAAACAAGAAGCAGGCGTTGCATGAAAGCCTCCGGTGA
GAATCGCGGCCACGCCGGCCGCTTTTCCTAACGCTAGGCGCAATGCCCGCGCACACGAGCGTGCCGTTGGTCACCCTT
TGGTGCGGCGCTACGCAGACGCGGACACAAATTCCACTAGCGCGACGCCATCGGCGACCAGATCGCCTTCTGCGACCA
GATACGCCTGCACGGTGCCATCGCCGGGGGCGTGCAGGGTGTGTTCCATCTTCATCGCTTCGAGCACCACCAGGGCTT
GCCCGCGCGTGACCGGCTGGCCGACCGCGGCAACCAGCGACACGATGCGGCCCGGCATCGGTGCGGTCAGGCCGCCGG
TTTCATGCGCGGGTTGATCTGCCTCGACCAATGCGTCGTGGTGGCGGAAGACCGCACGGTCTTCAGCGCCGATCAGGG
TCAGCGTGCTGCCGTCGCGCAGCACCTGTGCGCGCCATTGCCGTCCATCCATCTCCACGCGTAGCGCGGTGCCCTGCG
TTTGGTAGCGCAGTGCGTGCGTGTTGCCCAGGCAAGTGACCTGCCAAGCATCGGCCAGCCGACGCACGCCTAGCTGGC
GCCGCTCGCCTGCGGCCTCCAGCGTGATGGCCTGGGCCGCATGCGCGCCGATACGCCATCCATCGGTGTTTCCCCATG
GCGAGAACGGGTCGGCCGGATCGGGCGTGGCGTTGGGTACCGCCTCGGCCATCAGCACGGCAGCCAGGCACCACCACG
CACTGTCTGGCGCATGCGCTTGCGGAAACAGGGCCGCATGCTCGCGTTCGATCAATGCGGTGTCCAGATCGGCCGAGG
CAAACGCCTTGGTACCGATCAGACGCGACAGAAATGCACTATTGGTCGTGACGCCGACCGCGTGGCACTGCGCAAGCG
CCTGACGCATGCGTGCAAGCGCAGCGGGGCGATCCACATCCCACACGATCAGTTTGGCGATCATCGGGTCGTAATACG
GGCTGATGGTGTCGCCTTGCTCCACACCCGCATCGATGCGCACATGCGCACTGGATGCAGGCAGCTGCAGCTGCCGCA
GCGTGCCGGTCGAAGGCAGAAAGCCGCGCTCGGCATCCTCTGCATACAGGCGCGCTTCCAGCGCATGTCCGTGGATTC
GCAATTCGTGCTGACGCTGCGGCAACGGCTCGCCGGCAGCCACACGCAGCTGCCACTCGACCAGATCGGTACCGGTAA
TCAACTCGGTCACCGGGTGCTCGACCTGCAGCCGGGTGTTCATTTCCATGAAATAGAAATCGCCATCCGGGCCTGCAA
TGAACTCCACCGTACCCGCACCGACATAGCCCACGGCGCGTGCGGCGTCCACGGCGGCCTTGCCCATCGCTGCACGGC
GTTGTTCGCTCATGCCGGGGGCGGGCGCTTCTTCCAGCACCTTTTGATGGCGGCGCTGCACCGAGCAGTCGCGTTCGA
ACAGATACACCACCTCGCCCTGCGTATCGCCAAACACCTGGATCTCGATATGCCGTGGTCGTTCAACATACTTTTCCA
CCAGCACCTGCGCATTGCCGAACGCCGACTGGGCCTCGCGCTGGCAGCTGGCCAAGGCCTCTTCGAAGGCAGCGCTGG
CATCCACGCGGCGCATGCCCTTGCCACCGCCGCCAGCACTGGCCTTGATCAAGACGGGATAGCCGATCGCATCGGCCT
GCGCGCGCAGGAAAGCCGGCGCCTGTTCGTCGCCGTGGTAGCCCGGCGTCAACGGCACGCCGGCGCGTTGCATCAGCG
CCTTGGCCGCACTCTTGTCGCCCATCGCGCGAATCGCGGCTGCGGGTGGGCCGATAAACACGATGCCGGCCTGCGCAC
AGGCATCGGCAAACGCCGCATTTTCCGAAAGAAACCCATAACCCGGATGGATCGCCTGCGCGCCGCTTGCGCGTGCGG
CATCGAGAATGACCTCGCCGCGCAAATAACTCTGCTGCGCCGGTGCCGGACCGATATGGATCGCTTCATCGGCCAGAC
GTACATGCCGTGCGTCGCGATCGGCATCCGAGTACACCGCCACCGTCGCGATGCCGAGCTTGCGACAGGTGGCAATGA
CCCGGCACGCGATCTCGCCGCGATTGGCGATCAGGATCTTGTCGAAGTACGGCTGTGTTGCTGTGGCGTTGGATTCGC
GTTGGGTCATGACGAAGTTCTCTGCACGTCGCCATGGCGGCGGTATTGCGATAAAAAAACGGTTCTGTTCACCAGCTC
ACATCCGAAACACGCCAAAGCGTGTCGTTTCGATCGGCGCATTCAACGCAGCCGACAGACCCAGCCCCAGCACACGCC
GCGTATCGGCCGGGTCGATGATGCCGTCGTCCCACAAGCGCGCACTGGCGTAGTACGGATGCCCTTGCTGCTCGAACT
GCGCCCGGATCGGCGCCTTGAACGCGTCCTCTTCTTCGCCCGACCACGCACCGCCCTTGGCTTCGATTCCGTCGCGGC
GCACGGTGGCCAAGACGCTGGCGGCCTGCTCGCCCCCCATCACGCCGATGCGTGCATTCGGCCACATCCATAGAAAGT
TCGGCGAGTATGCGCGGCCGCACATGCCGTAATTGCCGGCACCGAACGAGCCGCCGATCACCACGGTGAACTTGGGCA
CCTTGGCGCAGGCCACCGCCATCACCAGCTTGGCGCCGTCCTTGGCGATGCCGCCGTGCTCGTATTTGCGCCCGACCA
TAAAGCCGGTGATGTTCTGCAAAAACACCAGCGGAATGCCGCGCTGCGTGCACAGCTCGATGAAGTGCGCGCCCTTGA
GCGCAGACTCGGAAAACAGGATGCCGTTGTTGGCGATGATGCCCACCGGGTAGCCATGCAGATGCGCAAAGCCGGTGA
CCAGAGTGCTGCCATAGCGCGGTTTGAATTCGTCCAGCTGCGAGTCGTCGACGATGCGTGCGATCACTTCGCGCACAT
CGAACGGCTTGCGTGTATCGGCAGGAATCACGCCATACAGTTCGTCGGCGGCATGCCGCGGCGGCAGTGGTGCACGCA
GTGCCAATGTTGCTGCCGGCTTGCGCCAATTGAGTTGCGCGATGATGGCGCGCACGCGCGCCAAGGCCTGCAGATCGT
TGTCGGCAAAGTGATCGGCCACCCCGGAGATGCGCGTATGCACATCCGCACCGCCAAGTTCTTCGGCACTGACCTCTT
CGCCGGTGGCGGCTTTCACCAGCGGTGGGCCGCCAAGAAAGATGGTGCCTTGCTCGCGCACGATCACCGTCTCATCGC
TCATCGCCGGCACGTACGCACCGCCGGCGGTGCAGGAGCCCATCACGCAGGCGATCTGCGGAATGCCGTTGGCCGACA
GATTGGCCTGGTTGTAAAAGATGCGCCCGAAGTGATCGCGGTCGGGAAACACTTCATCCTGCAGCGGCAGGAACGCGC
CGCCGGAATCGACCAGGTAGATGCACGGCAAGCGATTCTGCTGCGCGATTTCCTGCGCGCGCAGATGCTTCTTCACCG
TCATCGGATAATAGGTGCCACCCTTGACCGTGGCATCGTTGGCCACGATCACGCATTCCCCCCCGGACACGCGCCCGA
TACCGGCCACCACGCCGGCGCAGGGCACCTGATCGTCGTACATGCCGTGCGCGGCCAGCGGCGCGATTTCCAGCAAGG
CGCTGCCCGGATCAAGCAAAGCATCGATGCGATCGCGCACCAGCAATTTGCCGCGGGCGGTGTGCTTGGCGCGAGCGG
CTTCGCTGCCGCCCAATGCAGTCTGCGCCAGCGTGCGGCGCAGATCCTCGATCACTGCGCGCAGTGCGGCAGCGTTGT
GTTGGAAGCTCTCGCTACTGATCTGCAGCTGGCTGGTGATCACACTCATGATGGCTCCATCAGGCGGTGCGTTCGAAC
AACTCGCGGCCGATCAACATGCGTCGGATCTCCGAGGTGCCTGCACCAATCTCGTACAGCTTGGCATCGCGCCACAGG
CGCCCGGTGGGGTAGTCGTTGATGTAGCCGTTACCACCCAATACCTGGATCGCCTGGCCGGTGAGCCAGGTCGCTTTT
TCGGCGGCGTAGAGAATCGCGCCGGCCGCGTCCTGGCGTGTGGTCTGCCCGGCATCGCAGGCGCGCGCCACCGCATAC
ACGTACGCGCGGCAGGCGTTGAGCCCGACGTACATGTCGGCCAGCTTGGCCTGCATCAACTGGAAGGTGCCGATCGGC
TCGCCGAACTGCTTGCGCTCGTGCACGTACGGCAGCACCACATCCATCGCGGCGGCCATCAATCCCAACGGGCCACCG
GCCAACACCACCCGTTCGAAATCCAATCCGGACATCAGTACGCGCACGCCACCGTTGAGCGTGCCCAGCACGTTCTCG
GCCGGCACTTCGCAATCGGTGAACACCAATTCGCAGGTGTTGGAGCCGCGCATGCCGAGCTTGTCGAGCTTCTGCGCG
GTGGAAAAGCCGGGCATGCCCTTTTCGACGATGAAGGCGGTGATGCCGCGTGCGCCGGCGGCCGGATCGGTCTTGGCG
TACACCACCAGCACATCGGCGTCCGGGCCGTTGGTGATCCACATCTTGTTGCCGTTGAGCACAAAGCGGTCGCCGCGC
GCGTCGGCACGCAGCTTCATCGACACCACGTCCGAGCCGGAGCCGGCCTCGCTCATCGCCAGCGCGCCAATATGCTCG
CCGGTGCACAGCTTGGGCAGGTAGCGCTGCTTCTGCTCGGGCGTGGCGTTCTTGCGCAGCTGGTTGAGGCACAGGTTG
GAGTGCGCGCCGTAGGACAGCCCGATCGCGCCGCCGGCCCGCGAGATTTCCTCCATCGCCACCACATGTGCCAGGTAG
CCCATGCCGCTGCCGCCGTACTCTTCTTCCACGGTCAGCCCGAGCAGGCCCTGCTCGCCGAACAGGCGCCACAGCTGC
GCGGGGAAGACATTGTCCTGATCGGCAGCGGCCGCAAGCGGGGCAATATGGTGGTTGGCGAAGGCCGCCACGCTTTCG
CGCAGCAGATCGATTTCTTCGCCAAGCGCGAAGTTCAAGGACGGCACGTGCATGGAACGACTCCGCAGGGATCGGGAT
GTGCCGGGTGGGAGCGGGTAGGCCGCACGGCGTTTGTGCGCAGCCTAGCGGTCCGCAGTGAAAAAGTGAACTAAAATT
CAACTATTGAACCCAGAATCACACCATGGCTTATCGACGCTCCGCCCTGATGGAAGAACGCCTGGCCGGCAACCGCGA
ACGCATCCTGCACGCGGCCCGCGCCCTGATCGCCGAAGGCGGCTACCGCAATGCGCCGGTGACCGCCGTCGCCGCCGC
AGCCGGCGTCTCGACCGGGCAGATTTACCGACATTTCCCTTCGAAAGCTGACCTTTTCGTGGAAGTTCTTAACGAAGC
CGTGCAGCGCGAGATGACCATCCTGCGCACCATCGCCACCACCCAGGCCAGTGCCGCCGAGCGCCTGCGCAGCGCCAT
TGCCACCTTCGTGCGGCGTGCGCTGGCCGGCCCTGCGTTGGCCTATGCGTTCATCGCCGAGCCGGTGGAAAGCGAAGT
GGATGCCGAGCGCATCCGCGGCCGGCGCCTGTTTGGCGAGGTGTTCCGCCAGCTGCTCGCCGAAGGCGTGGCCGCCGG
TGAGTTCCCGCAGCAATCGCTGGACGCAGCGGCGGCCTGCATCGTCGGCGCCTTCACCGAGGCCTTGGTGGGCCCGGT
TGCCCCCAGCCGCGGCGATCCGCAACAGGGCGAGCAACTGGTCGAGGCGATCTGCGGCTTCTGCTTGCGCGCGGTGGG
TGCGCGGCAGCCGGCCAGCTGACGGTGCACTGACCACACACCAGCTGTGCTTCATTGATGCACCTGGCTGTGCATATA
CTGTGCAAACCCCTTGCTGGAGTCGTGCGATGGTCGCCGTCCTCAATCCCCTGGCCCTGACCGAACGCCTGCGCGTGC
CGGATCGCACCATCCTGTCGCCGTCGGCGATGGCCGGCCTGCTGGATCTATCGCAACAGGAGCTGGCCGAACTGGCCG
GCGTGCATCGCAACAGCCTGCGCGTGCACCCGGAAAGCCCGCGCGTGCAGGACCTGCTGCGCAACCTGTCGCGCTTGC
TGGTGGCGATGACGCAAGTCCAGCCGGACGAACGTCAGGTGGTGTTCCACCTCAAGAACACGCCGATCCCCGCATTCG
AATTCGCCACCTTGCTGGAGGTGGTCAAACAGGGCCGCACCGACGATGCATTGACCTACCTGCGCACCGTTGAAGCGG
GGGCTGCCGGTTGAAGCTGAGCGCCCCGGCGCACTGCACGTTGTATCGCGCCTTCACCCCGCGCTGGGCCGCCGAACC
GCTGAGCGGCGCCGGTGCCGCGCGCTCGGGCGGGCGCTTCAATCGTTTCGGTCAACCCGCCTTGTATCTCTCGCAGCA
ACTGGAAACCGCTGCCGCCGAATACGCGCAGGCCGCGCCGTTTCTACCACCGTTTACGTTGGTCAGTTACGCCGCCGA
TCTGCCCGCGTTGGCCGATTTGCGCCTGCTCGATGCAAGCTGGGATCCGCTCTGGGCCGATTGGACCGAGGACTGGCG
CAAGGCAATGGTCAACAAGATCGAACCGGTGAGCTGGGTACTCGGCGACATGCTGCGCGAGGCAGGGATTCCCGGCGT
GATCTTTCCCAGCATGGCGCTGCCGGAGGGCATCAACGTGGTGCTGTTCCTGGACATGCTGCAGCCCGAGCAGGTGCT
GCACGTGCTCGACGATGGCCGCCTGCCGCGCGACGGGCGGAGTTGGGGCGCTCCGCCCATCGTGGTGTAACGGGTTGC
GCGCGCGAGACATGACGCCACGCTCGAATTTTCAACCAACCAACAGCTGCACCACACCGGCCAGCACTGGCGCGGCCA
CAGCTGTCGGCAGAATCAATCCACGCCGATACGGCAGCAACCACAGCGACAGCAACGCCGCAGCACCGGTCAAGGTGC
CAATCCACAACACCGAACCGATGCCCCAGCCCTGCGCGTGCACCGCCAGGCCAAAGGTGAGCAGCAACAGCAGCCAAC
CCAGCACGCGCAGTTGCCGCGAGCGCGCAGCGCCCAGCATGCGGCCGCGTATCTCCTGCTGATGCTTGTCCATCGCCA
GGCATAACGCAGCGAATCCCGAAAAATTCAGTGCCAGCAACAGCAATACACTCATGCGCTTTCCTGTATCGGCACGCT
GTTCTGCGCAGGCGCAGCGGCGCGCGCGCGTCGCGCAGATGCCGATTGCGGGGCCTTCCAATGCTGCAAACGCCAACC
TGCGATCCCCAGACACACGCCAAGGAACAGGCACACCAGATCGACACCGGCCAGCGCCCATTGCCCGGCCGGCAACGT
CACGCCCAGATGCACATCGGTGGTAATCGCATTGAGCAGCGGCACCAGCGCGAACAAGGCTGCGCCCAGATACAGCTG
CCAGCTCCACATCGCGCGCCGTGGCCAGACGAAGGCGGCCAGCAATGCGGTGGCCCATGCAGCGAAAAACAGATTGGC
CTCCATCGCCGCGCGTGCGTCCAACGTCACCGGTAGCAATCGGTTGGCCCAGAAGAAACTGGCAAAGGCGATCGGCAA
GCCGGCAACCGCGCCGATGTTGAGCGCATCCACCAGACGCAGCCCGAAGCCGATGCGCCCGGCTTTGAGATGTTTGGG
GCGTTCTTTCACCGCCCACATCACCACACCGCTGGCCACCATCAAATAACCGAGCAAACCGGAGCCGAAGAACAGCGC
GCGCATCCATGGCCCGGCAAAGTGGGCGATATGCAGGCCCACCATCGTGCCGCGCGTCTGGCTGGCACCGCCTGGCGC
GCCGCTACGCTGCAGGCGCTGGCCGCTGATCGCATCGAACAGAATGGACGGCGCATCGGTCGAGAGACTGCCGGCCAC
CTGAGTCACGCCGACCGCGGCATGCGCATCGTTGGGAAGCGACACCGCCACGTTGCCGATCTCGCCACCGCGCCAGTC
GCTGCGCGCACGCGCCATGAACTGTTCCAGCGGCAGCATGCGCGCCGGTGTGCCCGATGCCTTCCGCGTATCGGCAAC
CCGGTTGGCGGATTCTTCGTAGAAACGCATTTCGTTGTCGGGGTACTGCGCTTTGATGCCCCACGGCAGGTACATGAA
CATCAAGGTCACGATGCCGGTGTAGGTGATCATCGCGTGGTACGGCAACGCGGTCACCGCGCTGACATTGTGGAAATC
CAGCCACGAGCGCAGGCCCTTGCCCGGGCGAAAGGTAAAGAAATCCTTGAAGATCTTCTTGTGCGTGATCACCCCGCT
GATGATCGCCACCAGCATGAACATCGCGCAGAAACCCACGATATAGCGCGACCACATCACCGGCAGATAATGCAGATC
GAAATGCAGCCGATAGAAGAAGTCGCCGCCCAGGGTGTCGCGTGCGGCGATCTCCTTGCTGGTGGCCGGGTCGATGAT
GGCATTGCCATACATCTCGCGGCGGCTGGCCGGTTTGCCATCGGCCGGCGCAGGATTTTGCCAGTACATGCTCACCAC
CGGATTGCGCGTGTCCGGCAAGGTGATGTTCCAGCTCTGCGCATCGGCCGCATGCGCTTGCAGATACTGTTCGGCACT
GCGCAGTGCGGTCGCGTTGCTCACCGTGGTGGTGGGCAGTTCCGGGCGCATCCAGCGACTGATTTCGTCGCGGTAATA
ACTCGCCGTGCCGCCCATGAAGATCAGCAGCAACACCCAGCCGACCAGCAGGCCGGTCCAGGTGTGCAGCCACGCCAT
CGACTGGCGGAATCCCTGCTTCATGCCACGCTCCGTTGCAGCCATGCGGCCAGCGCAAACATCAGCGCCGCCGGCACC
GCGATGCCTGCCCACGCCCGCCACACGCTGGCGGTGGCAAAGGCCCACAGCGGGGCACACGCGCACACCACGATGCCG
ACCAGCATGCTGGTCAGCACCGCTTCGCTGGGCGGCATCGGCAGTACCAGCGCCAGCAACAGATTGGTGGCGCTGGCC
AATGCATAGCCGCCAAAGATCGCGGCCAGCGTGCGCGCAAGCACGCCCAGCCAGGGGCGCCTGAACCAGGGAAGCGAC
AGGGGCGGTGCGGTAGACATCAGCTGTGCTGCATGTGCGGCCGACTTACTCGGCCAGGAAGGTCAACGTGCTGATGTG
GTGGATCATCGCCACCTGCTTGCCGGCGATCTCGCGCTTCACCGGCTCCTTGTTGGTGGCGACCAGGATGTGGCGGCC
GGCGCGCAGCTTGGGCAAGGTCACCTGGCCCTTGGCATCGGAGGTCAGCGTCTTCTGCCACTTCTGCGGATCGATCAC
CGTCACCTCGACCTTGGGCAGCGGCTTGTTGCGATAGAGCACGGTTAGCGTGTTGCTGTTGGCGGCAGTGGGCACCAG
TTCGAAATCGAGCTTGGCCGCGGGCGTGGCGCGGCCGGCGCGGGCGTAATAGCTCACCGTCTCGAAACCGCCGGCTTC
GCCCTTCCAAGGCTCGAATACGCTGTCGTCGCTCAACCAGGCATCGCCGGTGCCGGACAGCGGCGCGGTGAGGAACTC
GCTGCCGCGCTGTAACGCACCGGCCTTGCCGGCCGTGCCGAACACGGTCGGCTTGACCACGCGCTTGATCTCGTCTTC
GCCGTGGTCGAGGGTGTCCTGCGCCGGCTCGCCGAAGTAGATGCGCACCGGGCCGCTGCCGTCGCGCTCGATCCAGAT
TTCATGGGCCTGGGCAGACAGACTGATGCTGGCCAAGGCCAGGCAGGACAGCAGAAAGGACTTCATCGCGGCGACTCC
TCGTAAGCGGGACCGGGCGAAGCGAGAACCGCGTCACCGTGGGTTGATGGGAATGATACGCAATTCCACGAAACGAGA
CCAACGCGCCATCCGGGACCTGCGGGGTTCGACCAGCGCCTGGTCATCACGCGGGAAGCGGGTTCTGCTGCGGAAGGG
GTAGTGCCAAGCGGCTCCGTCATGCGGCATCGCGGCAATTTGCCAGCGGCACGCGAGGTGGCTACACACAAGACGTAC
AGCCCGCCAAGCTGCAGGACGCATCGCGGCGATAACTGTCATGCACAGTGGCCAGACTGGCGCGAACTGTGCTCTATA
CTCCGGCGCTAGCAGAGGTCTTCGACCAACAGCCAGGGGTGAGCGCGTGCGGAATTACGACCTCGAGTTCCTGAAAAA
ATTCTCGATGGTGATCGGACTACTTGTAGTGATCACCCTGGGCCTGATCGCCCTGGCAGCCTATTTGCAACGCGCCAT
TCCCGACGAAGTCTCGCCCACTGCGGCCAAACGCGTGCAGCAACGCATCGCACCGGCCGGTGCGGTATATGCCGGCAC
CACCGGCGCATCCGCACAAGCGGCGGCTCAGGCAGCAGCACTGGCCAAGGCCTCCTCGCAGTCTGCCTATGGCGGCAG
CACCGATGGCAAGACCATCTTCGACAATCTGTGCACCGCCTGCCATACCACCGGCGTAGGCAAGGCGCCGACGTTGGA
TCATTCGCATTGGGACGCGCGCATCGCCCAGGGCAAGGACACCTTGTACAAGCACGCGATCGAGGGCTACACCGGCCC
GGACGGCGGCATCATGCCGGCCAAGGGCGGCAACCCGGCGCTGACCGAAGAACAGGTCCGTGCCACGGTCGATTGGAT
GCTGGGCAATCTGAAGTAGGCGCCTGAAACAAGCGCCTCCACGCACCATCTGGTCGCAGTTCGCAGCGGTTTGTTAGC
CTGTTGCAACGCTCAGCCGCTCATGCGCCGCCTTCCGGGCGGCGCTTGCATTTTGGTCTACGTCTTTCTGGAGTGTGT
CGATGTCGCGTTGCTCGCTTGTTGTGCTCGGTGTGATCGGTCTGCTGGCTCCGCTGCTGGGCAGTGCCGCCGATGGCG
CGCCGCAACGCCTGTCGATCGCCGATGTGCAGGGCGAAGACACGCGTAGCCCTTACGACGGCCGCGTGGTGGAGGTGG
AAGGTATCGTCACTGCCGATACCCGCATCGGCCTTGCCGGCCTGTTCGTGCAGCAGCCCGGGTTTGAGCCGCGGCGCT
CGCACGGCCTGTTCGTCACCGGCGCCGGCGATGCCGAGGTGGCAGCGGGTGATCGCGTGCGCATCATCGGCACGGTGC
GCGAAGTGTCGGCAGGCGGCGAGGCGAGCCTGACCACGGTGGATGCCAGCAGCATCGAGCGGCTCGCCAGCGGCCAGC
CGGTACCGGTGCGCATGCTCAGCGGGCCGCCGGCCAACTGGGAAGCGCTCGAAGGCGAGCATGTGCGCATCGCTGCGC
TGACGCTCAACGGCAGCGATCGCCTGGAGACTTATGGCGAGCTGGTCGCCGCCTTCGGTGGGCGCTTGTGGCAGCCGA
GCGAAGTGGCCGCGACCGGCACTGCGGCTTTCACGCAGCTGGAGGCGGAGAACGCACGCCGCCGGGTGCTGCTGGACG
ATGCACGCAATGGCCGCAGCCCCAAGACGGTGGCCTATCTGCCGGCAGATGCGGTGTTGCGCGCCGGCAGCCTGCTCA
AGTCGGTCGATGGCATCGTCGACCAGCGCTACGACGGCAACTACCGCATCCAGGTGCTGAATCCGCTGACGCTGCCAG
CCATGCCGACTGCGGTGGCGCCGCAGGTCGGCGGCGATCTGCGCATTGCCTCGTTCAACCTGGAGAACTTCTTCAACG
GCAATGGCCGCGGCGGCGGGTTTCCGACCAAGCGCGGTGCGCGCACGCATGAGCAGTTCCAGGCGCAGCTGGCCAAGC
TGGTGTCCACCATCGTGCCGTTGCGCGCCGACGTAGCCGCGTTGATGGAGCTGGAAAACGACGGCAACGGTGCCGATG
CCGCAGTGGCGCAACTGGTGGCCGCGCTCAATGCCGCCGGCAAGGACAAGGACTGGCAGTTCGTCGACACCGGCAGCG
GCCCGGGTGATGATGCGATCCGGGTCGGCATCGTCTATCGCAGCACCCAGGTCACCCCGGTCGGCAAGCCGGCCACTT
TGACCGGCGGGCCGTTCGACAGCCACAGCCGTGTGCCGTTGGCGCAGGCGTTTCGCAGCACCCGCGGCGCGACCTTCG
TGTTGGTTGCCAACCACTTCAAGTCCAAGGGGTGCGGCACCGCCAGCGGCGCCGATGCCGACCAGCGCGACGGCCAGG
CTTGCTGGAACGCCACCCGCACCGAGTCGGCCAAGCGCCTGCACCAGTGGTTGCAGACCGACCCCACCGGCGCGCAGA
CCAAACTTGCCGTGCTGCTGGGCGACTTCAACGCCTACGCCATGGAGAGCCCGATGCGCAGCCTGCGCGCCAGCGGCT
GGCAGGACGCGTTCGCAGTGGCCGGAGTGAAACAGCCTTACAGCTACGTCTACGATGGCATGAGCGGGCGGCTGGACC
ACGCCTTGCTAAGCCCAGCGATGGCCAAGCAACTGCGCGGCGCGGTGGAATGGCATATCAACGCCGATGTCATGGACG
ATGCCGGTTACGCCAAGCGCAATCTGGCCGGTCCGTGGCGCAGTTCCGACCACGACCCGGTGCTGCTGGGCTTTTCGC
TGTAGCGCAAGCTGGCGTTCGAATCCCGCTGCAGGCGCGTGCGTGATACGTGTTGTCTGCAACATAGTTTTTGCGCGC
TGCTGCGCTGCCATGGAAAAAAGGCAGGCCGCGAGCGCACGCGGGGCTTGCACCTAGCTCGCGCAATGCCCCGCGCGG
CGACGTAGCCGCAGATTGACCAGATGCGTGCTGGCCAGCAGCAGGCTGCCGGTCACCGTGATCGGGGTTTCCAGCGCG
CCACCGGCCACCCCGCTTGCGCCGAGCACCAGGCCGGCCAGTCCGAAGGCCGCCAATGCCCACACCGGCGCGGGCAGT
GCGTGTCGGCGATGGCTGCTCCACAGCGCGTAGCCGCTCAGCGGCACGGCGGCGGTGGCGAACACCAGATGCACCCAT
TCGGCCCGGCTCCAGGCGCCTAGCAGCGGGAGTGCGGCGGCCAGCAGCGGCAGGGCCAGACAGTGCAACAGACACAGG
CTGGACAGCGCGATGGCCGAGCGATCCAGCACAGAAGCGGTAACGCGCATGGAGCGTGCCCTGTCGAGTAAGTGTTAT
ATAGTAACACTTCACTCCAGCCAGGCTGTCAGGATGTCCCTGTCCCCCAAGCGCGATTCACGTCTTCCCGTCACCGTG
TTGTCCGGCTTCCTCGGTGCCGGCAAGACCACCTTGCTCAACCGCATCCTGCATAACCGCGACGGCCTGCGCGTAGCG
GTGATCGTCAACGACATGAGCGAGGTCAACATCGACGCGCAGCTGGTACGCGACGGCGGCGCGGCCTTGCGACGCACC
GAAGAGACGCTGGTGGAATTCAGCAACGGCTGCATCTGCTGCACGCTGCGCGACGACCTGCTGCAGGAAGTGCGGCGG
CTGGCCGAACAGAAGCGCTACGACTATCTGTTGATCGAATCGACCGGCATCGCCGAGCCGATGCCGGTGGCGGCCACC
TTCGCGGTGCGCGATGCCGATGGCTTCAGCCTGTCGGATATCGCCCGGCTCGACACCATGGTGACGGTGGTGGACGGC
AGCCGCTTTCTGCAGGATTTCGGCTCGGCCGCCACGTTGGCCGAACTTGGTCAGCAAGCCGGCCCGGACGATACGCGC
GGGCTGGTGCAGTTGCTGGGCGAACAGGTGGAGTTCGCCGACGTGCTGGTGATCAGCAAGTGCGACCGTATCGATACG
CAGCAACTGATGCGGCTGCGCGCGGTATTGCGTGCGCTCAATCGCGAGGCGGCGATTGTGGATGCCACGCATGGCGAG
GTGCCGCTGCGCAGCTTGCTCGATACCGGGCGCTTCGATTTCACCCGTGCGCAGCTGGCGCCGGGCTGGATGCAGGAG
TTGCGCGGCCAGCACACGCCGGAGACCGAGGAATACGGCATCAGCAGTTTCGTGTACCGCGCGCGCCGGCCGTTCCAT
CCGCAGCGCTTCGCGCGGATGGTGCACAGCGGTCTGCCGCAAGTGATTCGCAGCAAGGGCTTTTTCTGGCTGGCCAGT
CGCATGGATTGGGTGGGCGAGTTGTCCAGCGTGGGCGGTGCCACGCAAACCAATGCCGCCGGCTTCTGGTTTGCCGCA
CGCCATCGCGTGGATGCACACGCGATCGGCGAGCCGCTGCAGACCAGCATCACCCCGCTGCCGTACACCGACATTGGC
TGGCAGCGTCAGCAGACCCAGTGCTGGACCGCGCCGCTGCCGCAATTGCACGAAGTAGGCGATGCCAGCGAATACGCC
GCGATGCAGCGGCTATGGCATCCGCTATGGGGCGACCGCCGCCAGGAGCTGGCGGTAATCGGCGTGGACATGGATGCA
CCGGGCACGCGCGCTGCGCTGGACGCGTGCCTTCTCAGCGATCACGAACTGCGCCAGGGCCCGGCGCAATGGCAACTG
CTGGACGATCCGTTTCCGCATTGGGAGCGTTGAGTTCGCGCAAGCGCGCGACCGGCCTGCATCAGCCTGCACGTGATC
TGCACCCGACCCGGGGTGGCACCGTGCATTGATACATGCGGGAAAGACGCTGGAGACGGCAAAGAGCTGCACGCGATA
CGCACTCACGCCGAATACGTCGCAGCTGCAGGCTGCGCCGTGCACTGCGTGCTGTGCCGCGGCGACATGGGAGACAGT
CAGAGGTAACCGTTGTCGATCGCTTCCTGATGGGCGTCCACTTCGTCTCGATGGCGTTGTCGGCGCTCCTGTGGCGTG
GTGGGGATGCTGTCCATCAAGCGTGGACCGCCCATCCTTTCCAACTGGTCGTCGGTACGTTTGACGATGTCTTCGAGT
TCCAGCAGGTTTTCGTAGCCCTTCATCATGCGCTCAAGCCGTTTTGCCTGGCCGGGGTCTGCGCCACTGGCCCTCAAC
TTAGCCAGGTGTCGCCTGGCGAGGTCATGGTGCTTGGCGAGATCGGACGTGTTGCCAAGCCGACGGCGTGCTTCCAGC
AGCGCGTTGCGGTTGGAGTGAATGACCTCGCTCTGGACCATGGCCAGCTGGCTGGTCGTGGTGCTCGGTGCGCGTACA
TGTTCCAGTGGCGCCAGTGCATGCAGCGTCGCATCGAGTTGCCTGTGGCCGGTCTGACGACTAGGGGGCTGACTGTCG
CGGATCTGATTGCGCTGCGCGATCAGATCTGTCCGCAGGTCAAATAGCCGCTGCTCTTGCTCGGTTGCTTCGCCATCG
TCCATGAACAAACGCTTGCTGATTTCACTGCAGCGTTTGTCCAGCAGCGCAATCTCTTCATTCAAACTCTGCAATGAG
CGCCGTTGCCTGGCCTGTGGCGGAGAAACTATCGGGATAGGTGCCTGCTTGATCGGAGCTGGCCGCGGTATCGAGACA
GTCCGCTGTGGTTCCGGTCCTTTGGCGCGTGCCGGCCCGGTGGCCTGTGGAGCAGGCTGCTGCCGGCGTGCATCGACA
ACGGGCTGCGCGCCATGCCTTTGCGGTGGGCGAGCTGGCGTGGCCACCTGCGTCACATAAGGCCTGGGCGCAGCTGAG
GTGCGCGTTGGCCGTAGCGCTGAGGAACTCATGTGCATTGACGGCAGCTGCTTGCGCAAGGACTCGAATGATTTGCGC
GCGGACGCAAGAAGGGCTTGAGTAGACGTTTTCGCCGTGCCCTGCGGTTTGCTGCGCTTGTGCGCTTGAGACAGCGGA
TGCTGCGTGGTCGTCTCAATGTGCTTTGTAGTGGTGGTCGAGGCGGGGCTGAGCGGTTCTGGAGCAATCTGACTGCGG
CTGCTCGAAAACGGTTTCAGGCGCATAACGAACTCCTGTCGGTCGTATGCGCCCACAGTAGCGACCGCGTCCGATGGC
GTGATGCAGGCTGCGAACCGGCGTCGCGCAAGCCGAAATGTCAATCTTCAATCGATGCGCACGCCGCAGGCGATCGCC
GCGCTTGCAGGTGCCGCCTTCCGCTCGGCGTCGAGGTATCCAACAACGTGGTCATGCATGTCCGTCGCCTTGCTTCCG
CTGTTGGCAGACTTCCTTCAGGTCATTTATCGGAGCCGACAGTCCTAGCCGCCAGGGTGCGGTAGCGTTGCATGAGCC
GTTGCAGTTTCAGGATCCGCTCGCACGGCGCAGCGCTTTCCTGCAAGCCATCCAGCTGCACTTCGGCATGCCTGAAGA
CCTCGGCCAGGCAGGTCGAGCGAGCCATCGCGTTCAATGCCAGCGAGCGCACGTGAGCGCGATGCATCGCATCGTTGT
GCGTATTCGTCAGCAGGTCGGCTGTCGTGGTCGGGGCATCCACTTGCTCCAACGGTGCAAGTGCCTGCAGCAGAAACT
CCAATTGACTGTCGCGTACCTGATTGCGCCGCGCCAATAGACGATTGCGTTGATCGAGCACGCGTTGTTCCTGCGGCA
TCGCCTGGCGCTCCTCAAGAAACAAGCGCGTGGTGATGGCGTGGTATTGCGTATTGAGTTGGATCAGGCGGCGGTTCA
TGCCTTGCAACAGCGACCGCATTCCAGCGCGCGGCAATCGTACAGCGCCTGGCGGTGATGCGTGGGACGCAACACCAG
CCAAGCACGGCGATGATGGAAACCAGGCCTGCGCTGCCTGTTGCTGCGTCCGTTGAAGCATGCAGGCAGGTGCTTGCT
CCTGTCGTGCGGCAGCCGCATGCCGCAAATTTACGCCGCCAGCCGCCGCAGGCAGCCTGCGCGGTTGGGCAAACAGCC
GCGATGCGCCTGAGCCGGAGGCACCGGTTGCATCTGCGGCAGCGCTCGTTGCCTGCCGTTCTTTCAACCAGGGATTCA
GCCGCATGACCCACTCCAACCGGACGACAAGCCCTGTGTGTGGTCGCTACGGTATCGAGCTTGTTTTACCGAACCCGG
TACGCTGCGAACAAACGGCCCACTAACCGAACGGCTGATGTTTTCAAGCGGTGTACATGCCCCATGCAATGGCGGCGA
TCGCCGGGACCGCCAGCAGCAGACCCACGCGTACGCGTGTACCGATACGCTCCTTGAACCCGAGCGCGCCCACCAGCA
CGCCAAGGACGACCACGCCGATGTTCATGCTTGCAAAGACCGTAGCGGGGCTGTGCGGCAATGCTTGATGGGCGCGCA
CATAGCAAAAGATGTTGCCGAAATTGAGCATGCCCAGCAGCACGCCGGCCACGACGTTGCGGCCGTCCATCCGCACGC
CGCGTGTCCAGCGCAGCCCCTGCAGCAGCGACATCAGGACGAAGGCGATGGCGAAGCACAGCGTCAGCGAGGTCAGCG
ACGACGTACCGGCCTGCGCGATGGTCTTGAGCAACAGATCGATCAGTGCAAAGCCCATCCACACACCCAGTAGCCACA
GCCACGCAGCCGGGGGAGCCGACGCAGCGCGGTCGCGCGGATCTGCGCGTTGCACGATGCATACGATGGCCAGCAGGC
CCATGCCCAGTCCAGTCAGCTTCCATCCGTTGAACGGCTCGCCGAACAGGGTGAAAGCCGCCGCCAACGACAGCAGCA
ACGACAAACGTTGTGCCATCTCGGTACGCACGATGCCGGCGGTGGTCACGGCGCGCGCCAGCACCATGAAGATCGACG
GCAGCGCAACCGAAAGCGCCAGCAATGCTGCCCACGGTGTGGACGGCGCATGCAACGTGTCCAACGCAGGATCCAGCA
ACAGCCACGCCAGGACGGCAGCGGTGGCGTAGTTCCAGGTGATGGTCTGGGCAGCATCCAGGCGATAGCGCGGCACCA
ACTTGAGAAGCACCGACACCAGGACACTGCAAACAACGGCAAACAGCAGGAAATACATAGGCAACGCAACGAAGTGTG
CAGGCAGGGCGATGAACGCGGCCGGCGGGGCGGCTATTATGAGGGCATGTCCAATCTCCCATTCCCCACCGAATCGGC
TGCGTTGACGTTGGATGGGCCGGTCGGCCCGCTCGATATCGCGGTCGATCTGCCCGAGCCGGACGTCGCTGTGCAACC
GGTCACCGCCATCGTCTGCCATCCGCTCTCCACCGAGGGCGGCAGCATGCACAACAAGGTCGTCACCATGGCCGCGCG
CGCGTTGCGCGAGCTGGGCATCACCGTGGTGCGCTTCAATTTCCGCAGTGTCGGCAGCTCGGCCGGCAGCTTCGATCA
GGGCGAAGGCGAGCAGGACGATCTGCGCGCGGTTGCCGCGTGGGTGCGCAGCCAACGCCCGGGCGACACGCTGTGGCT
GGCCGGTTTCAGCTTCGGCGCCTACGTGTCGTTACGTGCTGCCGGCTCGCTCGAACCGCAGGTGTTGATCTCGATCGC
GCCGCCGGCCGGGCGCTGGGATTTCAGCGACATGCAGCCGCCTGCGCACTGGTTGGTGATTCAGGGCGATGCCGACGA
AATCGTCGACCCGCAGGCGGTCTACGACTGGCTGGATACGTTGGAGCAGCAACCCGAGCTGGTGCGCATGCCCGACAC
CAGCCACTTCTTCCACCGCAAATTGATCGACCTGCGCGGTGCGATCCAGCATGTTGTCCGGCGCTGGTTGCCGGCCGC
AGTCTGACCGCGGCATGGCCCACGCATAGGCGTATCGCTCCGCGATGCGCCGTTAAGCGGGCTTGGCAGCAGCCGGCC
CGCGGAGAAGCACGATGACTGAGATTACCCCGTCGCAGCGTTACGCCGCCGGCGTACAACGCGGCGACTGGCGCGCCG
ATCCTGCGCAGCAGGCGGCGTTGGCGGAGCTGGACCGTATCCACGAGGCCTTGGTGGACAGCGCGCAGGATGGCTGGC
TGGACCGGCTGTCGGCCTTCTGGAAAAAACCCGAGCCGGTGCGCGGCCTGTATTTCTGGGGTGGCGTGGGGCGCGGCA
AGACCTTCCTGGTCGACCTGTTCTACGACGGGCTGCCGATCAAGCAGAAATACCGCACACATTTCCACAGGTTCATGC
GCGGCGTGCACGAGCAATTGCGCGAGCATGCCGGGCAAAGCGACCCGCTGGCCAAGATCGCGCAGCAGTGGCGCGAAA
ATCTGCGCGTGCTGGTGCTGGACGAATTCTTCGTCACCGACATCGGCGATGCGATGTTGCTGGCGCGCCTGCTGGAAC
GTTTGTTCGCCGAAGGTGTGACCCTGGTGACCACCTCCAACACCGCGCCGGAAAATCTGTACGCCAATGGTTTGCAGC
GCGATAGCTTCATGCCGGCGATCGGCTTGCTGCAGAAATTCTGCGTCGAGCTGTATGCCGAAGGCACCGAGGATTACC
GCATGCGCGCATTGACGCGCTCGCCGGTGTATCGCGCGCCGCTGGATGCGCAGTCTGGTGAGTGGCTCAGCCAGCGCT
GGAGCGAATTGAGCGGAAATGCCGAGGCACGTGGCGGCAATATCGAAATCGAGGCGCGCAAGATTGCAGTGCGTGCGC
GCGGCAAAAGCATCGCCTGGTTCGACTTCGCTGCGCTGTGCGAAGGCCCGCGCGGCCCGGGCGACTACATCGAGATCG
CGCGCGAATTCACCACGGTGCTGCTGGGTGGCATTCCGCACTTCGACCGCATGAACGAGGACGCGGCGCGCCGCTTCG
TCAATCTGATCGACGAGCTGTACGACCGCCACGTCAATCTGGTCTGCACCGCACAGGACGCCCCGCCGGCGTTGTACA
GCGGACAGCGGCTGGCCGGCGCCTTCGAGCGCACCGCCTCGCGTTTGATCGAGATGCAGAGCGCCGAGTATCTGGCAA
CCGCGCATCGGGCGTGAGTTGGATGCGTGACATGCGTAAGCCAAAGGCGCACTGCACGGATTGCTTTGTTGGTCGGCG
GATCTTGGTGCAGCCGCGTCATCGTTGCGCACCTTAGAGCGACTAAAAAACGTAGCGAGTGCCTACCTGACGGCCGCG
CAGTAGTTTGTCAGTGGCTCTTGGCCGTCAGGGACTTTCCCAGTTGCTGCGGCTAGGGACAACGTCGAGGATTTCGGC
ATCGCCGTTGGGAAATCGGCGATAGATCAGCGTGAATTTTCCGCTGCAGGCGGGTGCCAGATAGGTTCCTGATTGCAC
GCCTTTGCGATGGGTCATGACGCCATCAAGGGTCTGACCCTTGTCGTAGATCCGCAGATCCTGTGCATCTGCGGTGTC
TTCGTTGGTCGCCTCCACGCAACCGACCCAGTACTCGACCCTGGCTTCGTCCGCGCGTAGCGTCCAGTACACGGTCAT
CTCTTGGCGATGTGTTTCCTGGCCTGCTGCTTCAATGCCTGCAAGCGATCACGTGCGTGTTGGCCTGTCAGCGAGTCA
GCCGGATTGGCATCGGCGGCCTCCACGGCAGAGCGCGTGCGGTCTGTCAAAAACCGCAGATACGCAGCGTCCTTGTGC
ACGCCCGCGATGCGGCTCTGCTGATCTGCGCGCTTGCGCAATTTGATGCGGACGTTGTTTGCCGGATCCGCTTTCTGG
GTATTGTCGACGCGGTAGCTGTGGATACCGATCTGGTGCAACGCTTTGGCAGCAGCCTCGATCCCGGCAAAGGTGCGC
GGCTCTCCCAATTTGGAGATGAGCAGGCGCCGGCTATGGTCGCGCGCAAGCAGTTGCACCGCATAGCCATCGTCGGCT
CCGAGCACGATCGCGTCTGACATGACGCCGGCTGCTACCAGGTCTTTGGCCGCCGCCAGCTTTACGGCCGGCATGTCT
TTCACCAGAGGCGATGTTTTGCCCTTCAGGTGAAGTGATCGGAGGACAGCTGTGAGGTCGGACATACGATTCTGGCGA
TACGAGCAGGGTTCCCGATTACTTATAACTCAGGCGGCCGTCAGCTGCACGGCCACAGCAAATTGCGGAAATTTTTCA
ATGGCGAATAAAATCGCTTGCAATTAAATAGTTCGCTATGTAAATTGCAGCCATGGACACCGCCACAGCCACTACCGC
CCGGACCAACGCGCTGCTGCAGCTCGACAACCAGCTGTGCTTTGCGCTGTATTCGGCCAACCTGGCGATGCACAAGCT
CTACCGCGGGCTGCTGAAGGCGCTGGACCTGACCTATCCGCAGTACCTGGTGATGCTGGTGCTGTGGGAGACCGACGG
CCGTAGCGTGTCGGAGATCGGCGAGCGCCTGTACCTGGACTCGGCCACGCTGACGCCGCTGCTCAAGCGCCTGCAGGC
CGCTGGCCTGGTCACCCGCACGCGTGCCGTCAGCGACGAGCGTCAGGTGATCATCGGGCTGACCGACGCCGGTCGCGC
CTTGCGCGGCAAGGCGGGCGCGGTGCCGGAGCAGGTGTTCTGCGCGTCGGCGTGCTCGCTGGACGAACTGCGTCAACT
CAAGCAGGAACTGGAAAAGCTACGCTCCAGCCTCGGCGCGGCGTGAGTCGATCCACCCGTGCCTACGGTTTTAATTTA
CATGTCGCACACGATTCAATCGTCAACGATTCAACTACATCCTGCGCCGAGAGCGCTCACTCTGGAGAACCACCATGG
CCTCACCTGAAAAGATCCTCTACACCGCCCACGCCACCGCAACCGGCGGCCGCGAAGGCCGCGCCGTATCCTCGGACA
AGGCGCTGGACGCCAAGCTGTCCACCCCGCGCGAGCTGGGCGGCGCTGGCGGCGACGGCACCAACCCGGAGCAGCTGT
TCGCTGCCGGTTATGCGGCCTGCTTCATCGGCGCGATGAAGGCCGTTGCAGGTCAGGACAAGCTCAAGCTGCCGGGCG
AAGTGAGCATCGACAGCAGCGTCGGCATCGGCCAGATTCCGGGTGGCTTCGGTATTGCGGTGGAGCTGCGCATCGCGG
TGCCGGGCATGGACAAGGCCGAACTGCAGGCGCTGGTCGACAAGGCCCACCAGGTCTGCCCGTACTCCAACGCCACGC
GCGGGAACATCGACGTCACCCTGACCCTGGCCTGATCCACGCCAGTGCTGCCGCGCATATCGCGTAGCAGTGTCAGAA
GCGGCCCGGCGCATGCGTCGGGCCGCGTTCGTTTGGACGTGCTGGCGATGCCCGCAGTCGCGCGGCACACTACGGCGA
TGACAGTGCTTGTTTCGCCGGCGCCGACCGGAATCTTCTGCGCATGAGCGCGCCGCGTCCCACCTTGTTGCTGCTGCC
GGGCCTGCTCAACGATGCGCAGCTGTGGCACGCGCAGCGCGTGGCATTGGCCGACGTTGCCGAGTGCGTGGTCGGCGA
[truncated: 16,201,660 more chars]
