# Supplementary material for: Complete genome sequence of an Israeli isolate of Xanthomonas hortorum pv. pelargonii strain 305 and novel type III effectors identified in Xanthomonas
Source: Front Plant Sci. 2023 Jun 2;14:1155341. doi: 10.3389/fpls.2023.1155341 (PMC10275491; doi:10.3389/fpls.2023.1155341)
Supplement: Supplementary file 5 [file DataSheet_1.zip › Xhp305_ORFs.fna]

>ELAGFFLI_00001 Chromosomal replication initiator protein DnaA
ATGGATGCTTGGCCCCGCTGTCTGGAACGTCTCGAAGCTGAATTCCCGCCCGAAGACGTC
CACACCTGGTTGAAACCCCTGCAAGCCGAAGACCGCGGCGACAGCATCGTGCTGTACGCG
CCGAATGCCTTCATCGTCGACCAGGTCCGTGAACGTTATCTGCCGCGCATCCGCGAACTG
GTGGCGTACTTCGTCGGCAATGGCGAAGTGGCGCTGGCGGTCGGTTCGCGTCCACGTGCA
CCAGACCCGTTGCCGGCACCGATGGCCGCGCCCAGTGCGCCGGCTGCCGCACCGATCGTG
CCGTTTGCCGGCAACCTGGATTCGCACTACACCTTCGCCAATTTCGTCGAAGGCCGCAGC
AACCAGCTGGGGCTGGCCGCCGCCATCCAGGCCGCGCAGAAGCCGGGCGACCGTGCGCAC
AACCCGCTGCTGCTGTACGGCAGCACCGGCCTGGGCAAGACCCACCTGATGTTCGCCGCT
GGCAATGCACTGCGCCAGGCCAATCCGGCAGCCAAGGTGATGTATCTGCGTTCGGAACAG
TTCTTCAGCGCGATGATCCGGGCGCTGCAGGACAAGGCGATGGACCAGTTCAAGCGCCAG
TTCCAGCAGATCGACGCGCTGCTGATCGACGACATCCAGTTTTTCGCCGGCAAGGACCGC
ACGCAGGAGGAGTTTTTCCACACCTTCAACGCGCTGTTCGATGGTCGCCAGCAGATCATC
CTCACCTGCGATCGCTATCCGCGCGAAGTCGAGGGCCTGGAGCCGCGTCTGAAGTCGCGC
CTGGCCTGGGGCCTGTCGGTGGCGATCGATCCGCCCGATTTCGAGACCCGCGCGGCCATC
GTGCTGGCCAAGGCGCGCGAGCGCGGCGCCGACATTCCGGACGACGTGGCGTTTTTGATC
GCCAAGAAGATGCGCTCCAACGTGCGCGATCTGGAAGGCGCGCTCAACACCCTGGTGGCG
CGTGCCAACTTCACCGGGCGCTCGATCACCGTGGAATTCGCCCAGGAGACGCTGCGCGAC
CTGCTGCGCGCCCAGCAGCAGGCGATCGGCATCCCCAATATCCAGAAGACCGTGGCGGAC
TACTACGGCCTGCAGATGAAGGATCTGCTCTCCAAGCGGCGCACCCGTTCGCTGGCGCGT
CCGCGCCAGGTGGCGATGGCGTTGGCCAAGGAGCTCACCGAACACAGCCTGCCGGAGATC
GGCGACGCCTTTGCGGGCCGCGACCACACCACCGTGCTGCATGCCTGTCGGCAGATCCGC
ACGCTGATGGAAGCCGACGGCAAGCTGCGCGAGGACTGGGAAAAGCTGATTCGCAAGCTC
AGCGAGTGA
>ELAGFFLI_00002 Beta sliding clamp
ATGCGTTTTACACTGCAGCGCGAAGCCTTCCTCAAACCGTTGGCCCAAGTGGTCAATGTG
GTCGAACGCCGTCAAACCCTGCCTGTTCTGGCCAACCTGCTGGTGCAGGTCAAGGACGGA
CAGGTCTCATTGACCGGCACGGACCTGGAAGTGGAAATGATCTCGCGCACGATGGTGGAA
GACGCGCAGGACGGCGAAACCACCATCCCGGCCCGCAAGTTGTTCGACATCCTGCGCGCC
CTGCCCGACGGCAGCCGCGTCACCATCTCGCAGACCGGCGACAAGGTCACCGTGCAGGCT
GGGCGTAGCCGCTTCACCCTGGCCACGCTGCCTGCCAACGACTTCCCATCGGTGGACGAA
GTCGAGGCCACCGAGCGTGTGGTGGTGCCGGAAGCCGGATTGAAGGAGCTAATCGAGCGC
ACCGCGTTCGCCATGGCCCAGCAGGACGTGCGCTATTACCTCAACGGCCTGCTGTTCGAT
CTGCGCGACGGCCTGCTGCGCTGTGTGGCCACCGACGGCCACCGTCTGGCGTTGTGCGAA
ATGGAGCTGGAGAAGGCCGGCGGCGCCAAGCGCCAGATCATCGTGCCGCGCAAGGGTGTG
ACCGAATTGTTGCGTTTGCTGGAAGCGGCGGACCGCGAAGTCGAGCTGGAAGTTGGCCGC
AGCCATATCCGCGTCAAGCGCGGCGATGTGACCTTCACCTCCAAGCTGATCGATGGCCGC
TTTCCGGATTATGAGGCAGTGATCCCGATTGGCGCCGATCGCGAGGTCAAGGTTGACCGT
GAAGCGTTGCGTGCCTCGCTGCAGCGTGCTGCGATTCTGTCGAACGAGAAGTACCGCGGT
GTCCGTGTGGAAGTCTCGCCTGGTCAGCTCAAGATCAGCGCGCACAACCCGGAGCAGGAA
GAAGCGCAGGAAGAGATCGAGGCCGATACCAAGGTCGACGATCTGGCGATTGGCTTCAAC
GTCAATTACCTGCTCGATGCCCTCTCCGCGTTGCGCGACGAGCATGTAGTGATCCAGCTG
CGTGATGCGAACTCTTCTGCGTTGGTGCGTGAAGCCAGCAGCGAGAAGTCGCGTCATGTG
GTGATGCCGCTGCGTCTTTGA
>ELAGFFLI_00003 DNA replication and repair protein RecF
ATGCACGTTGTGCGGTTGTCCATCCATCGACTTCGTCGTTTCCAGACCGTCGAGCTTCAT
CCCGCCAGTTCCTTGAACTTGCTCACCGGCGATAACGGCGCAGGCAAGACCAGTGTGCTC
GAGGCGCTGCATCTGATGGCCTATGGCCGCAGTTTCCGTGGGCGGGTGCGCGATGGGCTG
ATCCAGCAAGGCGCCGACGATCTGGAAGTGTTCGTGGAATGGCGCGAGCGCAGCGGCGAG
ACCAGCGAACGCTCGCGTCGCGCAGGTCTGCGCCATAGCGGCCAGGAATGGACCGGCCGG
CTGGATGGGGAAGATGTCGCGCAGTTGGGATCGTTATGTGCCGCGCTGGCGGTGGTGACG
TTTGAGCCGGGCAGCCATGTCTTGATCAGCGGCGGTGGCGAACCACGCCGACGCTTCCTG
GATTGGGGCTTGTTCCACGTGGAACCTGACTTCCTGGCGCTATGGCGGCGTTATGCACGT
GCGCTCAAGCAGCGCAACGCCCTACTCAAGCAGGGCGCGCAGCCGCGCATGCTCGATGCG
TGGGATCACGAGCTTGCCGAATCCGGTGAAACCCTGACGTCGCGGCGCCTTCGCTACCTG
GATCGCCTGCAGGAACGGTTGATTCCCGTTGCAACCGCGATCGCCCCCTCGTTAGGCCTG
TCTGCGCTGACGTTCGCGCCGGGGTGGAAGCGCCATGAGGTCTCGCTCGCCGACGCGTTG
CTGTTGGCACGGGAGCGCGACCGTCAGAATGGCTATACCTCGCAAGGCCCGCACCGGGCC
GACTGGACGCCTGCCTTCGACGCGCTGCCGGGAAAGGACGCGCTCTCGCGTGGCCAGGCC
AAGCTCACCGCCCTCGCCTGCCTGCTGGCCCAGGCGGAGGACTTTGCCCACGAACGTGGC
GAATGGCCGGTAATTGCATTGGACGATCTGGGTTCTGAGCTGGATCGACACCACCAGGCG
CGCGTCTTGCAGCGGCTCGCCTCGGCGCCTGCGCAGGTACTCATCACCGCGACCGAAATG
CCGCCGGGGCTTGCAGACTCAGGCGAACTGCTCCATCGGTTCCACGTGGAACACGGGCAA
ATCGCCGTTCAAGCCGCGTCGGAGTAA
>ELAGFFLI_00004 DNA gyrase subunit B
ATGACCGAAGATCAAAACACCCCGACCACACCCAACAGCACCTACGATTCCAGCAAGATC
ACCGTACTGCGTGGCCTGGAAGCCGTCCGCAAGCGCCCCGGCATGTACATCGGCGATGTC
CATGACGGCACCGGCCTGCATCACATGGTGTTCGAGGTGGTCGACAACTCGGTCGATGAG
GCCCTGGCCGGCCATGCCGACGACATCGTGGTCAAGATCCTGGTCGATGGCTCGGTCGCC
GTGTCGGACAACGGACGCGGCGTGCCAGTCGATATCCACAAGGAAGAAGGCGTATCGGCG
GCGGAGGTGATCCTCACCGTGCTGCATGCCGGCGGCAAGTTCGACGACAATAGCTACAAG
GTTTCCGGCGGCCTGCACGGCGTGGGCGTCTCGGTGGTCAATGCGCTGTCCGAGCACCTG
TGGCTGGATATCTGGCGTGACGGCTTCCACTACCAGCAGGAATACGCGCTGGGTGAGCCG
CAGTACCCGCTCAAGCAGCTGGAAGCCTCGACCAAGCGCGGCACCACGCTGCGCTTCAAG
CCGGCCGTGGCCATCTTCAGCGATGTCGAGTTCCATTACGACATCCTGGCGCGCCGCCTT
CGCGAGCTGTCGTTCCTCAATTCCGGCGTCAAGATCGCGCTGATCGACGAACGTGGCGAA
GGCCGCCGCGACGATTTCCATTACGAAGGCGGCATCCGCAGCTTCGTGGAGCATCTGGCC
CAGCTGAAGTCGCCGCTGCACCCCAATGTGATCTCGGTGACCGGCGAGCACAACGGCATC
GTGGTGGACGTTGCCCTGCAGTGGACCGACGCCTACCAGGAAACCATGTACTGCTTCACC
AACAACATCCCGCAGAAGGATGGCGGTACCCATCTGGCCGGTTTCCGCGCCGCGCTGACG
CGCGTGCTCAGCAACTACATCGAGCAGAACGGCATCGCCAAGCAGGCCAAGGTCGCGCTG
ACCGGCGACGACATGCGCGAAGGCATGATCGCGGTGCTGTCGGTGAAGGTGCCCGACCCC
AGCTTCTCCTCGCAGACCAAGGAAAAGCTGGTCAGCTCGGACGTGCGCCCGGCGGTGGAA
AACGCCTTCGGTGCGCGCCTGCAGGAATTCCTGCAGGAAAACCCGAACGAAGCCAAGGCC
ATCACCGGCAAGATCGTCGACGCCGCGCGTGCGCGCGAAGCCGCCCGCAAGGCGCGCGAT
CTGACCCGCCGCAAGGGCGCGCTGGACATCGCCGGCCTGCCGGGCAAGCTGGCCGACTGC
CAGGAAAAGGACCCGGCGTTGTCCGAACTGTTCATCGTCGAGGGTGACTCGGCGGGTGGC
TCGGCCAAGCAGGGTCGCAACCGCAAGAACCAGGCGGTGCTGCCGCTGCGCGGCAAGATC
CTCAACGTCGAACGTGCCCGCTTCGACCGTATGCTGGCCTCCGACCAGGTCGGCACGCTG
ATCACTGCGCTCGGCACCGGCATCGGCCGTGACGAGTACAACCCGGACAAGCTGCGCTAC
CACCGCATCATCCTGATGACCGACGCCGACGTCGACGGCTCGCACATCCGCACCCTGCTG
CTGACGTTCTTCTACCGGCAGATGCCGGAGCTGATCGAGCGCGGCTACATCTATATCGGC
CTGCCGCCGCTGTACAAGCTCAAGCAGGGCAAGAGCGAGCTCTATCTCAAGGACGACGCG
GCGCTCAACGCTTACCTGGCCAGCAACGCGGTGGAAGGTGCGGCGCTGATTCCGGCCAGC
GACGAGCCGCCGATCACCGGCGAGGCGCTGGAGAAGCTGCTGATGCTGTTCACCGGCGCC
AACGAGGCGATTGCGCGCAACGCGCATCGTTACGACCCGGCGCTGATGACGGCGTTGATC
GACCTGCCGCCGCTGGACGTGGCAAAGCTGCAGGCCGAGGGCGACCAGCATCCGACCCTG
GACAAGCTGCAGGCGGTGCTCAACCGCGGCACCCTGGGCACGGCGCGCTACCAGCTGCGC
TTCGACCCGGCCACCGACAGCACCTCTGCCACGCTGGTTGCGGTGCGCAAGCACATGGGC
GAGGAATTCACCCAGGTGTTGCCGATGGGCGCGTTCGAAAGCGGCGAACTGCGCCCGTTA
CGCGAGGTGGCACTGGCTCTGGATGGTCTGGTGCGCGAAGGCGCGCAGATCGTGCGTGGC
AACAAGACCCATCCGATCACCAGCTTTGCGCAGGCGCACGCCTGGTTGCTGGAAGAGGCC
AAGAAGGGTCGCCAGGTGCAGCGCTTCAAGGGCCTGGGCGAAATGAACGCCGAGCAGCTG
TGGGAAACCACGGTCAACCCGGATACGCGTCGCTTGCTGCAGGTACGCATCGAAGACGCG
GTGGCCGCCGATCAGATCTTCAGCACCTTGATGGGCGATGTGGTCGAACCACGCCGCGAT
TTCATCGAGGACAACGCGCTGAAGGTGTCCAACCTGGATATCTGA
>ELAGFFLI_00005 hypothetical protein
ATGAGCGCAGATTCTCCAACGACCCCGGCTCCGGCCTCCGCTGCCGGCAAGTCCCGGTTG
TTTCCCGCACTGCTCGGCTTCTGGATCGACGTGCTGATCGCCACCGGCCTGCTGCTGACG
CTCAGCGTGGCCGGCTTTGCGCTGTGGGGGGCGGTACGCGGCTTCAGCTATGTGCAGGCG
GCCAAAGCGCAGGGCCTGACGCCCTCTTCCGCGCAGATCATGGCCGCGATCGGTCAACCC
GGAGTGCTGGTGCAGTTGCTCACTGCACTGGTCAGCACCGCCACGCCGGCCGTGCTGCTG
TACTACTGGCGTCGCCGGGCCACCGCTGGCGAACAGGCTGCCTCGCGTGCCGCCACGCGG
CGTGCCTCGACCTGGGGCTGGACCGGCCTGATCGCCGTCTCCGTGTTCGTGCTGAGCAAT
CTGGTCAGCGTCGCGGCATCGGCGCTGGGCATCAAACCGGTGCCGACCAACCTGCCGCTG
ATGGAAGAAGCGATCAAGCAATGGCCGCTGGCGCTGGTGGTGTTCGCCGTGGTCATCGCC
CCGGCGTACGAGGAATTGCTGTTCCGGCGCGTGCTGTTCGGCCGCCTGCTGGCCGCCGGG
CGCCCGTGGCTGGGCATCGCGCTGAGCAGCGCGATCTTTGCGCTGGTGCATGAAGTGCCC
GGCATCAGCGGCAACGGTCCGGCCGCCATCGCCCAGTTGTGGCTGATCTACGGCAGCATG
GGTGCGGCATTTGCATGGCTGTATTGGCGCACTGGCACCCTGTGGGCACCCATCGCCGCG
CACGGCATCAACAACGCCACGGCCCTGGCCGCGCTGTACTTTTTCGGGGTCGGCTGA
>ELAGFFLI_00006 Beta-barrel assembly-enhancing protease
ATGAAAGCTAGGCTGTTGATCGTTGTTGCCGTCCTTACGTTGACGGCATGTGCCACCACA
ACTTCGCCGACCGGCCGCCGACAGGTGGTGGGAGGCGTCACGCAAGACCAACTCGACAAG
CTTGGCGCGGAGTCGTTTGCGCAGACCATGGCCAAGGAAAAGGTCAGCACCGACGGCAAG
CAGAACGCCTACGTGCAGTGCGTGGTCAATGCCCTGGTGGCGCAATTGCCGCCGCAATGG
CGCGAAACCCGCTGGGAAACCGCGCTGTTCGTCGACGACGAAGCCAATGCGTTCGCGCTG
CCCGGCGGCAAGGTCGGCGTGAACACCGGTATCTTCACCGTCGCCAAGACCCAGGATCAG
CTGGCCGCCGTGCTCGGTCATGAAATCGGGCATGTGATCTCGCGGCACCATGAAGAGCGC
ATCACCCGCCAGCTCGGCGCGCAGACCGGCCTGGGCATCATCGGCGCGCTGGCTGGCGCG
GCCTACGGCGATGGCGCGGCCAGCGCGGTGAACCAGGTCGGTGGCATGACCGCGCAGACG
GTGTTCCTGCTGCCCGGCTCGCGCACGCAGGAGAGCGAGGCCGACGTAGTCGGACAACGC
CTGATGGCGCAGGCCGGCTTCGACCCTGCCCAGGCGGTCACGCTGTGGCAGAACATGATG
GCCGCCAGTGGCAACCGTCAGCCGCAATGGCTGTCCACTCACCCCGATCCGGCCAATCGC
ATCCGCGAACTGCAGGCCGACGTCAATCAGCTCGAGCCGGTCTACACGCAGGCGCGACAA
GACGGCCGGGCGCCACGCTGTGGCTGA
>ELAGFFLI_00007 Beta-barrel assembly-enhancing protease
ATGAAACTGCTCAAGCGCAAGCAAGCCCTGTTGTCCCTGTTCATCGCCGCGTCGCTGGGC
GGGGCAGTCGTCGCCGATGCGGTCGCGCAGTCGGACCGCTCGTCCGAGCGTGCCAGCCGC
AAGTCCAAGAGCAGCGGCAAGGCCGAAGAGCTGTACCCGCAGTCCACCCGCGCCGCGCCG
ACGATCAAGCCCTCGTCCAAGCTGGGCAGCAAGCTGCAGAAGCTGATCGAAACCTTCAAC
AAGGGCGAGGACTACCATGGCGTGCGCACCCAGGCCGATGAAATCCTGGCCAATTCCGCC
GCCAATGAAGCCGACAAGGCGCTGGCCGCGCAGCTTGCTGCACAGGCCGCGTACAACACC
GACGACACCGCCGCTGCCAAGAAATACCTGCAGCAGGCGATCGGTCTGAATGCGCTGGAC
AACAACGGCCAGTTCCAGTCGATGCTGATGCTGGCGCAGTTGCAGATGCAGGACGACCAG
CAGGCCGAGGGCCTGGCCACGCTGGACAAGTACCTGGACGAAAGCAAGTCGCAGCGCCCG
GAAGACCTGATCCTCAAGGGCCAGGCGCTGTATCAGGCCGAGCGGTACAAGGAGGCGATT
CCGGTGCTGAAGCAGGCCATCGCCGCCTCGCCCGAGCCGAAGGACACGTGGAACCAGTTG
TTGATGGCTGCCTACGCCGAGGCCGGCCAGACCGGCGAGGCCGTCGCGACCGCCGAGGCG
ATCGCCGCCAAGACGCCGAACGACAAAAAGGCCCAGCTCAATCTGGCCAGCATGTATATG
CAGGCCGACCAGATGGACAAGGCCGCAGCCGTCATGGACAAGCTGCGCGCTGCCGGGCAG
TTGACCGAGGAGAAGGAGTACAAGCAGCTGTACTCGATCTACGCCAACACCGAGAACAAG
GAAAAGGACGTCATCGCTGTCATCAACGAAGGTATGCAAAAAGGCATCCTCAAGCCTGAT
TATCAGACATACCTCGCGTTGGCGCAGTCGTATTACTACAGCGAGGATGTGCCCAAGGCA
GTCGAGAATTGGCAGAAAGCCGCACCACTTTCCAAGGACGGCGAGACCTATCTGAATCTG
GCCAAGGTGCTGCATTCGGAAGGGCGTATCCCCGAAGCCAAGCAGGCTGCCCAGCAGGCG
ATCGCCAAAGGCGTCAAAAAACCTGAAGACGCAAAGAAGATCATCAACCTGAAGTAA
>ELAGFFLI_00008 hypothetical protein
ATGACGGAACAACTCGTTATCCACAGGCATGACTATGATGCCGGGAACCAGGGTCTGAGC
TGGGCCCGCATTATCGGCATCGCGTTTGTAATTGCTTTGCACCTCACTGCACTGATGATG
TTGCTGATCCCTGCAGTGGCGCCGAAGGCTCCGGCTGAGAAGGAGCGCACCACCATGGTC
ACCTTGGTGGATGCACCGCCTCCTCCCCCGCCGCCGCCGCCGCCGCCGCCGCCGGAAGAC
AAGCCGCCGCCGCCGGTCAAGAATCTGTCGCCGCCGAAGCCGTCACCGGTTCCGCCGCCG
CCGGAAGCTCCGGTGGTCGACGTTCCCGAACCGCGTCCCAGCGATATCGTCACGCCGCCG
AGCCCACCGTCTCCGCCGCAACCGCCGAATGACATCGGCGCCAGTGTCGATATCTCGTCC
AAGAACATGAACCCGCCGAAGTATCCGCCGGCTGCATTCCGTGCCGGTGTACAAGGTGAG
GTCATCCTGATCGTGGATGTGGATGCAAGCGGCAACGTGACCAATGTGTCGGTCGAAAAG
TCCAGCCGCAACCGCGACCTTGACCGTGCCGCGATGGACGCAGCACGCAAGTGGAAGTTC
AATGCTTCCACTGTCAACGGGCAGAAAGCCGCCGGACGTGTCCGCGTCCCGGTCAACTTT
GCTCTGAACTGA
>ELAGFFLI_00009 hypothetical protein
ATGCTGCAGGAATTCTTTATCGCCGCCGCTGCAGGGGGCTCCAATCCGTCGGCCGCTCTT
TCGCAGATGGGCTTCGAGCATCTGATCACCGAAATGACCTCTCAGCCCGGCGACTTCGCC
GTGTCCTGGGTCGTTCTGATCACCCTGATCGCCATGTCCGCTGCCTCCTGGTACTGGACC
GTCATCAACATTTTCCGCGCCACCCGTCTGAAGAGCGCGGCTGACCGCGTCACCACCGCG
TTCTGGGATGCCCCGAATGCACAGGACGCCATCCGCGCCATGGAAGAGCAGCCCGCTTCC
GAGCCGTTCTCCAAGATCGCGCTGGACGCAGCCCAGGCCGCCGCTCACCACCAGCGTGCC
GAAGGCACCAGCGCCGGCGGTCTGGGCGAGAGCCTGAGCCGTTCCGAGTTCGTCGATCGC
GCCCTGCGTCAGGCCGTGACCCGCGAAAGCACCCGTCTGCAGTCCGGCATGACCCTGCTC
GCCACCGTCGGTGCGACCGCACCGTTCGTCGGTCTGCTCGGTACCGTGTGGGGCATCTAC
GGCGCGCTGATCAAGATCGGTGCAACCGGTTCGGCTTCCATCGACGCCGTTGCCGGCCCG
GTGGGTGAAGCGCTGATCATGACCGCGATCGGTCTGTTCGTCGCCATCCCGGCGGTGTTC
GCGTTCAACTTCTTCTCCAAGGTCAACAGCTCGGTGATCGCCAAGTTCGACACCTTCGCT
CACGACCTGCACGACTTCTTCGCCACTGGTTCGCGCGTTCGCTAA
>ELAGFFLI_00010 Biopolymer transport protein ExbD
ATGGCCTTCAGTAGTGGAAACAGCGGTGGCCCGATGGCCGACATCAATGTGACGCCCCTT
GTGGACGTGATGTTGGTGCTGCTGATCATCTTCATCATTACGGCACCGCTGATGTCCCAT
AAGGTCAAGGTGGAGCTGCCCGAGGCCAACCTGGTCCAGAAGGAAGAGCCGGAGAAACGT
GCCGCGCCGATCACCCTGGCCGTCAAGGAAGACGGGTCGCTGTACTGGAACGACGAGCCG
GTCTCCAAGGAAGCATTGGAGTCGCGCCTGTCCACCGCCGCACAGCAGACACCGCAACCG
CCGCTCAACCTGCGTGGCGACCGCACGACCAAGATGCGTACGATCAACGAGATCACCAAG
ATCGCGCAGGGTCAGGGCATGTTGGACATCGGCTTCGTCGCGACCAAAGAGAAGGGGCAG
TAA
>ELAGFFLI_00011 Biopolymer transport protein ExbD
ATGGCATTCAGTACCGGTGGAAACCGTGGCCCGATGGCCGATATCAACGTCACGCCCCTG
GTGGACGTGATGTTGGTGCTGCTGATCATCTTCATCGTGACCGCGCCGATCATGACCTAT
CCGATCGCCGTGGATCTGCCGCAGCGGGTGCTCAACCCGCCACCGCAGACGACCGAACCG
CCGCCGCCGATCGAGTTGCGGATCGACGCCAGCAACCAGGTGTTCTGGAACAACAGTCCA
GTGCCGGTGGCTCAGCTGCAGCAGAAGATGGAAGAAGTGATCGCCAGCGATCCGACCAAC
CAGCCGGAACTGCGCATCGATGCGAACCAGGACGCGGAGTACGAGGTGATGGCCAAAGTC
CTGGCTGCGGCAAAGAACTCGCAGATGAAGAAGATCGGCTTCATGCAGTAA
>ELAGFFLI_00012 Pyridoxine 5'-phosphate synthase
ATGGCGAGCCGCAGGCCTGAGAGCGACGTCGTGACCACCCAGCTCAGCGTCAACGTCAAC
AAGATCGCGGTGCTGCGCAATTCGCGCGGCGGGCACGATCCCGATGTCGTGCAGGCCGCA
CGCGCCTGCATCGCGGCAGGTGCGCACGGCATCACCGTGCATCCGCGCCCGGACCAGCGG
CATATCCGCGCCGACGACGTGCTGGCGCTGAGCGCGCTAACACGCGAACACGCGGTTGAG
TTCAATATCGAAGGCAACCCGTTCGCGCCATCGCGCGACGGTTATCCCGGGCTGCTGGAG
CTATGTCGCCTCACGCGCCCCGAGCAGGTCACCCTGGTGCCCGACGGCGACGGGCAACTG
ACCTCCGACCGCGGTTTCGACTTTTCACAGGACACCGCACAGCTCGCCGCACTGATTGCC
TCGTTCAAGGCGATTGGTGCGCGCGTCAGTTTGTTTGTCGATGCCGGTAATGCCGAGATC
GCTCAAGCGGCAGTGCTCGGTGCAGATCGCATCGAGTTGTACACCGGCCCGTATGCGCAG
GCGCATCTGAGCGGGCAGCCGGATGCTGCATTCGCGCTGTTTGCCGGTGCCGCACAACGT
GCCAGCGCCGCAGGGTTGGGCATCAATGCCGGGCATGATCTGTCGCAGGACAACCTTGGC
GATTTTCTCAACGCCGTCCCCGGCGTGCTCGAAGTCTCGATCGGCCACGCGCTGATCAGC
GAAGCCTTGTATCGAGGTCTGGAGGCGACTGTGCGCGCGTATCTGGAGATATTGCGCAGT
CCATCGGCTAGCGTTTGA
>ELAGFFLI_00013 hypothetical protein
ATGCACTGGCTGTTTCTGCTTATGGCACTGGGTGCGCTGGTGCTGGCTTTCAGCACGCCG
CACGTGTGGTTGCTGGTGGTCTCGCTGCTGGTGGCATTGCTGCTGCTGTTGCTGTGGACG
CGCGGCTGGTTCGCATCGCGCATGGACGATACCCAGCGCGATACCAGCAGCATGATCGAC
CCGGCAGAACTGCGCCGCCTGCGCGAAGTGGCCGAGGCCCGCAAAGCGGCCGCACTCAAC
GCCACGCGCGATGGCGAGCCGCAGGCCTGA
>ELAGFFLI_00014 putative cardiolipin synthase YwiE
ATGCTCGCATCTGCACAGGGCGAGTGGGACTGGCTGGCCACCATTCCACACCTCGAAGCG
CTCCTCCTGGCCGCCTATGTGTTGTACCTGCTGTGGATCGCCAGCTGGATCGTGCTGCAG
AAGCGCGAGCCGGTGGCCACGCTGAGCTGGGTGCTGTCGTTGGCCGCGCTGCCGTATCTG
GGCCTGCTGATCTATTACTGGCTCGGCCCGCAGAAGGTCAAGCGCCAGCGCCTGCGCCGC
GGCCGTTCGCGCTCGGGCATGGAAAGCTACGACAGCGTCTGCCCACCCGACGCCGACTGC
ACCGAGCTGGCCAGGATCGCCCAGTCCACCACCGGCCTGGCGCCCAGCAGCGCCACCGAA
GTGCACTGGCTGGTCGACGGCGCGGCCACCTACGCCGCCATCATCGAGGCGATTCATCAC
GCGCGCGACCACATCCATCTGGAGTACTACATCTTCCAGCCGGACCGCAGCGGCACCGCA
ATCTGCGAGGCCTTGATGGAACGCGCGCGCGCCGGCGTCAAGGTGCGCTTGTTGCTGGAT
GCGGTGGGTTCTTCGGCGATGACACGGCGCAGCCTGCGCACGCTGCGCGAGGCCGGGGTG
GAGACCGCCTGGTTCCATCCCTCGCAGTTGCTCAAGCCGTTCAAGCGGCCGTGGTTGAAC
CTGCGCACCCACCGCAAGGTGATCGTCATCGATGGGCGGATCGGCTTCACTGGCGGCATC
AACGTCACCGACGACGAGAACGAGCAGGTGCGCAGCGACGCCTACCGCGACCTGCACGTG
CGTCTGCAAGGCCACGTGGTGCGCAGCCTGCAGCTGGTGTTCCTGGAGGACTGGCTCTAC
GCCACCCGGCAGGGCCGCCCGGCCTTCCACGGTCAACAGCTGTGGCCGGAGGATGTGCCG
ACCCGCGCGCAAGGCGATGTCGATGCGCAGGTGCTGGTGTCGGGGCCGGATTCCTCGTGG
GAGGCGATCCATCGGCTGATGGTCGCTGCGATCCACGAAGCCAGGCATCGGGTCTGGCTG
GTCACGCCGTACTTCGTCCCAGGCGAGGCCGCGCGCATGGCACTGACCTCGGCCGCATTG
GGCGGCCTGGACGTGCGCCTGCTGGTGCCGCGCGTCAGCGATTCGCGCCTGGTCACCTAC
GCGGCACGCTCGTATTTCGACGAACTGCTCGAAGCCGGCGTGCGCATCTACGAGTACGGC
CCGCGCATGCTGCACACCAAGGCGCTGCTGGTCGACGATGAGATCAGTATCGTCGGCAGC
GCCAATTTCGACAGCCGCAGCTTCCGGCTGAATTTCGAGTTGTCGATGCTGTTTCGCGAC
CAGGCGGTGGCGGCGGAACTGGCGGGGCTGATCGGCAGCGACCTGGAAAAAGCCCAGGAA
GTGCGATTCGTACGCCGCCGCCCCCTGTGGCGCTCGCGCCTTCCCGAAGCCTTCGCACGG
CTGCTGTCGCCGTTGCTCTGA
>ELAGFFLI_00015 hypothetical protein
ATGGCAACTGCGATCAAAGGCCGGGGTGCGACCGGCCATCTGCCCGGACGTTTCGAAGTC
ACCACCCAGCAGGCGGTGGACGATGGCTGGCACGCCGACGACAGCGAAGAGTTCGCTTCG
CCCGCATTGCGCACGCAGGTCACCGAGGAAACCGCACGCAGCATCATCAGCCGCAATCAA
TCGCCGGATATCGGGTTCTCGCAATCGGTGAATCCCTATCGGGGTTGCGAGCATGGGTGC
AGCTACTGCTTTGCGCGGCCCTCGCATGCGTATCTCAATCTCTCGCCCGGACTGGATTTC
GAAACAAAGTTGTTCGCCAAGACCAATGCGCCGGAGGTGTTGCGGCGCGAGTTGTCGCGG
CCCAGCTATGTACCCAGCCCGATCGCATTGGGCATCAACACCGATGCGTATCAGCCGATC
GAACGTAAGCACGCGCTGACGCGGCAATTGATCGAAGTGCTGTGGGAGACGCGGCATCCG
TTCACGCTGATTACCAAGAACGCGTTGGTGACGCGCGATCTGGATCTGCTTGCGCCGCTG
GCGCGCGAGGGGTTGGTCAACGTGTACTTTTCGGTGACCACGCTCGACCCGCACGTGTCG
GCCAAGCTTGAACCGCGCGCGTCCGCGCCGCATGCACGCCTGCGCGCGATGCGTGCATTG
CACGAGGCCGGCGTGCCGGTCGGGGTGATGGCCGCGCCGGTGATTCCGTGGATCAACGAT
CACGAACTGGAAGCGATCCTGCAGGCCGCCGCCGATGCTGGCGCCCACAGTGCCGGCTAC
GTATTGCTGCGGCTACCGCATGAAGTGGCGCCGCTGTTCCGCGACTGGTTGCAGACCCAT
CATCCACAACGCGCCGAGCATGTGATGAGCACGATCCAGCAGCTGCGCGGCGGCAAGGAT
TACGACAGCGCCTTCGGCACCCGCATGCGCGGACAAGGCGTGTATGCGGATCTGCTGGCG
AGACGCTTCGCGCTGGCCCACCGCCGCGCCGGTTTCGATGCACGCCAGATGCCGCCGTTG
GACACGGGGAAGTTTCGGCGCCCTGCTCCGCCGGCCAAGCCGGTCAAGCCGATCGAGGAA
TCGCCGCAGGGGCAGTTGTTTTAG
>ELAGFFLI_00016 hypothetical protein
ATGGACCGACCCGACTTCATCCAGATCACCGACAACGCCATCGCGCGCGAGGACTGCGCG
GCCATCGTGCAACGCATGCGCGCCAGCCAGCAGCTGCAGCCGGGGCGCGTGGGCAGCGGC
GTGTTTCCCGAACTCAAACACAGCCGCGATCTGCGCATCAGCGGCGTGGCCGAGTGGGCG
GAAGTGGAAAACCGCCTGCAACAAGCGGTGTTCGAAGGCCTGCTCGGCTATCTGCGGCGC
TATCCGCAAGCGTTGATCTCGCCGCTGATGCTGCAGGTCACCACCGACGACGGCAGCCCG
CATCGCCTGGTTGCCGAAGACATCGTGCAGATGAGCGATCAGGCACTGGGCGATCTGGCG
CGCACCTGCCTGCGCCCGGCAGCGATCAATCTGCAGTGGTACGCCGCCGACCAGGGCGGT
TATCCGTACTGGCATTGCGAGCTGTATCCACGCGATGCCAGTGCCGAAACGCTGCACCGC
CATCTGCTATGGACGCTCTACCTCAACGAGGAGTTCGAGCACGGCGAAACCGAGTTCCTG
TTCCAGCAACGCAAGGCCCGCCCACGCACCGGCAGCCTGCTGATCGCTCCCACCGCATTC
ACCCACACCCACCGCGGCAACCGCCCGGTCGGCGGCGACAAGTTCATTGCGACCAGCTGG
ATCTTGTTTCAGTCGGCGCAGGCTTTGTATGGCGGGGATTCGTGA
>ELAGFFLI_00017 hypothetical protein
ATGGAAATAAATAATCTGCCTCATCTTGTCCGGTCATACGACACAAGGCTAAATAATCTC
AATTTACGCTGTTATGACTCACCGCATGAGTTTGTTCAAGATCTGCATCGCTGGCGTAAG
ACAGGACTGCCTTGCAGGGCGGTAGTAAGGCTTGACGAAGAAGCCGGACGGTGGCATCGG
GTGGCTTTCGACGTGCGCAACCATGAAAGTGGTCACACGAGCATCATTGCACTGGAGCCT
GCGTCTGCACTTAATCCACAACATATGCCGGGGTTTGTGAAGATGAGACAAAACCTAGCA
ACCCAGTTCGGTAAAAATATATCGTTCGCAGTCATTGAGGCAGAAGCACAGAAGTCAAAG
GATGATTGTGTGCTGTTTTCGCTCGACTACGCCCTGGCGGCATACCAGGAAAGAAACAGC
TTCGATGAATGGCATAAAGATCTGCGGAAAAAGGGAAAGATTCAGAAAATGCGTCCACAA
AATTCGTACCTTATGGGACTTGGTGTGTACGTGCTTTGCGGGATTGACTTATTGCCTGCA
AATTTCTACAAGCATGCGCATTCCCGTCGTACTATCGACCAACTCGATGCGGCACAGCCT
GGCGCATCGGATACTGATGTCAGATCCGGCAGATCCGCTCGCTACAAGGAGTCACTAAGC
AGCAGACTGGAGCAGTTTCGGGTCGAGCGCGAGAAAAGCTATAGCATTTCAATTGAAGCT
TCCAGAGCCCGAAAGATTCGTCATGCACTGGAGTCTTGA
>ELAGFFLI_00018 Putative outer membrane protein
ATGCCTACCGCTTCCACTCTCAGCCGCGCCACCCTGTTGGCCGTTGGTATCGCCGGTGTG
CTGGCCGTTGGCCAAGCCCACGGCGCCGCGTTCCAGCTGAAGGAAAACAGCGCCAAGGGT
CTTGGCCGCGCCTTCGCCGGTTCCGGCAGCGCCCCCGATGACGCCTCGATCATCGCCAAC
AACCCGGCCGGCATGCGTCAGCTCGACGGCCGCCTGTTCCAGGCCGACGTCAGCGCCATC
CACTTCTCGGCCAAGTTCCAGCCCGACACCGCCACCTACGCCAACGGCGCCCCGGTTTCC
GGCGGCAATGGCGGCGATGCCGGCATGATTGCGCCGGTCCCGGCGATGTACTTCCACGTG
CCGTTCGGCGAAAACGACAACATGCACCTGGGTACCTCACTGACCGTGCCGTTCGGCTTC
AAGACCGACTACGACCGCGACTGGGTCGGCCGCTACCACGGCACCAAGACCGAGCTGCAG
GCGCTCGACTTCAACGTCGCCTTCTCCTACGACGTGAACCCGTACGTGTCCTTTGGTGCC
TCGGTGTTCGCCGAGCGTCTGGATATCGACCTGGCCAACGCCGTGGATTTCGGCAGCATC
CTGGCCGCCCGCCGCGTGCCGGGCTTTGCGCCGGGCAGCGCCGATGGTTACTCGCGCATC
AAGGGCAACAGCACCGAAGTGGGCTTCACCCTGGGTGGCTTGTTCAGCATCGATGAGAAC
ACCCACATCGGCTTCAGCTACCGCTCGGAAGTGGAGCACAAGATCACCGACGGCGATGCC
GACTTCACCACGCCGGGCAATGCCGCCAGCGTGCTGGCTGTCGCCGCACCGGGTACCTTC
GTCGACACCAAGGGCCGCGCCACCGTCACGTTGCCGGCCAGCGCCACCGCCAGCTTCACC
CACAACGTGAACGAGCAGTGGTCGATCATGGCCGACGTCACCCGCACCGCCTGGAGCAAG
TTCGACCAGGTGACGGTGGACTTTGCCTCCAATCAGCCCGACAGCGTGCTGGACTTCTCC
TACCGCGACACCACCTTCGCCTCGATCGGTGCCGACTACCGCATGAGCGAGAGCCTGACC
CTGCGTGGCGGCCTGGCCTACGACCAGACCCCGACCACCGCCGAGCACCGCGACGTGCGC
GTGCCGGATGCGAGCCGCAAGTGGCTCTCGCTGGGTCTGAGCTGGCGTCCGTCGGACAAG
GCCGAGTACAACTTCGGCTACACGCACCTGTTCACCAGCGACCCGACCAGCGACACCCGC
AGCGCCACCGGCGACCGCCTAGCCGGTAGTTACGAGGTACAGGGCAATATCCTGGCTGCC
TCGATCAACTACAAGTTCTGA
>ELAGFFLI_00019 hypothetical protein
ATGTTCGTCTCTCTCCCCTCCCGCAAGAAACCTACCCCCCGCTGGGCGGTGCCGTTGCTG
TTCGCAACCGTCTGGCTGGCTTACCTGTGGTCGATCAGCCGGCCAGGCGAGGCGCGCAAC
ACGCTATGGCTGGACTGGGGCGCGCTGTCCAGCGGCGTCTCCAACCTGGGCGACTGGTGG
GCGACCCTGCGCGACGGCAGCGTGCTGCGGCTGTTCACGGCCCTGTTCCTGCATGCCGAC
TGGTCGCATCTGCTCGGCAACCTGGTGTTCCTGCTGATCTTCGGGCTGCCGGCCGAGCGC
ATTCTGGGGCCGTGGCGGTTGCTGCTGCTGTTTCTGGTCGGCGGCGCGGCCTCCAACCTG
GCGGCGATCTTTGCGATCGGCACGCCGGACCGGGTGATCATCGGCGCCTCGGGCGCGGTG
TCGGCATTGATCGGCACCTATCTGGCGCTGTTTCCCGGCGCCAAGCTGGGCGTGGTGCTG
CCGCTGGGGGTGTTTCTGGAATTCATCCGGGTGCCGGCGCCGTTGCTGATCGGGGTGTGG
GCGATGCTGCAGGTGGTGTTCGCCTACATCGGCCCGGCGTTCGGCATGGTGGCGTGGTCG
GCGCATATCGCCGGTTTCGTGTTCGGGATCGTCTATGGCCTGTACGTGCGCGCGGCGATC
GCGCGGCGGCTGCGCAAGCGCCACGGGTTTTAA
>ELAGFFLI_00020 hypothetical protein
ATGGTCAAACCTTTGTACAAAGTCACCTTCCACAATCATGGCAAGGTGTACGAGCTTTAC
GCGCGCGAGGTCACCAGCAGCCATCTGTGGGGCTTCAACCAGATCGGCGAGCTGGTGTTC
GACGTGCACGACGGGTTGGTGGTGGATCCCACCGAAGAACGGTTGCGCGAAGAGTTCGGC
AATACCAAGACGCTGCACCTGCCGATGCAGAGCATCGTGCGGATCGAAGAGGTCGAGAAG
AAAGGCCAGTCGGTGATCCGCGATGCCACCACCGGCGACAAGGTGGTCACGCCGTTCCCG
CTGCCGACCAAGCCGCGCTGA
>ELAGFFLI_00021 Glyoxylate/hydroxypyruvate reductase B
ATGCGCATCCTGGTGCCCGACGATTACCAGGGCGCCGTCCGCCAGCTGCCCTGTTTGCAA
CGGTTGCAAGGGCACGATGTGCAGGTGCTGGGTGCGCTGGCCACCGATCCCAACGAATGG
GCCGAGCGGCTGGTGGAAGCCGATGCGCTGGTGCTGATTCGCGAGCGTACCCGCGTGGAT
GCCACGCTGCTGCGGCGTTTGCCACGGCTCAAGTTGATCAGCCAGACCGGGCGGGTGGGC
GCACATGTGGATGTGGCCGCGTGCACCGAGTTCGGGGTGGCAGTGGCCGAAGGCGTCGGC
TCGCCGGTGGCGCCGGCCGAGCTGACCTGGGCCTTGATCCTGTCGGCCAGCCGGCGGCTG
ACCGAGTACCAGCGCGCGCTGCATCAGGGCCGCTGGCAGGCGCTGGGTGATCCCGGGTTG
GGACGCGTGCTGCACGGGCGCACCTTGGGCATCTGGAGTTATGGGCGGATCGGCCAGCGC
GTGGCCGGCTTCGGGCGTGCGTTCGGCATGCAGGTGCTGGTGTGGGGCGGCGAAGCCTCC
TGCGCGCAGGCCGCGGGCGATGGGTTCGAGATCGCCGCCAGCCGCGAGGACCTGTTCGAA
CGCAGCGATGTGCTGTCGCTGCATCGGCGCCTGAGCGCGCAGACACGCCATCAGGTGACC
GTGGACGATCTGGCGCGCATGCGCCGCGATGCCTTGCTGGTGAACACCAGCCGCGCCGAA
TTGATCGCGCCAGGTGCGCTGTTGGCCGCGTTGGACGCAGGCCGTCCGGCGCAGGCGGCG
GTGGATGTGTTCGAACGTGAGCCGGTGCTGGATGCGCGCGATGCGTTGCTGCAGCACCCG
CGCGTGTTGGCGACGCCGCATTTGGGCTATGTGGAACGCGACAGCTACGCGCTGTACTTC
GAAGCGGCATTCGACAATGTGCTGGCGTTTGCCGCAGGCACGCCGCGCAATCTGGTCAAT
CCCGAGGCGTTGGCGATTGCGCGATAG
>ELAGFFLI_00022 hypothetical protein
ATGCGCGTAGCTGTCCTGTCCGTTGCCCTGTCGCTGGCCTTGTTCGCGTCGCCCGGTTGG
GCACAGAAGGCCGGCACCGCCGCCGCCCAGGCCACTGCGGACGATCCGGAAGCCAATGAA
GCCGCCGTGTCCAAGGTGCCGCTGGAGGAGATCCGCCGCTTCGTGGCGGTCTACAACGCG
GTCAAGCAGGCGTATGTGGATCCGGTCGAAGACAAGAAGCTGATGCATGCCGCCGTACGT
GGCCTGCTCTCGGATCTGGACCCGCACAGCACCTATTTCGACAAGGAAGACGCCGAGGCC
TTCGACGAGCAAGCCACCGGCGCCTACGACGGCATCGGCGTGGAATTGCTGCAGCAGCAG
GACAACACGCTCAAGGTGATCGCCCCGATCGACGACACCCCGGCCGCGCGCGCCGGCATC
CGCGCCGGCGATGTGATCGTGGCCATCGACGGCAAGCCGATCGACGCCAGCAAGGCGATG
GAGCCGCTGCGTGGCGAATCCGGCAGCAAGGTCACCCTGACCATCCTGCGCGAGAAGACG
CCCAAGCCGTTCGACGTCACCCTGCAGCGCGAGACCATCCGCGTGGCCAGCGTGCGCAGC
AAGCTGCTGGAACCGGGCTACGGCTATATCCGCATCAGCACCTTCCAGGCCGACACCGGT
GCCGACTTCCAGAAGAACCTCAAGCAACTGCAGGCCGGCGGCAAGTTGCGCGGCCTGGTG
CTGGATCTGCGCAGCAATCCGGGCGGCCTGCTGACCGCCGCGGTACAGGTCGCCGACGAT
CTGCTCGACAAGGGCAACATCGTCAGCACCCGCGGACGTATTTCGATCAGCGATGCCAAG
TTCGACGCCACCCCAGGCGATCTGCTCGGCGGGGTGCCGGTCATCGTGCTGGTGGACGCC
GGCTCGGCCAGCGCCTCGGAAGTGCTGGCCGGCGCGCTGCGCGACAACCAGCGCGCGCGC
ATCATCGGCAGCCGCACCTTCGGCAAGGGCTCGGTGCAGACCGTGCTGCCGCTGGACAAC
GGCGACTCGGTCAAGCTCACCACCGCGCGCTATTACACGCCCAGCGGCAAGTCGATCCAG
GCCAGCGGCATCGTGCCGGAAGTGCTGCTCACCCCGGAACCGCAACCGGGCGACGCCGAC
CTGCCGGCCAGCCTGACCGACTACAGCGAAGCCACCTTGCCCGGCCATCTGCGTGGCGAT
GCCGAGGGCGAAGAGGGCTATAGCGCCGGCGACGTACTGCCGGGCGATGGCCCGATCGCC
GCCGCATTGGCCGAACTCAAGCAGCCCGGCTCGGCCGCCAAGGCCCAAGCCGCGCTCAAA
GCCAAGGCACAGGCAGCGCAGAAGGCCAAGGCCGCCAAGACAGCGGCCGAACCCAAGCCG
GCAGCAGCGCGTCCGGCGACCGGCGACAAGCCCAAGCCCAAGCCCACCGACAAGCCCACC
GAACCGGCTGAAAAAGCCAAGCCAGCGGCGCCAGCCGAACCGACCGCGCCTGCGGAAAAA
CCCAAGCCGGCCGAACCGGTCAAGTAA
>ELAGFFLI_00023 Murein hydrolase activator EnvC
ATGCTGGCTTGTGCGCTGCTGGCTTGCACACTGCTCGGCAGCGCCGGTGCAAGCGCGCAA
AGCCAGCGCGAGGCCGAGCGCAAACTGCAGCAGCTGCGCGATGAATTGAAGACCATCACT
GCCGACCGGCGCGAACTGGAAGGCAAGCGCGGCACCGCCGCCCAGCAGTTGCGCCAGGCC
GATGAAAAGGTGGCCAAGACCGCACGCGCACTGAGCGAGACCGAATCGGCCATGCGCGAG
CAGGAGCAGCATCTGGGCAAACTGCAGCAGGATCGCGCGCAGTTGCAGCGCGGCCTGCAG
ACCCAGCGCGTGCAGCTGGCCGCGTTATTGCGCGCCGCCGATCAGGTCGGTCGCAATGCG
CCGTTGAAGGTGCTGTTGTCGCAAGACACGGTGGGCGATGCCACGCGCAGGCTGGCCGAC
CATCGTTACGTGCAGAACGCGCGCGCGCAGCGCATCCAGGCGCTGACCACGCAGCTGGAG
GCCTTGGCGAAGGTAGAACAGGACATCGCCAGCCGGCGCCAGGCACTGGATAGCGCGCGT
GCGCAGCAAAAAGCGCAGGCCTCTTCGCTGCAGAAGGATCGCTCGCAGCAGGCGGTCACC
GTCGCCCAGCTGGACGACCGCTACAAACAGCGCGCCGAACGCGAAAAAGCCCTGGGCCAG
GACGCCAAGTCGCTGGAACAGTTGCTCGCCAATCTGCGCGCGGCCGCCGCCAAGGCCGAA
GCCGAACGGCGCGCGGCCGCCAAGCGCGCCGCAGCCGAAGCCGCCGCGCAGGCAAAGCGC
GCCAAAACCGATCGTCCCGATCGCTCCGACCGGCCGGGCAAGACGCCGCCCAAGGTCATC
GCCAGCGCGCCGGCCCCCAAGGTCGGTGGGCTGAGCTGGCCGGTGTCGGGCAACCTGCTG
GCCCGCTTCAACGCCACCTTGCCGGACGGCCACACCAGCAAGGGCGTGCTGATCGGCGCG
CCCAAGGGCAGCACCGTCAGCGCAGTGGCCGATGGCACGGTGGTGTTCTCCGACTGGATG
ACCGGCTACGGCATGATCCTGATCGTGGACCACGGCAACGGCTACATGAGCCTGTACGCG
CACAACGACACGCTGTTGCGCGATGCTGGCGCCTCGATCAAGCGCGGCGAGGCGGTGGCC
AAGGTCGGCAGCTCGGGCGGGCAGGGCGTGCCGGCGTTGTACTTCGAACTGCGTCGCAAC
GGGCAGCCGGTGGATCCGTCGAGCTGGTTGCAGCGGCGCTGA
>ELAGFFLI_00024 hypothetical protein
ATGAAGTCCCAGCATCTTCTCCTGATGGTGTCCCTGGTCTGCACGAGCGCCTGGGCCAAC
GAGGACATCAGCAAGGTCAACGGCCGCATCAGCGCCGAGGCCGGCCAATCCTATGGCGCC
CTGGACACCGTCAACGGCTCCATCGAAATCGGTGCCGGTGCGCAGACCAAGAGCGTGGAA
ACCGTCAACGGCAGCATCCAGATCGGCGAGCGCGCGCGCACCGGTGGCGTCTCCACCGTC
AATGGTGCGATCACGCTGGGCCAGAAAGTGGTGGTGTCCGGCGGGCTGGAAACGGTCAAC
GGCAGCATTCTGGTGGAGCGCGGCAGCCAGATCAGCGGCGGCGTGGAAACCGTCAACGGC
AGCATCGGTCTGGTGGAAACCGAGCTCGGCAAGGACATCGAGACCGTCAACGGCGACATC
ACCGTGGGGGTGGGCTCGCATGTGCATGGCGGGATCGAGGTCACCAAGCCCAATTTCAGT
CTTTCGTTCAAGCCATCGCGCAAGCCGCGGGTGGTGATCGGCCCCAATGCGGTGGTGGAT
GGGCAGCTGCAGTTCGAGCGCGAGGTCAGCCTGTATGTGCATCGCACCGCCAGGATCGGC
GCGGTCACCGGCGCCACTGCGCGCAGTTTCGACAGCGACGTGGCGCCCAAGGACTGA
>ELAGFFLI_00025 hypothetical protein
ATGCCCCGCAAGATCCTGTTGTGCCTGGCCGCGACGCTGGCCCTGGCCGGCTGCAAACGT
GAGCCCGCCGACGCACCTGCCGCGCCCAGCGCGCAGACTCCCGCCGATACCGCACCCAGC
GCACCGGTCAGCCGGCACGCGTTCTCGCCGGAGATGACGACCGGCGATTTCGCCGAGTTG
GTCAAGACGCTGGCCTCGGACGATTTCGAAGGACGCGGCCCGGGCACAGCGGGCGAAGAG
AAGACCGTTACCTATATCCGCGACCAGATGCAGCGCATCGGGCTGCAGCCGGGCAATGGC
GATAGCTGGTTCCAGGACGTGCCGATGGTGGAAACCACCGCCGATGCAGCCACCGCACCC
AGCCTGCGCAGCGGCGATCAGACGCGCGCGCTGGCCTTCGGCACCGACATCGTGGTGGGC
ACGCGCACCGGCCAGGCCGAGGTCAAGCTGGACAACAGCGAGCTGGTGTTCGTCGGCTAC
GGCGTGGATGCACCCGAGCAACAGTGGAACGATTACGCCGGCCAGGACTGGAAGGGCAAG
ACGGTGGTGATGTTCGTCAACGACCCCGGCTTCCATACCGGCGATGCCAAGTTGTTCGAT
GGCAAGCGCATGACCTACTACGGGCGCTGGACCTACAAGTTCGAAGAGGCCGCGCGCAAG
GGCGCCGCCGCCGCGCTGATCGTGCACGACACGCCCGGCGCCAGCTACGGCTGGGATGTG
GTGAAGAATTCTTGGGCCGGCCCGCAATACGACCTGCCGGCCAAGGACGACACCGACCCG
CGCCTGCCGGTGCAGGGCTGGATCAGCGCCGAGACCGCCAAGCAGTTGTTCGCCAACGCC
GGGCTGGACCTGGCGCAGGCCTACAAGGACGCCAGCAAGCGCGGCTTCAAGCCGGTGCCG
TTGAAGGCCAGCTGGTCGGTGGACCTGAAGAGCACCATCGCCGAAAAGACCTCACGCAAT
GTGGTCGGGGTGCTGCCGGGCAGCAGCCACGCCGATGAGGCGGTGCTGTACATGGCGCAT
TGGGATCACCTGGGCAAGCATCCGGGCGAGAGCGGCGACAACATCTACAACGGCGCGGTG
GACAACGCGACCGGCGTGGCCGGCATTCTGGAAATCGCCGATGCGTTCGCGCATCAGGAT
CCCAAGCCGGCACGCTCGGTGGTGTTTGTGGCGGTGACGCTGGAAGAATCCGGTTTGCTC
GGGTCCAAGTATTACGTGGCCAACCCGAGTTTCCCGCTGGACAAGATCGCCGCGGTGATC
AACCTGGATGCGATGTCGGTGGCCGGACGTGCGCGCGATGTCACCGTAGTGGGCATGGGC
AGCTCGGAGCTGGAAGACATTCTCAAGCCGATCGCCGCGATGCAGGGCCGCACCCTGCAC
GCTGAGGCCACACCGCAGAGCGGCTCGTATTTCCGCTCGGATCATTTCAACTTCGCCAAG
GCCGGTGTGCCGGCGCTGTACGCCGATGGCGGCGAAGACCTGCGCGAGGGCGGCACCGCT
GCCGGACGTGCAGCCGCCGAAGACTATGGGCGCAATCGCTACCATGCCCCTGGCGATCAG
TACGATGCGGCCACCTGGAAACTCGATGGCACCATCGAAGATCTGCAGGCGGTGTATGGC
GTGGGCAAGGAAGTCGCCGCTGGCGAGCGTTGGCCCAACTGGTATGCCGGCAATCCATTC
AAGGCCGCGCGCGACCGCATGATGGTCGGCAAGCCGGGTGCGAGTGCAGTAGCGGATCCG
CAGGCACCTGCCTCTGCTGCTGATGGCAAACAGGCTAATGGCAAGCAGGTAGCGCCGGCG
CGTTGA
>ELAGFFLI_00026 hypothetical protein
ATGGCACATCGATTGATGAAGACCGCGCTGATCGGCGCACTCGCGCTGGCATCGCATGGC
GCATTTGCGCAGGCCGCTGCTGATAAGCCGGCCAAGGCGCTGACGTCCGCCGAAATCACC
AGCATGCTCACCAGCAAGGGTTACACCAAGGTGCACGACGTCAAGTTCGAGCACGGAGTG
TGGACTGCCGATGCGCGCAGCGGCGATGGCAAGGATGTGGATGTGCGTATCGACCCGGTG
ACCGGGCGCGTGTACGGCGACCAGACCACCTCCAAGTTGAGCGAGGCCGATATCCGCGCG
GCGTTGTCGACCAACGGCTATTCCAACGTGCACGACCTCAAGTTCAAGGACGGCCTGTGG
AAGGCCGACGCCGAGCAACGTGGCGGGCAGAAGGTCGACCTGCACATCGATCCGGAAGAT
GGGCACGTGGTCAGCGCGGACAACGACTGA
>ELAGFFLI_00027 Endoglucanase
ATGTCTGCCGTTTCTCACTCGCTTCGCAACCTTGTTCGTTGCGCCCTGCTGTTCCTCCTG
ATCGGCACGTTGCCGCTCGCCCACGCAAGAACGCGCGTACTGAAATACGCCGGCGTCAAT
CTCTCAGGCGCAGAATTCGCGTCTTCCAAAAAGCCGGGAGTCCTCAACAAGGACTATATG
TATCCGGCAACCAGCGATTACACCTATTTCGCAGGTGTAGGCATGAATACCATCCGTCTT
CCCATCCTGTGGGAGCGCCTGCAACCGAGTGCGCGCGGCGAATTGGATCCGGCGCAACTG
GCATTGGTGCAACAGGCGGTGGCACGCGCCAAGGCATCGGGCATGTATCTGGTGTTGGAC
ATCCACAACTACGCCAAATACAACGGCTACAAGATCGGTAGCAGCGAGGTGCAAAACGCC
ACGTTCGCCGATTTATGGCGGCGTCTTGCGCTGGTGTTCCGCAACGACAATGCCGTGATC
TTCGGCCTGATGAACGAGCCCAATGGCGTATCTGCCAGCGGATGGGCCGGTAGCGCCCAG
GCGGCGATCGACGCCATCCGCGCCACCGGTGCCAACAATTTGATCCTGGTCCCAGGCGTT
CTCTGGACCGGTGCGCACAGTTGGTCCTCGCTCACAAGCGATGGCTATTCCAATGCCAGC
GCGCTGGCGTCCATCTACGATCCCCTCAACAACTACGCGTTCGAGGTGCATCAGTATCTG
GACGCAGATTCCAGCGGCACGACCAACGTGTGCGTCAATTCCAGCATCGGTGCCGATCGT
CTGCGCAGCTTCACCGAGTGGCTACGCGCCAATCACAAGCGCGGTTTCCTTGGCGAATTC
GGCAGTGCCAGCAATAAGACCTGTAATAGTGCGCTGTACGGCATGCTCAAGTACATGAAA
AGAAACGACGATGTATGGTTGGGCTGGACGTGGTGGGCCGCAGGTGCCTGGTGGGGCTCC
TACGCGTATACCGTACAGCCGAACAAGGACGGCACCGACCGGCCGCAGATGTCGATCCTG
TCTCCGTGGGCAGTGGGCGTAACAGGTGTCACACCTTGA
>ELAGFFLI_00028 Endoglucanase
ATGTCTTCTGTTTCCTGCTCGCTGCGCAGCGTCGTTCGCTGTGCACTGCTTCTCATCCTG
CTTGGCGTCTTGCCGCAGGTTCATGCGCAGACACGCGCACTCACCTACGCCGGAGTCAAT
CTTTCCGGTGCCGAGTTTGCATCGTCGAAAAAGCCGGGAGTCCTCAACAAAGACTACATG
TACGCACCTGCCAGCGATTACACCTATTTCGCCGGCGTTGGCATGAATACGATCCGCCTG
CCCATTTTGTGGGAGCGTCTGCAACCCAGCGCGCGTGGCGAACTGGATCCGGCGCAATTG
GCATTGGTGCAGCAGGCAGTGGCCCGCGCCAAGGCATCGGGCATGTATCTGGTGCTGGAT
ATCCATAACTTTGCCAAATACTACGGTTATAAAATAGGCACTCCTGAAGTGCCGATTGCG
ACCTTCAGCGATGTATGGCGCCGTCTTGCGCTGGTGTTCAAAAACGATAACGCGGTGATC
TTCGCGCTGATGAATGAGCCCAATGGGGTATCGGCAGGTGGTTGGGCAGCCGCTGCACAG
GCAGGCATCGACAGCATTCGGGCCACCGGTGCAAACAATTTGATTCTGGTCCCCGGCGTG
TTATGGACCGGCGCGCATAGTTGGTACTCGCCCACCAGCGATGGGTATTCCAACGCCACC
GCGCTGACCTCCATCTACGACCCCCTCGACAACTATGCGTTCGAAGTGCATCAGTACCTG
GATGCCGATTCCAGCGGCACCAGCAATGTCTGCGTCAGTGCCACCGTCGGCGCCGATCGG
CTACGCAGTTTCACCGAGTGGTTGCGCCTCAATCAAAAACGCGGTTTCCTTGGCGAATTC
GGCACCGGCAACAACGCAGGTTGCAATGCAGCGCTGCAGGGCATGCTCGGGTATATGGAA
ACCAATGCAGATGTCTGGCTGGGCTGGACGTGGTGGGCTGCCGGTTCATGGTGGAACATC
AGTTACGAATACAGCGTACATCCCAACAAGGACGGAACCGACAAGCCGCAGATGTCGATC
CTGTCGCCACAGGCGACCCATGCGACACGCTTCAGCCCTTGA
>ELAGFFLI_00029 Endoglucanase
ATGTTGCCCCCTCCCCCCTGGACACGCCGGCTGCTTAGCTGCGCGTTCTCATTGCTGCTG
CTTGTCATCATGCCGCTTGCACATGCACAGAGCGGCAATCGCCTGAAGTATGCCGGCGTC
AATCTCTCTGGCGCAGAAATCAAATCCTCGCAAAAACCCGGCGTGCTCAACGTCGACTAC
CTGTATCCGGCTGCCAGCGATTACCGCTACTTCGCCGGCAAACACATGAACACCATTCGG
CTACCCATCCTGTGGGAGCGCCTGCAACCCAAGGCTGGTGGTGAACTGGATGCGGCGCAA
TTGGCACTGATCCGCCAGGCAGTCGCCAATGCCAAGGCCGCCAAGGTCTATCTGATTCTG
GATGTGCACAACTACGCCAAGTACTACGGCAACAAGATCGGCAGCAGCCGCGTGCCGATC
AGCACCTTTACCGATTTGTGGCGCCGTCTGGCGATCGCCTTCAAGAACGACAACGCGGTG
ATCTTCGGGCTGATGAATGAGCCTTACGACATCAATCCGCAATCCTGGGCCACCGCGGCA
CAAGCATCGATCGACACCATCCGCAAAACCGGCGCCAACAATCTGATTCTGGTTCCCGGT
GCATTGTGGAGCGGCGCGCACAGTTGGTATTCCACCGTTGCCGGGCAATCCAATGCCGTG
GCACTGGCATCCATTCGTGACCCGCTCAATCGCTACGCCATCGAAGTGCATCAATACCTG
GATACCGACTCCAGCGGTACCAGCGCCGGTTGCGTCAGCAGCACCGTGGGTGCCGAACGC
CTGCGCAGTTTTACCCAGTGGCTACGCCTGAATCACAAGCGTGGATTTCTGGGCGAATTC
GGCACTGGCAACAACGCAACCTGCAATAGCGCACTCAACAACATGTTGGGGTACATGGAA
ACCAACAGCGATGTGTGGATCGGCTGGACCTGGTGGGCCGCCGGTGCATGGTGGAACCGG
ACCTATCCATTCAACGTGCAGCCCGATTCGCAGGGACGCGACAAGCCACAGATGACGATC
CTGAGCGCCCGCGCGCAGCGTATCGCCCGCTAA
>ELAGFFLI_00030 Endoglucanase
ATGTTTCGCTCTCCCGCACATTTCCCCTCGTTACGCAGTGCCGCACTCGCACTGACCTTG
CTCGCTGCAATGCCGTTGGCGCAGGCAAAAGAGCCCGCCGCTGCGAAAAAAGAATCTGCC
GGCCTGAAATATGTCGGTGTCAATCTCTCCGGCGCCGAGTTCAACTCGCGCAAGAAGCCG
GGCACCTTGTACAAGGACTACACCTATCCGGCCGCGTCGGACTTCAGTTATTTCGCCGGC
AAAGGCATGAATACGATCCGCTTGCCGTTCCTGTGGGAACGCCTGCAGCCACAGCTCAGC
GGCGAGTTGGATCCGGCGCAATTGGCACTACTGAAGAAATCGGTGGCGGCGGCCAAGGCC
AACAAGCAATACCTGATCCTGGATGTGCACAACTACGCCAAGTACAACGGCAAGCGCATC
GGCACCAGCGATGTACCCGCCGCCGCAGTGGCGGATCTGTGGCGCCGGCTGGCGCTGGAA
TTCAAGGACGACACATCGGTGATTTTCGGGCTGATGAATGAGCCCAATGGGATTTCCGCA
ACCGACTGGGCTGCAGCGGCGCAAGGCGCAATCAACGCGATCCGCAAGACCGGCGCCAAG
AACCTGATCCTGGTACCGGGCACCGCCTACAGCGGCGCGCACAGCTGGCGCAGCGCCAAC
TACGGCGGTTCCAATGCCAAGGCGCTGGAGATCGTCAAGGACCCGGGCAACAACCTGGCC
TTCGAAGCGCATCAATATCTGGACAGCGACTACAGCGGCACCAAGCCGGTCTGCACCAGC
GCCACGGTTGGCGAAGAGAAATTGCGCGGCTTCACCGCATGGCTGCGCGAGAACAAGCAG
AAAGGCTTTCTGGGCGAATTCGGCACTGCCAACAATCCGGTCTGCGACCAGGCGCTGGAA
GGCATGCTGACCTACATGGAAAAGAACAGCGACGTGTGGCTGGGCTGGACCTGGTGGGCC
GCCGGTGCATGGTGGAAGCCGGAGTACTTCTTCACCGTGCAGCCGGGCAAGGATGGCAGC
GACAAGCCGCAGATCTCGATCCTGAGCAAGTACGCACGCCGCGCCACCAAGTAA
>ELAGFFLI_00031 Aldehyde reductase YahK
ATGAGCAAAGCTCACGCTTACGCCGCCCAGACCGCCGATCAACCGCTTGCACCGTTCGTG
TTCGAACGGCGCGCACCCGGCCCCGACGATGTACAGATCGACATCGCCTATTGCGGTGTG
TGTCACTCGGATCTGCATACCGCACGCAACGAATGGCACAACACGCTGTACCCGTCGGTG
CCCGGCCACGAGATCGTCGGCCGTGTGACGGCGGTTGGCGATGCGGTCACTGGTTTCAAG
GTCGGCGACCTGGCCGGTGTCGGCTGCATGGTCGACAGCTGTCGCAGCTGCGCGTCCTGC
CAGGAAGGCGAAGAACAGTATTGCGAGCAGGGCTTTACCGGCACCTATAACGGGCCGATG
TTTGGCGGCGAGAACACTTACGGCGGTTACTCGGACCACATCGTGGTCGATCAGAAATAC
GTGCTGCGCATCTCGCACAGCGACAACCTGGCCGCCGTGGCGCCGCTGCTGTGCGCCGGT
ATCACCACCTATTCGCCGCTGGCGCATTGGAAGGTCGGTCCCGGCCAGAAGGTGGGTGTG
GTGGGCCTGGGTGGCCTGGGCCACATGGCAGTGAAGATCGCCAAGGCGATGGGCGCCACC
GTGGTGTTGTTCACCACCTCCGAGAGCAAGCGCGCCGATGCGTTGCGTCTGGGTGCCAGC
GAAGTGGTGATCTCCAAGGACGAGGCGCAGATGGCCGCGCAAGCCAACACACTGGACTTC
ATCCTCAACACCGTGGCCGCGCCGCACAACCTGGACCCGTTCCTGGCTGCGCTCAAGCGC
GACGGGGCGATGGTGCTGGTGGGTGTGCCCGAGCATTCGCACCCTTCGCCGAGCGTGTTC
AATCTGATCATGAAGCGCCGCACGCTGGCCGGTTCGTTGATCGGCGGCATCCGCCAGACC
CAGGAGATGTTGGATTTCTGCGCCAAGCACAACATCGTCTCGGACATCGAAACGATTCGC
GCCGACCAGATCAACGAGGCCTACGAGCGCATGCTCAAGAGCGACGTGAAGTATCGCTTC
GTGATCGACATGGCCACGCTGGACAAGGCGGCCTGA
>ELAGFFLI_00032 hypothetical protein
ATGACCTACCAAACCATTACCGGTAACCATAAACGCGATGATTGGGTGGACTGGCTACGC
GGTGCCAGCGTGCTGATGGTGATCGTCCTGCACGCCTATGGCTTCGCCTTCGACGCCTAT
CCCGAGCTACGCAGCGGCGCAACCGGAGAAAGCAGCACGCTGATGCTGTCGATCGAGCGT
ATCAACCGCTCGCTGGCCCCATTGCGCATGCAGCTGATGTTCCTGCTCTCGGGCTTGTTC
GTGGCGCGCGGGCTGGACAAGGGGATCGCGACCTACTTCAGCGGCAAGCTGCGGCACGTG
TTGTATCCCTATCTGATCTGGTCGCTGCTGATCTTCGGGTTGCGCGAGGCAGGCTCGGTG
CTGGCCAAGTCCGAACCCATTGCCTGGCTGGACCTGGGCAGGATCGCGGTCGGCAACGTG
GCACTGACCTGGTTTCTGTTCTACCTGTTCGTGTTTCTTGCAGTGATCCCACTGCTGCGT
CGGCTGCCGGCCCCGTTGGTGCTGGCAGCGACCCTGCTGGGCTCGGTGTGCCTGGGCCCA
TTGCTGCGCCAGGGGGCCGACCCGTTCTATTACTTCGCGTTCTTCTACATCGGCACGCTG
CTGGCCGGTCGCGTGCCGGCACTGCTGCAGCAGGCACCGCGCTGGATCTGGCCACTGTCG
TGCCTGAGCCTGTGCGCGATCGTGCTGATCGCCAATCTCACCGCGCTGCACGGTATCTGG
ATCGGCTACCTGCCGCTGGTGGTGATCGCGCTGCCGCTGGTGATCGCTGCTGCAATCTGG
GCAAACCAGCAACCGGCCGCGCAGGCGATCCGCTATGTGGGCCGCAACTCGGTGGTGTTC
TATCTGACCCACTTCCCGCCGTTCATCGTGCTGGCCTATCTGCTGCCGCGCTGGATCCAC
GATGGGTCGCTGCTGTTCTTCGCCTTGTTGGGCACCGGCGTGCTGGCGCCCACCCTGCTG
TGCCTGCTGCGCACGCCGGGCCGCCTGCCCGCGCTGAACCTGCTGTTCTCCGCACCCATG
CTGGTGCGCCCCGCGACGCCGCTGGTGTCGCCCTATCCGGCGCAGGACGGCAGCGTGGCC
GCTGCGCAGGGCGCCTGA
>ELAGFFLI_00033 Glutamate synthase [NADPH] small chain
ATGAGCCGCAAGCAAGCCTTCCAATTCCTCGACCTGCCCCGGACCATGCCCACACGCATT
CCGGTGGAGCTGCGCACGTCCGGTGACTGGGGCGAGCTGTACGGCAAGTTCGACAAGGCC
GACGCGCAGTATCAGTCCGGCCGTTGCCTGGACTGCGGTAATCCGTATTGCAGCTGGAAG
TGCCCGGTGCACAACGCGATCCCGCAGTGGCTGCAGCTGGTGCAGGAAAACCGCATCGAG
GAAGCCGCCGCGCTGTGCCATTCCACCAACCCGCTGCCGGAAGTGTGCGGGCGGGTGTGT
CCGCAGGACCGCTTGTGCGAAGGCAGCTGCACGCTGGAGGAATTCGGCGCGGTCACTATC
GGTGCGGTGGAAAAATACATCGTCGATACCGCCTTCAAGATGGGCTGGCGCCCTGACCTG
GGCAACGTGCAGCCGACCGGCTGGCGGGTGGCGGTGATCGGCGCCGGCCCGGCCGGCCTG
TCGTGTGCGGACCGGCTGGTGCGTGCCGGCATTGAAGCGGTGGTCTACGACCGCTACGAG
CAGATCGGCGGCCTGCTGCAGTTCGGCATCCCCAGCTTCAAGCTGGACAAGTCGGTGATC
GGCAAGCGCCGCGAGATCCTCGAAGGCATGGGCGTGCAGTTCCGCCTGGGCGTGGAAGTG
GGCCGCGACGTCAGCATCGAGCAGTTGCTGGGCGAATTCGATGCGGTGTTCCTGGGCACC
GGTGCCTACCGCTACACCGATGGCGGGCTGCCCGGGCAGGATCTGAAGAACGTGCTGCCG
GCGTTGCCGTTTCTGGTGCAGAACAGCCGCATCGTCAGCGGCAACGACCCGCACGGCCGG
CCGATCGCCGGCTGGGAAGACCAGATGGCGCTGCCCGATCTCAACGGCAAGCGCGTGGTG
GTGCTGGGCGGCGGCGACACCGGCATGGACTGCGTGCGCAGCGCCATCCGCCTGGGTGCG
GCCAAGGTCACCTGCGCCTACCGCCGCGACGAGGCCAGCATGCCGGGTTCGGCACGCGAA
GTGGCCAACGCGCGCGAGGAAGGCGTGCGCTTCCTGTTCAACCGTCAACCGCTGTCGATC
GAATCCGGCGCCGACGACGAAGCCATCGGTGTGACCGTGGTGGAGACCAGGCTCGGTGAG
CCCGATGCCAGCGGCCGTCGCAACGCGGTGCCGGTGGAAGGCAGCGAATCGCTGCTGGAA
GCGGACGTGGTGATCATCGCCTTCGGCTTCTCGCCGACCGTACCGGACTGGCTGGCCTCG
CAAGGCGTGGAAGCCGGCAGCAATGGCCGCATCGTCGCCCCGGCCGACGACAACGGCCGC
CTGCCCTACCAGACCAGTAACCCACGCCTGTTCGCCGGTGGCGACTGCGTGCGCGGCGCC
GACCTGGTGGTGACCGCCGTGGCCGAAGGCCGCGATGCGGCGGGCAGCATCGTGCAGCTG
CTTGGCGTCAAGGCGCAGGTCAAGGAACCCGCTGCGGCCTGA
>ELAGFFLI_00034 Glutamate synthase [NADPH] large chain
ATGGCCCCCCGCACTCGCCAAGGGCTCAACGACTACGGTCTCTACAACAGCGCGCGCGAC
GAACGCGACGCCTGTGGTTTTGGCATGGTCGCCCAGTTGGACGACCAACCTTCCCGCTCG
CTGGTAGACACCGCGATTGCGGCGCTCTCGCGCATGACCCACCGCGGCGGCGTGGCCGCC
GACGGGCTCACCGGCGATGGCTGCGGCTTGCTGATCCGCAAACCCGATGCGTTCCTGCGC
GGGCTGGCGCGCGATGCCGGCATTACGCTGGGCACGCGCTACGCGGCCGGTGTGGTGTTC
CTGCCGCTGGACGATGCCGATGCGGCGCGATGTCGTGCCGAACTGGAAACCCAGTTGCAC
ACCGCCGGCGTGCACTTTCGCGGTTGGCGCGTGGTGCCCACCGACGACAGCGTGTGCGGG
CAACTGGCGCGCGACACCTTGCCGCGTATCGAGCAGTTATTCGTCGATGCAGGCGCGGAG
CAGACCGAAGACGGCTTCACCCTGGCGCTGTTCCTGGCGCGCCGGCGCGCCGAGCAGGCG
CTGCGCGAGGTGGACAACTTCTACGTCACCACCTTGTCGCCCAATGGCATCAGCTATAAG
GGCATGGTGCTGCCGGACAAGCTGAGCACGTTCTATCCGGACCTGCAGCGCAGCGATCTG
TCCTCCAGCGCAATTGTCTTTCACCAGCGGTTTTCCACCAACACGCTGCCGCGCTGGCCG
CTGGCGCATCCGTTCCGGCTGCTGGCGCATAACGGCGAAATCAACACCATCGAAGGCAAC
CGCCGCTGGGCGCAGGCGCGTAGCAAGGTGTGGCAGACCCCGCGCTTCGACATCGCCGAG
TTCGACCCGGTGATCTCCATGCATGGCTCCGATTCGCAGAGCCTGGACAACATGCTCGAG
CTGCTGGTCGCCGGTGGCATGGACCTGCTGCAGGCGCTGCGTATCCTGGTGCCGCCGGCG
ACCCAGTCGCTGGAATTCAAGGACGCCGACCTGGCTGCGTTCTACGAGTTCTACGGTTTG
AACACCGAACCGTGGGACGGCCCGGCCGGCATCGTGGCCTGCGATGGCCGCTACGCCGCC
TGCATGCTCGATCGCAACGGGCTGCGCCCGGCGCGCTGGATGCTGACCTCCGACCGCCAT
TTCCTGGTGGCCTCCGAGGCCGGCGTGTGGGAATTGCCGGCCGAGCGCATCACCCGCAAG
GGCAAGCTGGGCCCGGGCGAGATGATGGCGATCGATTTGAAGCGCGGCGACCTGCTCGAT
TCGGATGCCATCGACCGCATCAACCGCGCGCGCGCGCCGTACAAGCAATGGCTGCAGCAG
GGCGTGACCTATCTGCAGACCGAGTTGATCGACCCCTCGCTGGTGGAAGAACCCTTCAGC
GAGCAGACCCTGCGCAGCTACCACAAGCTGTTCCAGCTCAGCACCGAGGAGGTGGAGCAG
ATCCTGCGCCCGCTGGCCGAGACCGAGCAGGAAGCCACCGGCTCGATGGGCGACGACACC
CCGATGGCGGTGCTCAGCCGCCAGACCCGGCCGCTGTACGACTACTTCCGCCAGGCCTTC
GCGCAGGTCACCAACCCGCCGATCGACCCGCTGCGCGAAGGCATCGCGATGTCGCTCACC
ACCCAGCTCGGCAAGGAGACCAACATCTTCCACGCCGGCGCCGAGACGGTGAACCACGTC
ATCCTCAACTCGCCGGTGCTCAGCCAGCGCAAGCTGCGCCAGTTGCTGAAGATGGAGCAG
TACGTCGAGCGCAATCGCCTGATCGACCTGTCCTACAGCGTCGAAGAAGGCCTCAAGGCG
GGGCTGGAACGCATCTGCCAGGAAGCCGAGACCGCCGCGCGCGCCGGTGCGGTGATGTTG
CTGCTGTCCGACCGCTACCCGGTCCCGGACCGGCCGATGGCGCATGCGCTGCTGGCCACC
GGCGCGGTGCATCACCACCTGTGCAAGGTGGGCCTGCGCTGCGACGCCAACCTGATCATC
GAAACCGGCACCGCGCGCGACCCGCACCACATGGCCTGCCTGCTCGGCTTCGGCGCCACT
GCGGTGTATCCGTATCTGGCTTACCAGACGCTGTTCGACCTGGGCCGGCGCGGCATCCTG
CAGCTGAGCAAGGGCGGCGAGCAGTCGCAGATCGGGCGCCGCTATCGCAAGGGCATCTAC
AAGGGCCTGTCCAAGATCATTTCGAAGATGGGCATCTGCACCATCGCCAGTTATCGCGGC
GCGCAGTTGTTCGAGATCGTGGGGTTGGACCCGGACGTGGTGGAGCTGTGCTTTGCCGAG
ACGCCCGCACGCATCGGCGGCGTCAACCTGGCGCGGCTGGACACCGAGGCGCGCGAGCTC
ACCGCGCGCGCCTGGAACGACCAGCTCAAGCCGGAAGTGGGCGGCTTGCTCAAGTACGTG
CACGGCGGCGAGTACCACATGTACAACCCCGACGTGGTCATGACGCTGCAGCGCGCCACC
CGCACCGGCGATGCCGGCGATTGGCAGAAATACGTGGATGCGGTGCATTCGCGCCCGGCC
TCCACGCTGCGCGATCTGGTCCAGCTCAAGCGTGCCGAGACCCCGACCCCGCTGGACGAG
GTGGCCCCGGCGGCCGATGTGCTGCGTCGCTTCGACACCGCTGCGATCAGCCTGGGCGCG
TTGTCGCCCGAGGCGCACGAAGCACTGGCCATTGCGATGAACCGCCTGGGCGGACGCAGC
AATTCCGGCGAAGGCGGCGAAGACCCGGCCCGCTACGGCACCGAGAAGCGCTCCAAGATC
AAGCAGGTGGCCTCCGGTCGCTTCGGCGTGACCCCGGAATACCTGGTCAATGCCGAGGTG
TTGCAGATCAAGGTCGCGCAGGGCGCCAAGCCCGGCGAAGGCGGTCAGCTGCCCGGCCAC
AAGGTCAACGAACTGATCGCCCGGCTGCGTTACGCCAAGCCCGGCATCGGCCTGATCTCG
CCGCCGCCGCATCACGACATCTATTCGATCGAAGACCTGGCCCAGCTGATCTACGACCTC
AAGCAGGTCAACCCCACCGCACTGGTGTCGGTGAAGCTGGTGGCGCATGCCGGCGTCGGC
ACCATTGCCGCCGGCGTGGTCAAGGCCGGCGCCGATCTGATCACCGTGTCCGGCCACGAC
GGCGGCACCGGCGCCAGCCCGATCAGCTCGATCCGTTACGCCGGCGTGCCGTGGGAACTG
GGCGTGGCCGAGTCGCACCAAGCGCTGGTGGCCAACGACCTGCGCGACCGCACCATCCTG
CAGACCGATGGCGGCCTGAAGACCGGCCTGGACGTGGTCAAGGCCGCGCTGCTGGGCGCC
GACAGCTTCGGTTTCGGCACCGCGCCGATGATCGTGCTGGGCTGCAAGTACCTGCGCATC
TGCCACCTCAACAACTGCGCCACCGGCGTGGCCACCCAGGACGAGCGCCTGCGTGCGAAC
TACTTCACCGGTTTGCCGGAGCGCGTGGAGCATTTCTTCCGCCTGCTGGCCGAAGAAGTG
CGCCAGTGGCTGTCGTACCTGGGCGTGCGCTCGCTGGACGAGATCGTCGGCCGCACCGAC
CTGCTCGAACAGCTGGAGGTCTCGCCACGTGCCGGGGTCAAGGTCGATCTCTCGCGCCTG
CTCACGCATGCGCAGTACGACGGCAGCCATTGCGCCGCCCAGCGCCTGTACGAGTCGCCG
GACAGCCTGGCCACGCAGATGGATGGCCTGCTGGCCACTGCGATCGCCAACAAGACCGGC
GGCGACCATCGCTTTTTGATCCACAACACCGACCGCTCGATCGGCGCGCGCCTGTCCGGC
GCCATCGCGCGTGCGCACGGCAACCACGGCATGAGCGATGCGCCGTTGAACCTGCGCTTC
CGCGGCACCGCCGGGCAGAGCTTCGGCGCGTTCAACGCCGGCGGCCTGCAGCTGGAATTG
GAAGGCGAAGCCAACGACTACGTCGGCAAGGGTATGGCCGGCGGCCGGCTGGTGGTGCGC
CCGCCGCGCGGTGCGCGCTTCGAGGCCCGTAGCACGCCGATCGTGGGCAACACCTGCCTG
TACGGCGCCACCGGTGGCGAACTGTTCGCGGCCGGCCGTGCCGGCGAGCGCTTTGCGGTG
CGCAACTCCGGCGCACTGGCGGTGGTGGAGGGCGCAGGCGACCACTGCTGCGAATACATG
ACCGACGGCGTGGTGCTGGTGCTGGGCAAGGTCGGCCTGAACTTCGGCGCCGGCTTCACC
GGTGGCCTGGCCTATGTGCTGGATATCGAACGCGACTTCGTGGACCGCTACAACCACGAG
CTGATCGACATCCACCGCGTCTCCGCCGAAGGTTTCGAGAACCATCGCCAGCACCTGCAC
ACCCTGATCAGCCGCCACCGCGAGCTGACCGGCAGCATCTGGGCGCAGCAGATCCTGGAC
GAGTTCCGCGACTACATCGGCAAGTTCTGGCTGGTCAAACCCAAGGCCGCCAGCATCGAG
TCGCTGACCGAGTCGCTGCGGCGCGCCGCCTGA
>ELAGFFLI_00035 hypothetical protein
ATGCGCTCTGTCCTGCCTACCGCCCGCCTGGCCTGTTCCTTGGTCGTGCTGGCGGCCTTG
AGTGCCTGCGGCTCGCCGCAACCGGACGAGCAGGAAGCCGTCACCGCCAAGGCGCAGCAA
GCGGCCGAACAAGCCGCAGCCCCCGCACCGGCCGCCGCTCCCGAGGCCCCGCCGATCGGC
AGCTGCGATGCCACCCAGGTGCAGTCGCTGGTCGGTCAGGCCTTGACCGATGCAGTGAGC
GAACAGGCCCGCAGCGATGCCCGCGCCAAGTCGGTGCGCGTGCTCAAACCCGGGCAGATG
GTCACCATGGAGTTCAACGGCGAACGGCTCAATCTGGAAGTGGATGCCAAGAACCTGATC
GCCTCGGTGCGCTGCGGCTGA
>ELAGFFLI_00036 hypothetical protein
ATGAAAGCCAAACGTGTTCTTCGCAATGCCGCAGCCACCGCCAGCGCTGCCGGCAAGCTG
GCCACCGTGGCTACCGTGGCCGCCAGTGCCGCCAGTGCGGTGGCTGCCACGGCCGCGGCG
GCGAGCGTGGCAGCGGTCGCGCAGGCCAAGGCCACCGCGCGTGCGGCCGGGCTCACCTAT
GTCAACGATCAACAGCCCGGTATCAGCCGCCGCAAGGCCGGCAAGAGCTTCAGTTACCGC
AGTGCCGACGGGCAGCGCGTGGCCGATGCCGATACCTTGCAGCGCATCCGCGCACTGGCC
ATTCCGCCGGCGTATACCGAGGTGTGGATCTGCGCCAAGCCCAATGGCCATCTGCAGGCC
ACCGGCCGTGATGCGCGCAGGCGCAAGCAATACCGCTATCACGCCGAGTGGGCGCAGGTG
CGTGGCGAAGGCAAGTTCGAACGTGTGATCGCCTTCGGCCAGGCCTTGCCCAAATTACGC
CGACGGCTGCGCCGCGATCTGGTACTGCCGGGATTTCCGCGCGAGAAGGTGCTGGCGATC
GTGGTGGCGTTGTTGGCCGACACCCTGGTGCGTGTGGGCAATGCCGAATATGCGCGCAGC
AATCGCTCCTACGGCCTCACCACCTTGCGCAACCGGCATATGGAATTTCTGCGCGGCGGA
CGTGCGCGGCTGAAATTCCGGGGCAAGAGCGGCCAGGATCACGAGATCGAAGTGGACGAC
AAGCAACTGGTGAAACTCATCCGGCAATGCCAGCAATTGCCGGGCCAATCGCTGTTTCAG
TACCGCGACGACGACGGCCAGCTGCAGCCAGTGGATTCGGGTGAGGTCAACGATTATCTG
CGTGAGGCGATGGGTGAGGATTTTACCGCCAAAGATTTCCGCACCTGGGGCGGTACGCTG
GCGGCACTGCAACGCCTGGCGCGGTTGCCGTTACCCGAGCGCATGAGCGAACGCGCGCTG
ACCCAGGTGCAGAACGATGTCATCCGCGAAGTGGCCGATGCGCTGGGCAATACGCCCTCG
GTGTGTCGCAAGGCCTATATCGACCCATGCGTATTCGAAGGCTGGCGCGCCGGCGAACTG
CAGGCCATGGCCACCGGCGTGCGCGGCGAGCGCCAATGGGAGGCGGCCACGCTGCGCTTT
TTGACCGACTCGCGCAGCAAGCAAGGCAAGACGACCAAGGCCACCAAGGCCACCAAGGCC
ACCAAGGCCACCAAGGCCACCAAGGCCACCAAGGCTACCAAGGCTACCAAGGCTACCAAG
GCTACCAAGGCTACCAAGACGAAGCTCAGCCGCAGCAAAAAATCTGCGTGA
>ELAGFFLI_00037 hypothetical protein
ATGCAGGCCAACGATCTGCTCGCGCTTGTCGTGAGCTGTGGCATTGCGGGCGTGCTGGAC
GCTGCAGATAAAAATCTACAAGCAGACAGACATAGGCGTGACGCAGACCGGGCTACCGAT
CACCTCACCAGCGATATCTCGCCGAACAACAGCATCACGCAGATTTTTTGCTGCGGCTGA
>ELAGFFLI_00038 hypothetical protein
ATGGCACGTTCGTATATGACGTCGTTTTTTCGCGAATGGATCACCGCACCCTGCTCCGTT
GCAGCGATAATTCCCTCCGGACGCGCCCTCGCCTCCATCATCACATCCGAGCTGTCGGCG
CGTACCGGTCGGGTTCTCGAACTCGGGCCGGGGACCGGTGTGTTTACCCAGGCGATGATC
GACAAAGGCGTGCAGGAAAAGAACCTCGTTCTGCTCGAGTACAACGCCACCTTTTCTGCG
TTGCTTACGCAGCGCTTCCCGCGCGCAAGCTTGCTGCAGATGGATGTCTGCGATCTTGAA
TCGCTGCCTCGCATCGATGGCGCGTACGTCGATGCCGTGGTCTGCGGCCTTGGCCTGTTG
AACATGCCGGCACACCAGGTGGCTGCGATTCTGCGCGGCGCCTTCCTGCAGCTGAAGCCT
GGCGGGCGGCTGTATCTGTTTACCTATGGATTCAAATGCTCGGTGCCGGCGCATATTCTC
GATGCGCTCGATCTGGAGGCCGTCAAGATCGGGCGCACATATCGAAACGTTCCGCCTGCA
ACGACCTATCGCATCCAGCGTCGCACCCACACAAGGTAA
>ELAGFFLI_00039 hypothetical protein
ATGATTATTCGTGTGCACATGCAATTGCGCGATGGTCTGGTGCCGTTATCGAGCATTGCG
GTGTGGGCGCTGGAAAGCGGCCCGAGCGAAATAAGCCGCCACCATCGACAGCGATGTCAC
GGTGAGCGCAGATCTTGGCGGGATGGGTTGAGCAAGACGCTGGCGCTGACTAAGAGCGGC
TAG
>ELAGFFLI_00040 hypothetical protein
ATGATCCGCACCCTCGCCCCGCTCGCTGCCGTGTTGCTGCTCTCGGCCTGTGCCTCCAAT
CAGCTCGTGCAGGTGCAGCCCATCGACGGGGTCATCTCCGGCCAGTGCCATATCGACAAG
GTGCGTGGCGCGGTGGGCCTGGCCGCGGCAGCGCAGACCATCGAACGTGCGCGCGTGGAC
AGCGACAGCCTGCAGGTCAGCGTGCGTCGCGGCGAACGCGCCACCGGCGGCACCACCGCC
AGCGGCCTGGCCGATCCGGCCCAGGGCGCCAGCGAAAGCGGTGGCGATCACCTCACCGTC
GAGACCGGCCCGAACAACAACATCACCGCGATTTATTGCGGCTGA
>ELAGFFLI_00041 hypothetical protein
ATGAACGCACAACTGGCCACCGTCTACGCCGACCAGCAGCCGCAGCGCGAGCCCGGCGTG
CAGGCCATTACTTCGCCGCGTCCGGTGGTGTTCCGCACCCGCGGCACCACCCGCGGTCCG
ATCACCCGGCTGATGAGCCCGGGCGACCTGGGCCAATTGGTCAAGCCGTTCGTGTTCCTG
GACCTGTTCACCGTCAAGCCGTCGATCGGCGGCGCGCCGATGGGCATGCATCCGCATTCG
GGCATCGCCACGCTGACCTATCTGATGGAAGGCGAAGTCGGCTACGAAGACAGCACCGGC
AAGCAGGGCACCCTGCCCACCGGCGGTGTGGAATGGATGCGCGCCGGCAATGGCGTCTGG
CACGACGGTGTGCCGGTGGGCCAGTCCTCGGCCAAGGGCTTTCAGCTGTGGGTTGCGCTG
CCGGCGGCCGAAGAAAACGCCCCGGCGCAGAGCCTGTATCTGTCGCCCGACGATGTGCCG
GTGGCCGGCCCGGTGCGGGTGCTGCTGGGCCGCTACGGCACGCTGGAAAGCAGGATCCCG
GCACCGGCCGACATGACCTACCTGAGCGTGCAGCTGCAAGATGGCGAGCGCTGGCGCTAT
GTGCCGCCGGCCGGCCACACCGTGGCCTGGATCGCGGTGCACGGCGGCCAGCTGGAAGCG
GCCGAGACCATCGGCAGCGGCCAGATAGCGGTGTTCAAGGATGCCGAGCAGGCCATCGAG
GTGGTGTCGGTGGGTGCGAGCTCCTTCGTGCTGGGCTCGGCGGTCAAGCATCCGCATGAG
TTGGTGATGGGCCACTACTCGGTACACACCAGCAAGGCCGCACTGGCGCAGGGCGAGGCG
GAGATTCGCCGCATCGGCGAGCAGCTGCGCGGCCGGGGCCGTCTGGCCTGA
>ELAGFFLI_00042 FMN-dependent NADH-azoreductase 1
ATGAAACTGCTCCATCTCGATTCCAGCATCCTCGGTGGTTATTCGGCCAGCCGTCAGCTG
TCGGCGGCCACGGTCGCCAAGTTGCAGTCCGGCCACAGCGATGTCGCAGTGACTTACCGC
GATCTGGCCGCCGAGCCGCTGGCGCATCTGTCCGGCGCGCACCTGGCGGCCCAGCAGAAT
CCCAGCGGCGACCAGAGCCCGGAACTGGCGGCCGAACTGGCCACCAGTGCAACGGTGCTG
CAGGAATTTCTGGACGCCGACACCGTGGTGATCGGTGTGGCGCTGTACAACTTCACCATC
CCGACCCAGCTCAAGGCGTGGATCGATCGCGTGCTGGTGGCCGGCAAGACCTTCCGCTAC
AACGCGCAAGGCGTGCCCGAGGGGCTGGCCGGCAACAAGCGGGTGATTCTGTTGGTGGCA
CGTGGCGGCTTCTATGGCGCCGGCTCGCCGATGGCATCGCTGGAGCATGCCGAAACCTAC
ATGCGCACCGCGCTGGGCTTTGTTGGCGTGCACACGCCGGAAGTGATCGTGGCCGAAGGC
CTGGCCACCGGCGCAGACGCCCGCCAGGCGGGTATCGCCAGCGCCCAGCAGCAGATCGAT
GCGCTTGCTGCCTGA
>ELAGFFLI_00043 HTH-type transcriptional regulator PgrR
GTGATCGATCTCAATGACATCGCGTTGTATGTGCAGGTCGTGCGTAGCGGCAGCTTTGCC
GAAGCCGCGCGCAGGCTGGGCACTGCACCCAACAGCGTGAGCCGGCGCGTGCAGCAGTTG
GAAGCGCAACTGGACACGCGTCTGATGCAGCGCTCCACCCGCAAGCTCACCCTCACCGAC
GCCGGGCAAGCGTTCTTTGAACGTTGCGCCGATGCGGTAGACGGGCTGACCTCGGCCGGG
CAGAGCCTGGTAGCCGGTGGCGATGAAGCAGCCGGTTTGGTGCGGGTGGCGGCGCCAGCA
GATTTTCTGGATTTTTTCCGCGTCGAATGGGTCGGCGAATTTCTCGCCGCGCATCCGCGC
GTGCGCCTGGAATTCGTGCTCAGCGATGGCAAGGCCGACCTGATCGCCGAGCGCATCGAT
GTGGCCTTTCGTGGTGGTGTGATGACGGACCTGGGCTATGTCGGCCGCCAGATCCTGGCC
GACACCAACGATGTGCTGGTGGCCAGCCCCGGCTACCTGCAGGCGCGCGGCAGGCCGTTG
CGTCTGGACGACTTGCCGCAGCACGACTGCATCAGTTTTCCGCATCCAAGCGGCTATGCC
ACCTGGACGCTGGTCGGCCCGTCCGGGCTTGCCGAAGACGTCCACGTGCAGGCGCGCATG
GCCGCCACCACCGCCCGCGCACTGCGGCTTGCGGCGGTGGCCGGGCTCGGAATCGCATTG
TTGCCGCAGGCACTCACCTGGCCGGATATCGACGAAGGCCGCCTGACCGTGGTGCTGCCG
GATTTTCAGCGCAAGGGCCAGAGCCTGTACGCGCTCTACCCGAGCCGACACCATCAGCCA
CGTGCGGTCTCGGCGTTTATCCGGGCCGTGACGACGCGATTGAATGGGCCTGAATGCAAA
GAGGTGGCTGGCTTGGCAAATAGCGCCGCGATACCCGGCGTGCGGTGA
>ELAGFFLI_00044 hypothetical protein
ATGAGCATGCGCACACGCACCCACACCAATCACCAGCTCTCCGACCTGGGCAAGATGTTG
TCGGTGTGGCCGCAGCGAGTACGCGACCCCAGCCAGTTCTGGCCGCAATTCGATGCCTTG
GCCAAAGACATTCTCGATGAAGCGGCTGACGCCGATCTGCAGCGCGTGCAGCGTCGCTTG
CGGCAGCTGCTGCATCGCCACGGGCTGACGCGCACGCAATAA
>ELAGFFLI_00045 Cyclic beta-(1,2)-glucan synthase NdvB
ATGCCGCCACAGCGGAAGGCTTCTGCGTTCTCTCTCTGGTGGCAGTCGATTACCCAACCA
GCAGCAACCCTGCAGCATCCGTCGGTGCGGGATGCAGTGCCTGAAGGCGCCGCCTTGTTT
GGCGACGAGCAGATGGAGGCGCTGGGGCACAGCCTGGCACAGGCGCATGTGCTCTACACC
GGGCCAACCCGCGAACTGCTGTTGTCGCAACTCAAGTTCAACGAACGCGCACTCGGCACG
GCCGCAGCGCGATTGACCGAAATGTCGGCCGATGGCTTGCGCCTGCATCCGGCCGGCGAG
TGGTTGCTGGACAACTATTATCTGGTCGAAGAACAGATACGCCTGGCGCGTCAGCATCTT
CCGCCCGGTTACAGCCGGCAATTGCCGCGTCTGCGCACGTCCACCTCGGTTGGCCTGCCG
CGCGTCTACGAGCTGGGCCTGGAAGTGGTGGCGCATGGCGACGGGCGCGTGGATACGATC
ACGCTGAGCCGTTTCATTGCAGCCTATCAACAGGTGGCGCCACTCAAACTCGGCGAGCTG
TGGGCGATACCGATCATGTTGCGGCTGGCGCTGATCGACAACCTGCGCCGCATTGCCGAA
GACATCATGCACGATGGCCGCGACACCCGCCTGGCCGCGCATTGGGCCGCGTTGCTCAAC
GCCACGGCGGCGGCGCAACCCAAGGATGTGGTGGTGGTGGTGGCCGATATGGCGCGCTCG
CAGCCGCCGGCCACCGGCGCGTTCGTGGCCGAGTTGACGCGCGGCATCCAGGGCCGCGGG
CCGGTGTTGTCGATGGCCAGCGCCTGGGTGGAGCAGTGGCTGGCAAGCGAAGGCCACAGT
GTGGAAGGCCTGGTGCACGCCGAGAGCCAACGCCAGGCGGCCGAACAGGTGGCGATCAGC
AACAGCATCGGCAGCCTGCGGTTTCTGGACCAGATGGATTGGCGCGACTTCGTCGAGGCC
ATGAGCGTGGTCGAGCAGATCCTGCGCAAGGATCCGGCCGATGTCTACGCACGCATGGAT
TTCCACACCCGCGATAGCTACCGGCATGTGGTGGAGCATCTGGCGCAGCGCCTGGACCGC
GACGAGCCGGCGGTGGCCGAGTGCGTCCTGCGCCTGGCCGCGCAGCCGGGCTCCGATGCA
CCGGTGGCCAGCCACGTGGGCTATTACCTGGTGGATACGGGATTGCCGCTGCTGCGCGCG
GCATTGCGCGACCCAGCCGCACCCGGCACACCGAAACCACCGAAACCACCGCGCCCACGC
GCGCGACGCGTTGCGCTGCCGGTGTACCTGCTGCCGATCGCCGTGATCGCCGTGCTGTGG
AGCGGCGTATTGCTGCAGGGCGTGAGCGCATTGCCACCGGCGCTGTGGTGGATCACCGCC
GGCATCGCGCTGCTGGCCGCCAGCGAGTTGGGCATCGCCCTGGTCAACTGGGTGGCCACG
CTGTGGGTGCGTCCGCATCCGTTGCCGCGCATGGACCTGAGCCTGGGCATTCCACCCGAT
TGCCGCACGCTGGTGGTGATGCCGAGCATGCTGGCCAGCCCCGAGGCCATCGACGAGCTG
GTCGACGCGTTGGAGGTGCATTACCTGGCCAACCGCGACGAGCAGCTGTACTTCGCGCTG
CTCACCGATTTTCTCGATGCCGCGCAAGCGCTGTTGCCTGGCGACATGGCATTGGTGGCG
CATGCGGCGCAGCACATCGACCGGCTCAACGCGGCCTATGCCGATGCGCACGGCGATCGC
TTCTTCCTGCTGCATCGCGCACGCCAGTGGAACGCGGGCGAAGGCTGCTGGATGGGCGCA
GAGCGCAAGCGCGGCAAGCTGGAAGCGCTCAACCGGCTGTTGTGCGCGGACGATGCGCCG
TTGCAGGCAGCCCACGAGTTCCTGCAGGTGCAAGGCGATGTCGCCGCGCTGGTGCAGGTG
CGCTATGTGATCACGCTCGATAGCGACACCCACCTGCCGCGCGATGCGGCACGCGCGCTG
GTCGGGGCGATGTCGCATCCGTTGAATGTGCCGCGCATGGATGCGGCCGGGCAGATCGTC
GAGGCCGGTTACGGCATTCTGCAGCCCGGCCTGGGCACCGGCATGAGCGAGGGCGGCGAA
TCGCGGTTTGCGCGCATGTTCGGCATCGAGCCGGGCATCGACCCGTACACCCGCGTGGTG
TCGGACGTGTATCAGGACCTGTTCGGCGAAGGCTCCTTCATCGGCAAGGGCATCTATGCG
GTGGCCACCTTCGAGCAGGTGCTGGCCGGCCGCTTCCCCGACAACCGCGTGCTCAGCCAT
GACCTGCTGGAAGGCTGCTATGTGCGCGCCGGGTTGCTCAGCGACGTGCGTCTGTACGAG
CGCCATCCGCAGCGCTACGCCACCGATGCCAAGCGCCGCGCGCGCTGGGTGCGTGGCGAC
TGGCAGTTGCTGCCATGGCTGCTGCCGTGGGTGCCCGACCGCGGTGGCCGGCGCGCGCGC
AATCCGTTGTCGTGGTTGTCACGCGGCAAGCTGCTGGACAACCTGCGCCGCAGCCTGGTG
GCACCGGCGGCGTTTGCATTGTTGCTGATCGGCTGGCTGTGCTCGCCCACTCCCTTACGC
TGGACACTATGGCTGCTGGTGTTGTGGCTGCTGCCGGGTCTGTGTTCGGCGGTGTATGCG
CTGGCGCACCCGCCCGAGGGTTTGGGGTTGCGTCATCACGCGCGCCAGGTCGGGATGGGG
CTGCGTCAGCACCTGCTGCGCACCGGCGTGGTGCTGGCCTGCCTGCCGTTCGAGGCGGGG
CTGCAGCTGGCGGCCATCGCCCGCACGCTGGTGCGGATGACGATCACCCAGCGCCATCTG
CTGCAGTGGGCGCCGTCCAGCGAAGTGGAGCGCAGCGCGCGCAGCGGCAATGCCGAACAA
CAGCTGATGGCCGGTGCCGCCTGCAGTGCGGCGCTGGTAATCGCCGCAGTGGCATGGTGG
GCGCCGTTGGCGTTGTGGACGGCGCTGCCGCTGGGGCTGGCATGGATGGGCGCGCCGTGG
CTGATGGCCTGGCTGGGCGAGCAGCCCGCCGCGCCGGTGGCGCAGTTGTCGCAGGAACAA
CGCGATTTCCTCGGCGGATTGTCGCGGCGCACCTGGGCGTTTTTCGAAAGCCATTGCACT
GCGCAACACCACTGGCTGCCGCCGGACAACGTGCAGGAATACCCGGTCACGGTGGTGGCC
AACCGCACCTCGCCGACCAATATCGGGCTAGGCCTGCTGGCCAATCTGGCGGCCTACGAT
CTGGGCTACCTGACGGTGGCCGGCGTGATGAGCCGCGTAGCCAATACGCTGACCACGCTG
GAAGCGCTGCCGCGTTATCGCGGCCATTTCTACAACTGGTACGACACCGAAACGCTGGTG
CCGCTGTTGCCGCGTTACGTCTCCACCGTCGACAGCGGCAACCTGGTCGGGCATCTGTTG
ACGCTGCGGCAAGGGCTGCTGGCGCTGGTGGATGCGCCTGCGGTCTCGATGGCGGTGTTC
GATGGGCTGGCCGACACCCTGAGCGTGCTCACCCTGCAGGCGCAGCCGCGCAGCGACGCC
GCCACCGCCGCACTGAGCGCGATGACGCACAGCGTGCAGGCGATCCGCAACCAACCCACG
CCAACCCTGCACCAGGCCGATGAAGCGCTGCGCCTGCTGCTGGCGCAGAGCCAGTTGATC
CTGGCCTCGATGCCGAGCGGTGGCGAGGACGAGCAACCGTGGCCGCAACGCCTGGTGAGC
AGTTGCAAGGCGGCGTTGGCCGAGTTGGGCCATTGCGCAGCGGCGCTTGCCAGCACCGAT
CCGCACGCGGCGCAAACCCCCGGCGATGCAGTCGCCACGCTACGGCAGCTCGCCAACGGC
AGCCACGCACCGAGCGTGCAGACCTGGGCCGCCAAGCGCGTGCTGGAGCTGCAACGGCTT
GCGCATATCGCCGGGCAACTGGCACAGATGGATTACGACTTCCTCTACAGCCCCGCCCAG
CAGTTGCTCTCGATCGGCTACAACGTCGACGACCATCGTCTGGATAGCGGCCGTTACGAT
CTGCTCGCTTCCGAGGCACGGCTGGGCATCTTCGTGGCGATCGCCCAGGGCAAGCTACCG
CAGGAGAGCTGGTTCGCCCTCGGGCGCACGCTCACCGATACCGGCGCCGAGCCGACGCTG
CTGTCGTGGAGCGGCTCGATGTTCGAATACCTGATGCCGGATCTGGTGATGCCCAGCTAC
CCGCAGACGCTGCTGAGCCGCTCGATGCGCGGCGCGGTGCAGGCGCAGATCCGCTATGGC
ACTGCACGCGCGGTGCCGTGGGGCGTCTCCGAATCGGGCTACAACACGGTCGATACGCGG
CGCAATTATCAGTACCGCGCCTTCGGTGTGCCCGGACTCGGGCTCAAGCGCGGCCTGGGC
CAGGATCTGGTGATCGCCCCGTATGCCAGCGCGATGGCGCTGATGGTCGAACCGGATGCC
GCCTGCCGCAATCTGCAGCAGCTGCAGGCGCTGGGATTCGACGGGCGTTTCGGTTTGTAC
GAAGCGATCGACTACACGCCCTCGCGCGTGCCGCGTGGCGAACAACACGCACTGGTGCGC
TCGTTCATGTCGCATCACCAGGGCATGGCGCTGCTGGCGCTGGACCACGTGTTGCGCGAT
GCGCCGATGCAAAGACGCTTTGTCGCCGACCCGCAATTCCAGGCCACGTTATTGCTGTTG
CAGGAGCGCGCACCGCGTGCCGGCGTCTACGTCAAAGGCCTGGTCGAAGCAGCCGAGCGC
CCGGTGGCCACCGAGGCGGGTATGGCGTTGCGCATCCATCGCGACCCCAACCTACCGCAG
CCGGCGTTGCAACTGCTCTCCAACGGGCGTTACCACGGCATGCTGACCTCGGCCGGTGGC
GGCTACAGCCGCGCACGCGACATGGCGGTGACGCGTTGGCGCGAAGACGGCACCCGCGAC
CACTGGGGCACGTTCTGCTATCTGCGCGATGTGGACAGCGGCGCGGTGTGGTCGGCCACA
CATCAACCGACCTGCGTGCCGGTGGAGCGTTACGAAGCGATCTTTTCCGACGCCAAGGCC
GAGTTCAAGGGCAGCCACCAGCGCTACGACAGCCATCTGGAAATCGCCATTTCCGCCGAG
GACGATGTGGAGCTGCGCCGGTTGCGCATCCGCAACCGGTCGCGGCAGACGCGCGTGATC
GAAATCACCACTTATGCCGAAGTGGTGCTGGCGCCGGCGCAGGCCGACGAGGCGCATCCG
GCTTTCAGCAATCTGTTCGTGCAGACCGAAATCCTGGCCGACAAGCAGGCGCTGTTGTGC
ACGCGTCGCCCGCGCGGGCACGACGAAGCGCAGCCGTGGATGCTGCATTTGGTGGCGGTG
CACGATGCCGATGTGGCGACGATCTCCTACGAGACCGACCGCGCCGCGTTCGTCGGGCGC
GGACGCAGCACCCGCAACCCGCTGGCCTTGCGCGAGCACGCCAGCTTGTCCGGCACCGCC
GGCTCGGTGCTGGACCCGATCGTGGCGATTCGCTGCCGTATTTCGCTGGCACCGGATCAA
CAGGCGCAGGTGGACATGGTCTACGGCGTGGGCACCCAACGCGCAGCCTGCACCGCCTTG
ATCGACAAATACCGCGACCGCCGTCTGGCCGATCGCGTGTTCGATCTGGCGCTGACCCAG
AGCCAGGTCACCCGCCGGCAGATCAACGCCTCGCTGGAAGATGCCATGCTCTACGAGCGG
TTGGCCGCACGCGTGCTGTTCGTCGACCCGCAACTGCGCGCCGACAACGAAGTGTTGCTG
CACAACCATCGTGGCCAGTCGGCGCTGTGGAGTCATGCCATCTCCGGCGACCTGCCGATC
GTGCTGTTGCGCATCACCGACCCGGACAATCTGGACCTGGTGCGCCAGCTGGTGCAGGCG
CACGCGTACTGGCGCCTGAAAGGCCTGCGTGCGGATCTGGTGATCTGGAACGAAAGCCAG
GCCGGCTATCGCCAGCAATTGCAGGACGCCATCCTGGGCCTGATCGCCGCCGACCCCGAG
GCCAATGTGCTCGACCGCCCCGGCGGTATCTTCGTGCGCGCCATCGAACACATCTCGCAG
GAAGACCGCGTGCTGCTGCAGACCGTGGCACGGGCGATTCTGAGCGATGCCAACGGCACG
CTGGATGCGCAACTGCAGCGCCACCCCAGCGCGCGTGCGCACCCGCCGTTGCTGGAGCCG
ATCCGGCAACCGGACAGCGCCGATGAATTGGCCAGCACGCATGCCGCCTACCTGGACAAG
ACCCTGCAGGCCGCCGCCGAGGAGCCGGTGCTGTTCGACAACGGCCTGGGCGCCTTCGCC
GCCGACGGCCGCGAATACCGCATCACCCTGGACGAAGGCATCGCCACACCGGCGCCGTGG
TGCAACGTGATGGCCAATGCGCAGTTCGGCAGCGTGGTCAGCGACAGCAGCCCCGGCTAT
AGCTGGGCCGAAAACGCGCACGAATTCCGGCTCACCCCATGGCATAACGACCCGGTCGGC
GATGCCTCCAGCGAAGCGTTCTACCTGCGCGACGAAGACACTGGCCAGGTGTGGTCGCCG
ATGGCGCTGCCGTGCCGCGGCAGTGGCCGCTATACGGTGCGCCACGGCTTCGGCTACAGC
GTCTACAGCCATATCGAACACGGCATCGGCAGCGAGCTATGGGTGTTCGTGGATGTGGAA
CGGCCGATCAAGTACAGCCATCTGCGGCTGAAGAATCTCTCGGGCCGCCCGCGCCGGCTC
AGCGTCACCGGGTATGTGGAATGGGTGCTGGGCGACATCCGCACGCGCTCGCAGCTGCAT
GTGGTGAGCGAGGTGGATCTGGGCAGCAGCGTGCTGACCGCGCGCAACCCGTACAACACC
GAGTTCGACGGGCGCGTGGCGTTCTTCGATGCCGATGCACCCAGCCGCAGCATCACTGCC
GACCGCAATGAATTTCTCGGGCGCAATGGCAGCCTGGCCGCGCCCGCCGCGCTCACTCGG
CAGCGGTTGTCCGGGCGCGTGGGTACCGGCCTGGACCCGTGCGCGGCGATCCAACTCCCG
GTCACGCTGGCAGCCGAACAGAGCTTCGAAACCGTGTTCCGCCTGGGCGCGGCGGTTGAC
CGCGAGAGCGCACTGACGCTGGCACGCCAGAGCCGTGGCGTTGCCGCAGCGCACACCGCA
TTGCTGGCAGTGCGCGCGCACTGGCAGCAGATTCTGGGCACCGTGCAGGTGACCACGCCC
GACCCGGCAGTGGATCTGCTGGCCAATGGCTGGCTGCTCTACCAGACCATCGCCTGCCGC
TTCCTGGCACGCAGCGGCTACTACCAGTCCGGTGGCGCGTACGGCTTCCGCGACCAGCTG
CAAGACAGCATGGCGATGGTGCACGCGCAGCCGGCGCTCACCCGCGCCCACCTGCTGCGC
TGCGCCGCGCATCAGTTCGTGCAGGGCGATGTGCAGCATTGGTGGCACCCGCCGCAAGAC
CGCGGTGTGCGCACGCAGTGCTCGGACGATTTTCTGTGGTTGCCGCAGGCGCTGTGCCGC
TATCTGGACGTCACTGCAGATGTCAGCGTACTGGACGAACGCGTGAGCTTTATCGACGGG
CGCGCACTCAAGCCCGACGAAGAATCGTATTACGACCTGCCGCACATCACCGGCAACGTG
CAGTCGCTGTACGCGCACGGCGTGCTCGCATTGCAACGCGGCATGGCACGCCTTGGCGAA
CGCGGCCTGCCGCTGATCGGCAGCGGCGACTGGAACGACGGCATGAACCGGGTCGGCAAG
GACGGCAAGGGCGAGAGCGTGTGGCTGGGCTTTTTCCTCTACAACACGCTGCTGCGGTTC
GCAGACGTCGCCGTGCAGCGCGACGATGCGGTATTCGCAGCGACCTGCCGTGCGCATGCA
CACGCCTTGCGTACCGCGCTGGAACAGCATGCCTGGGACGGGCGCTGGTACCGGCGTGCC
TGGTTCGACGACGGCACACCGCTGGGCTCGAGCGATTCGGACGAATGCCGCATCGATTCG
CTATCGCAAAGTTGGGCAGTGTTGTCCGGTGCGATGGACCCGGCGCGCAGTGCACAAGCG
ATGGAGGCGATGCGCCAGCAACTGGTCGATGTCGAGACCGGCATCGTCAAGCTGCTGGTG
CCGCCGTTCGATCACACCGAACACGATCCCGGCTATATCCGTGGTTATGTGCCCGGCGTG
CGCGAAAACGGCGGCCAGTACACGCATGCCGCAGTGTGGGCGACGATGGCCTTCGCGCAT
CTGGGCGACAGCGCGCGGGCCTGGCAACTGGCCGGCATGATCAACCCGATCCACCACGCC
CGCGACGCGGCGGGCGTGCAGCGCTACAAGGCCGAACCCTATGTGCTGGCGGCCGATGTC
TATGCGGTGGCGCCGCACGCCGGCCGCGGCGGCTGGAGCTGGTACACCGGCGCGGCCGGC
TGGATGTACCGGCTGCTGACCGAATCGCTGCTCGGCCTGCAACGCCATGGCGAGCGCATG
CACATCGTGCCGTGCATCCCGGCCAGCTGGCCGGAGTACCAGCTGCGCTATCGCTTCGGC
AGCAGTACCTACGTCATCGACGTCACCCAGCGCCCCGGTGTCGAAGCCCGGCTGGAGATC
GATGGGGTGATGCAAGCCGAGCTTGCTTTCACTCTGATTGACGACGGTGCGGTCCACGCT
GTCGCCCTGGACTGGCCGGGAGACGCGACATGA
>ELAGFFLI_00046 Acyl-homoserine lactone acylase QuiP
ATGGTCTCGACACGCACGATTTTGATGAGCACGCTCTCGAAGCGCACGACCTCGATGCGC
AAAACGGTGCTGTGGTGTCTGGTGGTGTGCCAGCTGATGCTCAACAGCGCAGCGGCGGCC
CAACCGACGCACGCCACGCTGACCGTTGCGGGATTGGAGCAGCCGGCGCAGATCCGTGTG
GATCGCTGGGGCGTGGCGCACATCTATGCCAGGACCGACAACGATGCGTTTTTCGTGCAG
GGCTTCAACGTGGCACGCGACCGCCTGTTTCAGCTGGATCTGCTGCGCCGCAAAGGGCTT
GGTCACCTGTCGGCGGCGTTCGGGCCTGCGTATGTGCAGCAGGATCGCGCCGCGCGGCTG
TTTCTGTATCGCGGCAGCATGGCCGAGGAGTGGAACAGTTACGGACCCGACGCGCAGCGC
GATGTGACGCGCTTCGTTGCCGGCATCAATGCCTACATCGATTGGTTGGGCGCCGATCCA
CACGCGCTGCCGTATGAATTCCGCACGTTCGCGTATCGCCCGGAAAAATGGGCGCCGGAC
GATGTGCTGCGCATCCGCACCACCGGCTTGAGCCGTAACATCAAAAGCGAAGTGGCGCGT
GCAAAGGTTGCGTGCAAGGCCTCGCTTGCCGTCGACGCAGTGCGCCAAAAATTGCAACCG
GCCTGGACAACCCGTGTGCCCGAGGGACTCGATCCTTGTCTGCCCGAGGACGTCTTGAAG
GTCTACGAACTGGCGACCCAAAGCCCCAGGCTCAGCGCCGACACGCACGTGGCCGACGCG
CAGACAACGCCACTGCGTCCAGGCGAGGACGCCTTTGCCGAAGGCAGCAACAACTGGGTC
ATCGCACCGCAAAAATCGGCCACCGGCCATGCGGTGCTGGCCGACGACCCGCATCGCGCG
TACAGCGTTCCCAGCCTGCGCTACTTCGTGCATCTCAACAGCCCGGGGCTGGACATCATC
GGTGCCGGCGAGCCGACTGCACCCGGTATCGCCATCGGCCACAACCAGCGCAGTGCATTC
GGGCTGACCATCTTCAACATCGATCAGGAAGACCTGTACGTCTATCGCCTGAATCCGGCC
GATAACGCGTCGTATTGGTACAACGGCACGTGGGAGCCGCTGCACACCGAACACGCCTCC
ATCGCGGTGCGCGATGGCGCAGCGGCCGACGCGCAGCTGCAATTCACCCGCCACGGGCCG
GTGATCTACATCGATGCAGACAAGCACATCGCCTATGCGATCCGCTCGGTGTGGAGCCAA
CCAGGCGCAGCACCTTACCTGGGGTCCTTGCGCTATCTCAGGGCGGGCTCGTTCGAGCAA
TTCAAGGACGCGCTCGCACATTGGGGCGCGCCGTCGGTGAATCAGGTCTACGCAGACGTC
AAGGGCAACATCGGTTGGGCCACTGCCGGCATGACGCCGCGCCGCGTGCAGTCCGACGGC
TTGCTGCCGGTGCCTGGCGACGGCCGCGACGAGTGGAACGGTTTCTGGAACGCCAATGTC
CTGCCGTCATCGAAGAATCCCGCAGCAGGTTTCATCACCACCTCCAACGAAATGAATCTG
CCTGCCGGCTACCCGTATGCGCAGCGCAAGATCGGTTTCGAATGGGCCAACGAGGCGCGG
CATGCGCGCATCACCCAGGTGCTGTCGCAGCTGCCAACGGTGAGCGTGCAGGATTCGGAA
AAACTGCAGAACGATCAGGTGTCGTTGCTGGCGCAGCGGCTGGTCGCGCTACTCCAGCCG
CTGCACGCGCAAGATGCCGCCACCACGGCGGCGCTCGCGTTGCTCAAACCCTGGGACGGC
ACGGTGAGCGCCACCTCCGCCGCCGCCGCGTTGGAAGAAGTGTGGTTCAGCCGCTATCTC
GGCGATGCCTACAAGGCGCTGGTGCTGCGCCCCTCCGAGGCGGCCACCTTCGGCATGCCG
GATGCGGCGGTATTGATGGAGGCACTGGAACACCCCGGCGCCGCGTTCGGCCCCGCACCG
GCCGCACGCCGCGATCAACTGCTGCTGGAGTCGCTACGCAGCGCCTATCAATCGCTGGTC
GAGCTGCACGGGCCGGATCCTGCGCAATGGCCGTGGGGCAAGCTGCATACCAACAAGGTC
ACGCACGCGATGAGCGCAGCGCTCGGCACCGATCATGCGCTGCTGGACGTGGGCCCGTTC
GCCAAGGGCGGCAGCCCGTATACGCCCAATCAATCCAGCTACGACCCCACCACTTTCCGC
CAGACCATCGGCCCATCTGCACGGCTGATCATCGACCTGGGCAACTGGGACAACTCGCGC
GCCATGAACTACCCCGGCCAATCCGGCGACCCGGCCAGCCTGCACTATCGCGATCTCGCA
CCGATGTGGCTGCAGGGCCGCTATTTTCCGTTGCTGTACACGCGTGCGGCGGTCGACGCG
GCGACCGAGCAGGTCGTGGATCTGGTGCCGGCGCAAGCGCAATAG
>ELAGFFLI_00047 hypothetical protein
ATGCCTAAGGTCGGCGATATCGTACTTGCCATTGGTTTTCCTGAGCTGGATCTATCCGAG
GTAGACGTCGAAAGGCAATTGGCGCTGATCACCGAGGGGATGTACGGCGCGTATGGGCGA
GTCGTCGCGATCCACCCACAAGGAGTTAGCCAGCCAAACCCAACGCCGGTGTTCGAAATA
GAAAGCGATTGGCCAAGCGGCATGAGCGGTGGGCCGGTGTTCAACCGTGAAGGGGAAGTC
ATCGGCATGGTGAGCCGCTCGCTACGTGCCGAATCTGATCAACACGGGATAGGGTATGCC
GTGCATTTTGGTCTGGCCCGCGAAATCGAACCGCTAGTTCCAAACCTGGACACGTTCAAT
CCAGGATGGCGCAGGTGCTGGGGCCTTTTCACGTCAAAGGGTTCCGCGCCGGTCAGCTTC
CATGCCACACAGGTTGAAGCACAGGAAGCAGCAGCAATGATTACCGCGGCCACCAAGATC
CTATCGATCGCCAACCGGATTGGTACGACGGATTTCGTGAAACTGTAG
>ELAGFFLI_00048 hypothetical protein
ATGAGTAAAGATGGAAAGGTTCATATCCAACGGCAATTTTCGCTCCAGCCGGATCAACTC
ATCCCGCTGCGCTTCGCTGCTTCGATCCGCTACCAAAAGCATGATCCAACCTCCCTTGAC
GTTGAGATCCTGTTTCTAGGAGGCGAAGAAGAACGTGCCGAGGCATATCGTGCAACCAGG
GCCATCGACATCAACCTAGTAAAGCTACACGCCATAAACGAGAGTGAAGACTCGATCAAC
CTGCTTGGACTGACTCGATGGCGATCAAGCATCACTGGCATGACGCTTGAGGTTGGCGCT
ATTGAGATTGGCATTGATCGTGATGATGACGATCAGCCTCTAGAGGTGAGTTTCACGGTT
GAACTACAACCGAGCGGGATCCTCTCCGGCTTTGGCTCGATCGAGCTTCACTGTAACGGC
GACATCAATACACTACATGGAGATGAGGGGCAGATTCTCGTGCAGACAAGCCTCGGCCAA
ATCGAGGCAATGGAGGCCTACGACTATCTGGATGGAAAGGCATTCGGTGACAAGGTCGTA
CATCGTATTCAACGCATCCGCCTGATCGGTGAGTTCAAGCTTGAAGTGGGCGATACTTTG
AGATCACTGCATGACCGATTGCTGGAAGAAATTTTCCCGATCTGTAGCGCACTTTCCCTT
TGTTACAGGCAACCGGTCGACGCATACGAGATTGAGTATCTTTGGAAAGTAACATCAGAG
AATCCAATCAAACGCGCTTTTTATAGGCGAAAGTGGCACAAGAGCAGGGAAAGGACTAAT
GATAACGAACTTATCGACTCCTCAAACCTTCGAGATGGCGGCCTCTCGATCCTCGTCCAA
ACACTGAAAGACCATCCTGAGTCCAAGTCACTTGATCGAGGAATCGGATTTTTATCGCAC
TCCTATGTCAGCTTCCTGGAAACTGCTTACTTTATGGCTTTTTCTGCTATGGAGACCATC
GTCAATGCCGTTTCTGAGGATCCAGACGGCTTGCAAATCGGATCCTCAGCCTGGAGAAAA
GTCCAAAAAGCACTGCGAAAGTCCATTTCCGACTGCGCAGAAGGTGGATCCATTTCTCTA
GATACCGCCAAGCACATGCAAGAAAAGCTCCCGGAACTGCGCCGAGCATCGCTCGCATCA
AGAATCGACAGGGTCGTCGAGGTTTATTCGGTCAAAACATCGGATCTATGGACTGCTGAA
GGTTTCGCGGCTGGACTCAAGCGAGCATCGGAGTTCAGACATGACCTCTTCCATGCCGCA
CACACTTCAGACCTCGATCTTATGAGCGTAGATCTGACGAGGATAAGGGCCTTCTCCGAG
AGGCTTCTCCTTGCCGCGCTGTCTTGGCCTGAAGATCGCAGATGGGCTTGGCGAGACGAT
AAGGTTCACCGGATCATTCAGCCCGCAGATCCAGAAGCAGTAGTCAATGACTAA
>ELAGFFLI_00049 hypothetical protein
ATGCGCGGCAAGACCATCGGGGACCAGGAGCTGGCCCTGCTGCAACACATCGAAGAACAA
CGGCATGCCAGTGTCGGCGAAGTTGCGGCTGCGTTCGGTGAGCCGCGCGGGCTGGCGCGC
TCCACCGTGCTGACCATGATGGAGCGGCTGCGCGCGAAGGGCTTTTTGCGCCGCAAGCAG
GTGGATGGCATGTACCGCTACAGCGCCACCACCGGCCAGGACGATGTGGTGCGCTCGGCT
GTGGGGCAGTTCGTGGAAAAGACCTTGCAGGGCTCGGTGTCGCCGTTCGTGGCGTGGATG
TCGCAGCGCGCCGAAGTCAGCGATACCGAGCTGGCCGAACTCGAAGCCCTGGTCGCCAAG
CTGCAATCGCAACGCAAGGAGGATTGA
>ELAGFFLI_00050 hypothetical protein
ATGTCGCCCCTGATCGAATCGCTGTTATGGAAACTCGGCGCCACCAGTGTGCAGACCGCG
GTGCTGACACTTGCGGTGTGGGCGCTGTGTCGCGGGGTGAAGCGCTTGCCGGCCACCACG
CAAACCTGGCTGTGGTGGTTGGTAGGCGTGCAGGCCGTGGTTGGCCTGCTGTGGAGCGCG
CCGCTGCAGTTGCCGGTGTTGCCGGCGCACACGTTTGCATCTGCGCTTGGCAGCGCCGAC
ACGTTGGTGCCGATGGCCACGGCCACTGCCGCCGCATCGACAGCCGCCGCTGCCAGCGCG
ACGGCGCACGCCATGGATGTCGCGGTCTGGTCGTCGTGGGCCACGTGGTTGTTTGCGGTG
TGGGCGGCCGGCGTGCTGGTGATCTCGGCCGGCACGGTCCGCGCGTATTGGCGCAGCCGT
GCGTTGGTGCGCGCGGCCCAGCCGTGCACCGACAAGGCGTTGGTGCAGGCACTGCAGATG
GCGGCCGAGGCGCATGGCTTGTCGCACCCACCCGCGTTGCGGCTGTCTTCGCAGATCGAT
TCGCCGCAGTTGATCGGCCCGTGGCGGCCGGTGTTGCTGCTCCCGGCCAAGCGCCTGGCG
CAGATGGCCGACGACGACCTGGACATGGCGCTGACCCACGAGTTGATCCACCTGCGCCGC
CGCGACCTGTGGTGGGGGCTGCTGCCGTCGCTGGCCCAGCATCTGTTCTTCTTCCATCCG
CTGGTGCACCTGGCCGCCCGTGAATACGCCATCGCCCGCGAAGCGGCCTGCGATGCGGCC
GTGGTCGCCGGGCATCGCCATTGCCGTCATGACTATGGGCGCCTGCTGCTGCAGTTCGGG
GTATCGCCACGTCCGCTCGGTGGCGTGGCAAGTGCCTCGCCGTCGTTCCTCAGCTTGAAG
CGCAGGCTGGTGATGTTGCAGGACACCAGCGCCTTTCCGCGGCTGGCCGCGGCGGTGATC
CTGGCGACGGTGGCCGTCGCCGGCGTGATGCCGCTGCGCCTGGTCGCAATGCCGGTGCCG
GCAACGTCCACCAGCATGCGGCCCATCGTGGTGACCGCCCCGGCAGCGCAACGCACGCCC
GGTATGCCCGGCGGTGCGTCGTTGGTGGATGCCGCAGCGCCGATGAGCGCACTGCCTGCA
CCGGCGCTGCCAGCACTGCCTGCGGCACCGGCTGCCCCGGCGTCGCACGGTGTCATCGCC
GATGTGCTGGGCGCCGAGCCACTGCCTGGTGCAGATGGGGATGCAACGCAAAGCCGCTGG
GATGTGGAGCTGGACCGCGTCAGCCGCGAGGCCGCCGCCACCGCCATGCGTGATGCGCAG
AGCGCCATGCAGGATGTGCTGGGTGCCGACAACCCTGAGCTTGAACGTCGACAGGAACAG
ATGCAGGACGCGCAGGACGCGCTGCAGGAAGCGCGCGAACAGCTGGCGTCATTAGGCCCG
GAACTGGCGCAGGCCAAACAGGACGCGCAACAGCAGGCGCGCGAAGCCGAACAACAGATT
CGCGAGGTGGCGCAGCAGCATCGCCAGGCGCAATACGCCTATGCCGCGGCGGTGCGCCAA
GCGGCCGAGCTGACCCGGCATCAGGCCGAAATGGACAAGCAGGCCGCACGTCAGGCCCGC
ATCGAGGCTGCACGCGGGCAACAGGAAGCGGCGCAAGCGCAGGCAGACGCCGAAGACGCA
CAGAACAACTAG
>ELAGFFLI_00051 hypothetical protein
ATGATCCAGACCGCTTCCCCACTGCTGTGCCTACGCACCGCGTTGCTGCTGGCTACCGCC
GCACTCGCTGGTCCCTTGCTGATCGCAACGGCAACTGCAACCGCATCTGCATTGCATCCG
CTTGTGCTGGCTGCCGTGCCCGCATCGCCTGCCATACCGGCGCTGCCCGCACCTGCGGTT
TCTCCCGTCGCGCCAACCGCGATTGCGCCAACAGCGCCTTTGGCTCCCACCGCGCCCGTG
GCACCTACTGCAGCAGCAGCCCAGATAACACCGCGAGCCAGAGCAAACGCAGCGTGCGGC
AAAGCCACCGCAATCACTCAGGACGAAGGCGATGCCTATGTGTTGGTGCACGGCGACCAT
CAGGTGATGCATGGCTCGCGCAGCGATCTGCAGACCGCTCGCGCCTATGCCGGCAATGGA
CAGCGCGTGTTGTGGTTCCGCGCCGATGGCGTGCAATACCTGGTGCGTAATCCGACGCTG
ATGCATCGGCTGAGCGCGGCGCATGTCCGCAGCCAGCAACTGGCCGACGCCCAGGCCATC
TTGGCGGCACGTCAGCATGCGCTGAGCGAGCGCCAAGCCGCACTGGCCGCACAGCTCTCT
GCGCAGACCGAGCCGCGTGCGCTCCAGGCCTCGACACGCACGCCGTCAGCCGCTGCATCT
GCATCCTCGCAACAGGGCGCGATGCCCGAGGCGCTGCAGGCATTGGCCAGGGAGCAACGT
GCATTGGCCGACAGGCAGGCCGCGTTGGCGACCAAGCAGGCCGGTGCCTCCAAGCTCGCC
ACGCGCGAAGCGCTGAAGGTGCTGCGCGAGGCGTTGGACCGTGGTCTGGTGACACGGGTC
TCCGGTTAG
>ELAGFFLI_00052 hypothetical protein
ATGTCGCCATGTCTGGATACCACCTTCAGCCGCCGCCGGCTGCTGGCCGCTGCTGCCGGC
GCCTCGCTGTTGTCCACCGCGTTGCCGGTGCTCGCCGATCTCGCCGATAAAGCGCCGCCG
CCGGATGTGGGCCGCAAATTCCTGCGCTCGAAACGGCCGATGCCGTTTGCCGGCAATACG
TTTGTAGGCCATCTCGAACAGCAGGGCGATGGCTACCACAGTTTCGACCGGGTGCTGGAG
ATCTACCGCGAATTGCCCGAGCAACGCTTCGCCAACAAGCTGGCCGTGTTGCCGCCGAGC
AGCTATCACGTGACCTTGCTGGGCGGGGTCAATGAAACCGACCGCGCGCACGGGCCATGG
CCGAGCGATCTGGCGCGCGATGTGGCGTTGGCCGACATCAACGCCAGCTTCCTGTCGCGG
TTGCAGCAGCGCGATGCTCCACCGCTCGGCGCGTGCCGGTTTCTGGTCGACCCCACCGCG
GCCAGGACCGGCAGCCACGACAATCTGCTGATTCCGTTGCTGCCTGCCGATGCGGCCACC
GCGCAGCGGTTGGAGACGGCGCGTCAGGCATTGATGACGTTGACCAACTTGCAGCGCCCG
GATTACACCAATTTCCGTTTCCACATCTCGTTGGCTTACCTGTGCGAGACACTCGATGCG
GCCGAGCAGGTGGCCTATCGCCTTGCGGGGGGCGATTGGTTGAAGCGGCTTGCGGCGGCA
GGCCCGATCACGGTGCCGCGTTTCCACTTTTGTACCTTCAAGGACATGGACGCGTTTCGT
GAGGCGTATGAGGTTTGA
>ELAGFFLI_00053 Vitamin B12 transporter BtuB
ATGCGTCTGTTTCATCCCTCTTCCTCTGGCCCTGTGTGTCTGCCCGGTCCGGCCTGCGGC
CCGCAGCGTCGCATATTGTCGCTCGCGCTGGGCATGGCCGTGGTGGGCTGGATGCACGCG
CCGGCGCAGGCTGCCGAGGCGCCCGCCGATGCCGCGGCGCAGACCCTGGATGCGGTGCAG
GTGCGCACCTCGTTCCAGTCGCAGAACACGCGTGCCATCGCCACCAAACAGGCCGCGCCC
ACCATCGTGGACTCGGTCGCCGCCGACAGCATCGGGCAACTGGCGGACTTCAACGTGGGC
GATGCGCTGCGCCGGGTCACCGGCGTCAGCACCGTGGAGTACCAGGGCGAGCCGCGCTAC
GTGACGGTGCGCGGCCTCAACGGCAACTACAACAGCATGCTGATCGACGGCTTTGCGTTC
GCCAGCAACGACATCGGCAGCCGCCAGGCGATGATGGATGTGCTGCCGGCCAACTTTGTC
GACCGCATCGATGTGGTGAAGTCGTTCCTGCCGGAAAACGACGGCGGCGCGATCGGCGGC
GTCACCAACCTGGTCACCGCCACCGGCTTCGGCCGCCCGGACGGCCTGCTCACCTTCTCG
GCCAAGGGCGGCGCCAACCTGATGGGCAGCCGCTATGGCGGCAGGACGCCGGTTGGCGAG
GGCGACCTGAAGTGGGGCAAGCGCTTCGGTCGCGACGGGCAGTTCGCCTTTTTGGGCGCT
GCCAGCCAATGGCGGCGCGAGATCTCGGTGCCGCAGCAGGAAAACGGCGGCGGCTTGAAC
TGGTACGCAGCCAATGGCACGCGCGATCCGGTGGCCTATGGCGGCACCGGCGATGCGGTG
CCCAGCGAGCGGCGCTGGTACAACTACGACAACACCCGCGAACGGCGCAGCCTCACCGCG
CGCGTGGACTGGCAGCCGGAGGGCCCGCTCAGCGGCCATGTGTCCGGTTACAGCTTCCGC
CAGCGCGAGGCCTCGGACCGCTATACCCAGAACGCCCAGGTGCAGAACAGCGCGCGCCTG
AGCCGCACCGGCCCGCAGAGCGGCACGCTCGACAACGTGAATCAGTACGTTGAGTTAGGG
CAGTTGCGCTGGAAGCGCGCGCTGTCGGGCATCAACGGCGAACTGCTGGCCGAGTTGCCG
GCGCAGTGGCGCGCCGCGCTGCGCGCCAGCACCTCGCGCGCCACGGTGGACAACCCGCAG
ACCTGGGACCGCTTCCAGCAAAATCGCCTGGCCTACGGCTTCGACTGGAGCGGCACGCTG
CCCGCCTTCACGCCCCTGGCCCCGGCCCTGGCCGACGACCCGGGGCGCTACGCAAACCTC
TATCACCAGCAGGAACGCACCGGCTACGCCGAACGGGTCGGGGACCTGCAGCTGGAGCTA
CGTCGCAACATGGACGAGGACAGCCGTGGGCTGGGGCTGGCCGTTGGCGCGCGGCAGGTG
CGCACGCACATGCGCACCGACGTGCAGCGCACCACCTGGAACGGCTTGCCTGACACCTTG
GCCGACGTGCTGGGCAGCCCCACCTGCGCGCTGGGCTGCAACAGGCAGATGATGACCATC
GACCCGGCATTGGCGGATGCGCGCTGGGATGCGCTCGCCGGCCAGGCGCGCGGTGTGGTG
GACACCACCGCGCAGAACAGCGGCAGCTACAGCGTCGACGAGCAGGTGCGCGCCGGCTTT
GCCCAGGCGCAATGGCGCGGCGAGCGCTGGCTGCTGGCCGGCGGCATCCGTCTGGAACAG
ACCCGCTTTGCCAGCGCCGGCCAGCAGCTGAGCGGAACCACCTGGACGCCGGTCAGCGCG
GTGCGCACCTACCGCAACTGGTTGCCATCGCTCAGCGGGCAACTGCAGACCAGCGCCAAC
GGCACGCTGCGCTTTGGTGCCTCGCGCTCGATCGGCCGCCCGCGCCTGGACCAGATGGCA
CTGAACGGCGGCGTGCTGCAGCTGGGCAGCACACCGCCCACGCTCAACCAGGGCAACCCG
GACCTGCAGCCACGCCACTCGCAGAACCTGGACCTTGGCCACGACTGGAGCTTCGACGAC
GGCGGCAGCCTGCTGTCGATCGCGCTGTTCCACAAGACCATCGACGACGAAATCTTCCGC
TACGGCCAGATGGACAGCATCGACGGCGAGCAGGTGCTGGTCACCCAGCCACGCAATGTG
GACCGGCCGGTGCGCCTACGTGGCGCCGAGCTGGGAGCCATCAAGGAGCTGGGGCCGTTG
CTGCCTGCGCTGGACGGCTTGTCGGTGTCGGCCAATGTCACGTTCCTGGACGTGGAGTAC
CCGGTGGTGCTCGGCGATGGCACCCGCACCACCCTGGACGTGCTGCCGCAGCAGCCCAGG
CAGCTGTGGAATCTGACCCTGAATTACGCCCGTGGGCCGCTGCGCACCACGCTGGCCTGG
AGCCGCACCGGCGAGCTGTGGGATGACCGCTTTCCCAATTACAGCAGCCTGCCCGAGTTC
TATCGCAACCGTTACCAGCAACCGCTGGACCGCATCGATCTGAAACTGGGCTGGGATGTG
TCGCCGGCGGTGTCGCTGAGCCTGGACGTGCTCAATCTGGCCGGCCAGGGCTACCAGTAC
CGCATCGGCCGCGATCAGGAATATGTGCAATCGGCCTGGAAGATGGCCCCCACCGTGATG
GTCGGCGTCAATGTCAAACTTTGA
>ELAGFFLI_00054 N-acetyl-D-glucosamine kinase
ATGTCTTCCTTCTTCGCCCACGCGGCCATTCGTTCGCATTACCGCCGTCGTAGCGACGGG
CAGGCCGCCGGTTCCAGCGAGCGCGCGTTGCTGGATCTGATCCGCAGTAACGGCCAGCTG
GCGCGTGCCGATCTGCCTCGCGCCAGCGGGCTCAGCGTTCCCGGCACCAAGGGCATCATC
GACCCGCTGGTCGCACAGGGCCTGCTCCAGCTCGGCCCGTCGCTGCGGCGTGGTCGCGGC
CAACCGAGCGTGCAGCTCAGTCTGGTGCCCGGCTACGCGTTCAGCGTGGGGGTCTCGGTG
ATGGTCGATGGCATCGCGGTGGTGCTGATCGACTTCGCCGGGCAGGTCCGCGGCATGCGC
CAGCTCACGGCCTTCCCGCTGACGCTGGATCTGCTCGCGGCGCGCTTGCCGGAATTGCTG
GAGCAGTTGTTGCAGGCGGCCGGGGTGGACCGGCAGCAGCTGTTCGGGGTGGGCGTCAGC
ATGACCGGCCCGCGCATCGGCGACGGTACACGGGTCAATCCGCCGCTCTCGCTGGCGGCC
GAATGGATGCAGGTGGAGCTGGACCGGTTCATCGCCGAGCGCCTGCAGTTGCCGGTCTGG
ATGGACAACGACGCCCATTGCGCCGCCCTGGCCGAGGCCTTGTACGGGGTCGGCCGCCAA
TCGCCGGATCTGGTCTATCTGACGATCGCCGACGGCTTCGCCGCGGGCGTGATCGCCGCC
GGTAAGGTGCACCGCGGCGCGCACGGCAACGTGGGCGAGCTGGGGCGCATTTCGGCCATC
ACCGGCATGGCACGGCCAACGCTGGAAAGCCTGCGCCAGGCGCTGGTCGCCGATGGCCAT
GCGCTGCCGGACCTGCACACCATGCTGCAGCACTACGATCCGGCCTGGCCGCAGATCGAG
GCCTGGCTGGATGCGGTGCAACCCACCGTGACGCTGGCGGTGGCGGCGATCATCGCGTTG
ATCGACCCGCGCGTCATCGTCTTCGGCGCGCGCCTGCCGGCAGATCTTGCGCAACGGCTG
ATCGCCCGTATCGCCTTCGAATCCGCACCACGGCGCGGCGTCGCATCGCCGTATCCGGCA
TTGCTGGTCGGGCAGGTGCAGGCACACGCCACGGTGCTGGGCGCGGCCATGCTGCCGTTC
AAGGAAACGCTGTTCTAA
>ELAGFFLI_00055 hypothetical protein
ATGCGTATTGGTCCTTTGCAACCAGCCGCCACGCACACCACCGCGCTGGCAACACCCACG
CACACCAGTGCCATCACCCCGATGGAGGTGCCGCACGCGCCAGACGGCAATCTGCCCTTG
CGTGCACGGCCTCGTCGCCAGGCCCTCATGCAACCACCGCTGGTGCCATTGAACGACAGC
GCCATGACCGGCAAGCAGGCGTTGGTGGCGCTGGACAGCGAGTTTTCGGAGCAGCGGCTG
GCTGAAGTGCAGGCAAGGCAGATCACGGTGCAAGCGCTGCAAAGCAAGCTGGCTACCCAC
CTCGCGCAGGCCGGCATCGCGCCCGAGAAGGACAGCATTGCAGCAAAGCTTGCAGCTGGA
GCGCTGCAGCCGGTGTATCTGGATAGAGCCGCGTTCAAAGCCATGGCCAAGGCGCTACCC
GATTGCGCCAGTGCAGCGGCAGGCCCGGTGCTGGTCGATGCGCAGCAAGGCCGCATCATC
TTCGATCTGCAGCGCGCGTTTGCGCCTGGCGACACCTTCAGCGACGCAGCTCACACCGCA
TTGCGCAAGGCGCTGGATCTGCCCGGCCACGGGCTGACAACGCCACACTGGCTGCAGCCC
GCCGCCTCCAAGCAGCCGCGCCGCAAGTTGCAGCAAGCCGCGCGCTACCACGGCCACGAG
GTGCCGGCGCGCGACGGCGGTGCAGCGTTCTTCAAGGCCAACGACCATCATCTGGTGGCC
GGCAAGGACGCGCTGCTGCGCAAGCACCGCAAGGAGCTGGTTCACGACACGTATTTCCAG
GCGCCGAGCACGCGCGCGCTGGGCAAGGACGTGATGGTGCACCGGGGCTTGTTCGACAAC
CACGCCGGCATTCCGGAGAACTCGCTTGCCGCCATCGATCGCGCCTACGCACAGGGGTAT
CGCAACCTGGAGCTGGATGTCGAAGTCAGTGCCGACGGCGTGCCGGTCTTGATGCACGAC
TTCAGCATTGGCCGCATGACCGACGACCCGCAGAACAAGCTGGTCTCGCAGGTGCCGTTC
GCCCAGTTGCGCGACATGCCGCTGGTGATCCGCAACCCGGTCGATGGCAACTTCATCAAG
ACCGATCAGACCATTGCCGCCGTGGAGCAGGCGCTGGAGCACGCGTTGCAAAAGCCGGAG
GCGATGTCGGTGGCGCTGGATTGCAAGGAAGACACCGCCGAGGCGGTGGCGATGCTGCTG
ATGCGCCGGCCGGATCTGCGCCAGGGGGCCGCGATCAAGCTGTATGCCAAGTACTACACG
GGCGGCTTCGATCAATTTGTGTCCAATCTGTACAAGCACTACCAGATCAATCCGATGCAC
TCGCAGGACGCGCCCCGCCGTGCCGCGCTCGATCGCCTGCTGGCCAAGATCAATGTGGTG
CCGGTCTTCAGCCAGGGCATGCTGGCCGACCCGCAGCTGCGCGATTTCTTCCCGGGCAAG
AACGATGGCCCCGAGGGGCTGGCCGAGACCGCAGTGCAATGGCTGGAAAGCTGGAACAAG
ATGCGCCCGGTCATCGTGGAGGCGGTGGCCACCGATCAGCAAAGCGCTGCGGGCAAGGCC
ATGGAACTGACACGCACACGCTTGCGTCAGCCGGACTCGGCTTACGCGCAGGCGGCATTT
TCGTCCGGTTACCGGTATGAGGATTTCTCCCTGCCGCGCGCCAACCACGACAAGGACTAT
TACGTCTGGCGCAACTTCGGCGAGATGCAAAAGCTCAGCGGCGAAGCCTTTGGGATCCAG
CGCACCACCGCCGGTGCCTTTCGCGACGCCGGTGAAAGCCTGTTGACCGACCAGCCCGAA
GAAGAACTGCTCGCGCTGCTGGAAAACCGCACGCTGGCGCGTGGCCATACCGGCATGGAA
CTGGACCTGCCGCCGGAAACCCCCATCGACACCGCACGCGATGCGGCGATCGTGGAGCAG
CGCACCAACGAGTTCCGCGCCGCGTCCAAGCCAGCCGACCCGGCCCATGTAGCGGCAGTG
CGCGAAGGCCGCCGTCTGGATCGTGCGCCACAAGGTCCGCACGCCGCCGCAGCAAGGCAG
GCGGCGGATGCACGCGCCGAATCGCTGGGGCGATTGACCGATCAGTACCGCGGCGCACCG
GTGACCCACTACCTCAACGAGCAAGCCAAACAGATCGAGCCGGAGCAGTGA
>ELAGFFLI_00056 hypothetical protein
ATGAGTGTGAGTGCGGACCGGCTGCGCTTGCTGCGCCGGCAGGCGGGGCATGCGGATATG
CGTGCGCCGGTGACGATTGCAGACGGCGATGCACCGGATGGCGCGCAGGCAGCGGCTGCG
GTTGATACGAATGCCGGACCTGTTGCTGGAGTGCCCCGACTGCATTCCAATGCAGGCGCG
CGTGTTGCGCCGCATGCAGCGATGGCACGCGCGGTCGTGGATGCTGCTCCTACTGGCGAC
GTTGCCGCACGTGAGGTGCGTCGTGGTGCATCTTCGCCCTGCGATGCGCCGGCGATCGCG
CAAGCCGGCGTGGACGATGAAACCTCAGCGTTCGCGACCGAATGCATGATGCTTTCGCCT
GCACAACAGATGCACTCCGCAGTGGTCGGACGAACATCTGGTGAAGCAGTTGTTGTGGGT
GTTGTTGTGAGCGATGCGCGCACGCGTGCCGCAAGTGAAATGTCTGCAGCGGCACAGCCG
ACGCGTGACCCGGCAACACCGGTCGCTGGTAGCGGCCCTGGTGTCAGCGCAGAACGTCTG
CGCTTGCTGCGCCGTCAGGTCGGCGGGCTGACGCCTGCAGCGCGCAGGGACGATGCGGTG
ATGCCCACGCGCGCGCAGCGTCAGCCTGTGCCAGGTGCCACCTCGCAGGGGTGGCGCTTG
GCGCCACGCGATGCTGCTGCGCCAAGCGCGCAGGCAGGCAACGTGGACGCTGGCAGTGAC
CGGCGTGCCCAGGCACAGACACTGGCAATGACGCGCCGTCCCTTGCAGGCACCGGGTGCT
GCAACGCCAGCGCGCGATACCTCCGTGTTTGCCTGGGTGGAGCACGACGTGCGCCACCGG
CCGGTATCTCCGTTGCAGTCGCCATCGCAATCGACTGCACATGCCGATGCCGATACAAAT
GTCGCTGCCGCTGCTGCGAAGCATCTGCCTGCATCGCATGAAGCGTCCATCGCACCGGCG
CCCCTTTCGCAGCGACGCACCGATATCGCCGGCTTGCGCAAGATGATCGGCCTGCGCGAG
CGCGCTGTATCGGCGCACACGCCGGTGCGTGCAGCGTCCACCGATCGCCATCTGCCCGGC
AACGAGATCGCGCCCGGCCTGCATCTGATCGAAGACTTTCTGCCGCAGCCGATTCCGCAC
GAAGCCTTGTCGCTGGCGTTCGCCAAACGCGAGGACGCAGTAGACCCGATGGATCTGCTG
TTCTTCGATACCGAAACCACCGGCCTTGCCGGCGGCACCGGCACGCGCGCCTTCATGATC
GGGGTGGCCGATTGGTACATGGACGATGCGCACGGCAGCGGCCTGCGCGTGCGTCAGTTG
ATGATGTCCACGATGGCGGCCGAGAGCGCGATGCTGGATCTGTTCCGCAGCTGGCTGTCG
CCGCAGACGGTGCTGTCCAGCTACAACGGCCGCTGCTACGACGCACCGTTGTTGAAGACG
CGCTATCGGCTGGCACGCCGCGGCGACCCGATCTCCGCGCTGGATCATGTGGACCTGCTC
TTTCCCACCCGCCGCCGGTATCGCGGCACCTGGGAAAACTGCAAGCTGGCCACCATCGAA
CGACAGCTGCTGCGCGTGGTGCGTGAGGACGACCTGCCCGGCTCCGAAGCCCCGGCCGCC
TGGTTGAGTTACCTGCGCGGCGGCAGCGCGCGCAACCTGCGCCGCGTGGCCGAGCACAAT
CATCAGGACGTGGTGACCTTGTCGCTGTTGCTGCAACGCCTGGTGGCGGTGGACGCGCAG
GACCGCGAGGTGATTCCGATGCTGGAGATGCCGTAA
>ELAGFFLI_00057 ATP-dependent RNA helicase DbpA
ATGCCTCCGTTTGCCCTCGCTCCCCGCACCGAAACCGCCGAACGCGCGCTGGCCACCACC
GATGGCCGGCCCAGCCGCGACGGCGCGCTGCTGACCGAACGCCTGGAACGGCGTTACCAC
GACCGCATCACCGGCAGCTTCACCCTGCCCGGGCGCGAGGGCCGCTATGCGCCGATCCCG
GACGATGTGCCCAGCGCGCTGCGTGATGCCTTGCATGCGCGCGGCATCACGCAGCTTTAC
AGCCACCAGGCCGAGGCCTGGGCGGCAAGCCAGCGCGGCGAGCATGTGGCGATCGTGACG
CCCACGGCCTCGGGCAAATCGCTGTGCTACACGCTGCCGGTGGTGAGCGCGGCGATGAGC
TCCGGGGCCAAGGCGCTGTACCTGTTCCCCACCAAGGCGCTGGCGCAGGATCAGGTGGCC
GAGCTGCTGGAACTCAACCGCGCCGGCGAGCTGGGAGTGAAGGCCTTCACCTTCGACGGC
GATACGCCCGGCGATGCGCGCCAGGCGATCCGCCTGCATGGCGACATCGTGGTGAGCAAC
CCGGACATGCTGCACCAGGCGATCCTGCCGCATCACACCAAGTGGGCGCAGTTCTTCGAG
AACCTGCGCTATGTGGTGATCGACGAGATCCACACCTATCGCGGCGTGTTCGGCAGCCAC
GTCACCAATGTGCTGCGCCGGCTCAAGCGCATCTGTGCGTTCTATGGCGCCAACCCGCAG
TTCATCCTGTGCTCGGCCACCATCGGCAACCCGCACGCGCATGCGCAGGCCCTGATCGAA
AAACAGGTGCATGCCATTACCGAATCGGGCGCGCCCACCGGCGACAAGCACGTGCTGCTG
TGGAACCCGCCGGTGGTCAATGCAGACCTGGGGCTGCGTGCGTCGGCACGCTCGCAGAGC
AACCGCATTGCGCGCATTGCGATCAAGAGCGGGCTGAAGACGCTGGTATTTGCGCAGACA
CGCCTGATGGTGGAAGTGCTGACCAAATACCTGAAGGACATCTTCGACCACGACCCGCGA
AAGCCGCCACGCATCCGCGCGTATCGCGGCGGCTATCTGCCCACCGAGCGGCGCGAAGTG
GAGCGTGCGATGCGGGCCGGCAACATCGACGGCATCGTCTCCACCTCGGCGCTGGAGCTG
GGCGTGGATATCGGCGCGCTGGATGTGGTGATCCTCAATGGTTACCCCGGCAGCGTGGCG
GCGACCTGGCAGCGCTTCGGCCGCGCCGGGCGGCGCCAGCAACCGGCGCTGGGCGTGCTG
GTGGCCAGCTCGCAACCGCTGGATCAATACGTGGTGCGGCATCCGGATTTCTTCGCCGAT
GCCTCGCCCGAGCATGCGCGTATCGCGCCGGACCAGCCGCTGATCCTGTTCGATCACATT
CGCTGCGCCGCATTCGAATTGCCGTTCATTGCCAGCGAACCGTTCGGGCCGATCGACCCG
CTGGTGTTTCTGGAAGCGCTGGCCGAGAGCGAAGTGATTCACCAGGAAGGCGACCGCTGG
GAGTGGATCGCCGACAGCTACCCGGCCAATGCGGTGAGCCTGCGCTCGGTGGCCGATGGC
AACTTTGTGGTGGTGGACAAGACCGACGGCAAGCAGCAGATCATCGCCGAGGTGGATTAT
TCGGCCGCAGCACTCACGCTTTACGAAGGTGCCATCCACATGGTGCAGAGCACGCCGTAC
CAGGTGGAGCGGCTGGACTGGGAAGGCCGCAAGGCCTACGTGACCCGCACGCACGTGGAC
TACTACACCGACAGCATCGACTACACCAAGCTGAAGGTACTGGACCGCTTCGATGGCGGC
GTGGCCGGGCGCGGCGATTCGCATCACGGCGAGGTGCATGTGGTGCGGCGCGTCTCCGGC
TACAAGAAGATCCGCTATTACACGCATGAAAACATCGGCTACGGCCCGGTCAATTTGCCT
GATCAGGAGTTGCACACCACGGCGGTGTGGTGGCAGTTGCCGCAGGCCACCCTGGGCAAG
GCGTTTGCGTCCAAACAGGATGCGCTGGACGGATTTCTGGGTGCGGCCTACGCGCTGCAC
GTGGTGGCCACCGTGGCAGTGATGGCCGATGCACGCGACCTGCAAAAGGCCGTGGGCAAC
GGCGATGGCGCGTGGTTTGCGGTGGCCGACCAGACCGGGCGCGGGCAACTGCGCGGCGTG
GAGGAAGGCGAAGAAGGCGCGGTGGAATTGCAGCAGGCGTTCGTGCCCACGGTGTATCTG
TACGACAACTTCCCCGGCGGCGTGGGCCTGAGCGAGCCGCTATGGCTGCGCCAGGCCGAG
TTGCTGCAGCGCGCCGATGAGTTGGTACGGCGTTGCGATTGCAGCGCCGGCTGCCCGGCC
TGCGTGGGCCCGGTGCTGGCCGCGCACGAAGAAGGCAAGGGCGAGTCGCCCAAGTCGTTG
GCATTGACGGTGCTGGCGCTGTTGTTCGATGCGGATGCGCCGTTGCGCCACGCCACCCAG
GTGGACGAGGACCTGGCGCTGGACGTGCTTGCATGA
>ELAGFFLI_00058 putative protein
ATGACACGTGTCACCGGCGCATATGCCGTCATCAAGACGCACGACGAGACCGTGCGGGCA
TTCGTTCCGGCTCCACTGCCTCCGGCCGCTCCCGTGCTGGATCCGGCCGCCTACCTGGAG
CGTAATCGCCTTGCAGAAGTTGCACTGGCGCGGCTGACGGGGATGGCGGGCCTGGTGGCG
TCGAGCGAGTGGCTGATCTACAGCGCTGTTCGGCAAGAAGCGCTGCTGACTTCGCAACTC
GAAGGCACCCAGGCAACCCTGACCGATGTCTTCGATGATGAGGCGGGGCTGGCGGTGACC
AATGCTGACGATGTGGAAGAGGTCACCAACTACCTGCAGGCGTTCAAGTTTGTCCGCGAG
CAGCTGCACGCGCCAACAGGACTGCCCATCTCGCTGCGCTTGCTTGCCGAGGCTCACAGA
ATTCTCTTGGCTGGCGTGCGTGGAGCTCACGCACTGCCGGGCAGCATGCGCACCAGTCAG
AACTGGATCGGCGGGACCCGGCCGGGGAATGCCGCATTCGTGCCACCGCCGGCCGATCGC
CTGGCCGAGGTGTTCGGTGATCTGGAGCGCTTCATCCATGACCCGCAGCCCACGCTGCCA
CCGCTGGTACGGATTGCGTTGGTGCACGCGCAGTTCGAAACCATCCATCCGTTTCTGGAC
GACAACGGCCGAATCGGGCGGTTGTTGATCGCGGCCCTGCTGGAAGACTGGCAACTGCTG
TCAGAGCCGTTGTTGTATGTGTCCGGCTACCTCAAAGCGAACCAAAACGACTACTACCGG
CACCTGTCAGCCATCCGCACGCATGGCGACTGGGAAGCGTGGGTTGGATTCTTTCTGGAG
GCTGTGGAGGCTTCTGCCGAACAGGCACAGCGCAGCATTGTGGCAATCGCTGCATTGATC
GCGGCCGATCGCAAACGCGTGCTGAGTACCGGCAGCAGTACCCTGCAAGCGCTACGACTG
TTCGAGTTGTTGCCCACCATGCCCAAGCTCACCGTCGACCGTGCCCAGCAAGCGCTGGAG
GTGTCCTATCCCACCGCGCGCGCAGCCGTGACGACCTTGCAGGACATCGGTGTGCTGGTG
GAAACCACCGGCCGCGCACGCGGGCAGAGCTTCAGCTACCAAGCCTATGTGAACTTGCTG
CGGGCTTAG
>ELAGFFLI_00059 hypothetical protein
GTGCCCGTGCCCCCCAGCGCCATTGCTCCGCATTACAAGACCGCTTCCGCCCGCCGCGCC
GATGTCGCGGTGCATGCCGCGGGCCTGTTTCTGGCCATCGTCGGCGGCGCCTGGATGGTC
TGGCGCGCGCACGCCAGCCAGACCATGCTGCTGGCCACCTGCGTGTACGCGCTGGGCCTG
CTGGTGATGTTCGGCTGTTCGGCGGCCTACAACTTCGCCCCGCCGCAGCGCCAACCGATG
CTGCGCAAGTTCGACCACGCCGGCATCTTCGTCATGATCGCCGGCTCCTACACACCCTTC
CTGCTGGTCGCCCTCGACGGCACCTGGCGTTGGGCAATGATCGTGGCGGTGTGGAGCGTG
GCCTTGTTCGGCGTGTTCGCCAAACTGTTCCTGCCCGGCATCGCCAAGGGCTTCTGGGTG
GCCATCTACCTGCTGCTGGGGTGGGCCGGCATCGTGGTGATCAAGCCGTTCGTCGCCGGC
CTGGACAGCACCGTGCTGTGGCTGATCGCCGCCGGCGGCGCGTTCTACACCGTGGGCGTC
ACCTTCTACGTGCGCAAATCGCTGGTCTACAACCGCGCCATCTGGCACGCCCACGTGCTG
GGCGGTGCGCTCTCGCACTGGTGCGCGATCTGGTTGTGCCTGCAGCCGTTGGGTGGGGTG
TGGCGCGCTGTCGATGTCGTCCCGGTCGCGCCTCTCCGCGCGGTAGCATCGACACGTCGT
GGAGCTGTAGATCGCTTTTACTACGTCGGCTTCCAATCGGAGCGCGCAGGGACGAGTGCA
AGGATCAGCACATCGTCGCCGTCGCGTGTGTAG
>ELAGFFLI_00060 hypothetical protein
GTGAGCGTGGCCTGGAAGCAGACCGCGCTGGATGCGCGCACCGCGTTGCTCGCTGCAGCA
TTGGCACGCGCGATCGAGATCCCCGACCCGCAGATGTATTTCGCAGCGTGTGAACAGGAC
GACCGGATCGAAGCCGAAGGCGACGCGCTGGATGGTGCCGCCATCTATCTCCCCGGGCCC
ACGCCGGGAACGCGTTTATACACGTGCCAGGACGGCAAGTATCTGTTGATCTACACACGC
GACGGCGACGATGTGCTGATCCTTGCACTCGTCCCTGCGCGCTCCGATTGGAAGCCGACG
TAG
>ELAGFFLI_00061 hypothetical protein
ATGGCGAATCTGGTCAAGCTGGCGACCGCTCGCGCCCTGGTCGATGCCAGTGCGGTCAGA
CAGGCTTCGGTCGTCGGGGAGGCCGGTGCCTGGACCGTGCAGCTGCAGACCCATAACCAG
ACCCGTGTGCTGGCCACCAAGGCCAATGCGCCGCGCCGGTTTGGCAGCTTCGAAAGTGCG
TTGAAGGTATTGCGCGAGATGGGCATGCCATTGGACGTGCTTCACGTGGATGCTGCGCAG
TGGGACGCCGAAGGCGACACTGCGAAACGCCGGCCGGATCGCTCCGAAGCGATGAAAGTC
AAGGAGATGGACGCGCGCTATGCGGTCTCGCTACGCACTCAGACCGAGCACGCCCTGGCC
GACCCCCGCCCTGCGCTCTCCAGCGTGCAGGCGAAGCAGCAGATGGAGACACTCAAGGCG
CAGCAGCGTGCAGTGCTTGATGCAGCACTGCGTGCAAAGGGCACGCGTGCGTGA
>ELAGFFLI_00062 hypothetical protein
TTGTCGAACGTTTTCCTGCGCGCCTTCTTGCCGCTCACTCTCCTGTGTGTGCTGTCTGCC
TGCAATGGCGGCGGCTCTGCCGCCACCAGCGCGCCGCGCCCGGAGGCCGAACACTTCAAT
CTTGCTGATCTGCAGCAGCTTGGCTGCACCGTCACCGCCACGCCCAAGCGCAACGTGAGC
AAGATCCCGTTGATGGGCGAGGTGGATGGCTATGGCGTGACCAGCACCACCGCATGCGCG
ACCCAGTTGGTCAGCCTGCTGCAGCCGATCAAATACGAAGACGCGGTGTGGGAAGGCGCA
CGGACGGCAGCCGGCAACTTCGCCAAGAAGCAAGGCTTCGAACGCGAGAGTTTTGAAGGC
CAGCTCGGCGAGTACAGCGAGATCGAGGTGTTCAGCCGCAGCGGCAAGCCGGTGGGCTTC
GAGTACAGCGTGCAGGCCAAGGGCCAGCTGCATTCGGTGATCGTGGTCTCCGACAGCATC
GCGCCGGATGCAGCGTTCGAAGCGGTGTTGAAGAAGAAGCTGTGA
>ELAGFFLI_00063 hypothetical protein
ATGACCGACAACACGATAGGGCTGCACCCGCAGCCATTGGGCGGGCGTGGTGTGGCAGGA
CAGGGATGGGCGGTCATGCCGCCGTCGTTGACGTCGTCGTTTGGTCATCGCCGCATGGCC
GCGTTGCCACGCGTGCCGGTGCCGCCATCGACGCCAACGCCAGCAATAGCGCCAGCGCCA
GGGACACCCAGTCTCAAACGGCTGCTGCGCAAGGGCGCGCGCAGCCTGCTGAGAACACTG
CCCTGGCGGCACCAGGACCGGCTCCACTTTCTGCATACGTTCGGGCGGCTGCCGGATCTG
TACGCGCCGAAGTGCTTCAACGAAAAAATCCTTTACCGCAAATGCGTGCACGGCGATTAC
CCGCTTTACACACGTCTGGCAGACAAGTTTGCGGTGCGCTCCTATGTGGCGGCCAGGATC
GGTGAGGCGCACCTGGTGCCGTTGCTGATGGACAGCACTGACCCACAGGCGTTGTTGCAG
CTGCCACGCTGGCGGCAGACCGTGATCAAGGCCAACCACGGTGCGGCCATGGTGCAAGTG
GTGCGCGACGAGCCGGATGCGGTGCAGAAGCGCCGCATCATCGAGCGCTGCGGCCAATGG
CTGCGGATCGACTTCTCCAAGATGGTGCGCGAGATCCATTACCGCGATATCCCGCCGCGC
ATTCTGGTGGAGCGGTACATCGGCGAGGCGCAGCAGGTGCCGGTGGATTACAAGTTCCAC
ATGTTCCGGCAGGCGGATGGCAATTTTCATTACGTGCTGCAGGTGATCTACGGCCGCTTC
GACACACCGAAGCTGGCGATGACCTTCTTCGTCGACAACCTGCACACGGCCTTCCACCGC
ATCCGCGACGACGGGCGCACGCCGCCCTGCGCGCCGGCGCTGCTGGAGCAGGCACTGGAA
CTGAGCAAGGTGCTGGCAAGCGACTGCGATTACGTGCGGGTGGACTGGTATATCCAGCGC
GGGCAGATCTATTTCGGCGAACTGACCTTCACCCCGGGCGCGGGGCTGGTCACCGGGCTG
GACCGCGGGCTGGACCGGATGATGGGCGATATGTGGGTGCAGCGGCGCACGCCGGTGGAG
CCGTGGTTTTCCGGGGAAGGCATCCGCGTGCGCGTGCCGGTGAGGTGA
>ELAGFFLI_00064 hypothetical protein
ATGCCGCCCGATCACGCGGCCAACATCAAGCCGCCTTCTGTGAGCCAGGAAGCAAGACGC
TATCTATGCCCGCAAGGTCCCAATGCCTGCAGGGTCAGTGGGCCATTGGTTGCCAACTCG
GATGCAGAAGCGCAGTGGCTGTGGACCCACGGCTACCCGACAGAGAACGAACTCGCCCGG
TTGGAAACCTTGAACCTGGACCAGCTCAAAGCGGAGTCGCAAGCAGGCAACAAGGCCGCC
ACCGTGATTTACGGCAAAAAGACCGCACTCACTGGGCCCTTTTATAAGGGGATCGATATA
TTGCGGCGCGCCGCAGTGGCCGGAAATCTGTATGCCTATTACGGGCTGTCGGATGTGTAC
GCCAGCGACTCCAACAACAAAAACCTGGTCGACAGTCTGGCGTATCTGCGCCTGGCTTAC
CTATTGGGCGATGCAAAAGCCTCGGCCGTCATCGCATCGCGTGGGTTGAGCAGTGTGGAA
AACGTCGTTGCCGATGAGCGCGCCGCCTCACTCCACAAGACGTTTTCCAAATACCAGCGC
CCGTCGCCAAGACCGCTGGAATAA
>ELAGFFLI_00065 HTH-type transcriptional regulator DmlR
ATGGACCGGTTTCTGCTGATGACCTGCTTTGCTCGTGCGGTGGAAACCGGGAGTTTTTCT
GCGGCCGGGCGGGATCTGGGCTTGGGCCAGCCCAATGTCAGCCGCCACGTGGCAGCGCTG
GAAGAGCACCTGCACACGCGGCTGCTCAACCGCTCCACCCGCAAGCTGGTGCTGACGCCG
GAGGGAGAGCGCTACTACGCGGAGGTGCGCCGCATTCTGGATGCGGTGGGCGAATCGGAA
ATGTCGCTGCGCGATAACGTGCAACCTTCCGGGTTATTGCGGGTGGCCTGCCCCACGGCG
TTGTCGCATCAGTATGTGATGCCGCTGGTGCCGGAGTTTTTGCGGCGCTTTCCGGGCCTG
GAGCTGGATCTGCAGATCAATGGCCGCTTCGTCAATCTGCTCGATGAGGGTGCGGAGCTT
GCCATCCGCATCGGCCACCTGGAAAACAGTGCGCTGCGTGCTAGGCGGATCGGGTCGTTC
AAGCGCGTGTGCGTGGCAAGCAAGGACTATCTTGCCGAGCGCGGCATCCCCACCGTGCCC
GACGACCTGCGCCAACACGATTGCGTGCTGTACACCTTGTTGGCATCCGGGGCGAGCTGG
CGCTTCAAGGAGGTGGACGTGCCGGTCACCGGCAGGATCCGGGTCAATTCGCCGGAAGCC
GCGCGCGAGGCGGTGAGCGCAGGCCTGGGCATCGGCCAGGGGCCGGAATGGTTGTTCGAA
CAAGGGCTCAACGCCGGGCATCTGCAGATCGTGCTCAGTGCGTTCTCTGGCCCTGCGGTG
CCCATGCACATCATGTATGCCGCCAACCGCCTGGTGGCCAGGCGGGCGATTGTGTTTATG
GATTTTATTGCCGAGGCGTTTGCGAAGATTCCGCAACTCAACGCCCCCTCCTGCTCGCAG
CGATAG
>ELAGFFLI_00066 Oxidoreductase UcpA
ATGTCCCGTTTAGCAGGCAAACGCACCCTCATCACCGGCGGCACCAGCGGTATCGGCCTG
GAAACCGCCAGGCAGTTTCTTGCCGAAGGCGCCCGCGTCATCGTCACCGGCAACAACCCC
GAGTCCATCGCCAACGCCAAGGCCGCGTTGGGGAGCGAGGTGCTGGTGCTACGCGCCGAT
TCGGCCAGCGTCGCCGCGCAGCAGCAACTCGCGCAGGCGGTGCAGGCGCACTACGGCCAG
CTCGATATCGCCTTCCTCAATGCCGGCGTCTCGGTATGGGCGCCGATCGAAGACTGGAGC
GAGCAGGCGTTCGATGCCTCCTTCGCCATCAACGTCAAAGGCCCGTACTTCCTCATTCAG
TCGCTGCTGCCGGTATTCGCCAACCCCGCCTCGGTGGTGCTCAACACCTCCATCAATGCG
CATGTGGGCGCGGCCCGCTCGTCGGTATATGCCGCGACCAAGGCGGCCTTCCTGAGCATG
ACCAAGACACTCTCCAGCGAACTGCTGGCGCGCGGCATCCGCCTCAACGCGGTGAGCCCC
GGCCCGGTGGAAACCCCGCTGTACGACAAGCTCGGCATCCCCGACGCCTACCGCGACCAG
GTCAACAAGGACATTGCCGCCACCATCCCGCTGGGCCGGTTCGGCACCCCGGACGAAGTG
GCCAAGGCCGTGCTGTACCTGGCTTCCGACGAATCCAAGTGGACGGTGGGCTCGGAAATC
ATCGTCGACGGCGGCCGCACGCTCAACGGGTGA
>ELAGFFLI_00067 hypothetical protein
ATGTCGCTTGCCCTGCCCGCCGCCATTGCCTGCTTCTTTGCCGCCAGCAATGCCGGCGAT
GCCGCCGTGCTGCTGCCGCACCTGGCCGACGATGCGGTGGTGCACGACGAGCACCGCCAG
CACCGTGGCGTTGCTGCGATTGCGGCGTGGCTGGCACAGACGCAAGCCACCACGCCGTAT
CGCGCGGTGCCGCTTGGCGTGCACACCCAGGGCGAGCAGGTGCGCGTTACAGCGCAGGTG
TCGGGCGAGTTCCCGCAGAGCCCGCTGCAGCTGGAGCATGTGTTCCAGCTGGTGGGCGGC
AAGATTGCGGCGTTGGAGATTCATTGA
>ELAGFFLI_00068 putative HTH-type transcriptional regulator YybR
ATGGGAAAGCCGCACACCCCGGACACCGCCGCGTGCGATGTCGAAGCCCTGCTCAACCTC
ATCGAAGGCCGCTGGAAACTGCTGCTGCTGTTCCACCTGTTCGACGGCAAGGTGCAGCGC
TACTCGGACCTGGAACGGCTGATTCCCGCCATCTCGCAGAAGATGCTGGCCCAACAGCTG
CGCCAGCTAGAACGCGACGGTCTGGTGCTGCGCACCGTCTACGCGCAGGTACCGCCGCAG
GTGGACTACCGCCTCACGCCATGGGGCCAGGCCCTGTGCCCCGCATTGGACGCAATACTT
ACCTGGGGCCAGGCGCGGCAGCCGTTGCCCAAACCCTCGCCGCAGTGA
>ELAGFFLI_00069 hypothetical protein
ATGGCGACCAACGAGAAAACCGGCCTCAAAGCGGCCAAGGCCGCAAGCAAGGTCTTGCGT
AGCGGCAGCACCGGCAAGGATTCAAAAACAGCGGCCGGGTCCGCTTTAAGTCAAACGCCG
GATAAAAGCGGCAAGAAGAAATAA
>ELAGFFLI_00070 hypothetical protein
ATGTGCTGCGTGGCCGCGCTCGCTTCGTTTGTTGGCAGTTATCAACGTCGCAAATTGCTG
GATACCCGCACCACACTAGATGACCTAGCCACCAGTAGCTGGCGACAGTTCCGACTGCTG
GTGCGCAAGGCATTCAGCCGCCAAGGCTATACCGTAAAGAGACCGATCTGGGCCGCGAAG
ACGGTGGCATCGACCTGA
>ELAGFFLI_00071 hypothetical protein
ATGTCGAGCTTTTTGGAGTGTTGCAAGGAGTGGATTTCTGGCAGTCCGTATACGCAGCTT
GGAGCATTGCTTGCCGGCAAGCCCCCAGAGGGCGTCTTCGAGGTAGAAGGAGAGAAGGCA
GAGCTCCTGCGAACGCAGGTAGAAGGTCAGATCATTGGGGGCGTTCGCTACGAGAAAACT
GATTCGGAAGGCATCCACTGGTCTACAGACGTCGTCGCATGCAAAACAGATGGCGCTTTC
TTGGTAGCGGTCCAGCTTAGTGTTGATTCCGAACTTCCTGTGGAGAGCCTTGGGCGCGGA
CGTCGGCCTTACATCGTGAAACTTCTTATGCAGAGGTTGGGCGGTGGGATGGATGGTGCG
CTGCCTGTCCACGACAAAGCAATTCACATTGCCGAGACTCAGCAGGACCTTGCGGCCGAC
ATTATCTGCGCAAAAGTTTCCAGCGTAATGCCAGTTGTATACGTGAGTCGTCACGAGAAT
GGGAGTTTAGCAGTTGACGCCGATCAATTGGCTGAGTGGGTGTCTGCAATGGCGCATGTT
GTCGTGGAGCCATCGCGGACGTTCTCGACCAAGCTGTCCCGTGAGGTGTATGGCGAGAAT
CCTTACGGAGGAGCCGTGGCGATATTTTGGTCAGACGGGGTGGGACGCTGGCTCTATCTG
CCTGATCGTTGGGAAACCCCAGCTGCGCTTCAGGGCGCTATTGCTCGAAAAATTAGGTCG
TCGTTGCTTTTTCAGAAGGTACAGCGCGAGTGCACATGGGCATTTTTGCAGGAGACCATC
ACACGTCAAAAGTTTGAAGAACTTCGCCAGTCTGGTTCAGGCAAGGTTGAGGACTACATC
GCGTACTTCGACAAAGAGTTGGCTGATTACCGAGAGGAAGTCCGGCGTCTCGAGGCTGAG
CTCAATAAGGTGAAGTTTTCCAGATGGAACGCCGTAGAGCGGGAAGATGGTGGCGGCAAG
ACAGTCGACTTGGTGACCGCTGAGCAGGACTTGTATCAGGGGGAACACCTATCTGTTGTG
CTTGAGGCGCTTGGTCGCGCGTCTGAGTCCGCTGAAGAGAACTCTAGGAGACGCCATCTT
CTGGACACCTTAATTGCTGAGAATCAGCATGAAGACGAGCGGGAGATGATCCTCGCTAAA
CTGAAAGAGGTCCTCAGCCAATACGACTCAATGACACCTGCTGTAAGAAAGGAACTCGAA
GGTCTTGGTTTCGATGTGGGAGAAGATGGAAAGCACTATAAACTGATCTTCAGGAAGGAC
GAGAGATTCCCGTTTATCCTTTCTAGGACAAGTAGCGATTGGCGTGCAGGTCGAAACGCT
GCTGCAGATATTCGGAAGAAGCTGTTCTAA
>ELAGFFLI_00072 hypothetical protein
GTGATAACTAGCATTAATCGCCTTAAGCAATTTGGAATATTTAACGATTTCAACGGCACC
AAAATTCAGAAGTTTGGGAAGTATAATCTTGTCTATGGATGGAATGGAACAGGAAAGTCT
ACTCTTTCTAATTTATTTTCGTGCCTTGAGCTTCGCGCGATGATACCCCGCTTCAGTGCA
GCTCAGTTCTCAATCGAGTTGGAGGATGGTTCATCCATTACGGAGGAAACTCTTACTGGA
TCACAGCTAAATATACATGTTTTTAATCAGCATTTTGTTCACGAGAACATCGACTGGGAC
AAATCCGTAAAGAGCATACTTCTAATTGCGAAAGAGAAAATCGATGACTTGCAAAAGTTG
GAAAAGCTGAAGGCAGATCTTAAGTCAAAAAGCAAGTCCTACGACGAAAAGAGGAGCGAC
ATCCGAAAATGCCGAGAAGCCTTGGACAGGTTCCTGACTCAAGCTGCAAAGAAGATGAAG
CTTGGACTGCAAGCGATTGACACAAGCGACAATTACTATCTAAATTACGATCGCCGCAAG
CTCTCTGCTTTCATTCAGAAGAATTCAGAAGCCATCATTAAGAAAGATTCAGTTCTTTCA
GATAATAGAGTTATAGACCTAACTAACGCTGCAAGGCCCGACCAGCTTCCGAGCATAAGT
TTCGCCGGGACCGCTATCGAGTCGGACTATTTTAAGAAGGCGGCAGTGCGGATCAGAGAC
TTGATAGCGACTACAGCGATCAACCAAGCTATTCAGCGACTAGCTGACAATCCCGACATC
AGAGACTGGGTTCAGGCAGGCTTAGATATACATCAGCATCACGAATCCCAGTCCTGCGAG
TTCTGTGGCTCACCATTTACTCAGACTCGTGCTCAGGCACTTGGCGCACACTTCAGCAAA
GCATTCACGGACTTTCAATCTCGTCTTCAGAGCGCGGCGATTTGGATAGAGTCTCAAGGT
GCGCCTTCCAATCATCTGCCCCCGGAGACTAGCTTCTATAAAGAATTTTTGGCTGACGCA
GAGAGGCTTGAGAAGGAATACAAGTCTGTTGCCAATAAAATCGAGCAGCAGATAGATGGG
TGGCGATATGCATTGAAATCAAAGATAACGGATCCGGAAAGGATCGATATTATTATTTTA
GATGTTGTTGAAGACGATGTCATCAAATTCAACGAGGTGCTTGAGTCGATCTCCGCGTTA
GTCGAAAAGCACAACAATAAAACTTCTAACTTTAAATTTGAGACATCGAAAAGCAAGCTT
GTACTTGAGCTTCACTTCGCTGCAGCGGAGGTTCAGGAATTTAATTATGCAGGCAGCCAG
AAGAAGTGCGGTGACCTTGAAGCGCAAGCGACCAATGATCTCAAAGAACTTGAAAAGATA
AGGCAAGAGGTAAGTGCGATAGAGGTGCAGCTCTCGAACGAAACGGTTGGAGCCAAGGAA
TTTAATGACACCTTGCATCGCTTCATTGGGCGCTCTGAGCTTTGCCTGAGTTTCAATCAA
AAGAAGAAGGGCTATGAGATCATCAGGAACGGAGTTGGGGAGCACGATGGAAATCTGAGT
GAAGGCGAGAAGACCGCGATTGCATTTGTTTATTTCATCACTAAGCTAAAAGAAAATGGC
AACAAGGTTGAAGACTCCATTGTCGTCGTTGATGACCCCGTATCAAGCTTTGACTCAAAT
CACTTATTCCACGCGTACTCGTTTCTTCGTACCCAATGTACAAATGCCCGACAACTATTC
GTTCTGACTCACAACTTTACGTACTTCAAGTTAGTGAGAGATTGGTTCACTATCACTAAT
AGAAACAGGGAAAAAAAGGAGAAGCCGCAAAATTGCTTCTTCTATCGACTTGATGCGCCG
CCAGGCTCCCCACGACATTCACTGCTTGTAGACGCCGATGATTCTTTAAAAAACTATGGG
TCAGAGTATCACTACATATTCAAAAAGCTATATGGATATAGGGCGCACACGACGCTTAAT
CGAGATGAAGCCTTTTTGACTGCAAATCTCGCCAGAAAACTGATTGAATCGTTTTTTACT
TTTAAGTATCCGAAGCGGAGAAGCGATATCAGTGCTCTGATGGACGTTGGCCTAGAAGGC
TGCACCATTACGACACCTGAGCTTAAAGAGAAGATTTACAGATTCATCAATAAGTATTCC
CACAGTGATGTTATCGAAATAACGGAAGAATCGTCGGAAAATCTAGCAGGAGAAAGTCAC
AGCGTCATTGGAAGCATCCTCCAGTGGCTGGAAGAAGTTGACAAAAAACACTATGACGAA
ATGACGCAGGTCGCAACTGGGTGA
>ELAGFFLI_00073 IS3 family transposase ISXca2
ATGCGCAAGAGCAAGTTCACCGAAAGCCAGATTGTCGCCACGCTGAAGCAGGTTGAGGGC
GGCCGCCAGGTCAAGGATGTGTGCCGTGAGCTGGGCATTTCCGATGCGACGTACTACGTC
TGGAAGTCCAAGTACGGTGGCATGGAGGCAGCCGATGTGCAGCGCCTTCGCGACCTGGAG
ACCGAGCACAGCAAGCTCAAACGCATGTACGCCGAGCTCGCCATGGAAAACCATGCATTG
AAGGATGTCATCGCAAAAAAGCTGTAG
>ELAGFFLI_00074 IS3 family transposase ISXca2
GTGCGCTATCGGCGTCGTCCCGATCGCGACGAGGAGGTCATTGCGCTGTTGTCCGAATTG
GCCGAGCGTTTTCCCGAGCGTGGTTTTGGAAAGCTCTTTCAGATCATCCGCCGTCGCGGA
CATGTGTGGAATCACAAAAGGGTGTGGCGCGTGTATTGCCTGATGAAACTCAATCAACGT
CGTCGCAGCAGGCGCCGGGTCCCGACGCGTCATCCACAACCGCTGGCATGCGGAGAGCGA
CCCAATGCTGGATGGTCGATCGACTTCATGTCCGATGCGTTGTGGGATGGTCGACGCTTC
CGCACGTTCAATGTCATCGACGATTTCAGTCGGGAAGCCTTGGCGATCGAAGTGGACTTG
AATCTCCCGGCCGCCCGCGTCATCCGCACCTTGGAACGCATCGCAGCCTGGCGCGGCTAC
CCCGCCAAACTTCGCTTGGACAATGGCCCGGAGTTTGTCGCATTGGCCTTGGCCGAGTGG
GCCGAGCGCAAAGGCATCGCCTTGGACTTCATCGAGCCGGGGCGTCCAATGCAAAACGGT
TTTATCGAACGCTTCAACGGCAGCTACCGGCGCGGCGTGCTGGACATGCATCTCTTCCGC
ACGCTGAGCGAGGTTCGCGAACAGACCGAACACTGGCTGGCCGACTACAACCAGCAGATC
CCGCACGACAGCCTGGGCGGGCTAACGCCCGCCGAGTTCCGTGATCAACATCAACCGCAG
ACCTCTAATTTTGGCTGGCATTGA
>ELAGFFLI_00075 hypothetical protein
ATGCACCCGCATGCCGCCGTCTTTTGTCTCACGCTGGACCAGATCGACCAACTCGACCGC
CTGATGCGCACCATCGCCGCCCACGGCGACGTGATCGCCCTGAGCGCGCCACAGTGCCTG
CACGCACAGACGCTGCCAACCCTGGGCCAGGCCATCTTCGACGCCGCCAACGCGGTGCGC
GCGATTCTTGAGCAACGGGTGGAGCACACGGCTTGTGCGCCTTAG
>ELAGFFLI_00076 hypothetical protein
ATGGTCGACAACCTGCAGTCAACCATCAATGGCTCACCGTTCTTAGCCGACGAGATCAAG
AAGTCCGCGACTACGGTCGACCCTTCGGACAGGCAGCGCCCCCTGAGAGCACACCTCGAA
GGTTTTGGCTTTTTGGGACCGGGCATAGCGGCTGGTGGTACGTACGACGGTAGCAACAAG
ATAATGAATTTGCCGCCGCTCGGCCTCCAGACAGGCTCGGCTGCTAACCCTCTCGGGACC
TTTAACGATAGAGACATGACATTTGTGCTCGGACACGAGATCCAGCACAGTTTTAACCAT
GCATCTAAAAATCAGGCTACGAATAAATTTCTAGCGGATGTTGAAACCCAATCAAAGGCC
CGAGGGCCTGTACATGACTACACGGACGAGCTTCGCAACTACATACAGGCTGGACGTGAG
GACGAAGCCAAGGCGGAGATCGCCGGCTGGAATGCATTGCTCAGTAAGCAACAGCAACTC
AATCCCAGTGCAGGCCTGAAGGAAATGCACGGAACGCAAATTGACAGGGTCAATGATTTT
GTCAAAAAAGATCCATCCACAGGCCTTATCACCGGCAAGCCGGGTTTGACGTTCAACCAA
GACAGTAGCCTCTCTCAGACGTCCGGAAATATTACGGCTATGGGGCACCATTATTTTGAT
AGACCCTCGCCGCTCTATTCGCAGCCTGGCCAACGCCCAGTTGGCATCGGCGAGCACCGC
AATTCGGCGGGCGCGCTCCAACCGACGGCCGACTATCCCAATTACTACGGCACTTGGGGG
GTGGAGCAGATCCTTCAGGCAGAAGATCGCGCAAACGTACTGCATCAGGGCGTCCGTCCA
CAGGTGACGATCGATATGGCCGCGTTGGGGCTGAAAGAACATCTGATCGAGAACGAGGGC
CTGGACCGGGGGCCGAACAAAGCGCCATTTCCGTATCACGACAGCAGCACCGCGCCACCC
TCGCTGCACCATTTCGACCACACCCAGGATGGCAGCGTGAATCGGGCGCACGACCATACC
TACGTGCCGGTGGTACCCAGCGCTCCTGCAGCAGCGGGCCCGCGCGGCCCGGACGATCCT
GCGCACCCCGACCACGCCATGCTCGAGCAGATTCGTGGTGGCGTGCGCAAGATCGATGAG
AGTGTGGGCAAGCCCTATGACGACATGAGCGAACGGGTGAGCCGCAGCCTGCTGGCCGCG
TGCAAGGACAACAGCGAGGCACATCCGCATGTCACCGGCTATGCGCTGGCCAGCAACGCG
CTCAGCCGTGTTGACCATGTGGTGATGAGCAAGACCGGCAACGTGTTCGCGGTGGAAGGC
CGGATGGACGATCCTGCGCATAAGCGCGCGCATGTGGAGATCGATCAGGCGATCCATATC
CCCGTCGAACAGTCGGACCAGAAGTTGCTGGCCGCCAATCAAGCGATCGCGCAAGAAAGA
ACGTTGGCGCAGCAGCAAGAACTGGCGCGCGGCATGAACGAGCCGAGCCCAGGCGGCCCG
GCTAGATAG
>ELAGFFLI_00077 hypothetical protein
ATGACTACATCTGAGACCGACATGGTCAACCCCACGCTCGGTGCTGATGAAATCGGCAAG
AGGTTCTTGAAGTTGCTGGAAGGCTTGGAATCTAGGAAGGATTTAACCGTTGATAGAGTG
CGCGAAGTTACCGGCATCTCCCTCAAAAGGGTTACCTTCCCCTCCGAGAATCTTGAGTCC
TATATCCATGGTCAAGCACTGAGCAATGGATGGAATTATTCTTTGGAGCTGACTCCCGAG
TCTCGCTCTCTCAAACAGGGTATCAGCCTATCCTTCATCAATAACAACGATGAATATTCA
AATTTGGAAGGCAATTGCATTGATTTCGAGAAGTACAAGAGTTCACTAGTCCAGATGGGA
TTTGTCGACTCGCCGGTGTACGGGGAAATTGGTCAATTGCAAAGCTGGCGGCTTGCTAAG
TACGCAAAAGATGGCAGCGGTAAAGATATCGTGATCTCAATCGTTCCTCAGAATGAAGCG
CCTGGTTCGCCTGGTCGGCTCTGCGTCAAATCAATTGGAACTTTGAACTGA
>ELAGFFLI_00078 hypothetical protein
ATGAGCCACAAGCGGGTGGAGGAAATGCTTGGCATCAAATTCGACCCGCCGAAGGATCTT
GCGGTGTCACGGCGTGTGCTGAGAAGCCTTCCTCTGGCGAACGGCTATACGTTGTATGTG
TCGCACAGCCCGGAGAAAAAGGGGTTTTCCTTTATCAACCTCCTGATCGGCTTACCAGAC
AAGCAAGACCCTACGCGGATCCCGGCTGCCACATGCATTTGGGATGCGGCTGATTTTTCT
GCAAAGCTTGGGGCCATGGGTTACAAGCGCGGTGGGCAGCGCCCATTCCAGGGCGGCACT
CTTCGGCAGCATTGGCGCGCCATCCAGAAGAGTGATCAAGGCTTCTCGGTTGCCTTGTTG
ATTTACGAGACCACTGCCGACGGCGCAAGGCGCGAGTGCGTGTATGGCGCACAAATTGAC
GGAGGTGATGCATGA
>ELAGFFLI_00079 hypothetical protein
ATGCGCGACGAACCCGGCTACTGGATGTCCGAAGGCACGCAATACCAGCTGCTGCGCGTG
CGCGATCAACTGCGCCTGCTCTCCACCCTAGCCACACCGCGCTCGCGCGACGAAGGCACG
TTGAGTACACCGGCGATTCCACTGCAGCAATGGGCGCACTGCCTGCAACACCTGGCCGAG
CAAGTGGACGATGTGCTTGGGGAATTAAGCACCGCCCCCTAA
>ELAGFFLI_00080 hypothetical protein
ATGCGTCGATCCACGTCCCGTTCCACATCAGCACGCAAGCGCGCCACGGAGCCGCCGCCC
CGCGAGATCGGCTGGCACTCGCTCGACCCCTCGATCAAGCCGCGGCCCTACGTCGAGCGC
ACCCCCATCCCCCAACCCCGCACCGAACCCCGCCCCCCACGCCCCGGCCACCCGCGTGCC
CCAACACACTGCACCGTGGGCTACGGTTATTACCCCGCCAGCGACCTACGCGTGCCAACG
CTGCGCCTGCGTGGCCGCTGGCTGGAACAACTGGGCTTTGCCATCGGCAGCAAGCTGCAC
ATCCGCCTGCGCGATGGCGAGCTGGTGGTGAGTGTGGCACCCACAGACTGA
>ELAGFFLI_00081 hypothetical protein
ATGCACCCGCATGCCGCCGTCTTTTGTCTCACGCTGGACCAGATCGACCAACTCGAGCGC
CTGATGCGCACCATCGCCGCCCACGGCGACGTGATCGCCATGAGCGCCCCACAGTGCCTG
CACGCACAGACGCTGCCAACCCTGGGCCAGGCCATCTTCGACGCCGCCAACGCGGTGCGC
GCGATTCTTGAGCAGCGGGTGGAGCACACGGCTTGTGCGCCTTAG
>ELAGFFLI_00082 hypothetical protein
ATGCTGTTGAAGATGCAGGGGATGGCGCACACATTGCTCGATACCATTGGCCCCATTCTC
AATAATGAAGCCCTCCATGCCGAGCATAAATCAGCACTCAAGTTGCTCACGCGCATGAGT
GAGCGTGCACTCGGGAAAAGGGCGGTTGGCGGTAGCGACGATATTGCTGAAGAAATTAAG
CAGATCCAGAACCGGATCGCGGCGCATTATGCGAACCCGGGCGCAGCCGCGCGGCCTGGC
GATGGCATCGAGCAATACGCAGGCCACCCCATGTTCAAACAGATGCGGCAACTCGCGGCG
GATGTCGACCTCGAAATCCGGGTGGCCCAGGCAGGGGGCGATGAAAAGTTCTTGCAGTTC
AGTGGGGGCCTGAGCCTCAATTCAGACTTGGTAGCGCAAGTTGCGAACCTGGTGTCCGGG
GTCGAGGAGACCTACGACCCGCCCATGGAAGAGCATGGACGACGCATACAGAATCTTCTT
AAAAAGCTTAAGGAGGGAGCGGCCCTGCCAGGGGGACTCCTTGACATTGTCAGGGCATTG
CGCGAAGACCCGGTTGCATTGGCCGACGCACTGCACACGCTGGTCAGGCGATATCCGACA
TTGGGGAACAATCCGAACTGGAGGAAACCGGATTAA
>ELAGFFLI_00083 hypothetical protein
ATGGACAGGATCACCATCGCGCGCCATGTCGCGCTTGCACTGACAGCGCTATGCATACTT
GCATGCGGACAAAGCGTGCCGGCACAGAGCATGCGCTCTGCCACGGGCAAATCGGCCAGC
AAATACATCCCGCCCACGCAGCAGCCATACAACTCCATGGCGCGCGACACCACGCCGTTC
AATTGCGACCAATACCGCACGCACCCGCATCCGGGCATGGCGCGCTACTGCCAAGGCATC
GAGAACATGACGTTGCGTAACGAAGCGCATCGGCAGGGGCGGCCCGCTCCATCGGATTCC
ATCATCGCGCTGCCGGGCTTGGGCACGGCGGAGGCAAAGCAGCTGGGCTATGCGTGCGTG
GGCGGGCAGGCGATGAAGCGGCTGCGCAATGGATGGGAGCAGGTATCTGCCGCTGCGGGT
GGATGGCAGCGGTGTCAGGGTGGGTAA
>ELAGFFLI_00084 hypothetical protein
ATGGCCAATCACAGCCCTCAGCTCGAAGCCGCGCTTTCTCAATTTTCCGCACAACAAGGC
GTTACTCCCGATCAAACTACGCAGCTGCGCGACGCGCTAAGGGCTGACCCCAAGCTATTG
AACCAATTGGACCGACAGGCCCAGTCGGGTCAACTACGCGGATTTGCCTTACAAGCTGCC
AGTAGCGCACCAAATTTGGCCGGGACTTACGATATACAAAGCGGGGTCATCACCCTTCCC
GCAACAAGCCTTCAACCTTCTGGAGCAACTGCAAGCAGCGACCTGAAGGCCACGTTGCAG
GTCCAGCAGATGTCTGTCGCGTTTGCGCACAGCACATATCAGGATTCGGCGCGTAACAGT
CATCCAGTCACACAGGACATGCTCAACAACTTGCAATCGAGTATCAATAGGTCTCCTTTT
CTCGCGGCTGAGGTCAAGAGATCTGCCACTTCGATCGATGTATCAGATACGCATAATCCC
AAAAGAGCGAATCTCGAAGGTTTTGGATTTGTCGGCCCCGGCGTTGCAGCAGGCGGAACT
TATGACGGCAACAACAAGATCATGAACTTGCCACCGATCGGCTTGCAATCATTTTCGCCC
GCAAGTCCATCAGGAAGATTTAATCCGCAAGACATGACTTTTGTGTTGGGGCATGAGATA
CAGCACAGCTTTAAACACACGTCTAAGAATCAAGCAACCACTAGGTTCTTGACTGAGGTT
GATAACCAGTCAAAAACTCGGGGACCGGCTCACGATTACACCAATGAGCTTAAAGATTTC
ATACAGGCAGGGCGAGAGGATGAGGCTAAAGCTGAAATTGCTGGATGGAATGCTTTATTG
AGTCGAGAGAAGCAAACTAATCCAAATGCAAACGGCATGGATGTAATGCTTGCCACTAAG
CTCGATAGGACGCTCGATTTCGTTGAGCAGGATAAGACGTCGAGCTCGCTTAAAGCTGTG
CCGAAATCCGGCCTCTCCTTCAACCAAGATGGCAGTCTCTCTCAATCAACCGGCAACATC
GCAGCAATGGGGCAGCACTACTTTGATCGCCCTTCGCAGCTCTATGCACAACCCGGCCAA
CGCCCCGTAAGTCTTGGCGAGCACCGCAGTCAGGCGGGGCAACTTCAACCCACTGCGGAC
TACGCCAATTACTACGGCACATGGGCCGTGGAGCAAATCCTTCAGGCAGAAGATCGCGCA
AACGTGCTGCATCAAGGTACCCGGCCGCAGGTGACGATCGATATGGCAGCGTTAGGCCTG
AAAGAACATTTAATCGAGAACGAAGGTCTGGACCGAGGGCCGAACAAGGCGCCGTTTCCA
TATCATGACAGCAGCACCGCGCCACCCTCGCTGCACCATTTCGACCACACCCAGGATGGC
AGCGTGAATCGGGCGCACGACCATACCTACGTGCCGGTGGTACCCGGCGCTCCTGCAGCA
GCGGGACCACGCGGCCCGGACGATCCTGCACACCCAGACAACGCCATGCTCGAGCAAATT
CGCGGTGGCGTGCGCAAGATCGATGAGAGTGTAGGCAAGCCCTATGACGATATGAGCGAA
CGGGTGAGCCGCAGCCTGCTGGCCGCATGCAAGGACAACAGTGAGGCACATCCGCACGTC
ACAGACTATGCGCTTGCCAGCAACGCGCTCAGCCGTGTGGACCATGTGGTGATGAGCAAG
ACTGGCAACGTGTTCGCAGTGGAGGGCCGGATGGACGATCCTGCGCATAAGCGCGCGCAT
GTGGAGATCGATCAGGCGATCCATATCCCCGTCGAACAGTCGGACCAGAAGTTGCTGGCG
GCCAATCAAGCGATCGCGCAAGAAAGAGCGCTAGTGCAGCAGCAAGAACTGGCGCGCGGC
ATGAACGAACCTGGCTCGAACGTGCCGACCAGATAG
>ELAGFFLI_00085 hypothetical protein
ATGCGCTCCGCCCGAGTCGCCCTGCTCTTGCTAACTGCACTGTGCGGCACAGCTCTCTGC
GCTTGTGCGCACACCCCGACTGATTCTCCAAAATTGCCTCCAAAGGAGCTCACTGTAATG
AACACGTCCGAGGCCGATGTCGCGAACAAGCTCACGCTTAGTGCCGAAGAGGTCGGCAAG
CGATTTTTGAAATTGATCGCCGGGCTAGACTCGCGGGAAGATATAACTCCAACTCGCATT
CAAGACGTTATGGGCTTTCCGGTCTCAGTTGCGCCTAGCGCACTGGGTGCAGTGGTATGG
AGTACGGATCTGGGTGGTGGTTGGCGTTATGCTTTTGATTATGTCCCAGAATCCCCTTCT
TTATTGAGAGGTGTGGGACTTTCATTTGAACATGACACCGATCGCTTTTCTGACATGGGA
GCGATTTGTAGCCTCGATTTCGATCATTACGACAGTTCGCTTAAAAGCATGGGATTTGTT
GCATCTCCAACGTATGGCCCGATCGGGCAGCTGGAAAATTGGCGCTATGCGAAGTTCGCG
AAAGGCGGATCAGGTGGAGACATCCTTATCTCCATCATTCCACAGAATGTGGTCGCAGGT
TCTGCGGGGAAGGTTTGCGTTAAATCCATCAGTACGTTGAACGGTCGATAA
>ELAGFFLI_00086 hypothetical protein
ATGCACATTGGGAAGGCAATCGGTTGGTTGGGGGCCGTGCTTTGCGGTCTGGGGCTGTGT
GGCTGTGCGCATATCTCGGGCAACCCGGTGCCAGTGCCAAACGCACAGAGTGCCGCCAAC
GCCTCACCCAAAGGCGAGGCCCACGACAACCCGGTGCTAAGCGCCGAGCAAGTGGGCCAG
CGGTTCCTGACAGTGTTTGAAGGGCTTACATCGCGGAATGACTTAAGCGTTGAACGTATA
CAAGCAGCCGTCGGTATCCATCTCAAACATGTTGCATATCCATCTGAAAAACTCGAAGCC
TACTTCTACGGCCAGCCGCTCAAAGATGGCTGGAACTACATCTTAGATTTCAATCCGGCC
TCAGCAAGTCTGAAACAAGGTGCCAGCCTATCGTTCGTCAAAGACGAAGATGAATTCTCA
AGCATGGCCAACATTTGTGGCCTCGATTTTGACTATTATCGCGAAGCACTAAAGGTAAAT
GGATTTACCGATTATCCAGTCTACGGAGAAATTAGCCAATTACAGAGCTGGCGCTTTTCT
AAAATATTAGATGATGGCAAGAACCTAACTCTCTCCATGCTTCTGCAGAATGAAGTGGTC
GGTACGCACGGAAGGCTTTGCGTCCGATCACTTGGGACAATGAACTAG
>ELAGFFLI_00087 IS21 family transposase ISBmu3
ATGTCTTTGGAACATACGATTGATCAGCTACGAACGCTCAAATTGACCGGCATGGTGGCT
GGCGTCGAACATCAGCTCGCCCAATCCAGCTACGGAGCACTCGGCTTCGATCAGCGCCTT
GGCCATCTGGTTGACGCCGAGGTGAGTCAGCGCGACAGCAAGCGCTTCACGCGCCTGATT
CGCAATGCCAAGCTCAAGGTCTACGCCGAACCGGAGGCTATTGACTATCGTGTTGGGCGC
GGGTTGGATCGATCGGTGATCGCGGATTTGCTGACCTGTGGCTGGATTGAGCACCGCCAA
AACGTTTTGGTCACTGGACAGACAGGTACTGGAAAGACCTGGTTGGCATGTGCCCTGGCC
GTACAAGCTGCACGCCAAGGGATCACCGTAGGCTACCGGCGCGTAGGCCGCCTGTTGGAA
GACATGGAGGTCGGGCATGCGGACGGCTCACTGGCCAAGCTTCGCAATCAACTCGCCAGG
ACCGGCCTACTAATCTTGGATGATTTCGGCCTGACGCCGCTGAGCAGCCGCGGACGTGCA
GATCTACTGGAATTACTCGATGACCGTGTCGGCTCTGGCGCCACGATTGTGGCTGGCCAG
ATGCCAGTGCAGGACTGGCATGCGTTTATCCATGACCCTGCTTTGGCTGATGCCATCATG
GATCGACTGATTCACAGCAGCCACAAACTAGCGCTCAAGGGTGAATCCATGCGAAAGACG
AAGGCAGCCAAGTCCTGGAAGTGA
>ELAGFFLI_00088 IS21 family transposase ISPpu7
ATGAATCCGTTGAAAGACCTGTGCCGGTGCCTGCTGCGCACTGACCTGACCGATCGGCAG
GTTGGTCAAAAGTTGAATCGCTCGCCGACCACGGTCGGCCGCTATCGCAAACGCCTGCGA
GCCCTCTCACAATCGTGGGATGACATCGAGAGCATGGACGAAGTCGCGCTGGCGCGCCGA
TTGAATCCGGGCAAAAGTAGTGCGAAGAAGTTGCTCGTTGAACCGGATTGGTCGTATGTG
CACGCCGAGCTGCAGCGGCGCGGCATGACGATCACGCTATTGCATGAGGAATATGCCCTT
GGCTTGGAAGCCGGGGCGATGTCAGAGACCGAGTTCCGACGCCGCTACCGCCGCTATGCG
CGTAAGCGAGGACTGGTCATGCGTCAGGTGCGTGTACCGGGACAACAGCTGTTTCTGGAC
TTCTCCGGAGTGCGCCCTTCGATCACTGATCAGATGACCGGCGCAACAACCCCGGTGGAG
CTCTTCGTGGCGGTCATGGGTGCCAGCCGCAAGACCTTCGTCTATGCCGTCGCAAACCAG
AAATCGGTTGACTGGATCGCTTGCAATGCAAAGGCGCTGGAGTTCTTTGCGGGCGTGCCC
ACCTATCTGGTGCCGGATAACCTCAAGGCGGCGGTGACCTCCGTTTCCGGGCAGGACGGG
GCACTGCTGAACATGACCTACGCCGAGTTTGCTGCGCACTACGACACCATGGTGCTGCCG
GCACGTCCGCGCAAACCTAAGGACAAGGCGCCGGTGGAGATTGGGGTGCAACTGGCCCAG
CGTTGGATCCTGGCGCGACTGCGCAATCGGGTGTTTTTCTCGCTGGAGGAACTGAATCGC
GCCATTGCCGAGCTGGTGGACCGCATGAACCTTCGTCCGATGCGTGGGTCCGGCGGAAAA
AGCCGTCAGCAACTGTTCGAGGAACTGGACGGCCCCGCGCTGCGTCCGTGTCCGCAGATG
CCCTACGAGTACGCAGAGTGGAAGCTTAAGGTCCCTGTGGGACAGGATTACCACGTCCCT
TGGCAGGGACACTTTTATTCGGTTCCTCACACATTGGTTGGCGCAAAGGTGAACTTGAAG
GTCACCCGGGAGGCCGTGGCAGTCTTCCACCGCGACAAGCGGGTGGCTATGCATCCACGC
AGCGGCGAAGTGGGTGGATGTAGCACGTCACCGGAGCACCAGCCCCCGGCTCATCGCGCT
TACGCACAAGACACGCCGGATGTACTGATGACATGGGCGCGTCAGCAGGGAGGCGCCCTG
CATAAGTTCGTGCAACGACATAGCGCGACTCATCGCCGACCGGCACTGACCCTGCAAGCC
TGTCGAGGGCTGCAACGCCTTGCGCGTGAACACGGGATCGAAAGGCTGCAGGCGGCCTGT
GACCGGGCCGTACGCATCCAAGCCAACAGCGTCAGCTCGGTGAAGTCGATCCTGGTGCGC
CATCTGGATCGCAGCGCATCTTGCGATGACAGTGCAAGCAACGATGACGCTCCACAGGCG
CACGAAAACGTGCGCGGTGCTAACTACTACTCATAA
>ELAGFFLI_00089 hypothetical protein
ATGACAGAGCGTGACGAACACATCGGCGCGTTGGCCAAAGTCCTGGAGCAGGATCTGTTG
CACCACTACGGCCCGGTGATCGGCCAGGATGATCTGCGCCAAGCACTGGGCTACACCTCG
CTGGATGCGTTTGCCGCTGTTCTGGCCCGGATGCTGGTGCCTGGAACGAAGGCGGTGCAA
GGAGTGCCATGA
>ELAGFFLI_00090 hypothetical protein
TTGATACAGATCAAGGACTACAAACTTGGCCGGGTAAAAGCGGTAGTTCGCTTAGCCGAA
TCGAACGCAAACCGTTCCGCTGAGAAGGCCTTGAACGTGCTGAAGGTTGGCTTATGGTTC
GAGGGGCTGCGGGCGCGTATGGGCCGTCCGACGGCCTATCGCCTGGGTCAGGTTTTGCAG
CCCGGCACCTACCTCAAGGGCGAGCACCATCACAATTTGTGGGCCAAGTACGCCCTGGGT
AAGCACGTCCCCGGCGCCGAAACTCTCCGCACCACAGAAGCAGCCATGGCAGGCTCCAGT
GAAATCCTCATGGCAGCAGCTTGGGACGCGCTGGACATCTCCCGCCCTGTTGGGGTAAGT
GCCGACACGCTGCTAAAGCGGTTGGGACCCGGGATCCAGATGGCGATCTTCGATCAGCAG
GCGTTGGAGCGCGGGCGCTATGTGCGGCGTAAAGCAACGCGCCAAGTGACTCGACGCCTG
GAGGGACAAGCGGGCCTGGATAGCCTAGCCGCGCTCGTCGTATTGCTTCGAGAAGCGCAT
GAAGCAGGAAATCAAGGGCGGGCTTTTGAACTCGGGCGTTCGCTGCACGCCAGCCTGTTC
CTGGCCACGATTGAGGGTCCGCTGTGGGAGATCGCAGAGGAGCTGTTCGCCTACTTCATC
TGCTTCATTTTTCCGTTGGCAGAAGACAAGGAGCTTGCGTTTGATCTGCATCCAAGGATC
ATGCAGAGGCAGGCTTTCTGCTTCTCCCGCGTCGTACTGCAGCTAGAGGACGCTGGATGG
GATGGCTATCTCCCGGGCGGGCATACCCGGCAGCTGCGTCGGTTGCTGACGATTGATTTT
GGTTTCGATCTGTTCTTTGGGCTCGGACCACGCTTTCGGCTGACTCAGCCGGTCGAACAA
TCCAGCGAGAACGCCAGGCGATGGGTCGCAGAGCAAGACATTGCATGGGAGTGGGGACTG
AGGACGCTTCACGCCGGCAGGCGCGAGCGCCTGATGCCGGATGAGGTGAGAGATCGAATT
GCCGCTTCGGGCGCCTGA
>ELAGFFLI_00091 hypothetical protein
ATGGGTCATCCTCCGCGTCAATGCCTTCGTCGTCCCAGCCAGAACTTCGGTGAGGCGAAA
CGAGTCGGTGCGCTCCCCCGGCAAACTTGCTTCTACAGTCACTGCAGAAGATCGACATGG
GACTATGCAATTCAAAGCCGAGCGTGGCAGGGTCACCTGCGCGTTATGCAACCCCCACCA
CAGAGCAGGCCACGCCATCTGAGTCGCCGTCGCCATCGCGCAGGGATTCGCCTTCTTCTT
CGACCAGTGCACTGCGCGAGGCTTTACCTTCCCCACCGCGTCGCTCCGCTTCTCTCGAAC
CGCAGGGCTCACCCAGTTGGCAAGGGGCAGGATGGTCCGGCCATGAAGGTTTTAGCGGTT
GGTCAGAATACCAGGGCAACTTGCATGACTCAGCCCATGAGTGGCAGGGCGTATCGACCG
GCGAGTATCCGATCGCTCCTGCCGATATGTGGTCTCAGCCCGCCTGGAACCCTTATGCCA
GCTTTGACACTGGCGCAGCTTCTTCGCACCATCAGGCACTCCAAAAACGGGCGCAAGAGT
GGGTGCACCTCACCACCACTACCTTGCAACACGATGGTAAGGACCCGCGACTCGAGCAGG
CTATCAAGGATCTTTTCCTGA
>ELAGFFLI_00092 hypothetical protein
ATGGAGACCGTCCAGAAGGAAGGCAAGGTAGGGATTCGCGTTGATCCCGAAGTGTCCACA
GCGTATTTCCATAGGCAACAGCGGGTAGTGGTGCTGGGAGAGATGATGGCGCGCGACCCC
ACCATTGCAATGGGCGTTCTTGCCTTTGAATTGAGCAACGCTTCGCTGGATCGCGCATTC
GAAGAATGCGAGCGCAATGCAGACATCGCCCAGCTTTCCCCCCGCGAATTCGCGGAAAGC
TTTGAAAAGGTTGAATACAACTCAACTCGCAACGTTCAGGCTTATTATATGGAAGCGCAC
GAAACGCTGCGTCGGGTTGGTCTCGACAACCCCAACGCATGGCAGTGCATGGTTACAGCC
CAGGGGCATATCGAGCCTAGTACCCGGTCGGAGGACGATGCAGTGGCAAATTCATTGGCT
ACCGGTCATTTTGGTCGGTATGAGCAAGAGTACGCGAAACGAAATATGTGA
>ELAGFFLI_00093 hypothetical protein
ATGCAAATCAAAACCGCAAGCCCTGGCCCTAACGCGCATCCGCACGACCCGGTTGCGGGC
GACGGATCGTCACCCGCCGACCGCAGCATCGAGATCGAAGCGGGACACGGCAGCGGCACT
CTGTTGCCCACGGACGGCACGCAAGCACGCGCGTGCCCGAGACCGGCTTCGGAAACCACG
ATGTGCCTCGCGGACCTGCTGTCGATATCCAGGCAGCGGCCTTCGAGGCCCGAAATCATA
CCGGCCATTGTGCAAGCCGGGGACGATGAAGGCGTCCCGGATGCGCTTCCGCAACCGGCC
CGTTCCGGGGCGAGCCAGCCGCGCCTGGCCAATCCCGGCGAAGCGAGGGACGTCGAGAGC
GGGTTGCTCATGCGCGATTGCTCGTCGCGGATCGCCGCCTTCCTGGGCAACCTGTCGGTC
GTCCAGGAGCTTCGGCAGTTCGATGACAGCGAGTTCGTGGGCAAGCTGCGTAACGAACTG
GTCACCGAGCCCGGATGTCGAGAGCCGAAGACGCTGCTGGCCGCCATGGGCGAGAAGGTC
GATGAACTGCGGTCGCACCTGGACAAGCAGGCGTCGACGCCAGAGGAGGCGGAGTTCCTG
GCCGAGGCCCGGCGCTATCTCGAGCCGGTCATGACCAGCTTAGAGACCGACATCCACACC
TTGCAGCACGACGCGAGTGCCGCAAAGCGGATATATCAGGGAGCGCTGACCCTTCTGCTG
TACCCCTTGCCGCTCGCCACACTGTTTACCCAGAAGACTGGCACCTACGCTGCGTTCAAC
ATTGCTTCCTACACTTACACGGCGATACAACTGGTCTCGCTTATGCGACGCCCGACAACG
GACGCCAAGCTGTTCATGAAGCACGCCATCAACCGGCACAGCCTCGTCTTCTTCATCTCG
CTGGTCTATGCCGTACCCACCTTCTACGCCAAGGCCTCGCCGCTGCAGCGCAACGCCGGC
TTCGTCGCCGGCGCGGCGGTGGCGCAAGGGACGATGATGTTCGGCCTGCGGCTGGGGCAG
GACCTGATGGACTCGATGCGGCTGCGCTTCAACGGCGCCTTCAACCGCAGGCGTGATCTT
CCCGACGGCTTCAGGGACGCCATTGAGGGAGTCGTGGGCGATCTGCGCGCGGGTCTGAAC
AACGTCAACCGCTCCGTCGGCGAATTCCAGCAGGACCGGCGGATCACGCCGCACATGGAT
CGGCAGCTCACCTTCTTCAAGCAGGACCTGTCCAGAATCGTGACGGGCCTTGAGCGGCTC
GTAGCGACCGGGACGCGGCAGGAGAGCCCGGTCGCCGCAAGCGATAACCCACCAGGCCCC
CTAGAGGCGGTGCGCCGGACCCTGGACGCATCGTTCGCAAACAACCCCGACCTGAAGGGA
AAGCTCGCGCTGGCGACCGTAGCCTTCGCCGTCCTCGGATCAAACATCGCCCTGATGCGC
AACAACGGGCTGGCCCTACCTGACTTCATCGCCGATGCGGTCGTCTCGTCGACGTTCCTG
CTCCGTGAAGCGCTGAGCCCGCACGTCACGCACGCGGGGATGAACGACAGCGTGAGCGAC
ACCGTCGGCGGTATGACGATCGGCCTGCCCTTCTCCGTAGCCGCTGTGATGAGCAGCTAC
ATGGACGACCCCAGGGCCAACCCATCGGGCTTCATAGCCGGGACCGTCGGCTACACGGCG
GCCTACCTGCTCTTCGGCCGGGTGGCCGGCGACGTCCTGTCCAAGGGCCTCATGGCGACG
AGCGGAGCGCTCGGCTGGGGCCAACAGCAGGCGATCCGACTCGGCCGGAGCGCGATGGCC
TTGGGTTTCGAACTGGTCGCCGGGCACCGCTCGCCGGCTGCAACGGATGTGCACGACGTA
GCCGGGGTCGAGATGGCGGGTGTGCCGCATGAGCCGCTGTTCTTCAGCCCCTCACAGCGG
GCGTCCGCCGAACGCACCCTGGTCGGCACGCTTGAGCAGATCGGCGACGAGTGGCACGAC
GCGCGCGACGAATGGGGAGGCGAATCGGAGGGGACGGCGGGTAGGGACGCCCCCTGGGTC
GACGCACCGGCGCAGCTGCCCATGCAGCCGGCGCCTCAGTCGGAATAA
>ELAGFFLI_00094 hypothetical protein
ATGGGTCTATGCGTTTCAAAGCCGAGCGTGGCAGGCTCACCTGAGCATTATTCAGCCCAC
GGCACAGAGCAGGCCACGCCCTCTACGCCTTCATCTCCCGAGGCGCCCATGTCAGCCGGC
CTGTATGGCTTGGCGTCACTCGGGTCTCCCAGAGCGAGCTCGAGCCGTCGTCCATTAAGT
CCCCTGGTGGAGTTGAACACCAGCGATCTGGTAAAGCAAAAAAAGCGACTTTGGCAGCGG
ATCCAACACGATGGGCCGCAGTTCCGAACCACACATGAAGAGCGGAAGCAGTTCAAGACT
GCGTTCATAACTCTACCGAGCGAAAAATCCCGCCAACAAAGGCAGCAGCGGTGGAATGAA
ATGAAGCAAAGAATGGCAGAGATGCAGAGGATTCACCCAGAACTCGAACACATGGCAACC
GAGGATCTTGTGGCGCTGCAGGCATGGACAGCGGATGACGCTTACCAAGTGGTACAGAAT
GTTTTGGAGGAATGTGAGCCCCCTACTGCACATGGCCTTGCTTTTGCAAAATGCATCATT
TCGGCACTGCACTCCCTTCCCGAAGAATATTCATATCGAGGGACTGTCTTTACCGGTGAA
GATCAGTTGACGAAATGGGTGGCCGAGCGCTACCAGAAGGGACGCGAAACCACGGATCGT
CGATTTTTTGCCACCTCCGAAACCAAGGAAGCATCCTGGCTAGGAATGTCAGTCGAGTGG
GAAAGCAATTCAGTAAATGGGAAGCGCATCTCCATGTTTTCAGAGCACCCGAATGAGCAG
GAAGTTCTCTTCCCTCCGGGTACCCGCTTCTTGGTAAATCACATTGAGGAGGTTGGGACG
CATCCCCGCCTGAAGATTTATCAAAACCAGATCACGTAG
>ELAGFFLI_00095 Putative penicillin-binding protein PbpX
ATGATCGTACAGGTGCAGCCGAGCGAACGTGCGCTGTTGGTGACCGTTGAGCTGGACCAG
ACCGACCCCTCGGATGTGCACGTTTTCCAGATCGAAGGCGTGGAAATGCCGCCCGAATTC
CGGCCCAAACGTGTGCAGATTCCCACTCTTGCAAAAATGACAAAGCAACGGCTGGATGCT
TTGGTCGCCGCAGACACATTGTCCGGCGCACTATTGGTGGCCAAGGACGGCAAGGTACTC
CTGCAATGGCAAGGCGGATTGGCAAATCGATCAGCCGTGCTGGCAGTTACCCCGGAAACA
CAGTTCAGACTTGCATCGTTGAACAAAATGTTCACCGCCGTGGCCGTGTTGCAGTTGGTG
GATGCCGGCAAGCTGTCGCTTGATGGCACCATCAACGACTATCTGCCTGATTATCCCGAC
CAAGCCATCGCCCGTTCCATTACGCTGCGGCAACTGCTCAATCATACCAGTGGGCTCGGC
GAGATCTTCGGTGACGAGTTCAGTAGCTATTCGCAGACCTTGAAAACGCATGCCGATTAC
ATCAAACGGTTCGGCGCCACTCCGCCAGAGCAGGCGCCAGGCAGTCAGGATGGCTATTCC
AACTATGGCTACGTCGTGCTTGGCGCGATCATCGAAGCGGTCAGCGGCCAGTCCTACTAC
GACTATGTCGATCAGCACATCTACCGCATCGCCGGCATGACATCGACAGGGTCAGAGCCG
GAGTCAAAATCAGTCGCAAGCCGCGCCCTTGCATATGCCAAACAAGGTGGTGCCTGGCAG
GTGGAAACTGCATCGCTTCCATGGCGCGGAACGGCAGCCGGTGGTGGCTACAGCACGGTG
GGCGACATGCTCAAGTTCAGTGAAGCACTGCGCACGGGCAAGCTTCTGTCTCCCGCATTA
CTGGAAGCGGCCACCTCGCCACAAAATCACAAGCACTGGTACGGATATGGTTTCATGGTC
AGTGGCCAAGGCGAAGCGAAGCAGTACGGGCACGAAGTACATACAGCCAAGCAAGTGGAC
GCTGACACTAAATAA
>ELAGFFLI_00096 hypothetical protein
ATGACGCGTTTCAAGCTGCTCGCCGCCGTTTTTCTTCTCTGGACTGCCGAGGGCTGGAGC
ATGCAGCCCTCGCCAATCGAGACACCCCAACAAATCTTCAATCGCTGGCTATCTGCGTTC
AACCGGGGCAATCAGCAAGAGTTGCAGGAGGTCATCGCCGCGTACAAGATCGACCGCAAC
GCGCAGCGCGATACCGACCTGCATGCCTCCATGGGCAACTTCAACGTGCTGACTGTGAGA
TGA
>ELAGFFLI_00097 hypothetical protein
ATGGATAAGAACCGTATCGAAGGTACCGCCAAGCAGGTCAAGGGCTCGGTCAAGGAAGCC
ATCGGCCGCGTCACCGGCGACAAGAGCACCGAGCTGGAAGGCGCCGCCGAAAAGAATATC
GGCAAGGTGCAGAGCAAGGCCGGCGAAGTGGCCGACAAGGTGCGTGACGCGTCCAAGTCG
ACCAAGTAA
>ELAGFFLI_00098 HTH-type transcriptional regulator MalT
ATGTCGTCAGCGAGTGAAACCGCGCCGCCCAGCAGCCCGCCGCAGTCCACCAACCGCCGC
CAGCTGCAGCAGATCATCACCGGGCTGAGCGAAGGCGTGATTCTGGTCGAGCCGAATCAG
TCCATCACCTGGGCCAACGAGGCCGCGCTGGCCATGCATGGCGCAAGCGTGCTGGAAGAC
CTGGGCGCCACGGTGAGCGAATACCGCGAGCGCTTCCAGCTGCGCTATCGCAACAACCAT
CGCCTGAGCGCCGGCAATTACCCCATCGACCGCGTCATCGCCGGCGAAGTCTTCAACGAT
GTGGTGGTGGAAGTGGTGCGCGCCGGCACCGACGAACAATGGGTGCACCGCGTGCGCAGC
CTGGTGCTGACCGATGCACAAGGCGCGCCGGATTGCCTGGTGCTGATCGTCGCCGACGCC
AGCGACTGGGCCAGCGCCGAGCAACGCTTCGAACGCACCTTCAATGCCAACCCGGCGCCT
GCGGTGATCTGCCGGCTTGCCGATCAGCGCTACATCAAGGTCAATCAGGGCTTTGTGGAA
ATGACCGGCTACACGCGCGAAGCGGTGGTGGGCAAGAGCGTGTTCGAGGTGGATGTGCTG
GAACTGGCCGACCGCCGCGAACTGGCGCTGGAGCGCCTCAACGAGGGCACCACCATCCCG
CAGATGCAGGCCGAACTCAGCCTGCCCGACGGCACCACCAAGATGGTGGTGGTGGCCGGC
CAGCCGATCGAAATCGGCGAAGAAGCCTGCATGCTGTTCACCTTCATGGACCTGGAGCCG
CGGCGTCGCGCCGAGGTGGCCTTGCGGCAAAGCGAAGAACGCTTCGCCAAGGCCTTCCGC
ATTACTCCGGTGCCGACGCTGATCTGCAATGCCGACACCTTGCAGATAGTGGAAATCAAC
GACGCGGTGGCGCAGACCACCCAGTACGCCAGCGAAGACATCATCGGCAAACCCATCGAA
GAGATCGGCCTGTTTCCCACTCGCCAGGCGTATCAGCAGTTCTGCCACGCGCTGCAGCAA
AGCGGCAGCATGCTCAATATGGAATACGCCATCGCGCGCAAGGATGGCGAGCAGCTCGAT
TGCCTGATCTCTGCCGAAACGGTCAGCATCCACGGCGTGCCGTGTTACCTGTTGTCGCTG
ATGGACATCACCGACCGCAAACGTACCGAGATGGAATTGGTCGCCGCCATCGAAGAAGTG
ATGCAGGACGCCTCCTGGTTCAGCCAGACCCTGTTGGAAAAGCTGGCCAATGTGCGCCGC
GCCAATCGCCCCAGCCAGGCGCAGAGCTGCGGCATCGCCGAACTCACCGGACGCGAGCGT
GACGTGTTGGGCTTGCTCGCCGAAGGCCTGGCCGACAAGGAAATCGCACAGCAACTCAGC
GTTGCGCCCAATACCGTGCGCAACCACGTGGCCGCGCTGTATTCCAAGATCGACGTGCAC
AGCCGCGGCGAAGCCATCGTGTGGGCACGCGAGCGCGGCTTTGCCGGCCGCAGCGCCAAA
AAGCCAGCGCGCAAGGCCTGA
>ELAGFFLI_00099 hypothetical protein
ATGGCACAGGTCGTTCGCCAGTCCACTCTTGCCCCCCGGATGTCGTGGGGCGCCGTGCTC
GCCGGCTGCACCTTCGCGCTGGTGACCTATCTGACGCTGAGCGTGTTGGGCACCGCGATC
GGCGCTTCCACCATCGACCCGCTGCGTGAAGCCAACCCGGTCAGCGGGCTGGGCACCGGT
GCGGGTATCTGGCTGGCGTTGAGCACGTTGATCTCGATCGGCGTAGGCGCGTTCGTCGCC
GGCCGCCTGGCTACGGTACGCGGCGGGCTGCACGGTCTGTTGAGCTGGGCGGTCACTTCG
CTGATCACCACCTGGTTGGTGGCGGCGCTGGCCAGCAACGCGGTAGGCGCGGTGTCGGGC
GTGGTCGGCAAGGGCTTGTCGCTGACCGGCCAGGGCATCGCCGCTGCGGCGCCAGCGTTG
GGCAATGGGGTGCAGGATGAATTGAAGAAGCAGGGCATCGCGCTGGATTGGGGTGACCTG
CGCGGCCAGCTGGACACGGTACTGCGCCAGACCGGCAAGGCCGAACTCGATCCTGAGCGT
CTGAAGGATCAGGCAGCGACCGCGGGCGAAGACGGCAAGGCCACCGCCACCGATGCGGCG
CAGACCCCGCAGGCCGCTTCGGACGAACTGGCCGCGTGGTTCGACCGTGTGCGTGCGCAG
GCCAAGCCGGCCATCGATGCGGCCGACCGCGATGCGTTGATCAACCTGATCGTGGCGCGC
ACCGGTAAATCGCGCGCAGAAGCCGAGCAGATTGCCGACAACTATGCGCAGAGCTACCAG
AAGGCCGTGGCGCAGTACGAAGCGCTCAAGCGCACCGCCGAGCAGAAGGCGCGCGAGGCC
GGCGATGTCGCCGCACGCGGTATCTCGCGCGCGGCCTGGAGCACCTTGGTGTTGCTGATC
CTGGGCGCGGGCATTGCGTTTGCCGCCGGGCGTGCCGGTCGCCGTACCGATCCTGTTGTG
ATCGACCCGGTTGTGGGGGTGTGA
>ELAGFFLI_00100 hypothetical protein
ATGCGGATCCATCGCGTCCATGCAAGCGCCCTCGGTGAACCAAGCAGTCGCGTAAAACTG
GCAGGCGTCATGTGGGGTCGGCTTGTGCGCGGTGCCGCATCCAGTGTCGGGACACGCCGT
GAATCCGTCCGTGGAGGCTCAGTGGTGGCATCCATGCCGCCACATGGTCCCAACACCGGA
TACGACACCGCGCCCCCACTTTTTGCGGCTGCTGATAGGCAAGCAATGCCGTCGCTTTTC
CATCAGCCACCGACAACATCCGAAGGTGCTTGCACGCGTACCGGCGTGGGACCTTACGCG
GCATGGATGCCGCGTAAGAGCCTACACGGACGTACTTGCGGCGTGTCCCACGCCGGTACG
CGTGCAAGCGCCCGCAGCAGACCGAAGCACTCGCACAAAACCGGCAGACCTAGTGTCAAC
GCAAACCGCAAAAAAATGCACACAGAAAGTCGAGTAATCAACCCACTTCCAAGCCCAGAA
GACACAGCGGCAAACACGCAATATCTCCACGCAAAAAAACACCGGACCATCCCTAGATGG
CCCGGTGGAGAGCGAGTCTTGGCATCCTTCGCCGAGAAGGGGTTACCCCGTTTGCTTGCT
CAGTGTCACTCCTAA
>ELAGFFLI_00101 hypothetical protein
ATGACGCCCGTGATTGTGTTGCTGCTTGCTGCCGGACTCCTTGCCGGCTTGGTACTCGCC
GGTGTCATTGCCTGGCTGCTGCTGCGCCATCGTGCCCAAACGATCAGCGCAGCTGCCGCG
CCTGCCGCGGCTATCGCACCCACTCCGCACGCCGCGCCAGCGGTCACGCCGGAGCTGGCG
CCTGTGCGCGAGCAGACGCAAGCGCACACGCAGGCGCACACCGCTCCTGCACCGCAGCCA
TTGCCGTCCGGGCCGCCACCGATGCGCCCGTTGCTGCGGCGCATGTACGCCGCGGTGATG
TCCACCCCGTCGCTGGCCGATGGCAGCCTGCCGGTCGATCCCGCGCAGGCCGATGTGCTG
GCGGCGGTGGCCAGCGCGCTCGAACACGTGGACCTGCGGCCGCAGCTATTGCCGCGCCGC
CCGCAGCTGTTGCCGCAGCTGATGCGTGCGGTCAACGACCCGGATGCCTCCGGCCGCGGC
ATCGCCGCGATCATCGCGCAGGACCCGGCGCTGGCCGCCAACCTGTTGCGCATCGCCAAC
AGCGCCCTGTATCGCCCGCAAGGCGGCCCGCTGGAAAGCCTGGAACGGGCGGTGGTGCAT
ATCGGTACCGAGGGTGTGCGCCAGATCGTTGCCGCTGCGGTCATGCAGCCAGTGCTGAGC
CTGGATGGCGGCCTGTACTCGCGCCTGCCGGCGGCGGTGTGGGATTACGCCCTGCGCACC
GCCACCGCTGCGGCCGCCTACATGCGCGAGCGCGGCGGCGACACCTTGTCGGCGCAGCTG
GCCGGCCTGCTGCAGGGCCTGGGCGCGGTGGTAATCCTGCGTGTGTTGCGCGACACCTAC
GCCGAACGCCCGGCGCTGCCCTACAGCCTGGAAGTGGCCGCCGCCCTGGTAGAACGCCAC
ACCGCCACGGTGGCCAAGACCATCGCCACCGCCTGGGAGCTGCCGGCCTCGCTGAGCACC
GCGCTGGACGAGCAGCGCCCCGAACACGACACCACCCTGCTGGCCACCTCGCTCGGCATG
GCGCTGCGTTACGGCCGGCTGGCCGCCGCGCTGGCCATGCTCGCCCGCCACGGCGCCGAG
CATCAAGACCACGCGCTGAGCGTGCTGGCCACGTTGGAACCGGACAACGAGGCCAACGCC
GCGCTGTGGCAGCGGCTGGTAGCGTCCAGCGTGGAGTGA
>ELAGFFLI_00102 hypothetical protein
GTGAGTCCACAGCGGCCGCCGGTAGAGTTGGGCGTGACCCTGCGGCTTGCACGCGAGGGC
GGCGTGGCCGCGTTCCCGGCCATGCGCCGCGAGCGGCAACTGGTGATGGATGAACTGGAC
GATGCACAGCGCCTGCACCTGCGCACCTTGCTGGACCAATGCCTGGTGCATGCACTGCCG
CGCCCGCAGGCCGGTGGCGGCGACCGACGCTATTTCAGCATCGCCTGGGACGGTGCCAGC
GAACCGTTGCGCATTCCCGAAGAACATGCCCCGGCCGAAATCGTGCGGCTGTGGAAGCAG
GGCACGCTGTAG
>ELAGFFLI_00103 Protease PrtS
ATGTCTGCGTCCGTCGCCCCGCGTCGTGCCGGCATTCTGCCGCCGTATTTGCTGGACCAT
GTGGCGCAGGCGGCGCCCGAGCATGCACGCCATTGCGCGCAGCTGTCCCGCCACATCACC
GCGTTCTTGCGGCAGCAGCGTGCGCGGGGCCTGCTCGCACGCGCAGAGGCGCTCGTCGCG
GATGCCGCACCGGCCACGCAAGCGGTGCAGCGGCGTATTTACGATGCGCAACAAGGCACC
GCATTACCCGGCACCCTGGTGCGCGACGAAGGCGCTGCAGCCACCGACGATGTGGCAGTG
ACCGAGGCGTATGACTATCTCGGTGCCACGCATGATTTCTTCCAGACGGTGTACGGGCGC
AACTCGATCGATGGCGCGGGCATGCCGTTGATCGGCAGCGTGCATTACGAGCGCGGCTAC
GACAACGCGTTTTGGGATGGCGAGCAGATGGTGTTCGGCGATGGCGACGGCGAGGTCTTC
AACCGCTTCACCATCGCCATCGATGTGGTCGGCCATGAGCTCACGCACGGCGTCACCGAG
CGCAGCGCCAACCTGATTTATCAGGGGCAATCGGGTGCATTGAACGAATCGGTCTCGGAT
GTGTTCGGAGTGCTGATCAAGCAGTACACATTGCGCCAGAGCGCAAGCGAGGCCGACTGG
ATCATCGGCGCAGGTTTATTGATGCCCGGCATCAACGGTGTGGGCCTGCGCTCGATGCAG
GCGCCCGGCACCGCGTACGATGACACTGCACTGGGCAAAGATCCGCAACCGGCCACCATG
GCCGGCTACGTCAACACGCAGGAGGACGATGGCGGCGTGCATTACAACTCCGGCATTCCC
AATCATGCGTTCTATCGCGCTGCGGTGGCGATCGGCGGCGCTGCGTGGGAGACAACCGGC
CGCATCTGGTACCGCACGCTCACCGGTGGCGAGTTAGCTGCGGGTGCGGATTTCGCCACC
TTTGCCGCGCTCACTGTCACTGTCGCCAGCGCCGATTACGGCGCCACCAGTGTGGAGACA
CTCGCCGTGCAACAGGCCTGGCGCGACGTGGGCGTGCTGGCGTGA
>ELAGFFLI_00104 putative sugar epimerase YhfK
ATGTCTCGTATCGTGTTGATTGGCGGCCATGGCAAGGTCGCGCGTTTGCTTACTCCGCTA
TTGGTGCGCGGTGGGCATCAAGTGACTGCGTTGTTCCGCAATCCCGAGCACACCGACGAT
GTGATTGCCGATGGCGCCACGCCGTTGCTGTTCGACATCGAACACGCCGATACCGATGCG
ATTGCCGCTGCGTTCTCCGCCCACGATGCGGTGGTGTGGTCGGCCGGCGCCGGCGGTGGC
GATGCAGCGCGCACCTATGCGGTGGATCGCGATGCGGCAATCCGTTCGATGCATGCCGCC
GAACAGGCGCGCGTGCGCCGTTACGTGATGGTGTCCTATCTCGGTGCCGGCCTGGAACAC
GGCATCGGGCCGGACGATGGCTTCTTCGCCTACGCGCAGGCCAAGGCCGCCGCCGATGCA
CATCTGCGCGATACCACGCTGGACTGGACCGTGCTGGGGCCGGGACGACTGACCCAGGAG
GCGCCAACGGGCCGCATCACCCGCGACCCGGGCGGCGATGCCGACGGTGGCGTCTCGCGC
GGCAACGTGGCGCAGGTGATCGCGGCGGCATTGGCAACACCGGCCACCATCGGCAAGACT
GTCGGCTTCATCGATGGGCAGACGCCGATCCAGCAGGCATTGGCGCAGCTGGAATGA
>ELAGFFLI_00105 hypothetical protein
ATGACCGCAGTGATCGCATCTGGGACACTATGCGGCCCCTGTGTGTGCGAAATGCCGATG
ACCACCTCCCCTGATTTGCGTCCACGCGTTGGATGTGGCGCCTTCATCCGCCGTGCCGAT
GGCCACTTGCTGCTGGTGCAACGCGGGCGTGCGCCGGAGCAAGGCCATTGGGGCTTGCCA
GGTGGCAAAGTGGACTGGATGGAAACCGTCGAAAACGCCGTGGTGCGCGAAGTGCTGGAA
GAAACCGGCCTGCATGTGCACCTGCAACGCGTGCTGTGCATCGTCAGCTACTTCGAGCCG
GATCTGACGCCACCGGAGCATTGGGTCGCGCCGGTGTATCTGGCCGCCATCCAAGGCAGC
GAACACGCCGTGCGGCGCGAGCCTGAGGCAATCCTCGCTATCGGTTGGTTCGCGCTGGAC
GCACTGCCATCGCCGCTGACCACCTCCACGGTGCAGGCATTGCAGCATCTGCACGCGCAA
GGCCTGCCGGCCTCTACAGGCTGA
>ELAGFFLI_00106 Acetyl esterase
ATGGCACAACATTGCTGGACACGAACGGTTGTTTTGCTGCTGATCGGCAGCGTAGGCATT
GCATACGCGGCAGCGGCAGAGACGGCACAACCCGCTGCTGCAACCGCACAGGACGGCATC
CGGCATGTGAGTGCATTCGCGCTGCCGGTCTCTGAGTATCTGAGCCCGGAGGCACGTGCG
CATGTGGCTGCAGAGGTCGCGCGCGTCGATCCGTTGGCCAAGGCCGACAACGCCACTCTG
CTGACGCAATTGCCCAGCATCCGCGCCGACACCGAACGCTGGGCCAAAGGGGTGATCGCG
CAGCTGCGCACGCGCTACGCGGTGGAGATCACGCCCGAGACCTGGAACGGCGTGCCGGTG
TTGCGGGTGGAGCCACGCACGCGCACACCCGAACAGGCAAAGCGTTTGCTGATCGAGCTG
CATGGCGGCGGATTCGTGATGGGTAGCGCTGCCTCGTTCGGCCTGATGGAAGCCATCCCG
ATCGCGGCGATGACCGGCATGAGCGTGGTTGCGGTGGACTACCGAATGGGTCCGGAGCAT
CGCTTCCCGGCAGCCAGCGAAGATGTGGCGACGGTGTATCGCGCCGCGCTCAAGACCTAC
GCACCGGAGCGTATCGGCATCTTCGGCTGCTCGGCCGGCGGTGTGCTCACCGGCGAGTCG
CTGGCATGGTTTGCCAAGGAGCGCCTGCCGATGCCGGCGGCGGCAGGCATGTTCTGCGCC
GCTGGCGATGCGCGTTATCGCGGCGATTCGCGTGTGGTGGTCGCCGCGGTGAACGATGCC
TTGCTGCCGGACAAGGCCGGGGCGCTGCCGATCATGGAAGACCTGTATTACGGCGAGAAC
GTGGACTTCCATGACCCGCTGGTGTCGCCGGTGTTCTCCGATGCGGTGCTGCGCCAGTTT
CCGCCGACCTTGTTTCTCACCGCCACGCGTGCGGCCGAGCTGAGCGCCACGGCCTATACG
CATGCGCGGCTGGTGGATCTGGGTCGCGAATCGGACTTGCACGTCTGGGACGGGCTGGGC
CACGGTTTCCACCTCACCGAGACACTGCCGGAAAGCCAGCAGGCGCTGCGGGTCACTGCA
CGCTTCTTCAGCAAGCATCTGGGCCTGCCACCACCGGCATTGGCCGCGCCACACTAA
>ELAGFFLI_00107 hypothetical protein
ATGAGTCTGCAAATTCCTCAGGGTGCACTGGTGGTTGTGGCCGATGGCGGCGAAGCACGT
TGGTTCACCAACACCGGCAACGAAGCCAAGGTGGTGCTGCGTCAGCACGCGCGCACCGAT
GTGCAGAACGTCGATGACGACGGCCCGGCCGGCAAGGCGCCGCAGGATCTGAGCAACGCG
GATCTGGACGAAATGACCTTCGCCAAGCAGTTGTCGCATGCCTTGAACGATGGCGCGCTG
AAGCACGAATACACGCATCTGGTGCTGGTGGCCGACCCGACCACGTTGGGCCGCGTGCGC
CCGTTGCTGCACAAGGAAACACAGCAGCGCCTGGTGGGCGATCTGGCCAAAGACCTCACC
AATCTGCCGCTGGAAGACATCCAGCGCGCGCTGTCCTGA
>ELAGFFLI_00108 Thioredoxin
ATGGGGTTTGTTCGCGAGTACGCCACGCACGCACCCGAGCGCAGCGAGGTGGATGCACAT
GCCGGGCTGCAGGTGCTGGAATTCGGCACCGATTGGTGCGGTCACTGCATGGCCGCCCAG
CCGCTATTGCAAAAACTGCTGGGTGGTTTCGAGGCGGTGGATTACCGCAAGTTCGAAGAT
GGAAAAGGGCGGCCGCTTGGCCGCTCTTTTCGCGTGAAGTTATGGCCAACCATGATCCTG
CTGCGCGATGGCGAAGAACTCGCGCGCGCAGTGCGCCCGCAGACGCGCGAGGATTTACTG
CCGTTGTTGGCAGTGCTGGGTGAGCCTGCGATTCAGAGCGGCTGA
>ELAGFFLI_00109 Proline/betaine transporter
ATGCACGACACGCGCGCGATTGCCTCGCACTTCGGTTGGTTCAAGCGCCGCCGCCAACTG
CAACTGGACGAAGTCACCGTGGTCGACCGCCCGATGCTGCGCAAGGCCGTGGGTGCGGCC
GCACTGGGCAATGCGATGGAGTGGTTCGACTTCGGCGTGTACGGCTATCTGGCGGTGACG
CTGGGGCAGGTGTTCTTCCCCGCGAGCAATCCTACCGCGCAGTTGATTGCGACCTTTGCC
ACGTTCACCGTCGCGTTTTTGGTGCGGCCGATCGGCGGGCTGGTGTTCGGCCCGCTCGGC
GACCGCTACGGGCGGCAGAAAGTGCTGGCGGCCACCATGATCCTGATGGCGCTGGGCACC
TTCAGCATCGGCTTGATTCCGTCCCACGCGACCATCGGCGTGTGGGCGCCGGTGTTGCTG
CTGTTGGCGCGGCTGCTGCAAGGTTTTTCCACCGGGGGCGAATACGGCGGGGCAGCGACC
TTCATTGCCGAATATGCCACCGACCGCAATCGCGGCTTGATGGGCAGCTGGCTGGAATTC
GGCACGCTGGGCGGTTACATCGCCGGTGCCGCCACGGTGACCGCATTGCACATGGCCTTG
AACCAGGCGCAGATGCTCGATTGGGGCTGGCGCATCCCGTTTCTGGTCGCCGGCCCGTTG
GGGTTGCTGGGCCTGTACATGCGCATGAAACTGGAAGAAACCCCGGCGTTTCGTGCCTAT
ACCGCGCAATCGGAACAGCGCGAACGGCAAACCGCAGGGCAAGGCCTGCTCACGCTGCTG
CGCCTGCATTGGCCGCAGTTGCTCAAGTGCGTTGGGCTGGTGCTGGTGTTCAACGTTACC
GACTACATGTTGCTGACCTACATGCCCAGCTACCTCAGCGTCACCATGGGCTATGCCGAG
AGCAAGGGACTGTTGCTGATTATTCTGGTGATGCTGGTGATGATGCCGCTCAACATCGTC
GGCGGCCTGTTCAGCGACAAGCTGGGCCGCCGCCCGATGATCATCGGTGCCTGCATTGCC
TTGTTCGTGTTGGCGATCCCGTGCCTGCTGCTGATCGGCAGCGGCCACGATGGGCTGATC
TTCGCCGGGCTGATGCTGCTCGGCCTGGCGCTGGTGTGCTTCACCAGTTCGATGCCCTCC
ACGTTGCCGGCGCTGTTCTACACACCGGTGCGCTACAGCGCGCTGTCGATCGGCTTCAAC
GTCTCGGTGTCGTTGTTCGGCGGTACCACGCCATTGGTCACCGCCTGGCTAGTGGAGCGC
ACCGGCGACCCGCTGGTGCCGGCGTACTACCTGATGGGCGCGGCTGCGATCGGGTTGGTG
ACCATGTTGTTCGTACGCGAAACCGCCGGCTTGCCGTTGCGTGGCTCACCGCCGGCCGTG
GCCACCGATGCCGAAGCACGCGCGCTGTTGCAGGCCGATAGCCCGGTGACGGTGGATGCA
CAGCTGCCACTGCGTCCCGTGCCCTCCATGGGCCAGCCGCGCACGGCGTAA
>ELAGFFLI_00110 hypothetical protein
ATGAATCGTGAGATCCGCCACAGCATCGTCATTGCCGCCGCGCCGGAAGTGGTTTCCGCT
GCGCTGTCCGAGCCAATGCAGCTGGCCCGCTGGTGGACGCGCGAAGTGAGCCTGGTCAAC
GACCGGGTGCGGCTGGACTGGAGCCGTCAGGGCTGGCGGGTGGAGTTGAGCATCGACGAC
GGCGCCGACCATCGGCTGGTGTGCTGGCGTTGCCACGACTCCAACATGCTCGATTCGGAT
GCATGGAAAGGCACCGTGATGCGCTTCGAGCTGCACTCCACCAGCCAGGGCACGCAGGTG
GAGTTCGTCCAGTCCGGTTATCGCGAATCGCCATGCAAGGAGGCATGCGCGCGCGGCTGG
CGCTTCTTCCTGGGCAGCAGCCTCAAACGCTATGTGGAAACCGGCGAAGGCATGCCCTCG
GCCGACATGCTTGCGCCCAACGTGCACTGA
>ELAGFFLI_00111 hypothetical protein
ATGACGACGCTTCCGATACCAGTGATGGACGTTGCCGCGCAACGCGATCTGGCCACGGCG
CACGCGCTGTTGGAAAACCCCGGTGTGGCAGCGCAACTTGCCAACGCGCTGGGCGCGCCG
ATCGAAAGTCTGATCACCAAGCGGCTACCGAAAATGCTGACCCGCAGCATCGATGGGGTC
ACTCGCCGCGCATTGCAGGTGGCAATGAAATCGGCATTGCTCAGCTTGCGCGGCCAGGCC
GATACGCAGCGACCCGCCTCCACCGCGCGGCACACCATGGTGGTGGCTGTCGCGGGCGGT
GCAGGCGGATTTTTCGGATTGCCCGGGCTGCTGGTGGAGCTGCCGGTCACCACCACGGTG
ATGCTGCGCTCCATCGCCGATATTGCACGCTCGGAAGGCGAATCGCTGCACGATCCGGAA
ACGGCGCTGGCCTGTCTGGAAGTGCTGGCGCATGGCGGGCGCAGCGTCAGCGACGATGGT
GCCGAATCCGGCTATTTCGCCGTGCGCGCGGCGATGGCGCAGCAACTCAGCGCCGCCGCG
CATTACGTGGCCGCACATGGGTTCGCCAGCAAGGGTGCGCCCGCACTGGTGTCGTTGGTC
TCGCGCGTTGCGGCCAAGTTCTCGGTCAACGTGGGCGAAAAACTCGCCGTGCAGGCGGTG
CCGCTGGTAGGTGCCGTAAGTGGCGCAACGCTCAATACCGTGTTCATGCGCCACTTCCAG
GCGATGGCACGCGGGCATTTCATCGTGCGTCGATTGGAGCGGCGCTTTGGAGAAGAGGCC
GTGCGGCGTGCGTATGACGCATTGCCTGCACCGCGTTGA
>ELAGFFLI_00112 hypothetical protein
ATGTACTGCTCTCACCTGCGCACCGACCATTTCGACTGGTCCTTGCCCGCCCACCGTCGC
GGGACCTTACGCGGCATGGATGCCGCGTAA
>ELAGFFLI_00113 hypothetical protein
ATGAGCAAACCTTTTTCGCCAGCGTCCGCGCGCAATCGTGACCCGATTCTTGCGGTATTG
CAGCGGCACTTTGCCGACCGTCGTCATGTGTTGGAGATCGGTGCAGGCACCGGGCAGCAC
GCGGTGCATTTTGCGGCGGCGATGCCGTGGCTGCGTTGGCAGGCGAGCGATCATCCCGAT
CATTTGCCGGGCATGACGCAGTGGCTGGACGAGGCTGCATTGCCAAATACGCCGCCACCG
ATTCCGTTGCAGGCGGTGCTGACGCCGACGCCTAGTCTGGCACCGGCACCGCCGTTGCCG
CCGGTGCAGGCAGGCGAGCCTGCCGGCTATGACGCTGTATATAGCGCCAATACCTTGCAT
ATCATGGGCTGGCCGCAAGTGCAGGCGTTGTTCGCGGGATTGCCCACAGTGATGGCGCCG
CAGGCGGTACTAGTGATCTACGGGCCGTTTAATCGTGATGGACAATTCACCAGCGACAGC
AATCGCGCATTCGATGCGATGTTGCGCGAGCGCGATGCGGCCTCGGGGATCCGCGATGCA
GAGGCGGTGGATGCGCTGGCGGCTTCGGTTGGATTGCAATTGATCGACGATGTGGCATTG
CCGGCAAATAATGTATGTCGGGTGTGGCGGCGAGCGTAA
>ELAGFFLI_00114 hypothetical protein
ATGACGCTGTCACTGCCCTGGCTGGTCGGTTCGGCACTCTTTCTGGTGGTCGTCGTCGGC
TGGTTCCGGCTGTCACGCGCACACGCTCGGCAACCACATTCGCGCGCCAGGCTGTGGCTG
TTGCTTGCCGCCCAACCGCTGCTCGCCGGCCTGCTCTACCCGGTGCTGCTGCCGCCCCCG
CGCGCTGGCAGCACGAGCGAGCTGCACGTCGCCACCGCGGGCACCACGGCAGCACAGGTC
GGCCCGAATGCGGCGCAGTGGGTCGCCTTGCCCGAAGCGCCTGCGCTGGCAGGCGTGGCA
CGCGTACCGGATCTGGCCACCGCCCTGCGCCGCGCACCCGGCACCGCAGTGGTCGTGCAT
GGCACCGGCCTGCCGGCACGCGACCGCGATGCACTTGGCGTACCGCTGCGACTGGCGCTG
AACCCGGCACCGCAAGGTTTGGTCGCCGTCTCGACACCGCCACCGGTCGCCCCCGGCGAA
ACCTTCGCCATCAGCGCCCGCGTCCAGGGCCTGCCGGCAGCACGGGTGGAGCTACTCGAC
CCCGCCGGCCAGGTGGTCGACACCGCCGTAGCCAACGTAACCGGTCAGGTGCATCTGCGT
GGCCTGGCGCGCGCACCCGGGCAGGTGGTGTTCGCGCTGCGCCTGCGCGATGCCGCAGGC
GCCGAACGCAGCCGCGTACAGGTGCCGGTGCTGATCACCGTAGTGCCGCCCGCGCGTGTG
CTGTTGCTGGCCGGCGCACCGCAGCCGGAACTGAAATACCTGCGCCGCTGGGCCAGCGAT
GCCGGGCTGGACGTGCGCAGCCAGATCGCGGTCGGCCCCGGCGTGCAACTGGGCGAGAGC
GCCGCACTGGACGCCACCAGCCTGGACACACTCGACCTGCTGGTCATCGACCAACGCCGC
CTGGTCACGCTGGGCAGCACGCAACGCCAGAGCGTGCGTGCCGCGATCGACCGCGGCCTG
GGCGTGCTGGTACGCACCGACGGACCACTGGATGCCGGCACCCGCGCAGCACTCAACGCG
CTCGGCTTTGCGACAACCGGCGGAACGACCAGCACTGCAATCGCCGCCCCGCGATCGCTG
TCATCGGCCGCACCGTCCATCGATCCAGCTGCAGCCCCTGCCGACACTCCCGCACTTCCA
CCGCTGCAACGCCGCGATCTGCAACCGCAAGATGCCGAGGCAGTGATTGCAGCACGCGCA
GACGACGGCAGCGCGCTGGGCTGGTGGCACGCACAAGGCCGCGGCCGCATCGGCATCGCC
CTGATCGAAGACAGCTTCGCGTTGGTATTGGCCGGCCGCAGCGACCTGCATGCCGCGCTG
TGGGCGCAGCTGTTCGGCGCCGTCGCCCGCGCGGGCGACACCGCACCCGCCCCGGTGCAA
GAAGGCTGGTCGCAACAGCGCATGTCACTGTGCGGTATCGCTGCAGACGCGCATGTCACC
GGCCCCACCGGTCCAGCCCAACCGTTGCTGATCGACCCCACCAGCAGCGCCCAAACCTGC
GCCGCCTACTGGCCCACAAGCGCAGGCTGGCATCGCCTGCAAACCGGCAAAGACCAACGC
TGGCTTTACGTCCGCGCGCCCGCCGACGCACCCACCGTGCATACCCAACAAACCCGCGAC
GCCACCCTTGCGATGGCCGCCACAGCAACCAACACAAACGCGACCCTCAGCACGCCAATA
GCCCAACCCGGCACCCGCTGGCCGTGGCTACTGGCCTGGCTCACGCTAGCCACGGCGTTG
TGGTGGCTGGAACGACGCAGGCGCTGA
>ELAGFFLI_00115 hypothetical protein
ATGAGCACGCCGGCGCCGCACCACGCATGGCAGGCCGCGCGAAGGCGGCAGGCCGCAGGC
GTGCTGCTGTTCGGGCTACCGCTGGCTGTCCTCCCGGCGCTGCTGGCCTGGCGCACCGGC
GCGCATGTGGCGATCGTGCCGTTGCTCATTGCCGGTGTGTTGGCAATGGCCGGCGTGGCG
GTGCTGGCGGCACGCCGGCTGGACCAGACCTGGCTGATCCGCCGGCTGGATCGCGAAGCA
GATCTGGAAGACAGCAGCGACCTGCTGTTCGCCTCGACCGCGCAGCTCGGCCCCTTGCAG
GCCCTGCAACGGCAGCGCCTGGAACAGCGCCTGCGCAACACCCCGCGCGATCTCCGCCCA
GCCTGGCCGTGGCAGCGTGCCTGGCCATGGAGCCTGCTCGGCCTGCTGGCCTGCGTCGCG
CTACTGCTTTGGCCACACCGCGCCACCCAGCCCGCGCCGAGCAACGACCGCGTCGCCGCC
GCCCGTGCCGGCAACGGCGCTCCCACACTGCGTCATTCCCGGCTACACAGTACCCCGCCC
GCTTACACCGGCCTGCCGTCCACACGCCTGCCCGGCCTGGATGCGCGCGTGCCAACCGGC
ACCCAGCTGGAGTGGCAGCTGCAGGTCAGCCCCGCCCCGCGCAGCGTGGCGCTGCGGCTC
ACCGACGGCCGCCTCATCGCGCTGGCCCGGCAAGGCAGCAGCGATCAGTGGCAAGGCCAG
TGGATCGCCGAGCGCGCCAGCCTGTATCGCATCCTCATCGACGGTGCGCCGGCAGACCGC
CAGCTGCATCGGCTCGACGTGCTGCCGGATCGCCCGCCGCAGGTGCGCGTATTGGCGCCC
GAACAAAGCCTGGTGCTGTGGACGCCCACCAATGCCGGCTGGACGCTGCGCTTCGAAGCC
AGCGACGACTACGCGGTGGCCGCCACCGCCGAGCTGCGCCTGACCCTGGCCCAGGGCAGC
GGCGAGAACATCACCTTCAAGACCCAGCGCCGCACCCTCACCGGCAGCGGCCCGGCCAGG
CAACGCAGCTTTTCCACCACGCTGCAGCCGCAGGCCCTGGGCATGGCGGCCGGCGACGAC
CTGATCGCCCAATTGATCGTCCACGACACCCGCCAACCCGGGCCGCAGGAAGGCCGCAGC
GCCAGCGTGATCCTGCGCTGGCCGCCGCCCGAACAGACCATGGCCGCCGGCCTGGAGGCC
AGCGTCAAACAAACCTTGCCGGCTTACTTCCGCAGCCAGCGCCAGATCATCATCGACGCC
GAGGCGCTGCTGAAGGAAAAGCCGCGCCTGGACCCGGATGCCTATCTCAAGCGGTCCGAC
GCCATCGGCGTGGACCAGCGCCTGTTGCGACTGCGCTACGGCCAGTTCCTCGGCGAAGAG
AGCGAAGGCGCACCCAAGGGCCCGCCGACCGCCGACGCCCCGCCCACCAGCGACGCACCG
GCCGACGATCTGCCCACCGCCGACATGCCCACTGCGGATGCGCCGGCAACGCCTGCGGCA
GCGGCGCAGGCGCCCGCCCAGGACGAACACGGGCACGACGACCACAAGCATGACGCCGCA
TCCGAACCCGGCGCCGCCGCGCTGGATGATCACGACCATGACCACGGCAACAACAACGGC
CGGCCCGAGCGCAGCAGCTTCGGCCAGGCGCAGGATGTGCTCTCCGAGTTCGGGCATACC
CACGACCACGCCGAAGCCGCCACCCTGCTCGACCCGCAAACGCGCGCCCTGCTGCGCGCC
GCGCTGGATCAGATGTGGCAGTCCGAGGGCGCGCTGCGCCAGGGCCACCCCGAGCGTGCG
CTGCCTTATGCCAACAAGGCGCTGGGCTTCATCAAGCAGGTGCAGCAGGCCGAACGCATC
TACCTGGCGCGGGTCGGCACCCAGCTACCTCCGATCGACCCCAGCCGACGCCTGAGCGGC
GACCGCGCCGGCCTGGGCGACCGTGCCGCCGGGCTGGACACCCGCCCGGATCCCGACCCG
TCCGCCCTGCAGTTGTGGGACGCGCTGGGCGAACAGGCGCCGGTAGCGGACGCCACCCTG
GCTCGCTACGCGCAGTGGCTGCAGCGCCAGCAAGACCGACTGCACGACCCGCTGAGCCTG
GCCGCCGCAGTGGAAACCCTGCGCGCCGAACCGGACTGCGCCAGCTGCCGCGCCCAACTG
CGTACCCAGGTCTGGCGCACCCTCATCGCCCCGCCCGCGCCCGTCCACCGACGCGCCACA
CCGGACGCGCGCGGCCAACGCTATCTGGATGCACTGCGCCGGGAGCCGCAGCCATGA
>ELAGFFLI_00116 hypothetical protein
GTGAACCTGCTCCTGCTCTTTCCCGCCGGCCTGGCCGCGTTGGCCGCACTGCTGCTGCCG
CTGCTGATCCACCTGGCACGCCGCAGCGAACACCGGCCCACCGACTTCGCCGCACTGCGC
TGGCTGCGTGCGCTGCCGCGCCCACGGCATCGTGTGCGCTTCGACGAATGGCCGCTGCTG
CTGGTACGCCTGCTGTTGCTCGCCGCGTTGGCGCTGCTGCTGGCCGAGCCGGCCTTGCGC
GACCATCAGGATGTGCGCCCGCGGATTGCGGTGAGTCCTGGCGTGGATGTGGCCGCGGCG
CGCGCGCTCAGCCACGCAGCGAACGCGCAGTGGGTGTGGCTGGCGCCGGGCTTCCCGCCG
ATCGATGCCGATGCGACCAACCCATACACCGCGACCGCCGGCACCGCGCAGCCGGTCGGC
AGCCTGCTGCGCGAACTCGATGCCAGCCTGCCGGCGGACACCGCACTCAGCGTAATCGTG
CCAAGCCACTGGGGGCCGCTGGATGCACAGCGCCTGCAGCTGTCGCGCAACGTGCAATGG
CAGGTGCTACCAGGCCAATCGCCGCTCGCCACTGCCGCAGCCATCGCGCCGCTGCGGCTG
CAGGCGATCACCGATGACCCCGCCGAGCCGGCGCTGCGCTATCTGCGCGCCGTACACGCT
GCGTGGGCAGTGCCCGGCGCGTTGCCAGTCAGCGCCCCCGACGCCGCAGTGCCAGCTCGC
TGGGCACCCGGCACGGTGGTGGTCTGGCTATCGCACAGCGCACCACCTGCGCCGGTCATC
GCCTGGGTCGCGGCCGGAGGGCAACTGCTGATCGCTGCGCAAACGCCGGCCCCGCCCGCA
CTCGCCGGCCCGCGGCAGGCAGTGCTGCAAGACACGCACGGCGTGCCGCTGATCGACGCC
ATCGCATTCGGGCGCGGGCGCCTGTTGCGCTGGTCCGTGCCGCTGCAGCCGCAGCACCTG
CCCGCCTTGCTGGACGCCGATTTCCCCACCCGCCTGCACGATGCCCTGCAACCGCCACCC
GCACCACAGCGCGCGCTGGCACAGACCCAGCAACCACAGCGCGGCCCTGCGGCCATTCGC
CTGACCACCGCACCGTGGTCGCTGGCGCCATTGCTGATCGGCTTGGTGCTGCTGCTGTTC
GCGGCCGAACGCTGGCTGGCCACATCGCCACGCCGGAGCAACGCGGCATGA
>ELAGFFLI_00117 hypothetical protein
GTGAGCGTGGACCTGCCGGCGTTGATTCCTGCCGAGCTGCGCAGCCGCTTGCGCGGTTTG
CAGCTGCATGCGCGCCACGCGCAGGGCGCGCACGGCATCGGCCAGCACGCCAGCCGCAAC
CGTGGTGCCGGGCTGGAATTTTCGCAATACCGCGCTTACGAACCCGGCGATGCGTTGCGC
CAGATCGACTGGAAACTCTACGCACGCTCGGACCGCTTCTTCGTGCGCGAAGCCGAGCGC
GAAAGCCCGCTCACGCTGTGGCTGTTGCTCGATGCCACCGCCTCCGCAGGCCAGGCCGAT
CAGGCGCGCCCTGCCTACACGCGCTTGCAGGCGATGGCGACCTTGGCCGCGTGCGCTGCC
GAAGTGGCGCTGCGCCAGGGCGATCAAGTCGGGCTATTCGCCGTGCATGGCGATGGCCTG
GTGGCAGTGCCGGCAGGCGGCGGTCCACGTCAACGCGACCGGCTCTGGCTGGCCTTGCAG
CGTCTGCGCGCCGGTGGACGCTGGCCCGGCATGGATGCGCTACGCCCGCTGTGGGAACGC
ATCGCCGCACATGCGCTGGTGCTGTCGATCGGCGATGGCTTCGACGAAGAATTGGTCGGC
GCGCTGGAAAAACTTGCCGCCGCACGCCGCGAAGTGATCCAGCTGCAAGTGCTGACCTGC
GACGAACGCGATTTCACTTTCAGCGGCGGGCACCGCTTCCGCGATCCGGAAACCGGCGAA
GAATTGCTCGGCGATGGCGCCGCGATGCGCGATGCGTATCTGCAACGCTTCGGCGATGCA
CAGCGCGCGCGGCAGGCCCGCTGGCAGGCCGCCGGCATTGCGCATGCGCTGCATTATCTG
GATGCACCACCCGACGCGGCGTTGCGCGCGTTGTTCGGGCAGGGTGCGCGGCGATGA
>ELAGFFLI_00118 hypothetical protein
ATGACTTCCCCCAACGACGACATTCTCGCCAACCAGCTCTCCCAACTCGGCGCGTTGCGC
GCGGCCCTGGCCCAGGCGGTGGTGGGCCAGGACGCGGTGGTGGAGCAACTGCTGATCGGC
CTGCTGGCCGGCGGCCACTGCCTGCTGGAAGGCGCGCCCGGCCTGGGCAAGACGCTACTG
GTGCGCTCGCTCGGGCAAGCGCTGGAGCTGCAGTTCCGCCGCGTGCAGTTCACTCCCGAT
CTGATGCCAAGCGACATTCTCGGCACCGAGCTGCTGGAAGAAGATCACGGCACCGGGCAT
CGGCAGTTCCGTTTCCAGCAGGGGCCGATCTTCACCAATCTGCTGCTGGCCGACGAACTC
AATCGCACCCCGCCCAAGACCCAGGCTGCGTTGCTGGAAGCGATGAGCGAGCGCACGGTG
AGTTACGCCGGCACCACCTATGCGCTGCCGGCGCCGTTCTTCGTGCTGGCCACACAGAAC
CCGATCGAACAGGCCGGCACCTATCCGCTGCCGGAAGCGCAGCTGGACCGCTTCCTGCTG
CATGTGCGCGTCGATTACCCCAGCGAGCAGGAAGAGCGCGACATCCTCACCCAGACCACC
GGCACCGCAACTGCGCAGGTGCCGGTGGTGATGGACGCGGACAGCGTGTTGGCGCTGCAG
CAACAGGTGCGGCAGGTGCATGTCGGCGCGGATCTGCTGACCTGGATCAATCGCCTGGTG
CGCGCCAGCCGGCCCGGCCCGCAGGCCAGCGACGAGGTGCGTCAATGGATCCGATGGGGC
GCCGGCCCGCGCGCCGGGCAATCGCTGGTGCTCGCGTCCAAGGCACGCGCATTGCTGCAC
GGCCGCTTTGCCGCCACCCGCGACGATGTCATTGCGCTCGCAGCGCCAGTGATGCGCCAC
CGCCTGCTGCTGTCGTTTGCGGCCGAGGCCGAACAACGCAGCGCCGACGATGTGGTCGCA
GCGCTGTTGCGCGCCGTGCCGTTCCCGGCGTGA
>ELAGFFLI_00119 hypothetical protein
GTGAGTCGGAGCCGGGATTCGGGAGTGGGGATTCGGGAATCGGAGAGCAGAAGCTGCTCT
TTGCAGACTGATACCTCGCAGGCGCTTGCGGCTCCCGTTCCCGGTCTCCCGGCTCCCACT
TCGCGGCGCCACTTCCTAGGCTTGCTGCTCGGTAGCGCCGCCACGCTGGTGCTACCGCTG
CGTGCACGCGCGGCCGGCAACTACGATTTCTGGTTCACCCGGCTGCGTTACGACTCCGGC
GATTGGGATGTGGATGCGCGCATGCCGTCCAACCTGATCACCTCGCTGATCGACTACACC
CAGCTACGCGTGGACCCGCAGGAACACGTGCTGGACCTGGCCGATCCGCGCATGTTGCAG
GCGCCGTTCTGCTATCTGGCCGGGCACAAGCTGGTGGAGTTCAATCCGGCCGAGCGGCGC
AACTTCGAGCGCTATGTGCGCAATGGCGGTTTCGTGTTCGTGGACGATTGCAATCACGAT
ATCGATGGCCTGTTCGCCACCTCGTTCGAAGCGCAGATGGTTTCCATCTTCGGCAAGACC
GCGCTGCAGAAGTTGCCCAAGAGTCATCGCCTCTACAACGCGTTTTTCAAGTTTCCCGAT
GGCCCACCGGCTACCAGTTTCGAACTCAATGGCTGGGGCGACGATCTGGTGCACGATTAT
CTCAAGGGCATCAGCATCGATGGCCGGCTCGGCGTGTTGTACAGCAACAAGGATTACGGC
TGCGAATGGGATTACGACTGGCGCAACAAGCGGTTTCTGGCGGAAGACAACACCAGGTTC
GGCGTCAACATCGTGATGTATGCGCTGACCAATTGA
>ELAGFFLI_00120 hypothetical protein
ATGAGCATCCTTACCGAAGCGCAGGCCAATGCCATTCTGGACAAGGTCATCAAACTGTCC
AAGGCCGATGAGTGCACCGCACAGCTCACCGGCTCGATCGACGGCAACATCCGTTTTGCG
CTCAACAACGTGTCCACCAGCGGCATTGTCGACAACACCGATCTGCAGGTGCAGGTGGCG
TTCGGCAAGCGCGTGGGCGTGGCCACCATCAACGAGTTCGACGACGCCTCGCTGGAGCGC
GTAGTACGGCGCGCGGAAGATCTGGCGCGGCTGGCGCCGGAAAACCCGGAGTTCATGCCG
GCGGTCGAGAAGCAGACCTATACGGCCAGCCCGACCTTCAGCGAATCCACCGCCGCCATC
GACCCGGCGTTTCGTGCGCAGGTGGCCGCCGATTCGATCGCGCCGTGCAAAGGCAAAGGC
CTGATCGCTGCCGGCTTTCTCGAGGATGGCCAGAGCTTCACCGCATTCGCCAACAGCAAG
GGCAACTTCGGCTATCAACGTGGCGCGCGTTTCGACTACACCTGCACCGTGCGCACCGAA
GACGGCCGCGGCTCGGGCTGGGTGGGGCGCAACTTGAAAGATGCTGCCGACTTCAAGGCC
GAGCAGGACATCCGCATCGCCATGCGCAAGGCCAGCGATTCGGCCGAAGCCAAGGCACTG
GAACCGGGCAAATACACGGTGATTCTGGAGCCGGCCGCCGCTGCGGGGCTGATCTCGTTC
ATGATGAATTTCTTCGACGCGCGCCGCGCCGATGAAGGCCGCAGCTTTCTGTCCAAGAAG
GGCGGCGGCAACAAGCTCGGCGAACAGGTCTACGACCCGCGCGTGAACATCACCGCCGAC
CCGTGGGATGCGCGTGCGGCAGTGTTGCCGTGGGACGAAGAGGGCCTGCCGCGCGAGAAG
ATGTCGATCGTGGAAAACGGCAAGATCGCCAACCTGCAGTATTCGCGCTACTGGGCGCAG
AAGAACGGCAAGCGTGCGATCGGCGAGCCGGGCAATCTGCTGATGGCCGGCGGCGACAAG
AACATCGCCGAGCTGGTGCGCGGCACCGAGAAGGGCATCCTGGTCACGCGCACCTGGTAC
ATCCGCATGGTCGACCCGCAGACCGTGCTGCTCACCGGCCTGACCCGCGACGGCACCTTC
TACATCGAGAACGGGCAGATCAAGTACCCGGTGAAGAATTTCCGCTTCAACGAATCGCCG
GTGATCATGCTCAACAACATCGACGAGTTGGGCAAGCCGGTGCGGGTGGCCGGTGACGAA
TCCAACTTCGTGATGATGATCCCGCCGATGCGGCTGCGCGACTTTACGTTTACTTCGTTG
TCGGATGCGGTGTGA
>ELAGFFLI_00121 hypothetical protein
GTGCAGCGACGTGATTTCCTGGCCCTGACCGGGCTGACCATGGGTGGGCTGATTGTGCCC
GCCTACTTCGGCAAGGCCATCGCCGCCGAGCAGTTGTTGACGCAATTGGATGTCGGCCGC
AAGAAGCGCCTGACCGATGCCGGCCTCAACGCCGCACGTCAGGCCGGCGCGAGCTATTGC
GATGTGCGTATCGGCCGCTATCTGCGCCAGTTCGTCATCACCCGGGAGGACAAGGTGCAG
AACGTGGTCAACACCGAGTCCATCGGTGTGGGCATCCGCGTCCTGGTGGCCGGTGCCTGG
GGGTTTGCCGCCACCAACGAACTCACCGAACAAGGCGTGGCCAAGGCAGCCGCGCAGGCC
GCCGCGATCGCCAAGGCCAATGCCAAGGTGCAGGGCACCCCCGTGCAGCTGGCGCCCACG
CCCGGCGTGGGCGAGGTGAGCTGGAAGACGCCGATCAAAAAAAACGCGATGGAAGTGCCG
ATCAAGGACAAGGTGGACCTGCTGCTCGGCGTCAATGCCGCCGCCACTGCGGCCGGCGCC
AACTTCGTCAACTCGATGCTGTTCGTGGTCAACGAGCAGAAGTACTTCGCCAGCACCGAT
GGTTCCTACATCGATCAGGACGTGCACCGCATCTGGGCGCCGATGAGCGTGACTGCCATC
GACAAGGCCAGCGGCAAGTTCCGCACCCGCGACGGACTCTCCGCACCGATGGGCCTGGGC
TATGAATATCTGGATGGCGCGGCCTCGGGCAAGTTCGTCTCGCCCAACGGCGTGGTCAAT
TACGGCCTGTCCTACGACATGAAGGAAGACGCCATTGCGGCGGCCAAGCAGGCGCAGGAA
AAGCTCAAGGCGCCGTCTGTGAAACCGGGCAAGTACGACCTGGTGCTGGACCCCTCGCAC
ACCTGGCTCACCATCCACGAATCGGTCGGCCACCCGCTGGAACTGGACCGCGTGCTCGGC
TACGAAGCCAACTACGCCGGTACCAGTTTCGCCACGCTCGACAAGCTCAAGGCCGGGTTC
CAGTACGGCAGCGACAAGGTGCATATCCTGGCCGACAAGATTCAGCCCGGCAGCCTGGGC
GCGGTGGGGTACGACGATGAAGGCGTCAAGACCAAACAATGGGATCTGATCCGCGACGGC
AAGCTGGTGGACTACCAGGCCATTCGCGATCAGGCGCATATCCTCGGCAAGACCGCCTCC
GATGGCTGCTGCTACGCCGACTCGTGGTCGAGCGTGCAGTTCCAGCGCATGGCCAACGTC
TCGCTGGCCGCCGGCAAGACGCCGTTGAGCGTGAGCGATTTGATCAAGAACGTGGAAAAC
GGCATCTACATCATCGGCGACGGCTCGTTCTCCATCGACCAGCAGCGCTACAACGCGCAG
TTCGGTGGCCAGCTGTTCTATGAAATCAAGAACGGTGCGATCACCCGCATGCTCGAGGAC
GTGGCTTACCAGATCCGCACGCCGGAATTCTGGAACGCCTGCAGCGCGGTCGCCGATCAA
CGCGACTACCGCCTGGGCGGCTCGTTCTTCGATGGCAAGGGCCAGCCGGCGCAGGTGTCG
GCGGTCTCGCATGGTTCGTCCACCGCTCGCTTCGATGGCATCAACGTCATCAGCACCGCC
CGCTCGCTCGGCTAA
>ELAGFFLI_00122 hypothetical protein
GTGGACCGTCGTACCTTCCTCACCTTGTCCGGCATCGGTGCTGCCGGGTTGCTGCTGCCG
CATACGCGCCTGATCGCGGCCGAGCAATTACTTACCCCGGTGGATGCAGCGCGCAACCGG
CGCCTGTCGGATACCGCGTTGACCACCGCCAAGGCGGCTGGTGCCAGCTACTGCGATGTG
CGCGTGGGCCGCTATTTGCGCCAGTTTGTGATCACCCGCGAGGCGCAGGTGGAGAATGTG
GTCAACGCCGAATCCAGCGGTGTGGGCGTGCGCGTGCTGGCCGATGGTGCGTGGGGCTTT
GCGGCCACCAACACGCTCACCAGCGATGGTGTGGCCACTGCTACGCGCCAGGCGGTAGCG
ATCGCCAAGGCCAACGCGCGGCTGGGCGGTGCGCCGGTGCAGTTGGCACCGGTAACCCCG
GCCGGGCAGGTGAGCTGGAAGACACCGATCAAGAAGAACGCGATGGAAGTGCCGCTGCAG
GACAAGGTAGCGCTGCTGATGGACGTCAACGCGGCCGCGCTCACTGCCGGCGCCACCTTC
GTGGCCTCGCGCATGTTTGCGATCAACGAGCAGAAGTATTTCGCAAGCAGCGACGGCTCC
TACATCGATCAGGACGTGCACCGGTTGTGGTTGCCGTTTACCGTCACCGCGGTGGACAAG
GCCAGCGGCACCTTCCGCACCCGCGACGGGCTGTCGTCGCCAATGGGCATGGGCTACGAA
TATCTGGATGGCGATGCCAGCCAGAAGCATCAGTTGCCTGGCGGACTCATCGGCTACGGC
CACAGCTACGACGCGCGCGAAGATGCGATTGCCGCGGCCAAACAGGCGCGCGCCAAACTC
ACCGCACCCTCGGTGAAGGCCGGCAAATACGATCTGGTGATCGACCCGAGCAATCTGTTT
CTCACCATCCACGAGTCGGTGGGCCACCCGCTCGAGCTCGATCGCGTACTCGGCTACGAG
GCCAACTACGCCGGCACCAGCTTCGCCACGCTGGACAAGCGCGATGCGGGTTTCCGCTGG
GGCAGCGATGCAGTGACCTTCGTCGCCGACCGCACCCAGCCCGGCAGCCTGGGCGCAGTG
GGTTACGACGATGAGGGGGTCAAGAGCAAGCAGTGGGAGCTGGTGAAAGACGGCATCCTG
GTCGATTACCAATGCACGCGCGATCAGGCGCACCTGCTCGGCAAGACCGCCTCCGATGGC
TGCAGCTATGCAGATTCCTGGTCCAGCGTGCAGTTCCAGCGCATGCCCAATGTGTCGCTG
GCCGCAGGCAAACAACCACTTGGCGTTGCCGAGATGATCAAGAACGTGGAGCGCGGGTTG
TATATCCACGGGCGCGGTTCGTATTCGATCGACCAGCAGCGCTACAACGCGCAGTTCGGC
GGGCAGTTGTTCTACGAAATCGAGAACGGCCAGGTCACGCGGCTGGTGGAAGACGCTGCC
TATCAAATCCGCACGCCAGAATTCTGGAATGCCTGCAGCGCAGTCTGCGATCAACGCGAC
TTCCGTTTGGGCGGCTCGTTCTTCGATGGCAAGGGCCAGCCCAGCCAGGTGTCGGCGGTG
TCGCATGGCTCGTCCACCGCACGCTTCGATGGCATCAACGTGATCAATACCGCGCGCTCG
TTGGGGTGA
>ELAGFFLI_00123 RCS-specific HTH-type transcriptional activator RclR
ATGACCGATCCTCTACCGCTGCATGCAACACACGTTGCGCAGCCCGCACGCGCCGACATC
CTGTCGCAATTGCTCACGTTGATCCGCCTGCACGGCGAGGGCGTCTATACCGCAGAGGTC
GCTGCGCATTTCCATGCGCATCTGCCGGCGGGGCCATCGCATCTGCACTTTATCGAAGCA
GGCGCGTTGTGGATCACACCCGATGGCGGTGCACCGTTGCAGCTGCACACCGGCGATCTG
GTAGTGCTGCCGCACGGGCGTGGGCATCGCTTGTCGCATTGCGCACAGGTGAAACGCGCT
GCCGATGATTTCTTCGCAGCCGGGCAGTTCGACGCTGCAACGCTGAAGATCCGGCATGGC
GAGGGCGCACCGCTGGCCACTGTCATCGGCGGCATTTTTCGCTACGAACGGTTGCCGCTG
CCGCCGATCATGCGCGCGCTGCCAACCCTGATCCATATCCCCGGCGATGGCGGGCGCGTG
CCGGAGTGGCTGCGCCTGCTCTCGCATTTTTTGATGGCCGAAGCGCACGAGGTGCGCCCC
GGTGCGCGCTTGATGGTCTCGCGCATCATCGACCTGCTGGTGATCCGCGCCTTGCGCAGC
TGGGCGGAGCTGCATCCGCAGCAATCGCGCTGGCTTGCCAGTCCGGCCGGCGAGCGGATC
GGGCTGGCCTTGCATGCGATCCATGCCGATCCGTACCGCAGCTGGAAGGTGGAGCAACTC
GCACGCCATGCCGGGTTGTCGCGCTCGCTGTTTGCGCAGCAGTTTGCGCAGATCACCGGC
GAGTCACCGATGCGCTACATCGCGCTGTGGCGTCTGAGCGTGGCAGACGATCTGATCCGC
TCAGGCAACGTCAGCGTGGGCGATGCCGCGCGCCGGGTGGGCTATCACTCCGAAGCCGGC
TTCAGCCGCGCGTTCAAGGCGTATTTCGGCCATGCGCCCAAGCAGGTCAAGCCATAG
>ELAGFFLI_00124 Pyrethroid hydrolase
ATGAAAAACAAGACCTGCATGACCATGACCACGCTGCTGTTGTGCGCGCTGTGTTCCGGC
GCCGTCACCGCAAAGCCGGTCACGCATCCCACCATCGTGCTGGTGCATGGCGCCTGGGAA
ACCTCTGCCATCTGGCGACCGGTCGCCGGCCAATTGCGTGCGCATGGTTATCGCGTCATC
GCAGTGAATCTGCCGGGCCGCCCCGGTGCAACGCACGAGCCGGAGGCGATCAGCCTTGAT
GCGTATCGCGACACGGTGCTGGCCGCGATCGCTGGCGAGCGCGCACCGGTGGTGCTGGTC
GGGCATAGCTTTGGCGGTATCACCGTCACCAACGTGGCCGAGGCCGCACCGGAGAAGATC
AAGACCCTGGTGTATCTGGCTGCGTTCGTTCCACAAGACGGACGCACGCTGCTGGCGCTC
GCGCAAGCGGACACGGCAAGCAAGATGCCACCCTACCTGACAGTGAACACGCACAAGAAG
GCAATGTCGGTGGAGGCATCTGCACGCGGCGAGCTGTTCGCCAACGACGCCACCACCGCA
CAGCAGGCCCGCATGCAACACATGATCGTGGACGAGCCACTGCAACCGATGATGACGCCG
GTGCATCTGACCGCGCGCTCGAGTGGTGTGGATCGGGTGTATATCCGCACGTTGCAGGAC
AACGCGTTGAGTTTGGCGTTCCAGTCCAGGACGATCGCTGCCGCTCCCATGCGGATGACC
ATCGATCTGGACACCGGCCATTCGCCATTTCTCACCGCGCCTGGCGCGCTGGTCGCCGCC
ATCGAGCAGGCTGCGCAGTGA
>ELAGFFLI_00125 hypothetical protein
ATGCCCATCGAATTGATCGCGTTGGTGACCACCGCGCTGCTGTGCCTGTGCATGCCTTTG
CTGTCCTCTGCGCTGTACGCACGCCAGGTCGGAGCCAAGGCGTTGATCGGCAATCGCGAG
GGGTTGCCCGAGCCGAGCGGTGCCGCGGGGCGCGCGCAACGTGCGCACCGCAACTTGCTG
GAAAACCTGCTGCCGTTTGCCGCAGTCGTGCTCGCTGCCATGACGCTGCAGGTGTCCACC
AGCATCACGGTGATCGCGTCGTTGGTGTTTTTGGGTGCGCGCGTTGTGCATGCGGTTTGC
TATCTTTTCGGCATTCCCGGACTGCGCACGCTCGCCTATCACGTCGGCCTGTGGGCGACG
CTGGCCTATGCAGTGCAGTTGTTTCTGTGA
>ELAGFFLI_00126 hypothetical protein
ATGCGCGCCAGAAACGTGTCCAGCGGATGTTTGCACGATGCTGCGCGCAGGCGACGCGCA
GCGCTTTCTCACCCTGCTGCCGCTGGCATCGACGCAATACCGAAGGCGCTCGGTTGGTGC
AGCGGTGCAGTGCTGGCGCTGATGGTCACGCTGTTGCCGTCACACGCCGCGCGTGCTGCA
GACGTGCCGGAGCGCGTCAATTTCAGCGTCACCATCAAACCCCTGGCCGCGCAGGACGGC
ACGGTCAATGGCCTGGCTGTGACCGAGCAAATCGTTCTGCCGGACGCGCGCGCGCCGTTG
ACCTTGGTGTTGCCTTTGGCATTGCCCGCAGTGCCGCGTAATGCCGAGGCAGTGAGCGAG
TTACACGTCACCGATGCACGCGGCGAGGTTGCACTGGCGATCGATGACGGTGGGCCGTCG
CAAGGTTTTGCCTTGCGACGCTGGACCACCGGCCGGCCAGTCGGTCCGCAGGTGACAGTG
CGCTATCGCGCCGCGCTGCAGCCCGCGCAGACCGGCGGCCCACCGTATGGCATGAAGGCG
GCCGGGCAGGGCGTTGCAGGCAGTACCAAGAGTTTCGTGTTGCTGCCCGAAGCGCTGAGC
AGCGATGCGAGTGTACTGATGTGGGATCTGTCCGAGCTTGTGGCCGGTTCGATCGGCGTA
GCCACCGGCGGGGCCGGAACGCTGCGTGTCCCCGGCTCGCCCATGGTCATGGACGATCTG
TGGTTGCTCGCCGGCCCTGCACTCGCCGGCCAGACGCAAACCGATGCCGTGTTCAATGCC
TACACCATCGGTCAACCACCGTTCGATGCGGCAGCCACCATGGCCTGGTCGCGACGCGCC
TACGAGGTACTGACAAGCGCGTTCGGCTACATGCAGGCGCCGCATTACGAATTGTTGATC
CGCGCCCTGTCGGTTGCCTCGTACGAAACCGGCACCGCTCGTCTGGCCGGCGGCGGCAGT
CTGATGACGGTGGGCAGCGTGTTCTCGCCATCGCAGGATGTGCAAACTGTGCAGAGCACG
ATCTTTCACGAGATGGGGCACCAATGGGTGGGCCAACTCAGCAACGGCGTCGAGCCGTGG
TATGCGGAAGGCATGAACGTCTTCGTGCAGGCGACCCTGCCGTGCGCCTCCGGGCTGCAC
CCGATCGCGGCCTGCGCAAAGACCATCAACGACTGGGCGCGTTACTACTACACCAGCCCG
GCGCGGCACTGGTCGCTGCAGCAGATCGATGCTGCCGGTTTCGAACAGGAAGCCGTCCGC
CGCATTCCCTATGCACGCGGCATGCTGTACTTCGCCAGCGTCGACGCCGCCTTGCGCAAG
CGCTCTGCTGGCAAGCACGGCCTGCTGGATGCCATGCGCCCGCTCTACATCGCGCGACAT
GCAGGCAAACGCTTCGAACGCAGCGACATCGAAGCCCTGCTGCGCCGTGAACTCGGCGAG
GCCGAGGTCACCACTTTTCGCCAGGTCGTCATCGAGGGCACGCAACTGATCGTGCCGCCT
TCTAACGCGTTCGGCGCCTGCCTGCAGCGCGAGGAGCGGCGCTGGAGTAGTGAGGGTAAG
GACATTGAGGGCTATGTGTGGGAGCCGGTGCGCTGCAGGGCCCTTGCCCGCCCACCGTCG
CGGGACACGCCGCAAGTACGTCCGTGTAGGCTCTTACGCGGCATCCATGCCGCGTAA
>ELAGFFLI_00127 hypothetical protein
ATGAAGACCGCATGCGTTGCACTGGTGGCTGCCGTCATGTTGCAAGCCACCCCCGCCTTC
TCCGCATCAACCGCGCCATCGCCACTGGTCGGAACCTGGCTACTGGATACCAGCAGCCTG
CCGATGCCAGCAGCGGTACGACCCAAACGTGTCGTCCTGAATTTCAAACAGGTTCCAGGC
AACAAGTGGGCAACCAGCGCCGAGATCATCGAACACGACAACAAGACGCTGCAGGCACAA
TCCACGCTGCTGCTGGACGGCACGCCGGGTAAGGCATCCGGCACCTACCTAGTCGATCGT
GCCGCCGTTAAAATGCCCGAGCCAGGCGTGCTGGTCATGCAGTTGATGTATCAAGGTGTC
CCGGCATCCACACGCACCTATACGGTCAGCGCCGACGGCAAGGTCATGACCGAGATTGAA
GCGTACTTCAAGGACGGCAACCCGGTAATGCGCACCGCGTATTTCAAACGCGCGGCAAGT
CAGTCCAAGTGA
>ELAGFFLI_00128 Fructose-1,6-bisphosphatase class 1
ATGTCGCGTCCCTCGCTGACCCGCTTCCTGATCGAAGAGCAACACGCCGGCCGTATCGAT
GCGGAATTGCGCCAGCTGATCACCATCGTCTCGCGCGCCTGCAAGCGCATTTCCATCGCC
GTGAGCAAGGGCGCTCTGGGCGGCGTGCTTGGCGATGCCGGCACCGGCAACGTGCAGGGC
GAGGCACAGAAGAAGCTCGACGTACTGAGCAACGACATCCTGCTCGAAGCCAACGCCTGG
GGTGGCCACCTGGCCGCATGCGCGTCCGAAGAGATGGATCACAGCCAGCCGGTGCCCGAC
CAGTACCCCAGTGGCGACTTCCTGCTGCTGTTCGACCCGCTCGATGGCAGCTCCAATATC
GACGTCAACGTCTCGGTGGGCACCATCTTCTCGGTGCTGCGCGCCCCCGAGGGCACCGAC
AAGCCCGGCGACGAGCACTTCCTGCAGCCGGGCACCAAGCAGGTCGCCGCCGGCTACTGC
ATCTACGGCCCCAGCACGATGCTGGTGCTCACGCTCGGACACGGCACTCACGCCTTCACC
CTGGAGCGCGAGGAAGGCAGCTTCCTGCTGACCCAGGCCAATATGCGCGTGCCCGACGAC
ACCGCCGAGTACGCAATCAACATGTCCAACCAGCGCCACTGGGAACCGGCCATGCAGGCC
TACGTGAGCGACCTGCTGGCCGGCAAGGACGGCACCCGCGGCAAGGACTTCAACATGCGC
TGGATCGCCAGCATGGTCGCCGATGTGCACCGCATCCTCACCCGCGGCGGCATCTTCATC
TACCCCTGGGACAAGAAGGACGCCACCAAGCCCGGCAAGCTGCGCCTGATGTACGAAGCC
AACCCGATGAGCATGCTGGTGGAACAGGCCGGCGGCGCCGCGACCACGGGGCGCGAACGT
ATTCTGGATATTCAACCGACGCAACTGCATCAGCGTGTGCCGGTGTTCTTGGGGTCGAAG
AATGAGGTGGTTGAGGCGACGCGGTATCACGTTGAGTTCGACAAGGCGCAGGGCTGA
>ELAGFFLI_00129 Aromatic-amino-acid aminotransferase
GTGTCCTTCTTTGCAAATGTGGAACAGGTTCCAGGCGACCCCATCCTGGGCCTGACCGAG
GCCTATAACGCCGATAGCCGCCCCAACAAGGTCAACCTGGGTGTGGGCATCTATTACGAC
GAAAACGGGCGCATCCCGCTGTTGCGTGCCGTGCACAAGATCGAGCAGCAGCTCGCGCTG
GAGGCCAAACCGCGCGGCTATCTGCCCATCGACGGCCTGGCCGCTTACGACAAGGCCACC
CAGGAGCTGCTGTTCGGCGCCGAGTCGGCGCTGGTGGCCTCCGGCCGCGTGGCGACCTCG
CAGACCGTTGGCGGCAGCGGCGCGTTGCGCGTGGGCGCGGACCTGCTCAAGAAGCTGCTG
CCCACCTCCACCATCGCCATCAGCAACCCGAGCTGGGAAAACCATCGCGCGGTGTTCGGC
GCGGCCGGCTTCGAGGTCGTGGATTACACCTATTTCGACGCCGCCAGCCATGGCCTGAAT
TTCGACGGCATGCTGGCCGATCTGGCCAAGCTCGAGCCGGGCACGGTGGTGCTGTTGCAC
GCCTGCTGCCACAACCCGACCGGCGCCGACCTGACCAAGGAGCAGTGGAAGCAGGTCGCC
GGCGTGTTGAAGGAGCGCAACCTGTTCCCGTTCGTCGACATCGCCTACCAGGGCTTCGAC
AAGGGCATCGAGGCCGATGCGTACGCGGTGCGCCTGCTGGCTGCCGAAGGCATCGACAGC
TACGTGGTCGCCAGCTCCTATTCCAAGTCGTTCTCGCTGTATGGCGAGCGCGTGGGTGCG
TTGTCGGTGGTCTCGGCTACCGCGACCGAAGCCAAGGCCGTGCAGTCGCAGGTCAAGCGC
ATCATCCGCACGATCTACTCCAGCCCGTCCACGCACGGCGCCGCCCTGGTGGCCGGCGTG
CTGACCAGCCCGGAGCTGCGCGATCTGTGGGAGCAGGAACTTACCGAAATGCGCGAGCGC
ATCCACGCCTTGCGCGCGGGCCTGGTCGCCAAGCTCGCCACGCTGGGCGCGCCGGAGTTC
GACTTCATCCAGCGCCAGGCCGGTATGTTCTCGTACTCGGGCCTGACCAGGACCCAGGTC
GACCGCCTGCGCGACGAGTTCGCGATCTACGCCGTCGGCACGGGCCGCATCTGTGTGGCC
GCATTGAGCCAGCGCAACCTGGAATACGTGGCACAAGCGGTGGCCACCGTTAGCCGCATG
TGA
>ELAGFFLI_00130 Vitamin B12 transporter BtuB
ATGCCCAGACTCACCTTGTTGGCCGCCGCGTGCGGCCTGTTCGCGACGAGCGCCGCGCCG
CTCGCCCTGGCCGCCGACACGGCGCCGTCGTCTACACCGATCCAGCGCTTGCCCACCGTG
CAGGTGGACGCCGCGCGCGTGCACGGGGTGGACGACTTCGACCTGCCGGCCTCCTTCACC
GTGGTGGCGGCCGACGACGACAACCGCCGCGGCGCGCAGGTATCCGAGCTGCTCGATGGC
ATCCCCGGCCTGGTGGCGCGCGACCGCCAGAACTACGCGCAAGACACCCAGCTGTCGATC
CGCGGCTTCGGCGCACGCTCCACCTTCGGCGTGCGCGGCGTGCGGCTGCTGGTGGACGGC
ATCCCGGCCAGCATGCCCGATGGCCAGGGCCAGCTCTCGCACTTCAACGTGCTGGGCGCC
GAGCGGGTGGAAGTGCTGCGCGGGCCGTTCTCGGCGCTGTACGGCAACTCTTCGGGCGGG
GTGCTGCAGCTGTGGAGTGCCGACGGCAAGCCGGGCGACCCGTGGCGGCTGCGTGCCACC
TATGGCAGCAATGCCACCGTCAACGTGGGCGCGCAATTGCTCGGCCAGCAGGGCGCGGTG
CACTACAGCCTGGCCGCCAATCACTTCGAAACCGACGGCTTCCGCGACCATAGCCGCGCC
AAACGCGATTCGGTCAACGCCAAGCTCGGCTTCGATCTGGCCGAGGGCCGCCGGCTGGAC
CTGGTGCTCAATTATCTGGACGCACCGGATGCGCAGGACCCACTCGGGCTGACCCGCGCC
CAGTTCAATGCCGACCCGGCCCAGGCCACGGCGGTGGCCACCCAGTTCAATACCCGCAAA
TCGGTGCGCCAATCGCAGGCCGGGGCGATCTTGACCCAGCAGTTCGACAGCCAGACGCTG
CGGCTGATGGCCTACGGCGGGCAGCGCAGCGTGGAGCAGTATCTGGCGATCCCGGTGGCG
GTGCAGCGCAATCCGCTGCATTCGGGTGGGCTGATCGATCTGGACAGCAATTACGAAGGT
GCCGATGCACGTTGGGCCTGGCAGGGCGACGCGTTGGGCCGGCCGCTGCAGCTGACCGTG
GGCGCCAATGTCGATCGCCAGCGTCAGCACCGCACCGGTTACGAAAATTTTGTTGGTGAC
ACGCTCGGCGCCAAAGGCGCACTGCGCCGCAATCAGCGTGACCAGGTCGAGAACGTGGAT
CAGTTCGCGCAGCTGTGGTGGCAGTGGAGCGACCGCTGGTCGGCACTGCTGGGCGTGCGC
CATAGCGAGGTGCGCTTCGACTCGGACGACCATTACATCGTCGGCCGCAATCCCGACGAC
AGCGGCCAGCGCGATTATTCGGCAACCACGCCGGTGGCTGGCATCGTGTTCCGTGCTGCC
GAGGATCTGCGTTTCTACGCCTCGGTGGGACGCGGTTTCGAAACGCCCACCTTCAACGAG
TTGGGTTATCGCAACGACGGCGGCGCCGGCCTGGCGCTGGATCTGGGCGCGGCGACAAGC
CGCAACTATGAAGTCGGCAGCAAGTGGCGCGCGCAAAGCGGTGCAGCGGTGGAGTTCGCG
CTGTTCCGCGCCGACACCGATAACGAACTGGCAGTGGCCAGCAACACCAACGGGCGCAGC
ACCTTTCGCAACATCGGCGCCACCCGCCGCCAGGGCGCGGAGCTGAGCTGGAATCAACCG
GTGGGCGACACCCAGCAAGTGCAGCTGGCCTATACCTTCGTCGATGCCACCGTGCGCGAT
GGCTATCTCACCTGCGCCAGCAGCGGCTGCGCCACACCCACCGCGCCAGTGGCAAGCGGC
GCGCGCCTGCCGGGCGTGCCGCGTCAACAATTGTTCGCACGCTGGCAGTGGCAGCCGATG
CAATGGCAGTTCGCCGCCGAAACGGTGGCCTCCGACGCCACCGTGGTCAACGACCTGGCT
ACCGAACGCGCACCGGGCTATGCGCTGGTCAATCTGGAAGCCTCCAGGCGCTGGACCACC
ACGCTGGGCGGGCTGCGCACGTTCGCACGCATCGACAATGTGCTGGACCGGCAATATGTG
GGTTCGGTGATCGTCAACGACGGCAACGGGCGCTATTACGAGCCGGGCCCGGATCGCACG
TATACGGTGGGGCTGCAGTGGGATTTCGGCGGCTGA
>ELAGFFLI_00131 hypothetical protein
ATGATCGTCATCGATCACGCCCCCGCAGACTGGTTTCTCCTGCGCGAGGACAACCGCTAC
TGGCTGGACATCAACTGCACAATCTCGGCCACCGGCTTCTCGCTCCTGCTGGCATTGAAC
GCAACCGAGCAGGCCGATGTGCTGGCAGACGGGCATGCCGCCTGCGCACGGCTGGCCGCG
CAGGTGCAATGGCGGCCGCACGACTTTGCCGCGCGTGATGTCAGCGCCAGTCACGGTGCG
CAGGTCACCGCGGCCGTGCAGGCGTGGCGCGCGGCAGACACCGGCACCACTCGCGCATGA
>ELAGFFLI_00132 hypothetical protein
ATGTTTCCGTTGAACACGCGCTACGCCCCGATCGATTTCAGCGACAAGCTCGCCATGCTG
TCGCAGCACTGGTCGCCACGTGTGGTGGCGGAAATGAACGACTACCAGTTCAAGCTGGTC
AAGCTGCAAGGCGCCTTCGTGTGGCATCAGCATGCGGACACGGACGAGGTGTTTATCGTG
CTGGACGGCAACATGTCGATCGAATTTCGCGATGGTGTGGTGGCGCTGTCGGCCGGGCAG
ATGCATGTGGTGCCCAAGGGTGTCGAACACCGGCCGGTGGCGGAGCAGGAATGCAGCGTG
TTGCTGGTCGAGCCGCGCGGCGTGGTCAACACCGGTGAGGCGGGTGGTGCGTACACGGCT
GACAACGACGTCTGGATTTGA
>ELAGFFLI_00133 hypothetical protein
ATGAAGTTCTTGGCAGCAATGTTGATTGTGGTGTTTTGCACGAACAGCCTGTTGGGCAGT
GCAGCCACGCATGCGGAACAGGGCGATTTGCGTGTGACGCGCAGCTATCCTGCAAATAGT
CCGGCGGTGGCGCAAGTGCATCGCTGGTTGCTGGAGCAGCCGTCCAGGCTAAAGCCTCCG
GCAAGCGCTGCCGCATTAGGCCAGGTGCGGACCAGCTACTTCACGCATGCGCCAGGAGCG
GATCGGCGCACGGATCTGACCAGCACAGAGGTTGCCTTCCCTGTGCGTGGGCATAGCGGC
GATGAGGTCGGCATCGATGCGTGTGGCGCCGGCATTCGCTATCAGTGGAAGTACCGATGG
ATGTCGTCGTCGGCAAATGCCGGTTGGCGATTGCTGGATTACCAATTCAAGCAGGTGCAA
GACTGTGATGCCGCCATGGCGGATCCCGGGTTCGTCAAGCCGGCCGCACCGCGCAGCTGA
>ELAGFFLI_00134 Acetaldehyde dehydrogenase 2
ATGAATGCGCTTCCCTCCACCAAGCCGTTGAATACCGACCCGACCTCGATTTTCAAACCG
CGCTACGACAACTTTATCGGCGGTGCGTGGGTGGCGCCGGCGAGCGGCCAGTACTTCGAC
AACACTACGCCGATTAGCGGCAAGGTGTTCACCTCGATCGCGCGCTCCAACGCGCAGGAC
ATCGAAGCGGCGCTGGATGCGGCGCATGCGGCCAAGGAGGCATGGGGCAAGACCTCCAGC
ACCGACCGCGCCAACGTGTTGCTCAAGATCGCCGACCGCATCGAGCAGAATCTGGAACTG
CTCGCCTATGCCGAGACCTGGGACAACGGCAAGCCGGTGCGCGAAACGCTCAATGCCGAT
GTGCCGTTGTGCGTGGATCACTTCCGCTATTTCGCCGGCGCCATTCGCGCGCAGGAAGGC
GGCATTTCCGAGATCGACAGCGACACCATTGCCTATCACTTCCACGAACCGTTGGGCGTG
GTCGGGCAGATCATTCCGTGGAATTTTCCGCTGCTGATGGCGTGCTGGAAACTGGCGCCC
GCCCTGGCCGCCGGCAACTGCGTGGTGATGAAGCCGGCCGAGCAGACCCCGGCGTCGATC
CTGGTGTTGATGGAAGTGATCGGCGACCTGCTGCCGCCGGGCGTGCTCAACGTGGTCAAC
GGCTTCGGTCTGGAAGCGGGCAAGCCGCTGGCTAGCAATCCGCGCATCGCCAAGATCGCC
TTCACCGGCGAAACCACTACCGGCCGGCTGATCATGCAGTACGCCAGCCAGAACCTGATC
CCTGTGACGCTGGAGCTGGGTGGCAAATCGCCGAACATTTTCTTCGCCGATGTGATGGCC
GAAGACGACGATTTTCTCGACAAGGCGGTGGAAGGCTTCGTGCTGTTTGCCTTCAACCAG
GGCGAGGTGTGTACCTGCCCCTCGCGCGCGCTGATCCAGGAATCGATCTACGACAAGTTC
ATGGAAAAAGCGCTCGCACGTGTGGCCGCGATCAAGCAAGGCAACCCACTCGATCCCAAC
ACCATGGTCGGCGCGCAGGCTTCCAGCGAGCAGCTGGAAAAGATTCTGGCCTACATCGAT
ATCGGCAGACAGGAAGGCGCCGAAGTGTTGATCGGTGGCGAGCGCAACACGCTCGATGGC
GAGTTGGCCGGCGGCTTTTACGTCAAGCCGACCGTGTTCAAGGGCCACAACAAGATGCGC
GTGTTCCAGGAGGAGATCTTCGGCCCGGTGGTGTCGGTGACCACCTTCAAGGACGAGGCC
GAGGCGCTGGCGATCGCCAACGACACGCTCTACGGCCTGGGCGCCGGTGTGTGGAGTCGC
GATGCCTCACGCCTGTACCGCATGGGCCGCGCGATCCAGGCCGGGCGCGTGTGGACCAAC
TGCTACCACGCCTATCCGGCGCATGCCGCGTTCGGCGGTTACAAGCAGTCGGGCATCGGC
CGCGAGAATCACAAGATGATGCTCGACCATTATCAGCAGACCAAGAACCTGCTGGTGAGC
TATTCGCCGAAGGCGCTCGGCTTTTTCTGA
>ELAGFFLI_00135 hypothetical protein
GTGCAGTTGGTCCTCACCGATCGCGCGCAACTGTCGGCACAACGGCCGTCCGCCAGCTCG
CCATTGACCTGGCACCTGGCAGACCTGTCCACCAAGCACGCGCTGCTGTTCAGCGGGCTG
GGTTGGGGAGAGATGCCGCTGCATAAGGTGGACAAGGACCTCGCCGAGGGGCGCCTGGTC
GAACTTGCAGTGCAGGGCCTGCCGCTTGATGGAGCGCAGTTGCCAATGTGCGCGATCTAC
CGCAGTGCCGCGCCCCCCGGGCCTGCGGGCCGCTGGATGATCGATCGGCTCAAGCAGTGC
GCAAGCACGCGTCGCAACAACGTGTTGACAGCCTGA
>ELAGFFLI_00136 Putative HTH-type transcriptional regulator YwnA
ATGCCCACCAGCACCCGCTTCGTCGTTGCGGTCCACATCCTGACGGCACTGGCCGTCAGC
GATGGCAAACCGCTGCGCTCCGAAGATCTGGCGTACTCGGCCAATACCGGGCCGGTCGTG
GTGCGCTCGTTGTTGTCGCGTCTGGCCGAGGCCGGCCTGACCCGCTCGCAGCTCGGGGCG
GGCGGCGGCGCCCTGCTTGCCCGGCAGGCGAAGACGATACGGCTGCTGGACGTCTATCAG
GCCGTCGAGGATACCGAGTTGTTTCCCACGCATCGAACGCCACCCTGCGAGAATTGCGCA
GTCGGCGGAAACATCCTCGAAGCGCTTGGCCCGCCGCTGGCGCGGGCACGCAAGGCGCTT
GAAGCGGAGCTGGCAAAAACCAGTATTGCGTCGGTCGCAGCAGAGGTGGCGCGGCTTGGA
AAGTTTTCGATCCCGCTGGTGTGGTGA
>ELAGFFLI_00137 hypothetical protein
ATGAGTATCGGTATCATCGGTTCCGGCGCCCTCGGCTCCAACATTGCACGTTCGCTCGCC
AAGCACGGAATTTCGGCCACCATTTCCAATAGCCGCGGCCCCGACTCGCTGGCAGCGCTG
GTGCAGGAGCTGGGCCCGTCGATCACGGCGGGTACCACGGCGGAAGCGGCGAGTGCCGAT
ATTGTCTTCGCGGCGATCCGCTGGAGCGATATCGAGAGCGTCCTGGGCAGCCTGCCGGCA
TGGAACGGCCGCATCGTGGTCGACGGCACCAATCCGGTCGAATTTCTGGACCCGAATTCG
GAAGATGCGAAGGACCCCAGCAATCCGCTTGCCGCCTACGGCATCAAGGCGGTCGATCTG
GGTGACAAGCATTCCAGCGAAGTGTTGAGCCAGTTCGTTCCGGGTGCACGCGTGGTCAAG
GCATTCAACCATCTCGACGTCAACGTGCTGCCAGAGCCAGAGGTTGCCGGCGGCAAGCGT
GTGCTGTTCTATTCGGGCGATGACGCAGATGCCAAGGCCGAGGTTCGCAAGATCATCGAG
GCCGCCGGCTTCTTCGCGGCGGATCTGGGCTCGCTGGAGGTTGGCGGCCGGCTTGCCTCG
TTGCCGTTCGGTGCATTGTCCACGCATAACTTCATCAAGATCTAA
>ELAGFFLI_00138 hypothetical protein
ATGCACCACACCACGCAATCCACCACGCAATCGGAGATGCCGCTGCAGGTCATGGCTACC
TTGGCGGCGTTGCAGTTGATCGACACGCTGCGCGCACGGCATGGCGATGTGCTGTTCCAT
CAATCCGGCGGCTGCTGCGATGGGTCTTCGCCGATGTGCTTTCCGGTGGGCGACTTCATC
GTCGGCGACCGCGATGTGCTGCTGGGCGAGATCGGCGGTGCGCCGTTCTATATCAGCGCC
TCGCAGTTCGAGTACTGGAAGCACACCCAATTGATCATCGATGTGGTGCCGGGGCGCGGC
GGCATGTTCTCGCTGGAAAACGGCGAGGGCGTGCGCTTTCTGGTGCGCTCGCGTCTGTTT
GCCGATGACGAGTTCGCCCGACTGCAGCAGGCAGGTCGGGCGTAG
>ELAGFFLI_00139 hypothetical protein
ATGTCCCGCGACCCACTGCGCGAGCAACCGACCCACCCCGGCGAACAGCACGGCAAGCGC
GATGCCGAACATTACGAAGACCGCGGTGCAGGCGATGCGCCAGACAAGCTGATTCCGGCC
GATGGCGACACCCCGGCCAAGAAGCCGGGCACTGCTCCATCGGCCGCGACAGACCGCTGA
>ELAGFFLI_00140 Non-homologous end joining protein Ku
ATGGGTACGCAGTTCACCGCGCGCGGGGTGAAGAGCATGCAGTCGCGCCATGCGGATGTC
TCACGCATGGATCACGGCGCCAGCGTTACAGCTATGTGCTACCCCAACAGCACCCGGAGT
CACACGCCGATGGCACGACCGATCTGGACCGGAACCCTCTCGTTCGGCTTGCTCAATGTG
CCGGTGTCGCTGATGTCGGGCGAGCGCAAGGTGGATCTGCATTTCCGCATGCTCGATTCG
CGCGACAAGAAGCCGATCCGCTTCGAGCGCGTCAATGCCGACACCGGCGACGAGGTGCCG
TGGAAGGAGATCGTCAAGGCGTTCGAGTACGACAAGGGCAGCTATGTGATTGTGGAGGAG
CAGGACATCCGCTCCGCCTCGCCGGAAAGTCACGAGACGGTAGAGGTGGAGACCTTTGTC
GACGCCGCCGACATCGACCCGCGCTATTTCGAAAAGCCCTACATCCTGGTGCCCGGCAAG
AAAGCCGAGAAAGGCTATGTGCTGCTGCGCGAGACGCTGCGCGACACCGGCAAGGTGGGC
ATCGCCAAAGTGGTGATCCGCACGCGCGAATATCTGGCCGCGGTGATGCCGCAGGGCGAT
GCGTTGATTCTGCTGCTGCGCTACCAGCAGGAAGTGGTGGACCCGCAGGACTTCAAGCTG
CCGGCCGGCGCGGTGGGCGAATACCGCATCACGCCCAAGGAACAGGAGATGGCCAGGCAA
CTGATCGAGTCGATGTCCGGCACCTGGCAGCCGGAGGATTACCACGACGAATTCCGCGGC
AAGCTGGAGCAGCTGCTGCGCAAGCGCATCCAGGAAAAGGGCGGTACCACCAAGGTGGAT
ATCGAGCCGCCGCAGCACGAAGACGCCACCACCAACGTGGTCGATTTCATGTCGCTGCTG
CAGAAGAGCCTGCAAGCCAATACACGCACGCCGGCCAAGAAAAGCAGTGCGCCGGCAGCG
CCTGCCAAGAAAACCGCAACCAAGAAGGTGGCCAAGAAGGCCACCAAAAAGACCGCGAGC
AAGCCGACCAAAACAGCGGCCGCGAAAGCGCCCCCGCGCCGCAAGGCCGGATAG
>ELAGFFLI_00141 Multifunctional non-homologous end joining protein LigD
ATGTCACTGCACGACTACAACGCCAAGCGCCGCTTCGACCAGACACCGGAACCAGCCGGC
GAGACGCCTGCGCGCGCCAGCAAGCAACCGATCTTCGTGGTGCAGCTGCACCACGCCAGC
TCGCGCCATTACGACTTCCGTCTGGAAGCCGATGGCGTGCTCAAGAGTTGGGCCGTGCCG
AAGGGTCCGTCGTTGCGCGCCGGCGAAAAACGCCTTGCGGTGCAGGTGGAAGATCATCCG
TTGTCGTACGCCAGCTTCGAAGGCGATATCCCGCAAGGGCATTACGGCGCCGGGCATGTG
GATGTCTTCGACCACGGCCATTGGCACTGCGAAGGCGACGCATTGGCGGCGCTGGAGGCG
GGCAAGCTGGAATTCGAATTGCAGGGCACGTTGCTGCGCGGTGGCTTTGCGTTGGTGCGC
ACGCAGATGCGTGGCGGCAAACCGCAGTGGCTGCTGTTCAAGCGCACCGATGCCTACGCG
GCCGATCTGGATGCCGATGCGCTGGTGGCGCAGCAGGCCGCCGGTGCATCGGGTGTGGCA
ACTTCGGCAACGCGTGCCAAGACAGCGTCGGTGACAACGCGCGGCAAGGCTAGCCGTGCG
CAACGTGTGCCGCCAGAAGCAATCGCCGAGACATCGACAGTGACAAGCAAACGTGTGCGC
TCAGGGCGTGCAGAGTCCAAACAGTGGCGCACCCGCGCCCTGGCGCTGGATGGTGCGCGC
GATACGCCATGCCCAACCGAGCTGCGCGCGCAACTGACCTTGCTGCGCGAGCACGCGCCG
GAGGGCGAGCGCTGGTTGCACGAGATCAAATGGGACGGCTATCGCCTGCTCGCCGATTTG
GTCGATGGCGACGTGCAGTTGCGCTCACGCAACGACCAAGCCTGGACCCAGCGCTTCCCG
GAGGTGGTGCGCGCCTTGCAGGCGTTGCCGGTGCGCGATGCGCGCCTGGATGGCGAGTTG
GTGGTGCTGGACGTGCAAGGGCGCAGCGATTTCTCGGCGCTGCAACGCGCGCTCGATGGC
AGCGTCACGCAGCCGCTGCGCTATATCGTATTCGACCTGCTCGGGGTCGCCGGGGTGGAT
CTGCGCGGCACCCCGTTGCTGCAACGCAAGCAACTGCTACGCGAATTGCTGGGCGATCAA
CCGGGCACGCTGGCATTTAGCGACCATGTGATCGGGCACGGCCCGGAAGTGTTCGCGGCC
AGCGCCGGCACCGGCTGGGAAGGCATCGTCAGCAAGCTAGCCGACGCCCCTTATCGCGAA
GGACGCAGCGCCGATTGGGTCAAGACCAAGCACGCAGACAGCGACGAGTTCGTGGTGGTG
GGCTACACCGACCCCAAGGGCGCGCGCAGCGGCTTTGGCGCCTTGCTGATGGCGCAACGC
GATGGCAAGACGCTGCGCTATGTCGGGCGTGTGGGCACCGGTTTCGACGATGCCTTGCTC
GGCAAGATCACCACACTGTTGCAGGCGCTGCATAGCGACACCGCCACGCTGGAATTGCCC
ACGCATATTCCGGGGCGGCCACGCGATGTGCATTGGGTGCGACCGGTGTTGATCGCCGAG
GTGGCGTTTCGCGGTTGGGCCAAGGAAGGGCTGCTGCGGCAAGCCGCGTTCAAGCGTTTA
CGTGAGGACAAACCCATGAGCGAGTTGAGCGGCGATCGCGCCGTGCCGGGCAAGCCGCGT
GCTGCGAGCAAACATGGCGGTGCGACGACTGCCATTGCGCCTGCGCGCAAGACGCCGACG
AAAAAAGCAGCCAAAACGACAGTCGAAGCATCCACCAAGACAACCAGCAAACGCGTGCAT
TCAACGGCATCGAAGACGAACGCCATATCGAAGACTGCAGCGTCCGAATCCAGGGCGTCG
AAATCCGCAGCGTCCACATCCACATCCACAGACGGCATCACCATCACTCATCCCGAGCGC
GTGGTGTTTCCTGCGCTCGGTATCAGCAAGGGCGATGTGGCTGACTACTACCGCGCAGTG
GCGCCGCTGGTGCTGGCGGAGATCGCCCGCCGCCCGTTATCGCTGTTGCGCTGCCCCGAC
GGCGCCGGCGGCGAGTGCTTCTTCCAGAAGCACGAAGGTCGCCATCTGGGCGCGCATATC
AAGGCGATTCCGCTAAAGCAAAAAAGCGGCACCGAGGACTACATCTACGTCGAAGATGCC
GCTGGCCTGCTCGAGCTGGTGCAGATGAACACGCTGGAGCTACATCCCTGGGGTGCGCAG
GTGGACGACCCGGAGCATCCGGATCGCCTGGTGTTCGACCTGGACCCCGGCGACGACGTG
TCCTGGCCCGATGTGGTCGCCGCCGCGCGCGACATCCGCGCCAAGCTGCGCAGCGCAGGG
CTGGAAAGCGCGGTGCGCCTGTCCGGCGGCAAGGGCCTGCACGTAGTGGTACCGATCGTT
CCGGAGGCAGGCTGGGAGCAGGCACGCGATTTCTGCGAAGCGTTCGCACAGGCACTGGCA
ACGCACACCCCGGACCGCTACGTGGCGACCATGAGCAAGGCCAAACGCCACGGCGTGATC
TTCGTCGACTGGCTGCGCAACGGGCGCGGCAATACCAGCGTGTGTTCGTGGTCGCTACGC
GCCCGCGACAAGGCCACTGTCGCCGTGCCGCTGCGCTGGGAAGAACTCGGCAAGATCAGC
GGCCCGGATGCGTTTCCAATGGACAAGGCATTGCAACGTGCCAAGCGTCAACGCGCAGAC
CCTTGGGAATCGGTGCTGGCGTTGCGGCAGTCCTTGCCCACGGGTGACGATCACAACTAA
>ELAGFFLI_00142 L-lactate dehydrogenase
ATGATCATTTCCGCCGCTTCCGATTACCGCGCCGCCGCGCAGGCGCGCTTGCCGCCGTTC
CTGTTTCACTACATCGATGGCGGTGCGTACGCCGAGCACACCTTGCGGCGCAATGTCGCC
GATCTGGCCGATATCGCGCTGCGCCAACGGGTGCTGCGCAATATGTCGGACCTGAGCTTG
AGCACCGAGCTGTTCGGCGAGACGCTGGCGATGCCGGTGGTGCTGGCGCCGGTGGGGCTG
ACCGGCATGTACGCGCGGCGTGGCGAGGTGCAGGCGGCGCGTGCGGCGGCGGCGCGGGGG
ATCCCGTTTACGTTGTCCACGGTGTCGGTGTGCCCGATCGAAGAGGTGGCGCCGGCGATC
GAGCGGCCGATGTGGTTCCAGCTCTACGTGCTCAAGGACCGTGGCTTCATGCGCAATGCG
CTGGAGCGCGCCAAGGCGGCCGGGGTGACCACGCTGGTGTTCACCGTGGACATGCCCACG
CCGGGCGCGCGCTACCGCGATGCGCACTCGGGCATGAGCGGGCCCAATGCGCCAATGCGG
CGCATGCTGCAGGCGGTGACGCATCCGCGCTGGGCCTGGGACGTGGGCTTGCTCGGTAAG
CCGCACGATCTGGGCAACATCTCGGCGTACCGCGGCAGCCCGACCGGGCTGGCGGATTAC
ATCGGCTGGCTGGGTGCGAACTTCGACCCGTCGATCTCGTGGAAGGATCTGGAATGGATC
CGCGAATTCTGGACCGGGCCGATGGTGATCAAGGGCATCCTGGACCCGGACGATGCGCGC
GATGCGGTGCGCTTCGGCGCCGACGGCATCGTGGTGTCCAACCATGGTGGGCGCCAGCTC
GACGGCGTGCTGTCCAGTGCGCGGGCGTTGCCGGCGATTGCCGATGCGGTCAAGGGTGAG
CTGAAGATCCTCGCCGATTCGGGCATCCGCAGCGGGCTGGATGTGGTGCGCATGCTGGCG
CTGGGCGCCGATGCGGTGCTATTGGGGCGTGCGTTCGTCTACGCGCTGGCGGCCGGTGGT
CAGGCCGGTGTGGAGAATCTGCTGACCCTGATCGAACGCGAGATGCGGGTGGCGATGACC
TTGACCGGCACGCGGTCGATTGCCGAGATCAGTGGCGATGCGTTGAGCAGGGTGACGCGG
GAGAGTGCGGTTTCGCCTTGA
>ELAGFFLI_00143 Apocarotenoid-15,15'-oxygenase
ATGCATCGCCGTCGTTTCCTGCAGTCCTTGCTGACAGCTACCGGCAGTGCTGCGCTTGGC
GGCTGGGCGCTGCGCAGCTTTCCGGCACAAGCAGCCGAAGCGGCACGGTTTCATGAGCAG
TTGCAACGCACGCCGTGGCTGCTGGGCTGGCGCAGCGTCACCCGCCCAAACTTCGGCCCC
ACCACGGCAGCACTGCAAGGAACGCTGCCCGAGGGTCTGGCCGGCAGCTTGTATCGCAAC
GGCCCGGCCTGGACCGAGCGCGCCGGCTTCCGCTACGACCACTGGTTCGACGGCGACGGC
ATGGTGCACCGCTGGCGGCTGGATGGCCGCCAGGTGCAGCACCACGCGCGCATGGTGGAC
ACCCACAAGTTCACCCAGGAACAGCAGGCCGGTCGCTTCCTCTACCGCGCTGCCGGCACC
GCTGTGCCGGACCAGCAGCCGGCGCGCAACAACGACGACGTCAACACTGCCAACACCTCG
GTGGCGATGCTCAATGGGCGCCTGTTCGCGTTATGGGAAGCCGGCTCGGCGATCGAACTG
GATCCCGATGCCCTGGGCACGCTCGGCCCGGTGACCTGGCGCGACGACCTGGCGGCAATG
CCGTTCTCGGCGCATCCGCTGATCGACCGCGATGGCAGTGCCTGGAACTTCGGCTCGATC
GGTGTGATCGGCGCCACCGGCGTGCTGATCTGGCACATCGGCGCCGATGCGGTGCTGCGC
AGCGCGCAACTGCTGCAGACCGACGCGCCGGGCTACCTGCACAGCTTTGCGATGACGCAG
CGGCATCTGATCTTCGTGCTGGCGCCCTACCGCCGGCTGGATGGCGAGGGCCCGTTCTTC
GAGCAGATGCGCTTCACCCCCGACGCCGCGTGCCGGATTGCGGTGGTGCCCAAGGATGCG
CTGGACCAACCGCGCTGGTTCGAAGCCGACTTCGCGGTGGCCTATCACTTCGCCGATGCC
TACGAACATCGCAACCGTATCGTGGTGCGCGCGCTGGTCCACACCGACCCGGAGGAGGCG
CGCTCGCCATTGCGGGCCGCGATGCACGGCGACCCGGCGGCCACGCCGTCACCGGTGCAG
CTGCGCAGCCTGCACCTGGATCTACGCAACGGCCGCGCGCACTGGCAGGCGCATGCGGTG
GACAACCTGGAACTGCCGACCTTCGATGCGCGCACGCCCGGCACGCGCGGCGCGCGGCTG
TATGCGCCGTGCATCGACGGGCCGAACGCATCGCCGTTTCTCAACGCGGTGGCCAGTTAC
GATCTGGAACGCGACCGCCGCCAGGTGCACCGTTACGGGCCGGACATGCTGGCCGAAGAA
CACGTGTTCGTGCCGCGCCCCGGCAGCGAGCGCCCAGACGATGGCTGGCTGGTCGGCACC
GTGCTGGACACCACCCGTGCGCGCACCGGCCTGATGGTGCTGGATGCACGCCACGTGGAT
GCCGGGCCGATCGCACAGGCCTGGTTGCCGTATGCGGTGCCGCTGGGATTTCACGGGCAC
TTTGCCGCTACCGGGTGA
>ELAGFFLI_00144 hypothetical protein
ATGCTTGCCCGCACCTACGTCGTTGTCGCACTCGTCGGCCTGCTCGGCAGCGCCGGCATC
CAGGCCGCCGATCTGGACGTGGGCGTCAGCGGCCTGCGTTCGCAACAAGGCAAGTTGCGC
ATTGCGGTGATCGCCTCGGCTGCGCAGCTGGAGAGCGCACAGCCGCCGGTGCAGGCGCAA
ACGGTGCCGATCACCAGCGCTACACCGCACATCCAGTTCAAGAACCTTGCCCCCGGCCGC
TACGCAGTGATGATCAATCACGACGAAAACAGCAATGGAAAGCTGGACACCAATTTGATC
GGCATGCCGGTGGAAGGCTACGGCTTCAGCAACAACCCTACCGGCATGCGCAAGCCCAGC
TTTGACGAGATCGTTTTCGATCTGCCCGCTGCCGGCAAACGTATCAGCGTGCAGATGCGC
TGA
>ELAGFFLI_00145 hypothetical protein
ATGTCTGCTTCCAGTCTGTTTCTTGCGCTCAATCTGATCTGGGGCGGCTATGAACTGCTG
CTCAGTCGCCGCCGCCGCGCCAGCGATGGTGGCGCGCACGATCAAGGCACCCTGCAACAC
CTGTGGCGGGTGCTGTCTGCAGCGGTGGCCGTTGCGGTGGTGCTGGCCTACAGCGGCCTG
GCCCATTGGCCGCAGGGCTGGGCCGCGCCGCTGCAGTGGGCCGGCTGCGCCTTGATCGGC
AGCGGGCTGGCGTTGCGCGTGTGGGCCATCCAGGTGCTGGCACGCTGGTTCACGGTGGAT
GTGACCATCCAGCCCGATCATCAGCTGGTGCGCAGCGGCCCGTATCGCTGGCTACGCCAT
CCCTCCTACACCGGCGCGCTGCTGGCCTTTTACGGGCTGGCGCTGGGCATGGGCAATGCG
TTGTCGGTGGCGGCGATCGTGGTGCCGGTGACCTGGGTCTTCCTGCACCGCATCCGGATC
GAAGAGGCCGCATTGCAGCGTGCGTTTCCGGTAGCGTACCCGGCGTATGCGAAGCAGAGC
CATCGGTTGCTGCCGTTGGTGTGGTGA
>ELAGFFLI_00146 hypothetical protein
ATGCGCACCATTGCCGAGTGGCCGCGCGGCCGTCAGCATCGCCGCATGAACTCTTCCCTG
CGTCATCTTTTGCACCCCCTGCGCCTGGCCGGTGCGTTCACCATTGCCGCGGTGGCGTTG
TCGTTTACGCCCGACACTTCAGCGCAGGGCGCCTGGCGCTGGGGCGTGCTGGCCGGCTTC
ACCGCGTTGTTTCTGCTGCACTCCCTGTTGCGGCCGCTGCCCGCGTTGCGCAACGGCGCG
CTGCTGCTGCAAGCGGTCCTGGCACTGCTGCTGGTGTGGATGGAGCCGCATGCAGGCACT
GCGCCGGTGCTGCTGGTGTTGCTGGTGGCGCAGGCAGGGATGGCCTGGCCGCCGTTGCGC
GTGCTGCTGTTGGCGCTGGCATTGAACGCGGGCATGTACGCGGTGTTGGTGCAGGCCGGC
ATCGATCGCGCGCTGTCCATCGTCAGCATCTACGCCGGCTTTCAGGCCTTCGCCGCGCTC
ACCGCGCATTACGCGCGCACTGCCGAGCGTGCCCGCGATGCGCTGGCCTACGTCAATGCC
GATCTGCTGGCCACCCGCGCGCTGCTGGCCGACAGCGCGCGCGATGCCGAGCGCCTGCGC
CTGGCGCGCGAGTTGCACGATGTGGCCGGGCACAAACTCACCGCGATGAGCATCCATCTG
CGCTTGCTACGTGCAGACCCCATGCTGGCGCCGCGCCAGGAGCTGGCGATGCTGGAAGGC
CTTGCGCGTGAGTTGCTTGGTGACATCCGCAGCGTGGTGCAGTCGTTGCGCGACGATGCC
GGGCTGGATCTGCACACCGCGCTGCATGCCCTGGCCGCGCCGTTTCCCAAACCGGTGCTG
CAGCTGCAGATCGACCCGGCCGTACGCGTGAGCGACCCGCAAATCGCCGAAGCCCTGCTG
CGGCTGGTACAGGAAGCGCTGACCAATGCCGCACGCCACGGCGAGGCCGACACCGTGCAG
GTGTCGCTGCACACCCATGACGGCCAGCTACACATCGACATCCAGGACGATGGCCACTGC
GCCGAGCAGATCCGCGAGGGCAACGGCATCGCCGGCATGCGCGAGCGGCTGGCGGCCTTG
CATGGCCAGTTGCAACTCGGCCGCGCCGCGCACGGCGGCATGCAGTTGACCGCGAGGTTG
CCGGCATGA
>ELAGFFLI_00147 Transcriptional regulatory protein DegU
ATGAGCGCGCGCCGCATCGCATTGGCCGACGACCAGGTGCTGGTCCGCGCCGGCTTGCGC
GCGTTGTTGCAGCAGCAGGGCGTGGAGGTGGTCTGCGAGGCCGACGACGGCCAGGGCCTG
CTGGACGCGCTCGTCATCAACACGGTGGACGTGGTGCTCAGCGACATCCGCATGCCCGGC
CTGGACGGTATCCAGGCGCTGCAGCAATTGCGCGCCCGCGGCGACCGCACGCCGGTGCTG
CTGCTCACCACCTTCGACGACAGCGACCTGCTGCTACGCGCGACCGAGGCCGGCGCGCAA
GGTTTCCTGCTCAAGGACGCCGCCCCGGAAGACCTGCGCGAGGCGATCGAGCGGGTGGCC
AACGGCGAGACCCTGCTGCAGCCGGTCAGCACCGACCCGGTGCGCGCGCGCTACCAGTTC
CGCGACCAGCAGCCCCCGCGCGAGACCTTCAGCGAGCGCGAGGTGGCGATCCTGCGCCTG
CTCGCCGGCGGTTACTCCAACAAGGAGATCGCCCGCACCCTGTTCCTGGCCGAGGGCACG
GTGAAGAATTACGTCTCCACCATCCTGGAAAAGCTCGGCACCCGCGACCGCACGCGCGCG
GTGTTGAAGGCGATCACGTTGCGGGTGATTTGA
>ELAGFFLI_00148 hypothetical protein
ATGCGCCTGGTCCGATACCTGTTCGTGTTGATCGTCGTGCTGTCCACCAGTGCCTGGACG
GCACCTACCCAGCCCGAATTGCCGGGGACCTGGCCCCGTGCCGCGCTGTTGACCCAACCC
GCCACGGCCGAGCGTGACCTGCGAGTGGCCGTGGGTCGCTGTGATCTGGCAGTGCAGGGA
CCCGCGGCCGGAGCATGCGATAGCGCGGCCGCCCACGCCGATCAGCGCGGTTGCGCACAG
GGCCTGGCGTGTCGGCAAGGGGCAGGGCGTGGAGCTGGCCGTAACGACCGCGACCGCATG
CCCAGCGTGCTGGCAATACGCAGCCAGATCAACGTGGCTTTCAGCAACCTGTCTGATCGG
GGATGA
>ELAGFFLI_00149 hypothetical protein
ATGACGGAATCGAATGAGAACGCGAGCATCATCATCACTCTCACCGTGGCGCGTGTGGAT
TTTGGCGGCAACAGCGGGAAAGGCGAGTATTTCTACAGCTTCTCGCCGGACCTGCTGCTG
GTAGGCAAGGGGCAACAAGATGTGACCTTGGTCTACCGTTTCGATGTAGACGTGCCCTAT
CAGTTTCGCATTCGCAGTCTGCTGAGTTCGGACGCGCACGACCAGCTCGAGGAGCCGAAG
ATCGCCGACGATGGGCGCAGCGTGTCGGTCGTCAATCGCAATAACAAGGCGACGCTGATT
TTCTTGACCGTGATCATCGAAGACGAGAAGCGCAAACTCTTGTTCAGCTGCGACCCGCAG
GTCGGCAACGATCCGCAAATCTCACCGCAATAA
>ELAGFFLI_00150 hypothetical protein
ATGTCTCTTCGAAGCGAGCGCGTCACGCAGCTGAGCTCCGTCCCACGGTTTCGGCTTGGG
CCATTGCTGGTCGAGCCGGAACGGCTGGCGCTGATCGATGACGGCCAGACCATCACGCTG
GAACCGCGCATGATGGAAGTGCTGATCGCGCTGGCCGAGCGCGCAGGCGAGGTCATCAGC
GCCGAGCAGTTGTTGATCGAGGTGTGGCACGGCAGCTTTTACGGCGACAACCCGGTACAC
AAGACCATCGCCCAGCTGCGCCGCAAACTCGGCGACGACAGCCGCCAACCGCGCTACATC
GAAACCATCCGCAAGCGCGGTTACCGGCTGCTGCCCAAAGTGGTGTTTCCCGAGGATTAT
CGCGGCGTCGTGATTGGCGCGCGGGCGTGGGAGCACGGCAATCCCTACGTGGGGTTGCAG
GCGTTCGCTCCCGCGCATGCCGAGGTGTTTTTCGGCCGTAGCCACGCCATTGCGCAGGTA
TTGAGCGCGATGCGCGCGCAGTTGCACAGCCAACGCGGGCTGGTGCTGGTGAGCGGTGCC
AGCGGTTGCGGCAAGACATCCCTGCTGCGCGCCGGCGTGGTGCCGTTGTTGTCGCAGCCC
GGCGGCCTGGATGGCCTGGAAGCGGTGGCGGTGGCCTATTGCAACCTGGCGCAGTGCCAT
GGCGGCGATGTGCTGGACACGCTGGCGCGCGCACTCGGCGACTGGGCACCGAACGGGCGC
GCGGTATTTTCGCCGGCGCAGACGGCGCTGCTGCCCGATTGGTTGCAACGCCCGGCACCA
CTGCATGCGGCCATTGGCGAGGCAATGCGCCAGAGCGCCCCGGCGCGCGACAGCCTGCAG
ACCCAACGCCATCTGCTGTTGGTGATCGACCATGCCGAAGCGATGGTGGCCACCCCCGGT
ATCACCGATGCCGACCGCGCCGCATTGGCTGCCGCATTGCAATCGCTGTGCAGCAGCGCG
CAGGTGGCGGTACTGATGCTCACCCGCAGCGATTTCTATCCGCGCCTGATCGATGCCTTG
CCGCAGATCGTGGAGCTCAAACGTGGCGACGGGCATGTGGATCTGCTGCCGCCGCGCGAT
GGCGAGATCGGCCAAATCATTCGGGTGCCTGCAGCGATGGCCGGGCTGCGCTTCGAAGAA
GACCGCGACAGCGCCAGCCGCCTGGATGATGTACTGCGCGACGCCACCGCGCGCCAGCCC
GATGCCTTGCCGTTGCTGCAGCACTTGTTGCATGCACTGCACGCACAACGCAGCGACGAT
GGCCTGCTGACCTTTGCGGCCTACCGCGCACTGGGCGGGCTGGAAGGCGCGTTGGCACAC
CATGCCGAACACACATTTCGTGCCTTGCCGCCCACCGCGCAGGCCGCGCTCGGCGAGGTG
CTGACGTTGCTGAGCGTGATCCATCCCGACAGCGATGCGGTGACCGCGCGGCGTGCGTTG
TGGTCGGCATTGCCCCAGAACAGCGCTGCACGCGTGTTGGTGGATGCCTTCGTGCATGCG
CGATTGTTCGTCAGCGAATTGGTCGCAGGCGAGCCGGGGTTTGCGGTTGCGCATGAAGCC
TTGCTGCGGCAATGGCCGCGCGCGGCCGAGTGGATCCATGAAAACCGCCGCCTGCTGCAG
GCCCACAAACGCCTGCAACTGGCCGCACAGCGCTGGGCCGCCGAAGGCCGGCGCACCGAT
CATCTGCTCAACAGCGGGCGCCCCTTGAGCGAAGCGCGCGAAGCGGCGCGGCGCATGCCG
CAGGAGTTGGGCGCGGTGGATCACGCGTTCCTGCATGCCTGCGAGCGCTCGCAGCGGCAA
CGGCGCGGGATGTATGCGGTGGCGGCGACCTTGCTGGTGGTGCTGGCAAGCGCCTCGATG
CTGCTGGGCTGGCAAGCGCGGCAAGCGCAGCAAGTGGCCGAACAACGCCGCGACCAGGCG
CAGCAACTGGTGAGCTACATGCTGGGCGATCTGGCCGAGCAATTGCGCACCGTGGGCAAC
CTCAAACTGCTCGACAGCGTGGGCAGCCGCGCGCTGCGCTATCTGGAAGACCTGCCCAAC
GCGAGCATGCAGCCTGGCGATCTGATCAACCACGCACGCGCCCTGCGCACCACCGGCGAA
GTGCTGATGAATCAGGGCAAATTGGACGAAGCGCATGCGGCATTTACGCGTGCCGCTGCC
ACGGCCGAGCAGGCACGTGTGCGTGCGCCCGGCTCGCTGGAGGCGCAGGCCGAAACCGGG
CAAACCGCATATTGGCTGGGGGACCTTGCCTACAAAGGCAAGCAGTTGCCGCTGGCGCAC
CGGTATTGGTCGCAGTATCTGGCGGCCTGCGAATGGCTGGTGCGCACCGCGCCGCAGGAT
CCGCGCTGGCAACTGGAGCTGTCCTACGCACTCAACAACCTTGGCACGCTGGCCAAGGAG
CAAGGCCAGACCAACGCCGCGATCGGTTTCTTCGCGCGCTCGATCGCACTCAAACGCCAG
CTGCTGGCACGCACGCCGGACAACGCATCGCTGCGTTACGAACTTGTCGACAGCTTGTCC
TGGCTCAGTCTGACCCAGGAAATGCAGGGCTTGCTGGCACCTGCCGAGCAGGGCTACCGC
GAGCAGATCGCCATGCTGGGCGCACTGGTCGAACAAGATCCCGACGCGCATGCCTGGCGG
CGGCGTCTGGCCGGATCGCTGATCCGCACCTCCAACCTGGCACTGGCGCGCGGCCATCTG
GTGCAGGCGCAGACCGATGCGCAGAACAGCGTGCGCATGCTGCAGGCACTGGTGGCGTTG
CAACCGGACAATGTCGCCTGGCGTCGCGATCTGGCGCACGCCGACGCACAGGTCGGCTGG
ATGGCCGCACTGGACGGGCATCCCGATCTGGCCGAGCGCCACCTCGACCGGGCCCGCCAG
ACCATGGCCGATGTGCTGAAACAGGCGCAACCGTTGCCGGAATGGCAATGGCTGGACGCC
ATCATCGCGCTGCGCTTGCAGCGGGTGCACACCGCCCGCTCGGACACGAATGCCGACAGC
CTTGCACCGATCGTTGCGCAGCTGGATGCGTTGCATCGCGCCAGGCCCGACGATCTGCTC
GGCCTCTCGGCCCTGGCCCAGGCGCTGGTCTGGCACGGCGAACAGCAGGCCGCTGCCGGC
AACGGCGCCGGTGCTCGCGCGGCGTGGCAACGCGCGGTGGCGGTGCTCGGCAAGGACATC
GCCAACAGCCGCGACAAGAACCTGCTCGACCCCTGGATTCGCGCGCAGGTGCACCTGGGC
CAGCGCAGCGCCGTTACGCAACAGCTCGGATGGCTGTATCACGCGGGCTACCGCCACCCG
GGATTCGTCTCCCTCTATGCCCCGCTATTCAAGGAACAGGACAAGTCATGA
>ELAGFFLI_00151 Enoyl-[acyl-carrier-protein] reductase [NADH]
TTGATCATCCATCCCAAAGTGCGCGGCTTCATCTGCACCACCACGCATCCGCTTGGCTGC
GAGCGCAATGTGCTCGAGCAGATCGCCGCCACGCGCGCGCGCGGCGTGCGTCGCGACGGC
CCGAAGAAGGTGCTGGTGATCGGCGCGTCCAGCGGCTACGGCCTGGCTTCGCGCATCACC
TCTGCCTTCGGATTCGGCGCCGACACGCTGGGCGTGTTCTTCGAAAAGCCCGGCACAGCC
ACCAAGGCCGGTACCGCCGGCTGGTACAACTCGGCTGCGTTCGACAAGCATGCCAAGGCC
GCGGGTCTGTACAGCAAGTCGATCAATGGCGATGCGTTCTCCGATGCGGCGCGTGCGCAG
GTGATCGAGCTGATCAAGAGCGAGATGGGCGGCCAGGTCGACCTGGTGGTGTATTCGCTG
GCCTCGCCGGTGCGCAAGTTGCCGGGCACTGGCGAAGTGAAGCGCTCGGCGCTCAAGCCG
ATCGGCCAGACCTACACCGCCACCGCCATCGACACCAACAAGGACACCATCATCCAGGCC
TCGATCGAGCCGGCGACAGAGCAGGAGATCGAAGACACCATCACCGTGATGGGCGGGCAG
GATTGGGAATTGTGGATCGACGCGCTGGAAGGTGCCGGCGTGCTCGCCGATGGCGCGCGC
AGCGTGGCCTTCAGCTATATCGGCACCGAGATTACCTGGCCGATCTACTGGCACGGCGCG
CTGGGCAAGGCCAAGGTGGATCTGGACCACACCGCGCAGCGTTTGAATGCGCGCCTGGGC
AAGCACGGCGGCAGCGCCAATGTGGCGGTGCTCAAGTCGGTGGTGACCCAGGCCAGTGCG
GCCATTCCGGTGATGCCGCTGTATATCTCCATGGTCTACAAGATCATGAAGGAAAAGGGC
CTGCACGAAGGCACCATCGACCAGCTGGACCGCCTGTTCCGCGAGCGCCTGTACCGCGAA
GACGGCCAGCCTGCCGAGGTGGACGACGAAAACCGCTTGCGCCTGGACGACTGGGAACTG
CGCGACGACGTGCAGGACGCCTGCAAGGCGCTATGGCCGCAGGTCACCACCGAGAACCTG
TTCGCCCTCACCGATTACGCCGGCTACAAGCACGAGTTCCTCAAGCTGTTCGGCTTCGAG
CGTGACGATGTGGATTACGACGCCGAGGTGGAGACGGACGTGAGGTTCGATTGCATCGAG
TTGGGCTGA
>ELAGFFLI_00152 hypothetical protein
ATGGACAAACTGATCGCTATCCTGGTGCTGGCCATCCTGGTCAGCGTGACCTGTGCCGTG
CTGCTGCGCTTCGTCAAGCTGCACTGGTCACTCAAGGCAATCTGCAATTTTGTGATCACC
ACGGCCATCGTCTGTGCCGTGGTCATGCAGGACGGCTCGGCGCCGGACTGGCAGTTCGCA
CTGATGCTCACGCTGTTCTTCAGCGTACCGGCCTCGCTGTGCGTGGTCCTGCTGAGCGCA
GCGCTGAAGTGGATCATCAACAAACGCCGCGCACCTGCGCCCGCCTGA
>ELAGFFLI_00153 2-dehydro-3-deoxygluconokinase
ATGAGTCGTGCCCGCATCCTGTGCTTTGGAGAGTTGTTGTTGCGCCTGGGGGCGCCTGGT
CACGAGCTGCTGCTGCAGCAGCCTCGGCTGGATGTGCATTGCGGTGGGGCGGAGGCCAAC
GTTGGCGTATCGCTGGCGCATTTCGGCCACGAGGTGGCCATGGTCAGCACGGTGGCGGAC
AACCCGCTGGGTGCGGCAGTGCTGGGCGAACTACGGCGGCACGACGTGGACACGCGCCAT
GTGCGGCAGGTGGATGGACGCATGGGTCTGTACTTTTTGACCACCGGTGCGATCCATCGC
CCCAGCGAAGTGGTCTACGACCGTGCCGATTCGGCGTTTGCGCTGGCGCCGGCCGATGCC
TACGACTGGCCGCGTCTGCTTGAGGGCGTGCAGTGGCTGCATCTGTCCGGGGTCAGCCCG
GCGCTGGGCGCCGATGTGGCGCAGGCCACGCTGGCGGCCGCACGCGCCGCACGTGCGGCC
GGGGTCAAGGTCTCATTCGACGGTAACTACCGGCCCAAGCTATGGCAGCGCTGGCAGGGC
GATGCGCGCAGCATCCTGCACCAGCTGTTCGACTGTGCGGATGTGGTGTTTGCCGACTAC
CGCGATATCGGTGTGGTGCTCGGTGGCGAGTTCCCGCAGGACACGCTGGAAGCGCGCGTG
GAAGCGGCCGCGCAGCAGGCCTTCGCGGCGTTCCCGCGACTGCAGTTGATGGCCTGCACG
CAGCGCGTGGCGCACAACGTGGACCACCACAGCCTGGGCGCGATGCTGGTGCCACGCGGT
GGCGAGGTGGCACGCGCGCCGAGCGAGGAACTGACCCCGATCATCGACCGCATCGGCGGC
GGCGATGCCTTCGCGGCCGGCGTGCTGCACGGCTTGATCGAGGGCTGGTCGCTGGAGGAC
ACGGTGCGCTTCGGCCTGGCGGCGGGGTGTTTGAAGCACTCGATTCCCGGCGATTTCAAT
CCGCTGTCGGTGGCCGATGTGCAGGCCTGTGTGGGCGATGCGCGGTTTGATGTGAGGCGG
TGA
>ELAGFFLI_00154 hypothetical protein
ATGCAATTTCGGACCACCAACCGGAAGACACCGGTTACCTTGCTTGCACTGTCGATCGGC
CTTGCGCTGAGCGGCCATGCGGCTGCACAGGACGCCGCCCAGGTACCCACCGAGCCAACG
GTCGACCTCGACGCCGTCACCGTCACCGGCTATCGCGCCTCGGTAGAAAAGGCCCTGGAC
ATCAAGCGCGGCGAAGCCGGCGTGGTCGATGCCATTGTCGCTGAGGACATTGGTAAGTTC
CCCGACCTCAACCTGGCCGAATCGCTGCAGCGCATCCCCGGCGTGGTGATCACCCGCGAT
GCCGGCGAAGGCCGCAATATCTCCGTGCGCGGCTTAGGCCCTGACTTCACCCGCGTGCGC
GTCAACGGCATGGAAGCGCTCACCACGGTGGGCGGTTCGGACCAGTCCGGCGGCTCCAAC
CGCGGCCGCGGCTTCGACTTCAACGTGTTCGCCTCGGACCTGTTCACCCAGTTGATCGTG
CGCAAGACCGCGCAGGCCGATGTGGAAGAAGGCTCGCTGGGCGCCACTGTCGACCTGCGT
ACCGCACGCCCGTTTGATTACGAAGGCCTCACCATCGCCGCCAGCGGCCAGGCCGCCTAC
AACGCGATGTCCGAGAAGGCCAACCCGCGCGTAGCCGGCCTGATCTCCAACACCTGGGCC
GACAACACCTTCGGCGCGCTGGTGTCGGTGGCCTACACCGAGCGCGAGCTGCTGGAAGAA
GGCAGCAACAGCGGTCGCTGGGCCAATGGCCCGAGCAACGGCAACTTCGCCGCCAGCCCG
GCGTTCCCGCAGGCGCGCGACGCCAACGTGTTCCATCCGCGCTTCCCGCGCTACACCTTG
ATGGAGCACAAGCAGGAGCGCATCGGCGTGACCAGCTCGCTGCAATGGGCGCCGAGCGAT
TCCACCGAGTTCTCGCTGGACGGTCTGTATTCCAAGATCGACGCCAAGCGCAGCGAAAAC
TATATCGAGGCGATCTCCTTCAGCCGTGGCGCAGCGCAGGGCGGCAAGCCGCAGACCATC
GTCAACGACGGCTTCATCGACCCGGCCACCGGTGCGATGCTGTACGGCAACTTCGACAAC
GTCGACGTGCGCTCGGAAAACCGTTACGACGAATGGAACACCGTCTTCAAGCAGCTGTCG
TTGACCGGCGAGCATCGCTTCAGCGACGTGTTCAAGATCAGCGGCATGGTCGGCACCTCG
AGCTCCAAGCACGAGAACCCGATCCAGACCACGGTGATCATGGACAAGCTCAATGTCGAT
GGCTATTCGTACGATTACCGCGGCAACAGCCGCAAGCCGGTGTTCAATTACGGCATCGAC
CCCACCGACCCCAATGGCTGGACCCTGGCCGAACTGCGCCTGCGTCCGCAACAGGTGCAA
AACGACTTCGATACCGGCAGCCTGGATTTCGATTGGAGCGTGAGCCCCGGTTTCCGCTTG
AAGGGTGGCGTGCTGGCCAAGAACTACACCTTCGCCACCAAGGAATTCCGCCGCGCTTCC
GAAGTGGCGGTGCCCACCTTCGCCGATGGCACCCGCATCGTGCCGGCCGACCTGACCCAG
CAAACCGGATTGAGCGCCATCAAGGGCTCGCCCAACACCTGGGTGGTGCCGAATCTGGAT
GCGGTGGCCGATGCGCTAGGCATCTATAGCGGCACCGGCACCTTCGCCCTGGCCGAGCGT
GCGGTGAACACCCGCAGCGTCACCGAGCAGGATCGCGGTGCGTATCTGCAGGGCGATTTC
TCCTTCGATATCGGCGCGATTCCGTTCTCCGGCAATCTGGGCGTGCGCTATGTGCGCACC
AAGCAGGAGTCCACCGGCTTTGCCACCGTCGGCTCCGCACTCGTGCAGACCACCGCCGAG
CGCGAATACAACAACACGCTGCCATCGATGAACCTGGTGGCCGAAGTCAGCCCGGATTTC
CTGGTGCGCTTCGGTGCGGCCAAGGTGATGTCGCGTCCTGGTCTGGGTAGCCTGACGCCC
GGTGTAACGGTCAACGTCAGCGGCGGTGCGCGCACCGTCAGTGGCGGCAATCCGAATCTG
GAACCGATTCTCGCCGACACCTACGACCTGGGCTTCGAGTGGTATTTCCAGGAAGGCGCA
TTGCTGGGCCTTGGGCTGTTCTACAAGGACATCGAAAGCTTCGTGCAGACCGCACGCGAG
GTGCGTCCGTATTCCTCCAGCGGCCTGCCGGTGAGCCTGCTCGACGGTACCGGCGCCGGC
GTCAACGACGACTTCGTCTTCAGCGTGCCGCTCAATACGCCCGGTGGCGATCTCAAGGGT
CTGGAAGCCAATTACACCCAGCCTTTCAGCTGGTTGCCGGGCGTCTGGAGCAATCTGGGT
ATCCAGCTCAACTACACCTACGTCGATTCGCAGATCCAGTATCTGACCACCAGCGGCGCG
GCGTCGCTGGAAACCGATCTCACCGGTCTGTCGAAGAATGCGTACAACGCCACGCTGTTC
TACGAAGGCGAAAAGTTCGCCGGGCGCGTGTCGGCCACGCATCGCGACGACTATCTGACC
CAGGTGCCGGCAACCGAAACCGGCTTCGACGTGCACGGCATGAAGGCCACCACGATGATC
GACGCCTCGCTGCGCTACAAGTTCGACGACAAGATCGAGCTGAGCCTGGAAGGCATCAAT
CTGACCAACGAAGTGGCAGACGAGTGGGTCGGTGCGGCCGCGCAGTTGCCGCTGCAATAC
AGCGAAACCGGCCGGCAGTTCCTGCTGGGCGTGCGCTACAAGTTCTAA
>ELAGFFLI_00155 hypothetical protein
ATGCAAGCCCGTTCGTGTCGTCCTGCCTCTGCGGCAGGCGCCTGCCTGTCCGCCGCGCGT
CTGTCGGTGGCCATCGTCCTGGCCTTGCACGGTGCCGGCGCTGCCGCGCAAACCGTCGGC
CCGCCGACCACGCCAACCGATGCGGTGGATCTGGACCGCGTGCAGGTCAAGGCCACCTAC
CGCGAAAGCCTGCAGCAATCGCTCGATGCCAAGCGCTACAGCGTGGAGCAGGTGGATGCG
ATCTATGCCGAAGACATCGGCAAGTTTCCCGATCTGAATCTGGCCGAATCGATGCAGCGC
ATCGCCGGCGTCTCCATCGACCGCGAAGGCGGCGAGGGCAAGCAGATCTCCGTGCGCGGC
CTGGGCTCGGATTTCACCCGCGTGCGCATCAACGGGCTGGAAGCATTGGCCACCGCCGGC
AGCGGCAGCGATGGCGTCAACCGCAGCCGCGGCTTCGACTTCAACACCTTTGCCTCCGAA
CTCTTCAGCCGCGTCACCATCAGCAAGACCCAATCGGCGCAGATGGACGAAGGCTCGCTA
GGTGCAACCGTCGATCTGCGCGGCTCGCGCCCGTTCGACTTCGACGGCTTCGAAGCGGCC
GCCTCCACGCAATACGGCTACAACGATCTCTCGCGCGAAAAAGACCCGCGTTTTTCCGGC
CTGATCAGCAACATCTGGGCCGATGGCCGTGTGGGCGCCTTGATGTCGGTGTCCTACAGC
GAGCGCCACCTGCGCGAGGAAGGCTACAACCCGGTGCGCTGGGAGCACGGCAACTACCGC
AACTCCAACCAGAGCACCGCCACCAACAACGGCACCTACGGCTTCTGCTCGCCAGTGGGC
TACAACCCGCAGACCCCGCGCAACCCGCTCGCCAACGAAACCCCGGCCGGCGTCGGCTCG
CAGGCCAACCAGGACCGCAACAACGGCTGGGGCAGCTATGGCATCAGCGCCGCCAATTGC
GGCACCGGCATCGCGCGCCCGGCCAACACGCCGGAGAACATCCAGGCCTACGAAACCGCC
ACCGACGCCTGGATTCCGCGCTACCCGCGCTATATCCGCACCGACCACGAGATCAAACGT
CTCGGCGTCACCGGCGCGCTGCAATTCAAGGTCAGCGACGACACCCTGCTGAACTTCGAC
ATGCTGTATTCCAAGCTGGACAAGGACCAGCGCGAAGACTCGGTCGGCGCCAACCTGCAC
CGCACCGCCAACTTCGGTGGCAAGACCCAGATCGCCGTGCGCGAGGCGCAAGTGGACGAC
CAGAACCGCCTCACCTACGGCGTGTTCGACAACGTCGATTTCCGCACCGAATCCAGCAAC
ATCGAAGAATCCACCGAGTTCAAGCAATTCAGCCTGGACCTGCAGCACCGTTTCAACGAC
CAGGTGCGCGTCAATGCATTGGTCGGCCACTCGACCTCGGACTACGAGCGCCCCGAGTTT
TCGATGGTGAGTTTCGACAACACCAATCTCGACGGTTTTGTGCTCGACCGGCGCAACGGT
GGCGACTACCCCAGCATGAGTTTCCCGTTCGATGCGGGTAACCCCAACAACTGGCAGTGG
TTGGGCTACGGCGCGGTGCCGGTCAACAGCAACGGCACCGCGCGCGGCACCAACATCAGC
GAGGTGCGGCTCAACCCGCAGTCGGTGAACAACACCTTCGACACCGCCAAGGTGGATCTG
GAATTCAACATCAGCCCCACCTTCACCTTCCGCACCGGGCTGGCCTACAAGAACTACGAC
ATGGACACGTCGGAGTCGCGCAACATCTCCTACGGGCGATTGGCGCAGGCGTTGCCGGCT
GGTGTGGGCGTCAATGAGCTGAGCACCAACCTGGATGGCTTCGGCCGCAGCTTGAACGGC
AGCTTCCCCACCACCTGGGTGATTCCGGATTTCCAGAAAGTCGCCGACCTGCTCAACATC
AATTGCAACTGCGACACCGGCGTGCCCGGTGGCGACTACAGGTTGGCCGATGTCGGCCAT
TTCGGCTCGTCCAACAACAATTTCGCCGTCAACGAAAAGAGCCTGGGCACCTACCTGCAG
CTCGATTTCAACACGGATCTCTGGGGCCGCGCGCTGCGCGGCAACCTGGGCGTGCGCTAT
GTGCAGACACAGATCGCCGCCAGTGGTTATGCGCCGTGTACGGCCACTGCGGCCGGTGCG
ATTTCGCCTGCGTGTGAGTCGTTCTTCGGCGTGGCCAGTGCCACCGCCGCAGCCGGCGAG
CGCCTGCTGGTGCCCACCACGGTCAACCACAATTACCGCGACATCCTGCCCTCGTTGAAT
CTCTCGTGGGATGTCAGCGAGGAGGTGGTGCTGCGCTTCGGTGCGGCCAAGACCATGGCG
CGCCCCACGCTGGCGTATCTGTCGCCCAGCGTCAGCGGCGGGCCCACCCAGTTCTTCGAC
GACGGGCGGTTTTTCTCGATCAACCTGGGCAATCCCAAGCTCGACCCGTTCCGCTCCACC
AACTACGACCTCAGCGCCGAGTGGTATTTCCGCGAAGGCTCGCTGTTGTCGGCGGCGGTG
TTCTACAAGGACATCGACAGCTACGTGCAACGCACCCGCGTGCTCAGCACCTGGGAGGCG
ATGGGCTACGCGCTGGATCTGCTGCCCGCAGGCTTTACCCCGGACACCATCTTCAATGTG
CAGAGCTACTTCAACACGCCCGGCGGCCCGCTCAAGGGCTTCGAGCTGACCTACCAGCAG
GCCTTCGACTTTCTGCCGGGTTTCTGGCGCAACTTCGGCATCCAGCTCAACTACACCCAG
GTCGATTCCAAGATCAATTACCTGTTCAGTACCGCAGGCAGCAGCAACACCAGCATCACC
ACCACCGCCACCGAGCGCGACCTGCTCAACCTCTCGCCGCAGTCCTACAACGCCACCGTC
TATTACGACGACGGCCGCTTCAGTGCGCGCGTGTCCACCAGTTACCGCGACGGCTACATC
AACAACATCCTCGCCCAGGAGGACGTCTACGACCTCGATGGCAGGCGCCTGGTCACGGCC
GACGTGACCGGCAAATACAGCGTGGAAAACGTGGATTTCAACATGTCCTACAAGCTCAAC
GACCACCTGTCGCTGACGTTTGAGGCCATCAACCTGCTCGACACCCCCGACCGCCGCTAC
GTCGATTCCACGCTGGAACTGCCCGACAAGTACACCGTCACCGGGCGCCAGTACTACATC
GGCGCGCGCTACAAGTTCTGA
>ELAGFFLI_00156 Pectinesterase A
ATGCAAGCGCATCGCAGGATCGTGTTACGCACCCTCGTCGCCACCGCATTGCTGGCCGGG
CTGTCGCTCGGCAGCACCGCCGCCATCGCCGCCGACCCGGTCTACACCGTGGCCAAGCAG
GGCAGCGCCGGCTACCGCATCGTGCAGGCGGCCATCGACGCCGCCGTGCAGGGCGGCAAG
CGCGCGCAGATCAACATCGGCGCCGGCACCTACCAGGAGCTGATCGTGGTGCCGTCCAAC
GCACCGGCGCTCAAGCTCACCGGCGCCGGCCCCACCCAGACCATCATCACTTACGACAAC
TACGCCTCACGCATCAATCCGGCCACCGGCACCGAGTACGGCACCTCCGGCTCGTCCAGC
GTCATCATCGCCGGCAACGACTTCACTGCCGAGCAATTGAGCTTCGGTAATCACGCAGGC
CCGGTCGGGCAGGCGGTGGCGGTGCGTGTGGATGGCGACCGCGCTGCGTTCCGCGATGTG
CGCTTCCTCGGCTACCAGGACACGCTGTACCTGCGCGGCGCCAAGCTGTCGTATTTCCTC
GACTGCTATGTCGAAGGCACGGTGGACTTCGTGTTCGGCGCCGGCACCGCGCTGTTCGAA
AACGTGCAACTGCACTCGCTGGGCGATGGCTATCTCACCGCCGCCTCCACCCGGCAGGAA
AGCGCGCGCGGCTTCGTATTCCGCAATGCCCGCGTCACCGCTGCCAGCGGTGTCTCGCGC
GTGCACCTGGGGCGGCCGTGGCGGCCGTATGCCAGCGTCAGCTTCATCAGCAGCCAGCTC
GGCGCGCATGTGCCGGCGGAAGGCTGGAACAACTGGGGCAACACCGCCAACGAGGCCACC
GCACGCTACAGCGAATACCAGAGCAGCGGCAACGGCGCCAACCCGTCGCGCCGCGTGAAG
TGGTCGCGCCAACTCACCGCTGCGCAGGCCGCCGCGCTGGACCGCAACACCATCCTGGGC
AGCTGGAGGCCGTTCTGA
>ELAGFFLI_00157 hypothetical protein
ATGATCCGCTTATCGACAATTGCATTCACCACCGCGTTGCTGCTGGCACCGCTGTCGGCC
ATGGCCGACAAGATCGCCGACAACATGTTGCTGCTGCAGACCGCCTCCGGCGGTTGGTCC
AAGCAATACAAGGGCGTCGCCGTCGACTACAACCGCACCTTTATCGCTGCCGAAATCGCC
GAGCTGCAGCAACCCGAGCGCAAGGACGACGCCACCATCGACAACAAGGCGACCACGTAC
GAAATTACGTACCTGTCCACCGCCTTCAAGAACGAAAAGAACGCCAAGTACATCGCCGCC
GCACGCCGTGGCGTGGACTACCTGCTCAAGGCGCAATACGCCAATGGCGGCTGGCCGCAG
TTCTATCCGGACCTGTCGTCCTATCACCATCAGCTCACCTACAACGACGATGCGATGGTG
CGCGTGCTCAACCTGCTGCAGGACATCGGCGAGGGCAAGGGCGACACCGGCGCGCAACTG
CGCAGCAGCCACGGCGCACGCGCAGTGCAGGCGGTGGCCAAGGGCCTGAAATGCGTGCTC
GCCACCCAGGTCAAGATCGGCGGCACGCTCACCGTGTGGGGCGCGCAGTACGACGAGGTC
ACGCTCAAGCCGGCCAGGGCGCGCGCGTATGAACTGGCCTCGTTGTCGTCCAGCGAGTCG
GTGAGCATCGTGCGGTTTCTGATGCGCCAGCCCAACCCCTCGGCCAAGATCAAGACTGCG
GTGCAAGCGGCCGGTGTCTGGTTCGACACCCATCGCATGCGCGATCTGGCTACCAAGAAA
ATCGACGACCCCACCCAGGAAACCGGCAAGGACGTGATCCTGGTGGCGCAACCCGGTGCA
TCGCTATGGGCACGCTTCTACGACCTGCAGAATCAACGCCCCTTGTATGCCAACCGCGAC
GGCAAGGCCTTGACCGACTACATGCAGGTGCCCAACGAACGCCGCGTGGGCTATGCCTGG
CATGGCACCTGGCCGGACAAGTTGTTGAAGGATGAGATCCCCAAGTGGAAGGCCGCAAAC
GGGCTGTAG
>ELAGFFLI_00158 hypothetical protein
ATGTACTCTCGTACGTGCCGGCCCGCTTGCTCGCCGCCCACCGTGCACCGCGTGCCGCGT
TGCGGTGGCACGTTGCAATGTCTGTCGCCCATGCGGTGCGGCAGTGGTTTTGAAACAGAC
GAGGTGCGTGTGCTGAAGGTTTGGATGGGTTTGTTGTGTCTGATCGCGCTGCCGGTGAGC
GCGGCCACCCCCACGGCCCCGGAGTTGTTGTTCCGGGTCTCGGCCGATCGCAGCCTGGAG
GCCGATGTGGCCCGCGGCGATCGCGTGCCCAACTTCCGCGACAAGATCGCCCTGGTGCCC
ACCGGCAAACGCGGCAACGCCATCGAGTGGGCCGACGACGGCGTGCTGTCGTGGAATGCG
CCTGGCAACCTCTACACCCAGCGCGGCACGCTGAGCTTCTTCTGGCGTGCGCGTTATCCC
GTTGGCGAAGCGCCATTTGTGATCTTCCGCGTCGGCTATGCCGACCACACCAGCTGGGAC
ATGGCCTGGCTGCGCATCGACTGGAACGGCCACGGCTTCGATGCCTTCGTCACCGACGCC
AACCTCGCGCGCACCCGCGTCTCCTTCAAGCTGGATAAAAATCCCGCCGCCAGCGACTGG
ACCCATATCGCATTCGCCTGGGACGAAACCCGCGGCGTGCGCCTGTACGTGGACGGCAAG
GAGGCCGCACGCGTGGACTGCGGCCAACCGTGCGCCAACGGCGGCGCGCTCGACTTCGAC
GCCGCACTGGACCAGTTCGGCCTGGCCGGCCGCGTGATGTCGCCGCACCAGGTGCAGAGC
CGCTACAACTTCCTGCGCGGCAGCGACTTCGACGAACTCCGCATCTACGACCGCATGCTC
GATACCAATGGCGCTGCCGCACTGGCGCGCCTGCAAGAGCCCACCACCGCTGAAGCACCC
ACAAGCGACGCGCAACACGCCGCCTTCCTGCACCGCTTTGGCTGGGACAACGGCCACGCA
CCGCCGCTGCTGAGCGCACCCATCACCCGTATCCGCAAGGTGGAATTCGCAGACGCACGC
GACCTCAAGCAATGGATGTGGAAGGCCACCGACGGCATCGCCGAGACCACCTGGCCCGGC
GTCTACAACCGCTCGCGCCTGCCGGGGCGCGACGACTACTTCCAGCTGCCGGACTGGAAC
ACCTACGTCGAAGGCGGCAAGGCGCTGGACCTCACCCTGCCGGACGAGCCGGTCAACCGC
ATCGAGCTGCGCGGCGCCGCCTATGGCCAGGCCAGCTACGCCGCGCCCAACGCACAGGCG
CAGCCGCTGTTCGCGCGCAGCCAGGGCGTGGTGCGCAGCGTGGACCAGTTCCCCGAGCGC
CGCGGCGGCACGCTGCGCTTTGCCAACACCGCGCAGGAAACCCCCATCCAGGAAATCTGG
GCCTACAACGTGCAGCCGGGCGAGGTACCCAAAGGCAGCGCCCAACTTAGCTACACCGTG
CGCAGCGACATCCAGCCCGACTACGACAACCTCGCGCCCTTGCGCGATGTCATCGCCGGC
CGCTACCCGCCAGGCGAGCGCCAGACCGTGGTTGCGCTGCCCACCAAGGCACCCGCACGC
AAGCGCCCCAGCGACAAGACCGCCACCAGCGCGCAGCAACCCATCGTGCACATCCTGGTG
CCGTCCAGCCTGGGCAACCCGCCGCCGGACCAGGCGCTGATGCGCAGCTGGTCCTACGGC
TGGGAGAACATGCACGACGGCCTGGACGGCATCGCCATCACCCTGCCGGCGCTCAACCTG
CCGGCCACCCATAACGGCCGCATCCCGCTCAACATCCGCATCAAGGACCCCATCTGGCCC
GCGCGCGACATGATCGACGTCTCGGTCGCGGTTACCCCCGGCCAGGCCCGCACCCTGTGG
CTGGACCTGCGCGACAGAATCCTCAGCAACGACAGCCTGATGCTCAGCATCGCCGCCGCC
GCGCCCGGCTTTAACGCCAACGCGCTCGACGGCACCCACCTGCAACTGGTGTTCAAGCCG
CGCGCCGAGGCCCTCAAAGAGCACGTGGCCGACCGCTTCAACCAGGTCAAGGACAACTGG
GGCTTTCTGGTGGAAGAGCACACCACCTCCAAGCGCCAGCTGCTCTACAAGCGCCTGGAC
GCCGACATCACCGACCTACTGCGCGTAGACCCGGACAACGCCCTCGGCCGCCAGTACTGG
AACGACATCAGCTACGCCAACCAGGGCGAGTTGCCTGTCGATCTGCCCGCCGTGCCCAAG
GGCGTGCCCGCCTGGGCGTTCTGGCAGCTGCAAGACCTCAGCGCCACCCGCCGCTACATC
CGCTGGTGGATCGAGCAGCGCCAGGTGGCCTACGGCGATTTCGGCGGCGGCATTTCCGAC
GATTCGGACCTGGTGCAGCAGTGGCCCGGCGTCGCCCTGATGGGCGTGGACCCGGACATG
CTCAATGCCTCCATGCTGGCGCTGTCCGATGCCAACTACCGCAACGGCATGTTCACCAAC
GGCCTGTCCACCATCGAAACCGACGAGCTGCATTCCTACGAGGAGGGCATCAACCTCAAC
AGCGCCCTGCTGTACCTCAACTGGGGCGACCCACGCACCGTCGAGCGCCTGATGCAAACG
GTCAAGGCCTTCGACACCATCATCCAGATCAACCCGCAAGGGCATCTGCTGTTCGCCAGC
AACTGGTTCGGCGGCCGCAAGGTCTACCGCGAGCCCAACTGGCAATGGCAAAAACCGTAC
TCCTTCCCCATCGTGCACCCGGCCATCCTGCTGGGCGGCTATAACGCCGACCCCAACAGC
CGCCGCATCGTCACAGGGTTAGCAGACGGCTATCTCGCCCTCGCCTACACCAACGCCAAG
GGCAACTGGGCGCTACCCAACGAGATCAACTGGCAAACCGGCAAAACCCGCGGCGGCGAA
CTGTTCGAAGGCAGCGGCGGCGCCGACACCTTGCACACCTTCTGGGCCGCCTACCGCTTC
ACCGGCGAAGATCGCTATCTCAAGCCGATTAACTACCGCGTCGCCAACAGCGGCCCCAAC
GGCCTGTCCCTGCTCAACGAAAACTTTCTCGATGTCATGGGCAAGCGCAGCGACTGGAGC
GGCAAGCTGTTAGATGCCGCAAGCAAAGACGACGGCAGCGCCCCGGACTTCCCGCACCAT
GTGGCCTGGGAGCAGACCGGCAATCTCGAGTATCTCGCCGCCATTTACCGAAGTGAGGCA
CGCGAGAAACTGCAGAACTTCTACATGAACACCGAAGGCCACTGGTGGAGCGACCGCGTG
GAATCCCCCACGGTCAACCTGCAACGCGCACGCCTGGGCGGCGTGGCGCTCAAGCGCAAC
CAGACCTACCCCGGCCACACCGTCAGCTGGCGCTTCAACGATCCAGAGGCCGCAACCCAA
GTGGCCATCGCCATCCCCGCACCCCAGCAAGACCGCTTCACCGTCATCGCCTACAATACA
TCGAATAAAAACCAGCGCGCCAGCATGACCGGCTGGAACGTCGCTCCAGGCCAATGGCGC
ATCACCCAAGGCGTAAGTAAAGCCAATGACGGCAAGCTCGACAGCAACGCCAAGACGCAA
GAGGTCGCTTTCGAAAAAAGCGCGGCCATCGACGTCGACTTCCCCGCAGGCCGCACCACC
GTCCTGCGGCTCGAACGCATCGCCGCCGCCACCCCGGTCGAACTGCGCCCGGACCTGGGC
ATCGGCCACGGCGACGTGCGTGTGACTGCCGATGCCATCGAAGTGACCGTGCACAGCCTC
GGCCATGCCGATGCACCGGCCGGATTTGTGGTGTTGGAGGATGGGCGTGGGAAGGAGCTG
GCAAGAGCCGCGTTCCCGGCACTCGCGGCACCACGCGATCTGCATCCGATCACCACGCAG
GTACGCCTGCCGCTGACCAACGCAGCAAATCTAAAAACCGCGCATTTGCGTGTGGTTGCC
GAAAGCAAGGCGCCGGAGATTACCGAACTCAACAATAATCTCGCTCTGCCCGCACCGGTT
ACGCCGGCAACCGCAAAAAACAGCCAATAA
>ELAGFFLI_00159 hypothetical protein
ATGTTGAGCAAGGCATGGAGCATCGTGGCACTGACTGTGGCCGCACTCGGTGTGTTTACT
CCAACAGCGCAAGCGCGCGTCAGGGCCGCCGGCACGCACCACACCACCAGTCACGGCGGT
CACTACAGCGCAGGCCACGGTGCTTCGCACAAGGGTGGCAGCTACCGCAGCACCAGTACC
AACAACCACTATCGGCGTCACAAGTCCTAG
>ELAGFFLI_00160 hypothetical protein
ATGCGCTATCAAAAACTCCTGAAGCTGCTCGCCGGCCTTGCCGGCGTCATGCTCGCGGCG
ACAGGCGCACTGCTGGTGGCGCTGGTTGCAGCAGGCCAGGTACGTGAGGGACAGACGGGC
GCATTGATCAGCGGAATTGGATTTCTGGTGGTGGCCGCTCCTGCGCTGGCAATGCCGTTT
TCCTTACGCGCTGCCAAGCGATTGCTGATGCTGACACTGTGCTGCCTTGCCGCACTCGCG
ATCTGGCTTTGCTTCTGGCCGAAGGAGGGCGTTACGCCGACGCTACACCTGCGAGCCGCT
GTACTTGCGTTTCCGTTGCTCTTGATGTTCCGGTTGCTTCTAGCTCGCCGCAGCAAGATG
ACGAAGCTTAGTACTGACAATTGA
>ELAGFFLI_00161 hypothetical protein
ATGGATATGATTCGCGTAGCCTCGTCAGCCATCAGCGCTATTGGCTACGACCCGGCTGGT
ATGCGTATGAAAATTCAATTCGTGCAGGGCCACACATACGACTTCTGCGGTGTGCCCTCG
CACGTGTTTCAGGGGCTTCTCAATGCGGGCTCAAAAGGCAGTTACTACAACGATCATATC
CGTGACCGCTATCAGTGTTAA
>ELAGFFLI_00162 hypothetical protein
ATGGATCTCATCGCCGCACTTATCTGGCCTGTCTTCATAGGCGCTGTTCTATGGTGGCTG
CGCAAAGATATTCCACGTCTTTTTGGCGCCTTGGTCGACCGCGTGGAAAAGGGCGACTCA
GCTGAAGCTTTTGGGGTAAAGCTTGGCTCTTCGCAACCGAAACTACCTCCCGACACATCC
GCTGCTGCACTTCCTGCGTCCAGCCCACCGGCGCAAGCTGACCCGGGCGCGCCTCATGAG
ATTTATTTGCTGCACAGATACACCCGCGCAAAATCCCTGGACAAAAATGGTCGCATATAC
TATCGACTCAATATTTGGGTCGAGTCGGATGGTATCGATCTAGGAACGGTTAATTCTATT
ACCTACCACCTTCATGAGACCTTTGAAAATCCTGTTCGCGTCGTCTCAGATCATTTGACA
GCATTCGCATTAGACACGGGAGCCTGGGGGTCGTTCCTGCTCTTCGCCGATGTAAGCTTT
AAAGACGGAACCGTCTGGCGCATTGAGCGGTACTTAAATTTCTAA
>ELAGFFLI_00163 hypothetical protein
ATGGCTAGATGCACGGCACCAGTTCGTGGTCACAGTTCAGCAGCGGCAGCAGCCGCTTGT
CCTGCCTGTCGCTACCGCAGCAGCTCGCGTTACAGCAGCGGAAGTGGCGGTTCTTACTAC
CCGTCAACGAGTAGCCCTAGCTATACCAGCTCAAGCAGCGGCAGTGGGCGCAAGAACTCA
AAGCCGCGCTGGTCAAAGACGGGATCGACTATTCTCTACACACCGACCGAGGTGCAATCA
CTTACACCGGTCCGCGAGGCTGTGGAGGTCCAGGTCGCGCGGCACCCAGACAAACGAGAT
GTGTTTCTTTGCCACGCCTGGGATGATCGTCAGGGAGCTGCGAAAGAACTGCATGACCTT
CTCGAAGCTGCAGGGGTAAAAGTCTGGTTCAGTGAGAAGGACCTTGGACTTGGCGTCCCT
ATGATGCGCGCAATTGATAAGGGCCTAGCCAACTCCAAAGTCGGCCTCGTGCTTGTGACA
CCGGCACTTTTGGCACGTCTTCCAAAAGAAAGTGTCGCAGACAAGGAGCTCTCAACGCTG
CTTGCTGGAAATCGACTTGTGCCTATCGTTCACAAGACAACATACGAGGCGCTTCGCGAG
GTGAGTCCAATGCTCGCTTCAAGAACGGGTCTTGACACTGCAGAAGACTCGATGTCCGAA
GTAGCTGCAAAAATCGCTGAGCTCGTTACGTTCTAG
>ELAGFFLI_00164 hypothetical protein
GTGCACGAACTACTCAATCAAACAGAAGCGCTTCAGAACCTGCTTATCTCGCAGGCTACA
GGCGGTAGCGAAGACGATGCAGAGTTTGTTCGGCTGCGCCAGATGCTGCTCTCTAACCAG
GCTCTGGATCCTCTAATTCCGCGTTTCATACGAACCTGCAGGAACCTGTCGCAATTCTGG
CAGTTTATAAAGTTCAAGTATTCGACCTATGCCGAGCGCCGCGACTTCATCTGGGGAGAG
TTCCACCCGCTGCTTGAAACTTTGGAGCGAGGTCCGCTGTCGCCAGCGGATCAAATTGTT
TCTGAAAAGCTAGAAAAGTTTGATGCGTCGCATGTTCAGGCTGCCTGGTCAAAGGCGCTC
GAACGGCGGGCAGCAGACCCCGAGGGGGCTATCACGTCGGCCCGGACACTCATCGAGTCA
GTGTGTAAGCACATCCTTGATGCCGCTGGCACTACGTACGACGATGGCACAGATCTGCCG
AAGCTTTACAAGCTAACGGCGGAGACACTCCAACTGGCGCCTTCTCAGCATACCGAGGCT
GTCTTCAAGCAAGTGCTCGGAGGGTGCACTTCCGTTGTTGAGGGCCTTGGCTCGCTCCGA
AATCGTCTCAGCGATGCACACGGAAAGGGCAAGGTAGGTTCTAAGCCGGCCCCGAGGCAC
GCGGAGCTGGCGGTCAACCTTTCGGGTGCCATGGCAACATTTCTTCTCGCCACATGGGAG
GCGCGCAATGAAGCGGCCGCCTAA
>ELAGFFLI_00165 hypothetical protein
ATGACTACCGCTTTCGAACTTGCTGTCCAGCTTGCCGATCAGATCGATCAGTTCCCTCTT
GGTGAGTGCGGTCCGAGCGATGACCCAGACAAACAGTACGCGTACTGCGCGGCGTTCCGA
GATACTGCGAAGAGGTTCGTTGCAGCGGTGAAGCGAATCGGTGACCCAGATCTTTCACTT
TTGGTCTCTGAGCTAAACACCTCACCAAGCTACATCTCGGAAGCGCACGACTTGCGGGCT
GATCTATACGTCGCTATCGACGCACTTCGAGAGGCTGCGCGGGACCCAAACTACTCGGCA
ATTGCTGCCACGAATGGTGCATTCCTAAGCCCAGAGGTACTACTTCGTCTCAAAGCAATC
CCGGCCACGAACCTCGATCCGGCAAAGTTGGTGCGCATTTGTGAAGAGCTCAATGATGCC
TACGCACGAGCAAACTTCATCTCCGCTGCACTATTGATTCGCGCATGTATCAACCACGTT
CCGACCGTATTTGGTGTCGACACATTTTCTCAGGTCGTTGCTCAATCAGGACGCAGCATC
AAAGCGATCCTGACGCGCCTCAACGACGATGCGCGTCCAATTGCCGATCTTCATACACAT
CTGGTTATGCGCCGCAGTGAATATTTGCCAACAAAAAATCAGTTGGAGCCATATAAAGCG
GCTTTTGAAGTTCTCATTCAAGAGGTCATCGCCACGCTGGTTGAGGCCTAA
>ELAGFFLI_00166 hypothetical protein
ATGAACCGGGTTGACCCACGTATCGAGCCTCTACTTGCCCAGATGGCAAAAGACCCTGCA
CTTCCTGCTGGTGCAGAGAACAGCATTCGCCAGACAATCGCCGAATCACCCTATCTGTCG
AACCTGCTAGGTGATGCCATTGAGAAAGGTCGAATTGGCGCGATTGCTGTTTCGCATGGA
CAGAACAACGGCGGCCACTTCCAGGACGGCAAGGACGGCAAGGCGGGCACACTCAATATC
AGTGAAGCAGCGTTCAAAGATTTCACAGGATCAGAGCGCATCGACTATCTGACTGAGGTC
ATGGGCCACGAAACAATGCATGGCGTGTTGGCCCAGCATCGTGCCGACGCCCTTGCCGAG
TTCGGCAAGAGTATGGGTAACCGCATGCAGGAAGCCTACGACAATCGGGAGCATCAGGTC
GACCTGACTGGCCCTACCCGTGTTTACCTGGATTCGACTCGCGCAGATGAAGCACTGTCG
GAAATCTCGGGAATGCGTGCCCTGCATGATCGAATCAAACATCTGAACCCTGAGATGCCC
GACAGTGTGGTTGAGAAGGAGTTGCTCGACCGGTCGAGTAATCGGTGTGTCGTGCGACAA
CCGAACGGCGCTCCGCAGTTTGCAGACGGACTGACCTACGATGCACTCACCAAGCACCCT
TTTACCCGCAACGATGCGCTGACCAAATCGGTTGAGCACTGTTTTTACGACAGCAGTGGC
ACGCTAGGCCCACATGGCGATTCCGACTACCGCAACTACTATGGCGTCAATCCGATCAGT
CACATCGCGCAAAACTACGCGCATCTGGCGCATGACCGCCAGCCTCCGGAAGTCCGCATC
GATCTCAAATCCTTGGGCCTGGACCCAAGACAGCTGGAGCGCAACGGGCTGGACCTCGGG
TCTGCGAAGACCTTCAACGTCGTTGACCTGGGCAAGGACGGCTATGGCATGGTCCAGCTG
AAGGACACTGGCGCACGCGGCGTTATCTCTCCCAATCTTGCGACACAGAATGAGCCAAGC
CGCACATTGAGCCCTGCAGAAGCGGGGCACCCGGACCATGCCATGCATCAGCAGATCCGA
AGCAAAGTGGAACAGCTGGACGCCGCCAACGGCCGCACGTTTGACGCCACCAGTGAACGA
ATGACAGCCAGTCTGCTGACGCTAGCCAAAGACAATGGGCTAACCCGGGTGGATCACGTG
CTGCTCAGCGAAAAGACCGAAGACTCGCCCGCTGCGCAGACCTTGTTTGTAGTGCAAGGC
GATCCAAAGGATCCGGCCATGCTGCGCGCTCATATGCCGACGGCCGATGCAGCGCAGCGG
CCTGTTCAAGAGAGCTTTACGCAATTGGAATCTGTCAACCAGCGGCTAGCGCACGAGCGC
ACGCAAGAAATAGCGATGGAACAGCAGCGCTCGCAGGAGCAACAACAGCGCGGCCCCGTT
CCGTCGCTTTGA
>ELAGFFLI_00167 hypothetical protein
ATGACAAAAATTAGCTTCCGAAACCTGTTTCCCTTGCTGCTGCTTTCACTAGCGCTGCCA
AGTGCATGTGCTCGCACACCCCATGAAGCAAAGCGGGATGCAGCCACGTCATCTGCTGCG
ACAGCGACGCCGCCCCCTCAAGAGAAGAGCAGAGGTACCGACAACGGTGCCGACATCGTC
TCTGCGAATACTACTCTGCAAGAATTGCAGCGCCGGCTGCTGCGCTTCATTGATGGACTG
ACAGTGCCAGCGGATCTGGACTATCCCCAGATGGAGTCAGCACTTGGCATCAAGCTTGGA
CCACCGTCTGATCCGGCATACCCGTGGCGTGAAGTAAAGGAAGTTCCTCTGGTCGATGGC
TATGAGCTCTACGCGACGCATCGCCCAACGAAAGATGGATTCTCGCGGATAGAGGTTGCA
GTGACTCTACCTGACCATAGCAACCCCACGCGCGTGCCTACGTCGACCTGCATTTGGCAA
GCAGAAGCACTCTCCAAAGCGCTCGAAGGGATGGGATACACGCGCGGCGGGCAGCGGCCT
TTTCAGGGTGGATGGCTACGCCAGCATTGGCGCGCGATCAACGGCGGAAGTCAGATTTTT
TCGGTCTCATTGCTTCTTTATCGAACCAATGAACAAGGCAGTCAACAAGAGTGCGTTTAT
AGCGTCAAGATCGATGGAGGCAAGCCATGA
>ELAGFFLI_00168 hypothetical protein
ATGCGTCGATCCACGTCCCGTCCCACATCCGCACGCAAGCGCGCCACGGAGCCACCGCCC
ACCGAGATCGTCTGGCGCTCGCTCGACCCATCGATCAAGCCGCGGCCCTACGTCGAGCGC
ACCCCCATCCCCCAACCCCGCCCCGAACCCCGCCCCCCTCGCACCGGCCACCCGCGTGCC
CCGCAACACTGCACCGTCGGCTACGGCTACTACCCCGCCAGCGACCAACGCATCCCCACG
CTACGCCTACGCGGCCGCTGGCTGGAACAACTGGGCTTCACCATCGGCAGCAAACTCCAC
ATCCGCCTGCGCGATGGCGAGCTGGTCGTCAGCGTCGCACCTACGGACTAA
>ELAGFFLI_00169 hypothetical protein
ATGGAGCACCCCGCCGTCGTCTTGCATCTCACGCTGGACCAACGCGACCAGCTCGACCGC
CTGCTACGCACCCTCATCGCTCATGGCGACGTCATCGCCATGAGCAAACCGGAGTGCCTG
GAGGCGCAGACGCTGCCAACGCTCGGGCAAGCCATCTTCGATGCGGCCTATGCCGTACGC
GAGATGCTTGAGCAGCGGGTGGAGCAGACGCACCAAGCTGGTGATGAGCGTAGCTAG
>ELAGFFLI_00170 hypothetical protein
ATGAGCGCCCGGAGGGTTCGGGCGCTCATTTCCTCGGCGGTCACAAGCCTCAGCCTGAGT
CGATTCGGCCTCTATTACAACGGGTTCTCCAATAGTTGCATCGACTACGTCTGGGGCGGA
CTTCGGGATGCGGGTCTGCAGCCGAAGCTCGAAAAGCCAGATCCCAGCTTTGACGGTACG
ATCAAAGTTCTTCCTAATATCGATGCGCTGAAGAGCATTCCCAAACCATTTCCAGATAGC
AAGCTCAACTCGTCACACGAGAACCCGCTTCCGAAGAACCAAAGCCCACTGCAGAAATTG
CTGACTGAGGTCGAGGGCGAGCCAGAACGTGGTCAGGCTTCTGCGCTGTCGCGCGAATCG
CAGCAATTGTTTGATCGCATGCGATCGGATCTTCCTGCCAATGTCACCGACGGTCAGGTG
ATGTCAGCGATGGTCGCCGCACGAGAAAGCGGCATTCACCAACTGCAGCAGGTGCGTGAC
GTGGTTCTGCATGAAGAGAAAATCTTCGTAATGGGAACGACCCCCGGCTTCCGGGCGATG
GTAGATCTCAACCAGCCACAGCAAAGCATCGAAGAAGGGCTGGCCCGCAGCCAGCAGATC
GACGCGCGGGTGGCAGAACAAACCCGGCAGGAAACGCAGCAGCGCGAAGCAGCCACGCAG
ACTGCCGGCGGCCCACAGATAGGCTAG
>ELAGFFLI_00171 hypothetical protein
ATGACCACTCAGGGCGCCGCTGGACGAACGGTACTTCCAGATGCCGTCGGTGCAACGCAA
GGCCCCGTGAGCTACGCGCTCAGGGGGCATGGTCTTATTAGCGAGGCGGTGGGAAGTTTT
CCGACGGTAACCGGGCTGAAGACCGTACAAAGTGACTCTAATCCGGATGAATATAGTGTG
CAGCTGAATACTAATGACGATGGAACAACGCCCGCGTGCCAGAATCATTCGGGCTGCACA
GTATGGGAACAATTCCTCTACGGGAACGATGGCCCCGCAAACTCGGCATACGTTTTAATC
GAATACTGGATGATCAACTTCGGCAGCACATGCCCGCCCGGATGGAGCAGCGACGGAGAC
AATGCCTGCTGGAGGCAAAGTAAAGCCGTACCGACGCCGCATTACCCAATCGGCCAACTA
CCAAACTTCCGATTGACGGCGAAGGCGGCCGCCAACGGCAACGATACCGTGATTTTCACA
AATGGTACTGATGCCTACAGCGTAAGCGCGAAAGGCAACATTCTCAACATCAGTTCCGTA
TGGACGCAGGCGGACTTCAATGTCGACGGTAGCAATAGTGGCAAGAAAGCATACTTCAAT
ACAGGCACATCCATTACCACGAAATTGGCTGTGAAGGATGGGACAACCCTGTCGCCCACG
TGCATCAGTGACGGCGGTACGACTGCTGAGATTAACAATCTCATACTGGGTGCCTGCGCT
GTGTCAGCAGGCGTCATGCCCTCAATTGAATTTACCGGGAAGCTCTGA
>ELAGFFLI_00172 IS5 family transposase IS1646
ATGCAACTGACGTTCGGCGACGCTGAAGGCCTGGGCAAGCGCAAGCAGACCCGCCGGGAG
ATCTTCCTGGCCGAGATGGAGCAGGTCGTTCCGTGGCAGCACTTGCTCGGTCTGATCGCA
CCGCACTATCCGGTGTCGGGACGCCCTGGTCGACAGCCATACGCACTGGCGACGATGTTG
CGGATTCATTTGCTGCAGCAGTGGTATGCGTTGAGCGATCCGGCGATGGAAGAAGCGCTG
CACGAGATTCCGACCTTGCGGCGCTTTGCCCAGCTCGGTGGCTTGGACAACGTTCCGGAC
GAGACCACGATTTTGAACTTTCGGCGCCTGCTGGAGACCCATGGCCTTGCCGCGCGGATG
CTGGACGCGGTCAACGCGCATCTGGCACGCAAGGGGCAGAGCCTGCGGTCGGGCACGATC
GTCGATGCGACGCTGATCGCTGCACCCAGTTCGACCAAGAACGCCGATCACGCGCGCGAC
CCTGAAATGCATCAGACCAGGAAGGGCAATCAGTGGTATTTCGGGATGAAGGCGCACATC
GGCGTGGATGAATTTTCCGGGCTGGTGCACCACGTCCATTGCACAGCCGCCAATGTCGCC
GACGTCACGGTGACGCACGCATTACTGCATGGCAAAGAAGACAGCGTGTTCGGCGACAGC
GGCTACACCGGTGCGGACAAACGCGAAGAACTGCAGACCTGCAAGGCTGCATTTTTCATT
GCCGCCAAGCGTTCGACGCTGAAAGCCATCGGCAACAAACGCGAGCGTGCTCGGGAACAG
CGTTGGGAACACTTCAAGGCCAGCGTGCGCGCGAAGGTGGAGCATCCGTTCCGGGTGATC
AAGCGCCAGTTCGGTTACACCAAGGTCCGCTATCGCGGCCTGGCCAAGAACACCGCACAC
GTGCTGACCTTGTTTGCGCTCTCCAATCTGTGGATGAAGCGAAAGCAGTTACTGCCTGCC
ATGGGGAGCGTGCGCCTGTAA
>ELAGFFLI_00173 IS5 family transposase IS1421
GTGCCCTTGGCAGTGTGCGTCACCGGCGCCAATCGGCACGACTCGGTCGTGTTCGAGGAG
TTGATCGACGCCTTGCCGCCAATTGGTGGCAAACCAGGGCGCCCGCGACGTTGGCCAGAC
AAATTGCACGCCGACAAGGCTTACGACATCGACCGCTGTCGCGCCTTCCTCAAACAGCGC
GGCATCATTGCGCGGATCGCACGCAAGGGAATCGAGCGCAACGACCGGTTGGGCCGTCAT
CGCTGGGGCCTCGAGCGCACGCATGCCTGGTTCGCAGGCATGGGCAAACCGCGCATCCGC
TTTGAACACCGCATCGATCTCCACTTGGCGTTGCTCTCGCTTGCTTGCTCCATCATCTGC
TTACAGCTTCTTTCTGGGTTTTGTTAG
>ELAGFFLI_00174 hypothetical protein
ATGACACGTCGCAAAGAGATCCCCATTGCGCTGTGGAAGCGCATCGAGCCGCTGATTCCG
CAAGTGAAGCGTTCGCCCAAAGGTGGACGGCCGCGTATCAGTGATCAGCAAGCCCTTAAC
GGCATCGTCTATGTCCTGCGCACGGGCGTGCCGTGGGAAGACCTGCCCATGGAGCTGGGC
TACGGCAGCGGCATGACCTGCTGGCGCCGGTTGCGTGATTGGCAAGCCGCCGGTGTGTGG
CATCGTCTGCATCAGGTGTTGCTGACCGAGCTGCGTCGCGCCCAGAAGCTGGATCTGAGC
CGAGCCAGTCTGGATGCCGCCAGTGTGGCCTCCCCCCGGGGGGCGCCTACACCGGGCCAA
ACCCGACCGATCGCGGCAAACTCGGCAGCAAACGGCATCTGA
>ELAGFFLI_00175 hypothetical protein
ATGCGTCGATCCACGTCCCGTTCCACATCCGCATGCAAGCGCGCCACGGAGCCGCCGCCC
ACCGAGATCGTCTGGCGCTCGCTCGACCCCTCGATCAAGCCGCGGCCCTACGTCGAGCGC
ACCCCCATCCCCCAACCCCGCACCGAACCCCGCCCCCCCCGCCCCGGCCACCCGCGTGCC
CCGCAACACTGCACCGTCGGCTACGGCTACTACCCCGCCAGCGACCAACGCATCCCCACG
CTACGCCTACGCGGCCGCTGGCTGGAACAACTGGGCTTCACCATCGGCAGCAAGCTCCAC
ATCCGCCTGCGCGATGGCGAGTTGGTCGTCAGCGTCGCACCTACGGACTAA
>ELAGFFLI_00176 hypothetical protein
ATGGAGCACCCCGCCGTCGTCTTGCATCTCACGTTGGACCAACGCGACCAGCTCGACCGC
CTGCTACGCACCCTCATCGCTCATGGCGACGTCATCGCCATGAGCAAACCGGAGTGCCTG
GAGGCGCAGACCCTGCCCACGCTCGGACAAGCCATCTTCGATGCCGCCCATGCCGTGCGC
GAGATGCTTGAGCAGCGGGTGGAGCAAAGGCGGGGCGAGCCACAATGA
>ELAGFFLI_00177 hypothetical protein
ATGAACGACCAGATTGCAATTTCCGTTACGATTCCAAGCGTTTCCCACAAGGGTAAGTTC
TTTGTTCTCGAGCCGAGCTTCTGGGGCAATGGGAAGGTGTCTGGCATAGAGATTGCGAAC
GAGAAAAAACTTAGGCTCCCTGGAAGCTTCATCGTTGAGCCGCCCAATGGCGATCCAGGG
CAGTATCCGGAAAAGCCCCATTTGATCCATGTACCAGCGTTGGGTGGCATGCCCCGCGAT
TTTGAAAACCTGTTCGGCATCTGGATCGTTTCAGAAGCACTGAAGCAATTGTTCGAATCC
ATTGACCCGAAAGGTTTCGCGTTCGCGGCTTGTGACTTCACGCTCGCCGATGGCTCACCT
GGGCCTCAGCACTATTTGTGCGAGGTGGTGCGCTCACTCGACGCGCTCGATGAGGACGCG
TCACGGGTCAAGATCAAGTATGAGCGAGATCATCAAACCGAAGAGGATCTCAAGTTCTAC
AGCGTATCGGGCGGTGCCAGCCTAGTCTTCAAGGAGGAGGTCGTAGGCGATGCGCACATT
TTTCGGCAGTTTCGTCTTGGGACTGATGCTATCTGCGACCGTGTGTTGGCTGACGCGTTG
AATGCTGCAAATCTGGATGGTGTTGAGATTCGCGACGCCGCGGATTTGTAG
>ELAGFFLI_00178 hypothetical protein
ATGAACCAGACTGCAATTCCCGTTACGATTCCAAGCGTTACTCACAAGGGCAAGTTCTTT
GTCCTCCGGCCGAGCTTCTGGGGCAACGGTCAGAGTTCTGGCTTAGAGATTGCCAACAAG
AAACGGCTTCGGCTTCCCGGAACCTTCATGATTGAGCCGCCCAATGGCGATCCAAATCAA
TACCCAGAAAAGCCTCATCTGATCCATGTGCCGGAACTTGGCGGAATGCCGCGGGATTTC
GAAAAACTGGCAGGCCAATGGATCGTCTCCGAGGCGTTGAAGCATGTCTTTGAGGCCGTG
GACCCACAGGGCTTAGCTTTTTCGGCCTGCGACTTTACGCTCGCAGACGGTTCCCCCGGG
CCTCAATATTATTTTTGCGGTGTGCTGCGGTCGCTTGACGCGCTCGATGAGGCTGAGTCA
CGGGTCAAGATCGAGTACGAACGGGACCATCAAACTGGAGAGGACCTTAAGTTCTACAGC
GTTGCCGGTGGCGCGAGCCTGGTTTTCAAGCAAGAAGTCGTTGGCAATGGCCATATCTTC
CGCCAGCCCCGGCTCGGGATCGACGCTATTTGCGACCGGACCTTAGCCGATGCATTGGAG
GCTGCGAATCTCGACGGTATTCAGGTGCGTGACGCTGCGGAATTCTGA
>ELAGFFLI_00179 hypothetical protein
ATGGCCGACACGCCTGTCTTCCAGGGGCATCACGTTATCGAGCAGGGCGCCTATCGCCGC
AGCGAACTGCTGCAAGCCTTGTCGGAACGCAAACTGTTCGATCTCCATGGCCCGCACAAC
ATGCTCAACCTGCCGGCCGATCCAGCGCTAGCTGCCAAAATGGGATTGTCACCGCACCCC
GGTGGGCCGCTAGGGGCCTACACAGAGGAACTCGCGAACGCTCTGGAGCGGCTGGAGATT
TCACCCGACGGCCAAGCGACCTTGCGAGGCGACCAAGCCGCAGCGCAGCGCATCGCCGCC
CGGGTCAATGGTCTGACTGACACGCTCAAGGTGGGGCTGGTCAACGGCGATCTTGTGACT
AACGCGCCGCAGGGTATGACACCGGAGCAGGCGAATGCGCGGATTCGGGAGTTTCACGGC
GACCTTGCCGAATACCGGCAAAGCCATGCTCCCCAAATCGCCGAAATGGGAAAGATGTCA
GCAGCAGAAGCGCGCTGGGCGGGGGTCACCCAATCGGAAGGCAACATCAAACTTGCACTG
GATGCCGCCGATCAGCCGGGCGCCTCCACGCTGAGTGAGAGATGGGGCGGGCGGCCGTCT
CTGGGCACGGCGATCGCGGAGGCAAACCAGGCGGGCCACTTGCCCCTTTCAGACCCGCTT
GCAGCGCGGTTGCGCGTTGCCTTTCCCCATGAGATGCCACCGATCATTGCGCGGCCGCCA
ATTGTTCCCCGAATGCCGGGTGTCCCAGGCGAGGGCGGCATTGTTGCGGGCGAAGGCGCC
GCAGCAGAAGCAGCTGGATTGCGAGGACCCGGCGCCCGTGTTGCCGGTGCTGCGGGCGTG
GCGCTCATGGCTTACGACTTCGCCGTCACTGGCCATCGTGTGGTCCAACTGCAGACGGCG
GGCAACGAGACAGCGGCCCAATCGGCGGCCACCCACTTCGTTGGCCGCAATGCCGGTGGT
ATCGCTGGCGGCTTCCTGCTTGGTGCTGGTTACGGCGCCGCCACCGGTTCATGGACGGGG
CCGGGAGCGTTGGCCACCGGTTTGGTTGGCGGCGTGGCCGGCGTCTATCTTGGCGAACGC
TGGGCCGAGCAGCAGGACATCAAGCGGATCTACACGCAACCAGACGGCAGCGGCAACGAG
TGGACACGCAATCCGGAAGACGCGCAAGGCGCGTGGACACGCACGGTGCGTGCTCCAACG
CCAAACGGCGGTTATCAAGAGACACGTTTGCTTGCCGCTGGGCGCTTGGTCGACGAGCTG
AATTACCGTGCTGCCAACGACTCGTACTCGCTCGGCTTGGGGAGCCCGCCGAAGCCGCAA
GACCCATACCGCCTTGATGCCAGCGCCGAAACCCGGCCACCGCGCGAACCGTTCGAAACG
GGGCGCGACTACGTACGCGATGCCCAGACAGGGCGGTGGCAAGTTGAAATCCGGGAGAAC
ATCGACGGCAAGATACCTGTGACGCGTAACGCACCGGTCAGCCCTGAGCGTGCGACCGAG
TTGGATCGGCAATCGCAAACCGTGATCGCGCAGAACGCGGCCAACACACCAGAGGCGACC
GCAGCGCGCTATCAGATTGCCTACAACCAGTTTGGCTGGAACGAGTTCACCTCCCGCGAA
CCGGTGCCACCCGTCATTGCCAATGCCCGCGCACAACCACAGTCACTGCAGGCCTCCGAC
GGCAACGCTTACACCCGTGATGCCAGTGGCGAATGGAGCACGCCAGGAACGTTTTACGGA
ACGAACCAGGCAACCGGCAACACGCGCGAGGAATTGAACCGCACGTTGCAGAGTCAGCAG
GCCGGGCTTCAAGACATGGCGTCGATGGCGGAAGTTGCGCGCACCCATCCCACGCCGACA
CAAAGCGACTTGCGCAGCCAGGTAGCCGGTGTCTACGCCCGTGCCGGCATTACACGCACC
GACGAGCAGATCGACGCGGCGACCTCGGCGGTCGCACAAGACCACGCGCGTGACACTGGC
CCAACGATGCCGTTCTTCCTGCAGCTACAGAAAGACGGTTCGATCGCCACGGTGGTTGGC
CAAAATGACGACCGCATGGAGATCAGGGCGACCACGACAGCAGCAGAGATATCGCAAGCG
CAAACGCAGCAAGCCAGGCCTGCGGAAACTCCCCAACCCGGTGCTCCTACGCAAGCGCCT
CAGACACAACAACCTGCAACGCCGTCGTCGGAAGCACCGTTACCTAGTGCGCCTTCGTCA
CCAACTGTGCCAGGACGGTCATCCTCGCTGGACGACGGCCAGACACAAGAGCGTGGAGCT
TCTACGAGCACGATTGCAGGGCAGGGTGCTGCCCCGGCAATGCAGCTGAGCGCGCGCGCC
ACTGCATCGCAGGATCCGCCGATTGACGATCAGCGATCCGTAGACCGTCAGAGCCCTGTT
GGTCCCAAACCGCAAGACGCCGCGTTGGTGGAGCAGATACGTTTGTCCATCGCCAAGCTC
GATGAAAGCGCCAACAAGCCTTGGGACGAGCGAAGCGATCGCATGGTCGCGAGCGCATAC
AAGCTGGCGGTAGAAGCGGGATTCAAACCCGGCGACAACGTGGACGTTGCGTTGAACGTG
CCCACCGATAAGCTCCCAGGGGGAGTCACGATGTTCGTGATGCGTACCGGCCCTGGAGCC
TCTCCGGATCCTTTCGCCAACCGTGCAAATATGCCGACACAAGAAGCAATCACCGCATCG
TCGGAACAACAATACCTCGCCGCCAATCAAACACGTGATGCGCAGGAACAGACACGATTG
CAAGAGCTCGCGCAAGCGCGTGATCGCGGTCCTGATGATCCGAGCAAGAGCGGGCCGAGG
ATGGTGTGA
>ELAGFFLI_00180 hypothetical protein
ATGGACAGTCAATCTCATAGCAGTGCTCAGGCCCAACCTGGCAGGAAAGATCCCGGCCCC
TACACCGTTACCGTCTATCTCGCTGCACCCGGTACGACCGTGCGCGATGAAAAGGGCCAT
GGTCACCCTTCCTCCGCAGGCCATGCGTACTTCATGATCTCTGACGGCGAGCACAAGAGC
GGATATGGATTCTCGCCGATCAAAACGGGTGTTAAAGGCCCCGGACACGTCGTCAGATAC
GAGTACAAGAGCGGTATGTAA
>ELAGFFLI_00181 hypothetical protein
ATGGTCATACTGCCAATGTTGATCGGTGGATGCGGGGGAAAGGTACCTCCGGCTTATGGC
GACGGCTTTCCAGTCGTCAAGCCGATTGATCTAGTCCACTCCGGTGCGACGGTCGAAGCG
CGCTTCGAACTGCCTCTGCAGGAGACAGGCGATCCGGGACCCAGCACGTTTCTGATCGGA
TTCCGTTCTGGTGGGCCACGCAAACGCCCCGATCTGAAGCCAGGGGATGCGGACTTCCTT
GAGGAAGCGAAGCTTCCCTTGAGGGTCCAGCTTTGGAAGCAGAATGGTGGCAAAGAGACG
CCCGTGGTGCTTCACGAGCTGAATCGTGATTTGCCGGCAGTGTGGCAAGGCACGCGCTAC
CAAAAGGCAAAGAGTGACGTCTTCCCCTACAGAAGCGCTGTCGGCGCGGATTCCAATAGC
CTGGTGAAAGCCGGCAAATACGACATGTCGATGGCCTATATGGAATATGAGGTTGCCAGT
GCCGAGTCTAAGGACCTGACTCCCGGGAAATACCGGTTGAAGGTTACCAATCTTCAGGAC
AACCCGCAGATCGCTCACCTCAGCTTTGAGCTTCTTGTCGCTAACTACAACGTGAAATAA
>ELAGFFLI_00182 hypothetical protein
ATGGCCGCACAGGACGCGACACAGCAGGTCCCTTATCGCGTCATTCAACTTGAGTGGGAT
GCGGAGAAGGGCTATCACAACGAGGTTGTGGAGAACTTCGATGGCCTGGTCACGCACCAT
CCCAACAGCAATAGCGGTGCTCATCTGGTCAACGGCAGCGTCGTTGGCGGGCAAGCGCCG
AAGTCCCTACTTATGTGA
>ELAGFFLI_00183 hypothetical protein
ATGGGTGATAATCACCGAAAGGCCTATGTCGCATTCGTTGGATTGCTTTGCGCCGCAGTG
GCGGGGTGTACCTCACCTGCGCCCGCCGTCGCGTCACAGCGCGAGCATCCGAGTCAGCAC
ACTGCTAAGGCTCCTGTTGTCTTCTATCCTTCTCAGGATTTCGGCACGTTTCTGCGACGT
TATGCTGATTCTGCCGACGACAGCGTGCACCGCAGCTTTACTGACGACCCGCTGGAGTAT
GAGGTGGCGACTCACACGGTCGAAAAAGAAACTGACGCGTCACCCACTACGCATCTCTCC
AGGCGAACAGGCCTCTCCCGCCTGGAGCTCTTCCCCTATCGTTACTTCAAGGATGCAAAG
GTCTTTGATCGAGTCGTTCTGGGGGAGATGAAGCCGGAGCGTCAAAGTAAAGTTGGATAC
CCGGTCTCTATCCAAACGATGGCCGGTGATGGCCGCAGTGTGGACTTCGGCATGGAGTAC
GAAGTAGATACCTACGTGTTTAGAGGGAGCCAGGGCTGTTGGTACCTGTCTCGTGCGATC
AACCTTAGGGACTAA
>ELAGFFLI_00184 IS3 family transposase ISXca2
GTGCGCTATCGGCGTCGTCCCGATCGCGACGAGGAGGTCATTGCGCTGTTGTCCGAATTG
GCCGAGCGTTTTCCCGAGCGTGGTTTTGGAAAGCTCTTTCAGATCATCCGCCGTCGCGGA
CATGTGTGGAATCACAAAAGGGTGTGGCGCGTGTATTGCCTGATGAAACTCAATCAACGT
CGTCGCAGCAGGCGCCGGGTCCCGACGCGTCATCCACAACCGCTGGCATGCGGAGAGCGA
CCCAATGCTGGATGGTCGATCGACTTCATGTCCGATGCGTTGTGGGATGGTCGACGCTTC
CGCACGTTCAATGTCATCGACGATTTCAGTCGGGAAGCCTTGGCGATCGAAGTGGACTTG
AATCTCCCGGCCGCCCGCGTCATCCGCACCTTGGAACGCATCGCAGCCTGGCGCGGCTAC
CCCGCCAAACTTCGCTTGGACAATGGCCCGGAGTTTGTCGCATTGGCCTTGGCCGAGTGG
GCCGAGCGCAAAGGCATCGCCTTGGACTTCATCGAGCCGGGGCGTCCAATGCAAAACGGT
TTTATCGAACGCTTCAACGGCAGCTACCGGCGCGGCGTGCTGGACATGCATCTCTTCCGC
ACGCTGAGCGAGGTTCGCGAACAGACCGAACACTGGCTGGCCGACTACAACCAGCAGATC
CCGCACGACAGCCTGGGCGGGCTAACGCCCGCCGAGTTCCGTGATCAACATCAACCGCAG
ACCTCTAATTTTGGCTGGCATTGA
>ELAGFFLI_00185 IS3 family transposase ISXca2
ATGCGCAAGAGCAAGTTCACCGAGAGCCAGATTGTCGCCACGCTGAAGCAGGTTGAGGGC
GGCCGCCAGGTCAAGGATGTGTGCCGTGAGCTGGGTATTTCCGACGCGACGTACTACGTC
TGGAAGTCCAAGTACGGTGGCATGGAGGCAGCTGATGTGCAGCGCCTTCGCGACCTGGAG
ACCGAGCACAGCAAGCTCAAACGCATGTATGCCGAGCTCGCGATGGAAAACCATGCATTG
AAGGATGTCATCGCAAAAAAGCTGTAG
>ELAGFFLI_00186 hypothetical protein
ATGAAAAAGGCAAAGATCGTTTTGGCGATCGTGGTAGCACTCGCCTCCGCTTCAGTGTGC
GCGCAGACCCGTGTCAATGGTTATCACCGCGCTGATGGCACTTATGTGCAACCTCACTAT
CGCAGTGCGGCCAACAGCACAACGCTCGACAATTATTCGACACGTGGGAATGTGAATCCA
TACACCGGAAAACTTGGAACTGTCGATCCGTATAAAGAACAGAACACTTATCGCCAGCCA
GCACCACAGCCAACCTACGGACCATCGAGGGCTGACGCCGTCGATCCTTATGGATCCGGT
TACTGA
>ELAGFFLI_00187 hypothetical protein
ATGCGACTACAGTTCTGCTTGCTTGCGTTAGCGATGGCATTAGCGCCACACGCACTTGCC
AAAGGACCTTCTACAGCGTTGTCTGATGCCAACATCAGGACGCTGCTGATTCAACAATCG
ATCAATGCATATCCCGGCAACTGTCCCTGCCCGTACAACGCGGCACGCAATGGCAGCAGC
TGCGGCGGTAGAAGCGCATATAGCCGTGGTGGTGGCTACGCCCCGTTGTGCTACCCAAAG
GACGTGACCAAGGCAATGATTGCCGACTACCGAGCTGGAGCGCAGTGA
>ELAGFFLI_00188 hypothetical protein
ATGAATAAGAAGATGCCCCCTTCTCTTGGGGGCCTGATCAATCCTTATAGCAAAATCGGA
CTCATATTATTGGCGGTGGCCGCATTGGTTTTCTTGAGGGGCCTAATCAAGGCTCCTTCG
CCCAGCGACGAGATCCGGCAGTTGGTTGTCATTGGCCTTGCCGTGATGGGTGTCATCCTG
TGTACGCTTGGCTTTCTTACGGTCAAGCAGCCTGATGGCAGATAG
>ELAGFFLI_00189 hypothetical protein
ATGCAAAGAAAGACCGAGCAAGGATCTCCCGCCTGGGCGCGCGCTGGGGCGCTCAAGCCA
AGGCTTAAAGCAGCAGCCAATGCGAAAGTGGTGGCAATGCTACGTAGCTTCATGATGAAT
ACGTCCCTGGTAGTGATTGAAATGACGTGCTTGTCTCTGGGCGACCTGCGTTAA
>ELAGFFLI_00190 hypothetical protein
ATGCCGCCCGAAGTACAAGAACTACAAGACGCCATTGCGTCCATTCCCGGCATTACCGAT
GCAGCGGTGGACAAGGTGGATCTTTCTGATGTCACGGAAAGCGACTTCAGTCTTCTTCCG
TATGCCGACCTGCCGCTCGGTGCGTTGAAGCGCACAAAGGGAGGCTTGGACAACGAGCTT
GCCATCTCCGTCAACTTTGGTATCACGCGCGATACGAAAGGCCTTAAGGCACTCGAGTTC
ATTTCCTGGTGGGTACGCGATTCGGCGCGAGCGGGCGAGCCGATGCAGATCAGGAGCGTT
GCGCTTCCACCCGTCGGCGATCAGTTTGGTACGTCACTTCGCTTTTGCATCGATTATTTC
TACGCTGATCCTGAGCAGGATATCGGCAAACTACTGTCCAAAGTAGGGAAGTTGGCCGTG
GAGCTCAACAGCGCAAAGGGCTTGTATCCCCAGGTCGTTGCGTCCTGA
>ELAGFFLI_00191 hypothetical protein
ATGAAGCTGACAGCTGCGCAAATCCTTTCAACGCCTGGCCAAATCGAAGAGAACATCAGT
AAGCACCTCGATGTCATTCGCCTGGCGGCGAGCAAGGGTGCGGATGTGCTGGTCTTTCCC
GAGCTTTCCCTCACCGGTTACGAACCCGGATTGGCGCAGGCCCTGGCGGTGCAGCCGGCT
GATCAGCGCTTTGATCAATTTCAGGTAGCAAGTGACCGGCACGGCATGCTCATCGCCGTT
GGCGCGCCCACGAAGGGGGCAAAAGGCACCGAAATCAGCATGCTCTGCTTCCAGCCGGGG
CTAGGGCGCACAAGCTACTCCAAGCAGCAGTTACACCCCGACGAGTTACCGTTCTTCACC
GCCGGTGCCGAGCAGCTTGTGCTCAGACACGCAGATCAGCTGCTGGCGCCTGCCATTTGC
TACGAGTCACTGCAGGCAAGCCATGCGGAACAAGCTGCAGCGTCAGGTGCTGGCGTGTAC
CTGGCAAGCGTGGCCAAGTCGGAAACAGGCGTGACATCGGCCTACAGTCATTATCCGACG
ATTGCAAAAAAGCATTCCCTGACTGTCTTGATGGCGAATTGTGTAGGCCCCGCCGATACC
TTCATAGGAGCGGGGCGGTCTGCCATCTGGAGCAGTGAGGGTGACCTCGTTTGTAGAGCT
GATGCCTTCCAGGAGGCATTAGTGGCGTACGACATGGGGACCGGAAAAGCGAGCGTCTTC
AGCTTAGCTTGA
>ELAGFFLI_00192 hypothetical protein
TTGAGACATTCCGCCACGCGTTTGATGCGCGCGCCGCTGCTTGCTCCCATGGCGTTGCTT
GCCGCTTGCAGCACGACCAACACCACCAACAAATCGTTGCCGCCGTCGGCGGACAATCCC
GTCAACACCAGTTACTGCATCGGGCGTCTTGCCGTGACGACCGATGTGCCCCTGCATTTT
CTGGGGAGTTCCGCGCAGTTTTATTGGGGCGACATCGATACCTACCGCGAGGACGCGGCC
AGCTATGCACAGCGCCTGCTGACCGCACAAGCATCGGCCAGCGATGGCAAGGTGCGCCAA
CTGATCAAGCCGGTGAAAACGCTGGCACAGGACGATGGCAGGGTCATCGTCGCACACGCG
GAAGACGCGTTGCCGCTCGACCCGAATGTCGTACAGGTCACCGGTTTCGCCCATCGCGAT
GGCACGACCTTTCGCTTCCAGAAGAGTGCCATCAGCCGCCTGCAGGACATCACCGAACGG
CGCACCAAGGAAATCCTGGCATCGATCACCAGCAGCGCATCGCCCTTCCCGCCAGCGGCG
CAGTCCCAGCAGGGGTTTTGCATCATGCACGGCACCGTCAATCTGGCACCCGGACACGAC
TGGCACGAAGCCTCCAGGGCCGAAGGGGAATTCACCCTGCAGGAAGCGCGCTACCGTTTC
AGTCTGCGTTCGCGCTACCTGCGCTCGCTGTCGTTGAACGAACAGGAAGTGACAAACCAG
CGCGACCTGCTACTGGCACTGGCGGGCGCCATACCGGACTCCGGCCTGGCACCGATCAGT
GAACTGTCAGGTGCCGCCGGCAACCCATCGCAAGGCAGTGCCCGCCTGCTCGAGATGACG
ACAGCCGACGGCAAGCAACAGGTCTACGAGTGGCATATGCCGGCTGTCAGTACAGCGTCC
AGTACGCCAGCAACGTTTCTCTACATCTGGCCAGCCTCCGGGCAAGCGTCAGCCCGGGAC
CAGGCCAATTTCATGCGCTGGGTGATGTCCCATCCGCAGCAGACGACACCGCTGTTGCAG
ATACAGCAAATGGCCAGCAGCGTTATACGGCAGCAGGCGACGCCAGCAGTAGAAGAGAGC
AGGCTGGTGTACCGGATGCAGCTGCATTACCACGGCGACCAGGCTGCCGGCGGGCGCCAT
TACGTAATCTACAAGGATGGCCAGAAAGTCGACGACGGACGCAGCGATGCCAACGGATTC
ACCAAGTCACACAATGCCGATTACGACCAGGTGTGGACAACCAAGGTGCTCAATAAATGA
>ELAGFFLI_00193 hypothetical protein
ATGCGTAAGGCCTGGATGCTTGCCCTGTTGGGCGTTTCGCCGTTGGTCCACGCCGCGTCT
GCCACCGACGATGCCACCTGCCGCAATGGATTGTTCACCAGCGCGCCGGTGGCGTTCTCC
CTCGGCAAGGTCATCCCGCCGCGCCTGCATCTGCTCAAGGACACCGATGGTTGCCCGGAC
AAGGGCGGGGCCGCATGCCAGGGACGCGCCTACGTGGTCAAGAACGATATCGTCCTGACG
GCGCAGCGCCGCAATGCGTATGTCTGCGTGCTCTATCCCAACAAGGGAGGCGGCAATGCT
GGTTGGGTCGCACAGTCCAGCCTGCAGATGCAACCAAGCGCGGCCACGCCCACACCGCAG
GCGTGGAACGGCCACTGGCACTACGGCGACAACACGCTGCAATTGACCCCAAACGCAGAC
GGCAGCATCACCGTCAACGGCGATGCGTACTGGCCCAGCGCCTATCCCGACCCGGAACAG
ACGCCGGGCGGTCCGCACACCGGCTCGGTCACCGCGCGCGGCTATCCAGAAGGCAACCGT
GTCGAGGTCAACGAGAACACGTGCAAGGTGCGCCTGCAATTGCTGGGCGACATGCTGCTG
GTCGACGACAACCTGGAATGCGGCGGAATGAACGTCTCCTTCGGCGGGGTATATCGAAAG
AAGTAA
>ELAGFFLI_00194 hypothetical protein
ATGAAACAATCACTGTTGGTCCTGTCCATCGTCGCGGCGCTGGCGCTCGCTGGCTGCAAG
CCTGATGCCGACAAGGAGGCCGCAGCGCCTGCCGCGTCCACCGAACCGACGCCGACCGGT
GGCGCGGCGACCCCGACCACGCCGCCCGTCGGCGAAGCCAGCCCAGCGCCGGAAGGCGCG
GCGCGCGCGAGTTCCGGAGACGACATCGCTCTGGGCTTGCTCGGGGCGGTGGACAACCAC
GAGATCGCCGCAGCGAAGCAGGCGCAGGACAAGAAGGTCACCGGCGCGGTGCTGGAGTAC
GCGAACATGATGGAGAAAGAGCACACCGAGAACCTGGAAAAGACCAAGGCGCTGGGGACG
CTGGCCGAAACCCCGGACGTCAAGAAGCTGGAGAGCAAGGGCGAGCAGGACCTGTCCACG
CTGGGGCAGACGTCCGACAACGACTACGCGGCGGCCTACATCGATGCAATGATCGCCGGG
CACAAGGACGCGCTGCAGCTGATCGAGACGCAGATGATGACAGTGGCGTCGACCGAGCCG
GTCAAGCAGCACCTGACCGAGACCAAGACGCACGTCGAGCAGCACCTGGCGAAGGCGGAA
GAGATCAAGAAGGCGATGTGA
>ELAGFFLI_00195 Alpha-1,4-glucan:maltose-1-phosphate maltosyltransferase
ATGCGGATTTGTGTACTTAACGAAACAACCAATGAGCAAGCCGGACTGGAGCAGCGCTGC
GTAGCAGCGCGCAAGGCGGGCTGCGACTACGTGGTGGCGCCGCCGCCGTTCGAGCGTGAT
GCAGAGGGCCGGCTCAGCGAAGTCGCCAGTGGCAGCGAGGCCGACGCAGCGCGTCTGCGT
GAGCTTGTGCAGGCGGCGCACCGCGCTGGCGTGAAGCTGCTGCTCGATGTGCGCCTGGAC
GAAGTAGGCGGCGCCAGTGCGGTGGTGCGCGAGAACCCGCAGTGGTTCCGCGCACGCAGC
ACCGCGGTGCCTGACCCGCGTCAGCCGCGCACAACGCCGGAAGTGGCCGAGGCGCGTTTT
GCCTATGCGCAGGAAGGTGCGGCGCTGGTGGAGTGGTGGAGCGCGCGCTTGCTGGACTGG
GCGGCGCAAGGTGTGGCCGGCTTCCGCCTGCTGCAGCCGCAACAGGTGCCGGCGCAGCGC
TGGCGCGAGTTGATCGCACGCGTCCATGCGCAGGCGCCGGAAGTGGTGTTTGCAGCGTGG
ACGCCAGGCCTGGGCACTGAAGCCTTGCAGCAGTTGGCCGGTGCCGGGTTCGATGCGGCG
TTCTCCTCGCTCGCGTGGTGGGATGGGCGCAGCAGTTGGTTCTTCGATGAAGACACCGCG
TTGCGCGCACTCGCCGCCCAGGTGGTTGCGGTGCTGGATGCGCCCGATGGCAAGCGTGCG
GCGACGCCTGCGCAGCACTGGCAGCTGGCGCAGGCACTGGGCGGGGCGTGGTTGTTGAAC
GCTGCGCAGCTGGATGCAGTGCCCTCTTCCATCCGCGCCACTGACAGCGTGCCGGCAAGC
AATGCCGGCCTGCGGCTGCGCCCGCTATTGCGCGAAGCCACCGGGCTGACGGCCGTGGCG
GTGGAGCCGCTCGGTGGCTTGCCGTCGTTGTTGTTGATCAATGGCGATGCCGCACATGTA
GTGCCGGTGCCGGCACCGGATCTGCTGCGTCTGTTAGGCGATGCCGAAGCGTTGGTGGGC
GAAGACGGCAGCACCTTGTCTGGTGCGACGTTGGAGGCGCTGGAGCCGGGCGAGGTGCGG
GTATACCGCAGTGTGCCGGCGCGGCATGTGTTGGCGGTGCCGCGGATGCGCCCGCGTGCG
CAGACGGCGGCCGCGTGGCCACGCGTGTGCATCGAATCGGTGACGCCCTCGGTCGATAAC
GGCCGCTTCCCGGTCAAGCGCACGGTGGGCGATCGTATCTGTGTAGAGGCCGATGCGTTC
TGCGATGGGCACGACCGCATTGCAGTCGCTGTGCTGTGGCGTCCGGCCGATGCAAAGACC
TGGGCCAGCGCGCCGATGCGCGCCTTGGGCAACGACCGTTGGCGTGCGGAGTTTCCGCTG
GAGCGTATCGGTACCTATGAGTTCCGTGTGGAAGGCTGGCGCGATGTTTTCGCCACCTTG
CATGCGGATCTGGAAAAGAAGCGCGCCGCCAACACGGTGCTGCCGGTGGATGTGCAGGAG
GCCGTGGCGGTGGTGCAGGCCGCGCATGCACGCAGCAAAGGTGCATTGGCCGAGTGCTTG
CAGGCCGTCCTCACCCGCATCGGTGCGCAGAGCGAGCCGTTGCAGCAGCTGGCCATCGTG
CTGGAGCCGGACACCGCACAGGCGATGGCGTTGGCTGACGACAAGCCGTTCCGCTCCGAG
ACGCCGGTGACCTTCCGGGTCGAGTCGGAGCGCCGCGCGGCGCACTTTGCCAGTTGGTAC
GAATTGTTCCCGCGCTCGCAGAGCGGCGACCCGCAGCGCCACGGCACCTTCGACGATGTG
ATCGAACGGCTGGCGCATATCCGCGCAATGAACTTCGACGTGCTGTACATGCCGCCGATC
CATCCCATCGGCGCGAAGAACCGCAAGGGCCGCAACAACACGGTCACTGCGGAAGAAGGC
GAGCCGGGCAGCCCGTATGCGATCGGCGCCAGCGATGGTGGGCATACCGAAGTGCATGCC
GAGCTCGGTGGGCTCGATGGCTTCCGCCGCTTGATTCAGGCCGCGCGGGCGCATGGGCTG
GAAGTAGCGCTGGACTTCGCCATCCAGTGCGCGCCGGATCACCCATGGTTGAAGGACCAC
AAGGACTGGTTCACCTGGCGCGCGGATGGCTCGATTCCGTATGCGGAGAACCCGCCGAAG
AAATACCAGGACATCGTCAACGTCGATTTCTACGCCAGCGGTGCGGTGCCCGATCTGTGG
AATACGCTGCGCGATGCGGTGCTGTTCTGGGTCAACGAGGGCGTCACGCTGTTCCGCGTG
GACAACCCGCACACCAAGCCATTCCCGTTCTGGGAGTGGTTGATTGCCGATGTGCGTGGG
CGCCGCCCGGATGTGGTGTTCCTGTCGGAGGCCTTCACCCGGCCGAAGATGATGTATCGC
CTGGCCAAGTGCGGCTTCTCGCAGTCCTACACCTACTTCACCTGGCGCAACCACAAGCAC
GAGCTGCAGGAGTACGTGGAAGAGTTGAACGAAGGCGTGCCGCGCGAATGCTTCCGCCCG
CATTTCTTCGTCAACACGCCGGACATCAATCCGCAGTTCCTGCAGACCAGCGGGCGCAAC
GGGCATTTGATCCGCACCGCGTTGGCCACGACCTTGTCGGGGCTGTGGGGCATGTATCAG
GGCTTCGAGTTGTGCGAAGCCACGCCGCTGGCGCCGGGCAAGGAAGAGTATCTGGACTCG
GAGAAATTCCAGCTGCGCGCCTGGCCCGAGCGTGCGCCCGGCGATATCGTCGATGAGATC
ACCCGCTTCAACCAGCTGCGTCGCATGCACCCCGAGCTGCAATCGCACCTGGGCACGCGG
TTCTATCAGGCGCACAACGAGCAGGTGCTGTACTTCGGCAAGTTCCTGGATGCCGGTTAC
CTTTCGCGCAGCCGCAGCATGGTGTTGGTGGCAATCAATCTGGACCCCAATGCCGCGCAG
GATGCCGATATCGAAATTCCATTGTGGGAGTTGGGCCTGCCCGATCACGCCAGCGTGGCA
GTGGACGATCTGTGGGACGGCCATCGCTTCACATGGCAAGGCAAGCAACAACACATCCGG
TTAGAGGCGACGCGGCCGTTCGCGTTATGGCGCATCCGCGCAGGAGAGGTCGCATGA
>ELAGFFLI_00196 1,4-alpha-glucan branching enzyme GlgB
ATGAATGCAGTCCCATCGTTACAAGCCGACGCAGAACAGTCTGCGGTGGTTGCAGATCAG
CTTTGGTACAAAGACGCGATCATTTATCAGGTGCACGTCAAGTCGTTCTTCGACTCCAAC
GACGATGGCATCGGCGATTTTCCCGGCCTGATTTCCAAATTGGATTACATCGCCGAACTC
GGCGTGGACACCATCTGGCTGCTGCCGTTCTACCCCAGCCCGCGCCGCGACGACGGCTAC
GACATCGCCGAATACATGGCGGTGCATCCGGACTACGGCACCATTGCCGACTTCGAGCAG
TTGGTGGCGCAGGCGCATGCACGCGGCATCCGCATTGTCACCGAGCTGGTAATCAACCAC
ACCTCCGATCAGCATTCCTGGTTCCAGCGTGCACGCAATGCGCCGGCTGGCTCGCCGGAA
CGCGACTTCTATGTGTGGTCGGATACCGACCAGGAATACGAAGGCACGCGGATCATCTTC
TGCGATACCGAGAAGTCCAACTGGACCTGGGATCCGGTGGCCGGGCAGTATTTCTGGCAC
CGGTTCTATTCGCATCAGCCGGATCTGAATTTCGACAACCCCGCCGTGCTGGAAGCAGTG
CTGGAAGTGATGCGTTTCTGGCTGGATCGTGGCGTGGACGGCTTGCGTCTGGATGCGGTG
CCGTACCTGATCGAGCGCTCGGGCACCTCCAACGAGAATCTGCCCGAGACTCACGCGATC
CTGCGCAAGATCCGCGCCACCCTGGATGCCGAATATCCGGACCGCATGCTGCTGGCCGAG
GCCAACATGTGGCCGGAAGACACCCAGCAATATTTCGGCCAGAACGCTGACGAATGCCAT
ATGGCGTTCCACTTCCCGCTGATGCCGCGCATGTACATGGCGATCGCGCGCGAAGACCGC
TTCCCCATCACCGACATCATGCGCCAGACCCCGGAGATTCCGGAGAGCTGCCAGTGGGCG
ATCTTCCTGCGTAACCACGATGAGTTGACGCTGGAAATGGTCACCGATTCGGAGCGCGAT
TATCTATGGCAGACCTACGCCTCCGATCGCCGCGCGCGTATCAACTTAGGCATCCGTCGC
CGTCTCGCGCCGCTGCTGGAGCGCGACCGCCGCCGTATCGAATTGATGACCTCCCTGTTG
CTGACCATGCCCGGCACGCCGGTGCTGTATTACGGCGATGAGATCGGCATGGGCGACAAC
ATCCATCTGGGCGACCGCGACGGTGTGCGTACGCCGATGCAGTGGTCGATCGACCGCAAT
GGCGGGTTCTCGCGTGCCGACCCGGCGCAGTTGGTGTTGCCGCCGGTGATGGACCCGCTT
TACGGCTTCCAGGCGGTGAATGTGGAAGCGCAGATCCGCGACCAGCATTCGCTGCTGACC
TGGACCCGCCGCGTGCTCAGCGTGCGCAAGCGCTACCAGGCTTTCGGCCGCGGCACGCTG
CGCTTTTTGTATCCGGGCAATCGCCGCATGCTGGCCTACCTGCGTTGCTATCAGGACGAG
ACGGTGCTGTGCGTGGCCAATCTGTCGCATACGCTGCAGGCGGTGGAACTGGATCTGTCC
GAGTTCGAAGGCCGCGTGCCGGTGGACATCATCGGTGGCGGCAGCTTCCCGCCGGTCGGC
CGCCTGACCTATCTACTCACTGTGCCGCCGTTCGGCTTCTATGCGTTCCAGCTGGTCAGC
GAAGGGACCTTGCCGGATTGGCATGTGCCCACCCCGGTGCCGCTGCCGGATTACCGCACG
CTGGTGTTGCGTAGCGATACCGACGAAGGCAACGCGCTGCTACCGCATCTGTCCACGCTG
GAAAGCGAAATCCTGCCGGCCTGGCTGTCGGCGCGGCGCTGGTTCTCGGCCAAGGATCAG
GTGCTGAAACACGTGCGTATCTCGCGTCGCACGCCGTTGCCCGGCGATGAGCCGATGAGC
CTGCTGGAGCTGGAAGTGGAGCTGGAAGATGGCCGCCACGAGAGCTACATGCTGCCGATC
GGCATCGTGTGGGAGCGCGACCACCCCAGTACCCTGGCCGAGCAGTTGGCACTGGCGCGT
GTGCGTCAGGGCCGCGAGGTGGGTTACCTCACCGACGCGTTCGCCCTCAAGCCGATGGTG
CGTGGAGTGATCGATGCGCTGCGCGAGAATTCCACGCTGGAGTTCCGCGATGGCGACGAT
GCCTCGCAGCAGGGACAGGTGCGTTTCGAAGCGACGCCGGCGTTGGCCACGCTGGATATT
CCGCAGGATCCGGACATCCGTTGGTTGTCGGCCGAACAGAGCAACAGCTCGCTGGTGGTC
GCCGACAAGGCGGTGTTCAAGCTGCTGCGGCATGTGGCCAATGGCGCCAATCCGGAGATC
GAGATCGGCCGTCGCCTGACCGAAATGGGCTATGCCAACGCCGCGCCCCTGCTGGGCAGC
GTCAGCCGCATCGACGCGCAGGGCACCATTACGACCATTGCGTTGTTGCAGGGCTTCATC
CGCAATCAGGGCGATGCCTGGCGTTGGACGCTGGACCATCTGGCACGCAGTTTCGACGAG
TACGCCACCGCGCAAACCGATGAATCGCGCGCCGAAGCCGTGGCCGGTTACGACGCGTTC
GCTGCCGTGGTCGGCAAGCGTCTTGCCGAGCTGCACGAAGCCTTGTCGTGCGATACCGAG
GATGCGGACTTCGTGCCGCAGCGCATCGACCTGCCCGCCGCCAACGATGTGGTGGCCGGC
GTTGCGCGCCAGGTCGAACAGATGTGGGACACAGTCAACGCACGCCTGGCCAGCAGCGAC
GATGCGATCGAACGCGACGCACTGGAAGCGGTGCTGGCCGAACGCTCGCAGCTGGAGGCC
TTGCTGGCCAAGGCACCGGGCGTGCTCGCCGAGTCGTTGTTGACCCGCGTGCACGGCGAC
TTCCATCTGGGCCAGATCCTGGTGGCGTTCGACGATGTGATCCTGATCGACTTCGAAGGC
GAGCCGGCCAAGCCCTTGTCCGAGCGCCGCGCCAAGGCCAGCCCGCTACGCGATGTAGCC
GGTTTCCTGCGCTCGCTCGATTACGCCAGCGAAGTCTCGGCACGTGGCGAAGAAGGCACT
GCCGCACGTGCGGGCGTGGGGGTGGATACGCATCTGGATGAATTCCTGGTGCAGTTCCGT
CGCCGCTCCACGCAGGCATTTCTGGACGCGTACCATGCCGTGCTCGATGCCAGTACGCAT
CCGTGGATCGCACCGGCAGCGTTCAATGCGGCCACGCTGTTGTTCCTGGTGGAAAAGGCC
TGCTACGAAGTGCGCTACGAAGCCGCCAACCGGCCCGGCTGGTTGATGGTGCCGGTGGAA
GGCTTGCGACGCATCCTGCAACGCGCGCGCGCTGATGCAGGAGACACATGA
>ELAGFFLI_00197 1,4-alpha-glucan branching enzyme GlgB
ATGAGTGGAGTGATGACAGCAGTGACCAATCGATGGGACCCCGGCGCGACCCGCGCCCTG
GCCGAGGCACGCCATGGCGATGCATTCGCCATCCTGGGCGCGCACCCGACCGATAGCGGA
CGGGTGCTGCGCACCTACCAACCGGGCGCCAACTACGTCAATGCAGTGCTCGACGACGGG
CAGGTCATCGCGCTGGAGGCAGGCCCGGAGCCGGGCCTGTTCGCTGGCGAGTTGCCGGCG
CAAGGCGCTTATCGCCTGCGCATCGGTTGGCCCGGCGGCGAGCAGGACACCGCCGACCCG
TTTGCGTTCGGGCCGCAACTCAGCGACTTCGATCTGCACCTGATCAGCGAAGGCCATCAT
CTGCAACTGGCCGATGCACTCGGCGCCAATGCGATCGAGGTCGATGGCGTGCGCGGCACG
CGTTTTGCGGTGTGGGCACCCAATGCCACACGCGTGGCGGTGGTGGGCGATTTCAATAGT
TGGGATGCGCGCCGTCACCCGATGCGGCTGCGGCATCAGTCCGGTGTGTGGGAGCTGTTC
GTGCCCGATGTCGGCCCTGGGGCGCATTACAAGTACCAGCTGCGCGGCCCGCACGGAAAC
GAATTGCCGGCCAAGGCCGACCCGGTGGCGCGGCGTGCCGAGCTGGCACCGGGCACTGCC
TCGATCGTGGCCGACCCCACGCCGCATCAGTGGAGCGACGACGGCTGGATGGCCACACGC
GCACGCCGTCAGGCGCACGACGCACCGATGAGCATCTACGAGATCCACGCCGGCTCCTGG
CTGCGCGAAGAAGGCGTGGACCTGGATTGGGACGGTCTTGCCGATCGCTTGATTCCGTAC
GTGGCCGATATGGGCTTCACGCATGTCGAGCTGATGCCAGTGACCGAACATCCGTTCGGC
GGTTCGTGGGGCTATCAACCGTTGGGATTGTTCGCGCCCACCGCGCGCTTCGGTTCGCCG
GACGGCTTCGCCCGCTTTGTCGAGCGCTGCCATCGCGACGGGATCGGCGTGATCGTCGAT
TGGGTGCCGGCGCACTTTCCCACGGATGCACACGGGTTGGCGCATTTCGACGGCACATCG
CTGTACGAACATGCAGATCCGCGCGAAGGCTTCCACCGCGACTGGAATACGCTGATCTAC
AACCACGGGCGCCGCGAGGTGTCCGGATTTTTGATCGCCAGCGCGCTGGAGTTCCTGCAG
CGCTTCCACGTCGATGGTCTGCGCGTGGATGCGGTGGCCTCGATGCTGTACCGCGATTAC
AGCCGCAATGCCGGCGAGTGGGTGCCCAATATTCATGGCGGGCGCGAGAACTACGAAACC
ATCGCTTTCCTGCGCCGGCTCAACGAGGTGGTGCGCGAGCATGCGCCTGGTGCGGTGATG
ATCGCCGAGGAATCCACCGCATTTCCCGGTGTCACCGCCGATGTGGCGCATGGCGGGTTG
GGCTTCCACTACAAGTGGAACATGGGCTGGATGCACGACACGCTGCATTACGCCGCGCTG
GATCCGATTTACCGCCGTTATCACCATGGCGAGCTGACCTTCAGCATGGTCTATGCGTAT
TCGGAGCGCTTCGTACTGCCGATCTCGCACGATGAAGTGGTGCACGGCAAGGGCTCGCTG
CTGGGCCGCATGCCGGGCGACGACTGGCAGCGCTTCGCCAATCTGCGTGCGTACCTCGGT
TTCATGTTCACCCACCCCGGGCGCAAGTTGCTGTTCATGGGCTGCGAGTTCGGCCAGCCC
ATCGAGTGGAACCATGACGGCGGCATCCCGTGGCAGTTGCTCGACGACCCGCGCCACCGC
GGCGTGCAGACCCTGGTGCGCGATCTGAATCGACTGTATGTCGAATACCCCGCGCTGCAC
GCCTACGACGACGATCCGTCAGGGTTTGCGTGGGTGGTGGGCGATGATGCGGCCAATAGC
GTGGTTGCGTTCCTGCGCAAGGGCAAACGCGGCGACGCACCAGTGCTGGTGGTGATCAAC
TTCACCCCGCTGGTGCAGCACGGTTATCGCATCGGCGTGCCGCAGAGCGGTCAATGGCGC
GAAGTGTTCAATAGCGACGCCGGCATCTATGGCGGTGCCAATCTGGGCAATGGCGGTGTG
GTCACTGCAGAGCAGCAGTCCATGCATGGCCAGGCACAATCGCTGCCGCTGCTATTGCCG
CCGCTGGGCGTCATCGTGCTCACGCCGCACGGCTGA
>ELAGFFLI_00198 hypothetical protein
ATGAGCAGCCTGATGACGCTTTTGTATCTGCTCACCGCTGCCGCCTCGGCTTTTGCGTTT
TATCTGGCAACCACGCATCAACGCCTCGTACTGCGGCGCCGATTGTCTGCGCGCCTGTTG
CGCAGCGGTGGCAGCGTGTTGTTGGTGTTGTCGCTGGTCTGCGCCATCCGTGCGCTGGGT
GTGTGGGCGGGCGTCTTCGCCGCTGTGACTGCGCTGATGCTGGTGGCGGTGGCGCTGCCG
TATCTGGATGTCTGGCAACAGGCGCGTGCGCAACGCAGGCGGGTGCGTCATGTGGGCTAG
>ELAGFFLI_00199 hypothetical protein
ATGTGGGCTAGATGGTTGGCTGCCGTGGTGCTGGGCCTGCCGCTTGCGGTTGGCATGGTC
GGCTTGTGCGCGTTGTTGCTGCCTGGGCCGCAGCAAAGCTACACGCTGGCGTGGCTGCTG
CTGATGTTTCCGGTGTGGATCGGTGCAATGGCACTGCCGTTCGTGTTTCGTAGCGCAGGA
CGCGCCTGGGTGGTTCTCGGCGGGCTGACCGTGCTGTGCTATGTCGCACTCGCGGGCATC
AAGGTATTGGGCTGGACGGAGTTGAGCGCATGA
>ELAGFFLI_00200 hypothetical protein
ATGAAAGCATCGACCTTGCGTGCGTTTCTCTCCGTGCATAGCTGGATGGGTTTGCTGGCC
GGCATGGCCTTGTTTATCGCCTTCTATGCCGGCGCCATCACCGTGTTCACGCATGCGTTG
AGCGACTGGCAGGCCACGCCACAGGTCACGCAAAAGGCGCCAGCCGATCCGGTCGCCGCA
GCGCAGGCCTTGCTGGACGCGGTGATCGCCGAGCATCCGCAGGTAGCCGAATCGTCTCTG
GTGCTGCTGCCCGGCGAACACGGGCCGATTCCACGGCTGTATTGGTATGGCGCGCAGGCC
GATGCCAGTGGCGGCATGCGCCAATACCAACACGCCGCCGATGGCACGCTGCTGGAGTTG
CCGCAGCGCGTGGGCTTTGCCGATTTCCTCTACGACCTGCATTTCACCGCCGGACTGCCG
CGTGTGTTCGGCACGTATCTGTTCGGCGTGGTCAGCATGCTGTACGGGCTGGCCCTGGTC
AGCGGGGTAGTGCTGTACGCGCCGGTGTTCTTCAAGGATCTGTTCGCGCTGCGGCTGGGT
CACAACCTCAAGCGCCTGTGGCAGGACGCGCACAACGTGGTCGGCATGTTGTCGCTGCCG
TTCCATGTGATCTTCGCCTGGTCCGGTGCGGTGTTGTGCCTGGGCGTGTTGCTGCTGGCG
CCGTTTCAGTTTCTGGTGTTCGACGGCAAGTTGATGCAGATCCTGGAGCCGGAGTTCGAA
CTCACCCCGCATGTGGCACCGGCCAAGCGTGCCGCGCCGTTACTGCCGGTTGCGGTGTTG
CTGGACAAGGCGCGTGCAGCCAGCCCGGGGTTTGTGCCGGAAAGCATCGGGTTTCACGAT
GCCGGCGATGCCAATGCGCGTGCGGAAGTCTATGGCCACCACGATCAGCGCCAGCTCAAC
ACGCTCGGCGGCGTGGCACTGGAAGCGGCAACCGGCAATGTCTTGCGGGTGCTCGAGCCC
AGGACGATGTCGGCCGGCACCGCTGCACTGCGTGGGCTGCAGGCGCTGCATTTCGGCAAT
TTTGGGCATGCGCCGGTGCAGTGGTTGTACTTCCTGCTGGGGCTGGGCGGTGCGTTCCTG
TTCTACAGCGGAAACTTGTTGTGGATCGAGGCACGCCGCAAGCGTCGCCTGGTCGATCAA
CCGCGCCGCACGCACGCCATGGCGCGCCTCACGGTGGGTGTGTGCCTGGGCAGCGTCGCC
GGCATCTCGGCGTTGTTCATCGCGGCGCGGTTTCTGCCACAGGGACAGGAGCGTTATGTC
TACTACGCGGTCTTCGCGCTCATACTGATGTGGGCCTTGCTGCGTCCCACGGCACGGGGC
GCCTACGAGGTGTTACTTGCGTGTGCCGCACTGACGGCGTTGATTCCGGTTGCCAGCTGT
TTTTCCGGGCGCGGTGTGGTGCTGCCGTGGCAGGACGCAACGCTGCTCGGTGTCGACCTG
ATCGCGCTGGCTTTGGCATGGACGTACTGGCAGCTGGCAAGCGCGAGCAAACGGCGCGGA
GTGCAGGGCGATCCGAACAGCGTCTGGGCGTGGGGAGATCGCGCCGCTCCGTGA
>ELAGFFLI_00201 hypothetical protein
ATGTCCAGACCACTGCGCATTGGCCTGATCTCCGACACGCACGGCTTGCTGCGGCCGGAG
GCGGTCGCCGCCTTGCAGGGCTGCGCGGCCATTATTCACGCCGGCGATGTGGGCAAGCCG
GAGATCCTCACCGCGCTGCAGGCGCTGGCGCCGTTGCACGTGATCGCCGGAAACATCGAC
AACACGCCATGGGCAGCCGAGCTACCCGAAACGCTGGATCTGCTGATCGCAGGCGTACGC
ATCCATGTGTTGCACGATCTGAAAACGCTTGGGCCCGAGGTCGCTGCAGAGGTGATCGTC
AGCGGTCATTCGCACAAGCCAGCGGTGCACATGCGCGACGGCGTGCTGTACGTCAATCCG
GGCAGCGCCGGCCCACGTCGCTTCAGCTTGCCGATCAGTGTGGGCACCTTGTGGTTGGGC
GATGGCCCGCCGCGTGCGGAACTGCAAGTGCTACAGCTGCGTTGA
>ELAGFFLI_00202 D-threo-aldose 1-dehydrogenase
ATGAATACACGTCGCCAATTCCTCTCCGCCGCCGCTGCCGGCACCGCTGCGTTGGCCGCT
GCGCCGTTGTTGGCACAGTCGTCCGCGCCTGGCAGCGTGATGCCGACGCGCGGCAAAGCC
ACCGTATCGAAGCTGCCTGCCAACGCAGCGACCAAGGGTGCGCGGTATCGCCCTGCGAGC
CGTCTAGGCTTTGGTGGCGTGGCGATCGGCAATGGCTTTGAAGCCACCAGCGATGCGCAG
AGCGAAGCGACCCTGGCGGCGGTGTGGGAGTCGGGCGTGCGCTATTTCGATACTTCGCCG
TGGTACGGGTTGGGGTTGTCGGAGCGTCGCACCGGTCATCATCTGCACAATCACGTCTCA
GACGAATACGTGTTGTCGACCAAGGTCGGGCGCCTGCTCACAGCGACCGACAAACCGCCG
AAGACGATGTGGCAGCAGCCCTCGCCCTTCGACTATCGCTACGACTACAGCGCCTCCGGC
GTGCGCCGCTCGATCGAAGACAGCCTTCAGCGCCTGGGTGTGTCGCAGATCGATATCGCC
TACATCCACGATCTGTCGCCGGAGAACGAAAAAGATCTCGGCATGCCATGGGAACAGCGC
TTTGCCGAAGCGGTGAAAGGTGCCATGCCCGAGCTGACCAAGATGCGCAAGGAAGGCCTG
ATCAAGGCCTGGGGTTTTGGCGTCAATCGTCCGGAACCGGCCTTGCGTGCGATCGAAGAA
GCCGACCCCGACATCTTCCTGCTGGCCTGCCAATACTCGCTGCTCGATCACGCGCGTGCA
CTGCACGACACCTTCCCGAAGATCGCCAAACATGGCGCCTCGGTCGTCGTTGGCGCGCCG
CTGTTGGCGGGTTATCTGGCCGGGCGCGAGCGTTATCTCTACGACGGCAGCGTGCCGGAA
TGGGCGCCGGCCATGCGACAGAAAGCGCTGGCCATCTGCGACCGCCACGGCGTGGATCTG
CGCACCGTCTCGCTGCAGTTTGCCGCTGCACCGCAAGTGGTCTCGGCGGTAATTCCGGGC
GCGCGTACGGCAGAGCAGGCGCATGCAAATGCGGCCTCGATGCGCGTGGCGATTCCGGCA
GCTGTGTGGGATGAGCTCAAGCGCGAGCAGGTGATCGAAGCGGATGCGCCGGTGCCTGTT
GTGAGCTGA
>ELAGFFLI_00203 hypothetical protein
ATGCGTTTTTCGTCTCTTGTACCGTTGGTTTTGCTTGCAGCAATCGCTGCACCTATTGCG
TACGCTGCAGATGCCTCACCGGTTGATGCATCAACTGCAAGCGTGCCAGCGTCTAACGTA
GCCGCTGGCGGCAAGCACTTTGCCGCCAGCAAGATCGTGCTGGTCGGCGACTCCACCACG
GCCGTGCAAGGTGGCTGGGGGCCGAGCTTTTGCGCGCAGCATGTGACCTCGTTCCTGAGC
TGCCTCAATCTGGCGCGCGGTGGCCGCAGCACCTCCAACTATCGCGCCGAAGGCTCGTGG
GAGATCGCACTGAAGGAGCTGCGCAGCGGCGGCTATCGACAGGTGGTTGTGTTGATTCAG
TTCGGGCACAACGATCAACCCGGCAAGCCGGGGCGCTCCACCGAGTTGGCGACCGAATTC
CCGGCGAATCTGCGCCGTTATGTGGCCGACGCACGTGCCGCCGGTGCGATTCCGGTGTTG
GTCACGCCATTGACGCGACGGCAATTCGAACACGGCCAATTGATCGACGACTTGGCGCCG
TGGGCGGAGACAACACGCGCAGTTGCACGCGAGTTACAGGTGCCGCTGATCGACCTGCAT
GCGCGCAGCCGTGCGCTGGTGCAGGGCATGGGCCCGGTATTGGCGATGCGGCTGGCGCAG
CGGCCTGCCGATCCGGAACAAGTGATTGCCGCGCAATCGGGCACGACGATTGGCAAGACA
CCGGCGCAGGCATTGCATGCGCCGGCGTCGGCGTCGGCGTCGTCAAAGATCGCGGCAGCG
GGCAGCGTCCCCGCCGCTGCACAGGACAATGCCAGCGCCGAGCCGATGGGTCAGGCCAAA
CTCGCGTTCGACTACACGCATCTTGGCGCGGACGGCGCGGATCTGTTCGCGGCGATTGTC
GCCGACGAGTTGGCCAAGCAGGTGCCTGCGTTGCGGCAGCTGTTGATTCCTTGA
>ELAGFFLI_00204 Para-nitrobenzyl esterase
ATGACGTCGCCATCCACGCCCGACGCGCGGCGGCGCACGCTGCTGCGTGGTGGCTTGTTA
GCCGCGGCTGCAGCCGCGCTGCCAGGTTTCGCAGGCGCGGCCGCAACAGCGCCTGCGCGC
GACGACAGTACGCCGCTGGTACACGTGCGTGGCGGCGCACTGCGCGGTTATCGCGACCAG
GGTATCTGCGTGTTCAAGGGCATCCCCTACGGCGGCGACACCGCAGCGCGGCGCTTTCAG
GCGCCGGTGCCGGAAACGCCCTGGCAGGGCGTGCGTGATGCCAGCGCCTTCGGTGCCGCT
GCACCGCAACCCAAGGCCAGCGAACCCACCAGCGAGGAGTGCCTGTTCCTCAACGTGTGG
ACGCCGGGTCTGCGCGATGGCGGCAAGCGGCCGATCCTGTTCTATATCCACGGCGGCGGC
TACACCACCGGCTCCGGCAGCGACCCGCTCTACGACGGCGTGCGCCTGTGCAAGCGCGGC
GATGTGGTGGTGATCACCGTCAACCACCGGCTCAACCTGTTCGGCTATCTGTCGCTGGCG
CAGCTGGGCGATACGCGTTTTGCCGACTCCGGCAATGCCGGGCAGCTGGACCTGATCCAG
GCACTGCAGTGGGTGCGCCAGCACGCGGCCGAATTCGGCGGCGATGCCGGCAATGTCACC
GTGTTCGGCCAGTCCGGTGGCGGCGCCAAGATCGCCACCTTGATGGCGATGCCCGCCGCA
CGCGGCCTGTTCCATCGCGCGTGGACGATGAGCGGGCAGCAGGTCACCGTGGCCGGCCCG
CGCGCGGCCACCCAGCGCGCGCAACTGCTGCTGGATGCATTGAAACTTGCGCCCGGCGCG
CTTGCGCGCATCCGCACGCTACCAATTGAGCAGCTGCTGGCTGCCGCGCAAGTGCGCGAT
CCCTCGCGGGTGGAAAACAGCGCGTTGTATTTCGGCCCGGTGCTGGATGCGCGCAATGTG
CCGGTGCATCCATTCTGGCCGACCGCCCCGCTGCAATCGGCGAAGATTCCGCTGGTGATC
GGCAATACCCGCGACGAAACGCGCGCGTTTCTCGGCAACGATGCGAAGAACTTCGCGCTG
AGCTGGGACGAGCTGCCGGCCAGGCTGGAAACCCAGCAATACGTGGATCTGCTGCCGCAG
GTGGTGATCGCCGAATACCGCCGGCTGTATCCGCAGTATTCGCCATCGGAGGTGTTCTTC
GCGGCCACCACCGCAGGGCGCTCGTGGCGCGGCGCGGTCGAAGAAGCAGAGGCACGCGCA
CGTCAAGGCGCACCCACCTGGGTCTATCAACTGGATTGGGGCTCGCCACTGGATGGCGGC
AAGTTCGGCGCCTTCCACACGCTGGATATTCCGCTGGTCTTCGACACCATTGCGCAACCG
GGTTCGCGCACCGGCGATGGCGCCGATGCGCAGCGCATGGCCGAGCAGATGAGCGAGGCG
TTGATTACCTTCGCGCGCAGCGGCGACCCGAATCATCGTGGTCTGCCGCGTTGGCGGCAG
TATTCGTTGCAGCAGCGCGAGACGCTGCTGTTCGATACACCCAGCCGGCTCGACCACGAT
CCGCGCGGTGGCGAGCGCAAGCTGTATCAGCAAGCGCCTTTCATTCAACGCGGTACGTTT
TGA
>ELAGFFLI_00205 hypothetical protein
ATGGAACAGACAAGCCAAACGCGTGTTTTTACTGCGTTTTCAGGTGCCATGCGGTGGTGC
CTGCCGCTGGTGTTGCTGGCGACCTCACTATTGATCGGGCCGGTGGTTGCGGCCGAGGTG
CCCAGCGCCGATACCAGGGCCGAGCAGGCCAGCCGGATCGCGCTATGGCCCAGCGGGATG
GCACCGGGAGACAACGCGCTGAAGCAGCCGCAGCGCATCATCGAGCGCAGCAGCGACCCT
GCCCTGCCCGATCGCTACATCCAGCAGATCAGCACGCCTTACCTGGTGGTCTACCGGCCC
AAGCAGCCAAACGGCACTGCCCTGCTGGTCACCCCCGGCGGCGGCTACCAGCGCATCGTG
CTGGACAACGAAGGCAGCGCGCTGGTGCCCAGCTTCGTCGACCAGGCCGGGATCACGCTG
TTCGTGCTGCGCTACCGCCTGCCCGGCGAAGGCCATCCGCACGGAGCCGACGTACCGCTG
GCCGATGCACAGCGCGCGCTGCGGCTGATCCGCGCCAATGCCGCCCGCTACGGCATCGAC
GCGCAGCGGGTCGGGGTGATGGGGTTCTCGGCAGGCGGTCATGTCGCCGCCAGCCTGGGC
ACCCGCTATGCCGCGCAGGTGTACCCGAAGCTGGATGCGGCCGATGCGCTGAGCGCGCGG
CCGGATTTCGAGCTGCTGATCTACCCGGTGATCGACATGGACAGCGCCAACGCACACGCG
GGCTCGCGCGAGCGCCTGCTCGGCAGCAGTCCGAGCGATGCGCAGGTGCGCGCGTACTCG
CCGCAACTGCATGTGGACGCACGCACGCCGCCAACCTTTCTGCTGCATGCGCAGGACGAC
ACGGTGGTGTCGGTGCGCAACAGCCTGTTGATGCATGACGCGTTGCTGCGTGCCGGCGTG
CAGAGCGAGCTGCATGTGTTTCCGCAGGGCGGTCATGGCTTCGGTACCGCCAGCGGCACC
GGCTTGACCGTGGCTGCGTGGCCGCAGCTGGCGCAGGCCTGGATCGCGCATGTCAGCAAG
GTGCAAACGCCCGCGACTGCGACTGCGACGACTGCGAATGCATCTGTCGCTGCACCTGCA
CCCGCATCTGCACCGGCGCAGGACGCCGCGCGATGA
>ELAGFFLI_00206 2-keto-4-pentenoate hydratase
TTGAGCAACGACGCCGCCACCCCGCCATCGTCCACATCCATGCTGTCGCAGATCGCCCAG
CAGTTTGTGGAGGCACGCCGTGCAGGGGCATCGCTGCCCGACTTTCCCGGGCAAATCCCT
GAGGATCTGGTCACTGCCTATCAGGTGCAGGACATCGCCATCAGCCAATGGGACGACCAG
GTGGTCGGCTGGAAGGTGGGTTATATCGCCGCCGAGCGCCGCGATGCCTCCGGCGACGAC
CGCCTGCTGGGGCCGATCTTCTCGCACAAGCTCTGGAATGCTACCGGTGGAACAACGCAG
TTCCCGATCTACCAGGGCGGCTTCGGTGCGGTAGAGGCCGAGTATGTGCTGCGCCTGGAA
GCGGACGCTCCCGCCGAGCAGACCCACTTCACTCCGGAGCAGGCGGCGCAACTGCCGGCC
ACGTTGTTCATCGGCGTGGAGATCGCCAGCAGCCCGTTGGCGACCATCAACAAGCTGGGC
CCGCGCGTGGTGATTTCCGACTTCGGCAACAATAACGGCCTGATTTTAGGCCCGGAAGTG
ACCGATTGGCTGGCACGCGACGAGTCCGCGCTGACTGCCGAAACGCTGATCGACGACCAG
GTTGTCGGCACCGGCGGGGCCACCACGTTGCCGGGTGGATTGCGCGCCGCCTACGCGTTT
GCGCTCAGTCGTTCGGCCCAGCGCGGGCGTCCGCTCAAGCGCGGTGATCTCATTGCCACG
GGCAATGCCACCGGTATCCATGACATCGAAGTGGGACAGCGTGCCCTGATTCGCTTCGCC
GGCATCGGCGACATTTCCTGCACGGCTGTGTCCGCTACCTGA
>ELAGFFLI_00207 Solute-binding protein
ATGATCACACGCAGACATTTCCTCGGTGCCGGGCTCGGTGCCGCCGCGGCCGGCCCCTGG
TTGGGCGCCGGTGCCACCACGCCGATCCCCGGCGGGCAATTGTTGACCGCCACCGACGTG
CATATCGGCGACTACCCCACCGTGGAAGCGGTGCGGTGGTTCGGCAAGCAGCTCGAAGCA
CGCACCAATGGCCGGCTCAAGCTGCGCCAGTACCACTCCGGCCAGCTGGGCCGCGAGTCG
GAGGCGATCGACATGGCGCGCTTCGGTGCCATCGACATCACCCGGGTGTATTCGGGTGCG
TTGAACAACACTTTTCCGCTGACTCAGGCGCTGTGCCTGCCGTACGTGTTCGACTCGGTG
CTGCACCTGCGCCGCGCCATCGACGGGCATGTCGGCGACAGCGTGCTGCGCAGCTTCGAG
CAGCGCGATCTGGTGGGCCTGGCGATCTACGATTCGGGCGCGCGTTGCTTCTACAACACC
AAGCACCCGCTGCACCGCCCGGAAGATCTCAAGGGCCTGAAGTTGCGTGTGGCCTCGTCG
GACATCTTCCTCAAGCTGATGCGCATGCTGGGCGCCAATCCCACCCCGATGTCGCTGGGC
GAGACGTTCTCGGCGATGGAAACGCACATGATCGACGGTGCGGAAAACAACATGCGCAGC
TTCCAGTCCAGCCGCCATTTCGAGGCCGCGCACTACTGGTCGCAGAGCGAGCATTCCTAC
GCGCCGGACATCCTGGTGATGTCGCGCAAGAGCTTCGAATCGCTGAGCCCGGCCGACCGC
GGCCTGGTGGTGGAACTGGCGCGCGCCTCGGTGCCGGTGATGCGCAACCTGTGGGATGCC
TCGGAAGTGATCGCGCGCAAACAGGTGATCGACTACGGCGTCAAGATCAACCAGGTCGAC
ATGCCGGCGTTCCGCGCCGCCTCCGCCCCGCTGCTGGCCGAATACCGCAAGCAGCCGGAG
ATCGAAGCGTTGTACCGCCGCATCCGCGATTTCGCATAG
>ELAGFFLI_00208 hypothetical protein
ATGACCGAACCCGAGACTCCCGCCGTCCCGGTCGCGCCGTTGCAGCGCGCGCTGGACCGC
GTTTCCGATACTGCCGTTGGCGTGGCATCGCTGGCCTTGCTGGGCCTGGTGGTCGTGCAG
GGCTGGCAGGTATTCACCCGCTACGTGCTCAACGACTCGCCCAGCTGGACCGAGCCGGTG
ACGCTGCTGCTGCTCAGCACCGCGCTGAGCCTGGGCGCGGCCGCCGGTGTGCACACCAAC
CGCCATTTCGGCTTCTACCTGCTGGGCGAACACGTGCCGCCGCTGGTGCGCAAGGTGTTC
GATCTGATCCGCCCGCTGATGATCATTGCCATCGGTGCGGTGCTGGCGCGCTGGAGTGCG
GCGCTGCTGCTCGATGGCCTGGACATCAAGATGGCCGGCGCGCAGATGCCGCAGAGCATC
AACTACCTGCCGCTGTCGATCGGCGGCGCGCTGATGGTGGTGTTCGCCTTGTACAAGCTG
TGGCGTGTGCTGCGCCCGATCCACACCGGAGGAGTGCGCTGA
>ELAGFFLI_00209 Sialic acid TRAP transporter permease protein SiaT
ATGGGCATCGCCATGTTGTTGGGAACCTTCGTGGTGCTGCTGCTGATCGGTGTGCCGGTG
GCCTATGCGCTGGGCGCGGCCGCGCTGGCCACGCTGCTGTATCTGGACCTGCCCACGGTG
GTGCTGGTGCAGCAGATTTCTGCCGGTAGCGGCTCGGCCTCGTTGATCGCCATTCCGCTG
TTTATCTTCGCTGGCGAGTTGATGCTGCGCGGTGGTATTTCCGAACGCTTGATCGCCTTG
GCCTCGTCGCTGGTGGGGCGCGTACGTGGTGGGCTGGGCCAGGTCAGCGTGCTGTCGTCG
CTGTTCTTCGGCGGCGTGTCCGGCTCGGCGATTGCCGATGTCTCGGCAGTTGGCGGCACG
ATGATTCCGCAGATGATCAAGCGCGGTTACGACCGCGATTACGCGGTCAACGTCAGCATG
ACCGCTGCATTGGTGGCCTTGCTGGTGCCGCCCTCGCATAACCTGATCCTGTTTTCCGCA
GCAGCGGGCGGCGGTATCTCGATCGCCGATCTGTTCGCCGCCGGCATCTTCCCCGCGCTG
CTTATGACCGCAGCGATGATGGTCACCGGCTATGCGGTGGCGCGCCATCGCGGCTACGGT
ACCGAGCCGTTCCCCGGCTGGCGCGCAGTGGCGCTGCGCCTGTTCGGCGCACTGCCGGGC
CTGGGGTTGGTGGCGCTGATCTTCATCGGTATTCGCGCTGGCATCTTCACCGCAGTGGAG
AGCGCCGCGATTGCGGTGGTGTACGCGTTGATCGTCACCGCGCTGCTGTATCGCCAGCTG
CGTTGGGCCGAGTTCTTCGCCGCGGTCACGCATGCCGCGCGCACCACCGGCGTGATCTTG
TTCGTGATCGCCACGGCTGCAGTGTTCGGTTGGTTGCTTGCGTACTTGCAGGTGCCGGCG
GCCGCAGTGAAGTTCCTGCAGGCCATCGCCGACAGCAAGAACACCGTGCTGCTGATGATC
GTGGTGATGCTGTTGCTGCTGGGCATGTTCATGGACCTGGCGCCGAAGATTTTGATCTGC
ACGCCGATCTTCCTGCCGGTGGTCAAGGCCTACGGCATCGACCCGATCCACTTCGGTCTG
GTGATGGTGCTGGCTGGCGGTATCGGTTTGATCACCCCGCCGATCGGCTCGGTGTTGTTT
ATCGGCACCTCGATCGGCCAGATCACCATCGCCCAGAGCATGCGCACCATTTGGCCATTC
TGGTTGGCCGCGCTATGCGTGCTGCTGATCGTGGCGTTTTTCCCCGAACTGTCGTTGTGG
TTGCCGAGGGCACTGCGCGCGTAA
>ELAGFFLI_00210 hypothetical protein
ATGCGTGTGCGTATCACTTCACCCCGTTTGCGTTGGCTGCTGGCCAGCGGCCTGCTGCTG
TGTGCCGGGCTAAGCGCTGCGGCCGACTGGAAGCGCGGCATCGAACACCAGCGTATTGCC
GACCAGGGCAACGGCACCTTCCTCAACCCGGTGCTGGCCGGCGATCACCCCGACCCGTCG
GTGCTCAAGGACGGCGACGACTACTACCTCACGCTGTCCTCGTTCGACGCGTATCCGGGT
CTGCCGATCTGGCATTCGCGCGATCTGGTCAATTGGCAACCGCTGGGCCATGCGATCACG
CAGAACGTCGGCGCGATCTGGGCGCCGGATCTGATCAAGCACGGCAAGCGCTATTACATC
TACTTCCCGGCGCGCCGCGGCGACCAGGGCGAGCGCAGCAACTTCGTGGTCTGGGCCGAT
GACATCAAGGGCCCGTGGAGCAAGCCGATTGACATCGGCCTGGGCAAGTACATCGACCCC
GGCCATGCAGTGGGCGAGGACGGCAAGCGCTATCTGTTCCTGAGCGGCGGCGATTACGTG
CAACTCTCCGACGATGGCTTCAAGGTGGTCGGCACGCCCAAGCACGTCTACGACGGCTGG
AAATACCCGGAAAGCTGGGACGTGGAGGGCTACGCCCAGGAAGGCCCCAAGATTACCCGC
CACAACGGCTGGTACTACATGACCACCGCCGTTGGCGGCACCGCCGGCCCGCCGACCGGG
CACATGGTGATCACCGCGCGCTCGCGCTCGATCCACGGCCCCTGGCAGAACGCGCCCAAC
AACCCGATCACCCGCACCAAGAGCGCCGACGAGCCGTGGTGGTCGCGTGGCCACGCCACC
CTGGTGGAAGGCACCGACCAGCGCTGGTGGATGCTCTACCACGGCTACGAACACGGCTAC
TGGACGCTGGGCCGGCAGGCCTTGCTCGACCCGATCGAATGGACCGCGGACGGCTGGTTC
GTCGCCAAGGGCGGCGACCTGGGCACGCCGTTGAAAAAGCCCAGCGGGCAGGCATTGCCG
CATGGTCTGAGGTTGTCGGACGACTTCCGCGCCAACACGCTCGGCCCGCAGTGGTCGTTC
TTCAACCCGGCCGCCGACGAAGCCAAGCGCCTGCAAGTAGGCGATGGCGTGCTGCGCCTG
CAGGGCAAGGGCAGCGCCCCGCGCGACGCCTCGCCGCTGACGCTGATTGCGCCCGACCAG
GCCTATCAGTTCGAGGTGCAGATGAACGTTGCACCGGGCGGGCAGGGCGGGGCGCTGTTG
TTCTACAGCGACAAGCTCTACGCCGGGGTGGGGAGCAACGGCGAGAACTTCGTCATGCAC
CGCTACGGCGAAGAACGCCCGGCGAAGCTGGCGCCCAGCGGCAAGGGCGGCGCGCTATGG
CTGCGCGTCACCAACAACCGCCACATCGTCACCATCCACAGCAGCACCGACGGCACCACC
TGGACCAAGTACCCGGTGCAGATGGAAGTGTCCGGCTATCACCACAACGTGGCCGGCAAG
TTCCTGGCACTGAAACCGGCGCTGTACGCGTCCGGCCAAGGCCAGGTGGAGTTCCGCAAC
TTCCGCTACCGCGCCCTGGACTGA
>ELAGFFLI_00211 putative HTH-type transcriptional repressor ExuR
ATGCCCGCCCGCAAGATGCCTGAAGAGGGAATGCCCGGCCTGCCGAAGGGCAAGGTAGCC
ACGATCAACGACATCGCCCGGATGTCCGGGGTGTCCAAGAAGACCGTCTCGCGGATCATC
AATAATTCGCCGCTGGTCCGCCAGGACACCCGCGAGAAGGTCGAAGCGCTGATGCGCGAG
GTCGGCTACTCGCCCGACCCGCTCGCGCGCGGGCTGGCGTTCCGGCGCTCGTTCCTGATC
GGCATGGTCTACGACAACCCCACCGCGCAGTACATCGTGGACATGCAGTACGGCGCGCTG
GACGCGCTGCGCGGCTCCAGTTTCGAGCTGGTGGTGCACCCCTGCGACAGCCGCAGCCCC
GGCTACATCGAAGGCGTGCGCCGCTTTGCCCAGGCGCAGAAGCTGCACGGGGTGATCCTG
GTGCCACGCGCCTCCGAGGACCAGGCGCTGGCCGATATGCTGGCCGAGATCGGCTGCCGC
TACACCCGCATCGCCTCGGTCGCGCTGGACGCCACCTCGCAGACGGTGATCACCCACGAC
CGCGATGGCGCCGCCGAGGCCGCCGACTACCTGCTCTCGCTCGGCCACCGCGACATCGCC
CTGGTCACCGGCCCCAGCGCCTACCGCTCCTCGGTGGAGCGCACCTCCGGGTTTGCCGAC
GCGCTGACCCGGCGCGGCATCGAACTGCCGGCCGAGCGGATTGTGGAAGCCGGCTACACC
TTCGAATCCGGTGTGGCGGCGGCCGAAAAGCTGCTGCTGGGCAAAAAGCGCCCCACCGCC
ATCTTCACCGGTAACGACGAAATGGCCGCCGGTATCTACAAGGTCGCACTGCGCGCCGGC
ATCAACATCCCGCGCCAGCTCTCGGTGATCGGCTACGACGACAGCTCGCTGGCCTCGCGG
CTATGGCCGCCGCTGACCTCGGTGCGCCGCCACACCCGCGACACCGGCCGCACCGCCGCC
GCGATGCTGATCCAGCCCGACAACGCCCCGCAGCTACCCACCGCCAGCGTGCGCCCGCAC
CTGATCGTGCGCGACTCCTGCCAACCGCCGGAAGATTGA
>ELAGFFLI_00212 hypothetical protein
ATGGCTGTCTGCCGCCGTACCCTCACCCCAACCCCCGCTCCGCGCCCCGGCCCGCGCTTG
CGGCGCGGGCGCTCCAAGGCACGCGCGCCCATGGCGCGCAAGCCGTGCCTTCTCGCCCCG
GAGGGAGAGGGGCTCACTCCCTTCTCCCTCCGGGAGAAGGTGGCGCGTAGCGCCGGATGA
>ELAGFFLI_00213 4-deoxy-L-threo-5-hexosulose-uronate ketol-isomerase 1
ATGTCCCTGTACTGCAAGACCCACTACGCCACCCATCCCGCTGCCATCAAGGGCGCCAGC
AACGACGACCTGCGCGAGCTCTATCTGCTCGATGGCCTGTTCGTCGACGATGCGGTGACC
CTCAAATACACCCACTACGAGCGCTTTGTGCTCGGTGGCGCGGCACCGCTCAGCAAAACG
CTGGAGCTGCCCAAGCAGACCGAACCTGCTTCCGCTGCCGGCCATCCGTTCCTGGAGCGC
CGTGAGCTGGGCATCCTCAACGTCGGCGCAGGTCCTGGCACCGTGACCGTGGACGGCACC
GCCTACACGCTCGGGCCAAAGGACGGCCTGTACGTGGCGATGGGCAGCACCGAGGTCACC
TTCGCGTCCGCAGACGCTGCCAACCCGGCCAAGTTCTACCTCGCCTCCACGCCGGCGCAC
GCGCGCTTCGAGACCAAACAACTCTCGATCAAGGATGCGGTGGCACTGGAGCGCGGCGCG
CTGGAAACCAGCAACGAGCGCACCATTTACCAGTACATCGTGCCGGCCACCTGCCAGTCC
TCGCAGTTGCTGCTGGGCCTGACCGTGCTCAAGCCGGGCAGCGTCTGGAACACCATGCCG
CCGCATCTGCACGACCGCCGCAGCGAGGTGTATTTCTACTTCGATCTTGGCGGCAACGAC
CGCGTCTATCACTTCATGGGCGAGCCGGACGCGCAGCGCCACATCGTGATCCAGAACAAC
GAAGCGGTGGTGTCGCCGCCGTGGTCGATCCACATGGGCGCCGGCACCAGCAATTACGCC
TTCATCTGGGCGATGGGCGGCGAAAACCTGGATTACACCGACATGCACGTGCTGGACATC
TGCCAGCTCAAATGA
>ELAGFFLI_00214 2-dehydro-3-deoxy-D-gluconate 5-dehydrogenase
ATGAGCAATCCGTTCAGTCTCGAAGGCAAGGTCGCACTGGTCACCGGTGCCAACACTGGC
CTGGGCCAGGGCATCGCGCTGGCACTGGCACAGGCGGGCGCCGACATCGCCGCCGCCGGC
ATCCAGGCGCCGACCGAGACCGAAGAACTGGTCAAGGGCCTGGGCCGCCGCTTCATCGCC
ATCCAGGCCAACCTGATCAGCCTCGAGCCAGTCGAGCGCATCCTCAAGGAAACCCTGAAC
GGCCTGGGCCGCCTGGACATCCTGGTCAATAACGCCGGCCTGATCCGCCGCACCGACGCG
GTGGATTTCAGCGAGCAGGATTGGGACGACGTAATGAACGTCAATCTGAAATCGGCCTTC
TTCATGGCCCAGGCCGCCGGCCGCCATTTCATCGCCCAGGGCAGCGGCAAGATCATCAAC
ATCGCCTCGATGCTGTCGTTCCAGGGCGGCATCCGCGTGCCGTCGTACACCGCCAGCAAG
TCCGGCATCGCCGGCATCACCCGCCTGCTGGCCAACGAGTGGGGCAGCAAGGGCGTGACC
ACCAACGCCATTGCGCCCGGCTACATGGCCACCGACAACACCGCCCAGCTGCGTGCCGAC
GAAGCGCGCAACAAGTCCATCCTGGACCGCATCCCGGCCGCGCGCTGGGGCGTACCGGCC
GACCTCGGCGGCACCACCGTGTTCCTGGCCAGCAGTGCCTCGGATTACGTCAACGGCGCC
ATCATCCCGGTCGACGGCGGCTGGCTGGCACGCTGA
>ELAGFFLI_00215 hypothetical protein
ATGCAGCGCGTCTGGTTGATGTACGTGCATGCCGACCCTCATCCGCCCTTCGGGCACCTT
CTCCCGGAGGGAGAAGGGACGACGCGTTTTTCTCAGCGTGCCAGCCAGCCGCCGTCGACC
GGGATGATGGCGCCGTTGACGTAA
>ELAGFFLI_00216 hypothetical protein
ATGAAAATCGCACTCATGAATGAGTTTAGTCAGGCCGGCAAGAACCCGGTGATCCTGCAG
CAGCTCAACGACGTCGCCAGCGAGCAGGGCCACAGCGTGTTCAACGTCGGCATGGACGGC
GACAACGACCACCGCCTGACCTACATCCACCTGGGCATCGTCGCCAGCCTGCTGCTGAAC
TCCAAGGCGGTCGACTTCGTCGTCGCCGGCTGCGGCACCGGCCAGGGCGCCATGATGTCG
CTCAACGCACACCCAGGCGTGTTCTGCGGCTACTGCATCGAGCCGACCGACGCCTACCTG
TTCGCCCAGGTCAACAACGGCAATGCGCTGTCGCTGGCATTCGCCAAGGGTTACGGCTGG
GGCGCGGAAATCAACGTGCGCTACATCTTCGAAAAGGCCTTCAGCGGCGAGCGTGGCCTG
GGCTACCCGGCCGAGCGTCGTGAATCGCAGGCCGCCAACGCCGGCATCCTGACCCAGCTC
AAGCAGGCCACCGCCAAGTCGTATCTCGACGGCCTGCGCGCCATCGACCCGGAACTGATC
AAGCAGGCCGTCGGCGGCGAGCGCTTCCAGCAGTGCTTCTTCGACAACGCCCAGGACGCC
GAGATCCGCGCCTTCGTCGCCGGCGTACTGGGCAAGCCGGAAGCCGCTGCAGCAGCGGCA
GCTTAA
>ELAGFFLI_00217 hypothetical protein
ATGCGTCTGCTTCTCTTCGCATCGTTGCTGCTGCTCTCCGCAAACCTCGCCCGCGCCAAT
ACACACCACATCTTCATCGCCGGCGACTCCACCGCCGCCGAGTACGGCCCGGAGCGCGCG
CCGCAGGCCGGCTGGGGCCAACTGCTGCAAGACTGGTTCGACCCTGCGCAATGGCAGGTC
CGCAACCACGCCAAGGGTGGCCGCAGCACCCGCAGTTTCATCGCAGAAGGACGCCTGGAC
GCCATCGCCAACCAATTGCAACGCGGCGACATCCTGCTGATCCAGTTCGGTCACAACGAC
GCCAAGCACGAAGACCCCACGCGTTACACCGACGCGCACAGCGACTATCAGCAGTTCCTG
CGCCGCTACATCGCCGTCGCGCGCGACAAGGGCGCCACGCCGATCCTGATCACGCCCGCC
GCACGCCTGCTCTACGACTTCGGCGCGCTGCTCGACACCCACGGCCGCTATACGCTGGCC
ATGCAGCAACTCGCAGCGCAAGAGCACGTTGCCCTCATCGATCTCAATGCCAGTTCCAGC
GACTGGATCCGCGCACTCGGCGAACAGGCAGCCAAACCATATTTCCTGTTCGTGCCCGAA
CAGGGCAAAGCCGACGGCACCCACTTCAGCCGCGCCGGTGCCACTGCAATCGCCTGCCTG
GTTGTGCATGGCTGGGTGCAACTGCAGCCCGAGCTCAAAGCACAGCTCCGTCGCGACGCC
GATTGCGGCGCAGCCCACAACACCGCCGCACAACGCGCCGCGCAAGCGCATCCCTCGCTG
GTGGTGCACGAACGCGACCTCGCCCGCGCGCAACCCGGCCCGCACGGCGGCGCCGGCCCC
ACCACGGCGTATCCCTTCTTCGCCGACGCAGCGGAGCTGAAATTCGTGCTGCGCAAACGC
GTGCTGCACAAAGGCGCCGGCATCGGCCTGCACCTGCACGACAAGGACGAGATCTACTAC
ATCGTCAGCGGCCGCGGGTTGTATGCACTGGATGGCAAGCAATACGAAGTCAATGCAGGC
GATGCGCTACTGACGCGGCCGGGAAGTACGCACGCGTTACAGCAAACCGGAGAAGAACCG
TTGGTTGTATTGCTGGCATACACGGTGGCGCCGAAGATATAA
>ELAGFFLI_00218 hypothetical protein
ATGACTTCGGCTCCCTTCGCGCATGACATCAACAAGGTCGAGGTGTGGCTAGAGGATCAA
TCATTGGGCGGCAGCTCCCTGGTTGGATATTTGACACGCCAATACAGCCGCCGTGGCGAG
ACACTGCAGTTCGAATATGCCGCCGGCTGGCTGGCCAACGAGACACCTGTTCGCGCGTTC
GCGCTCGACCCGCAACTGCCGCTCTATGCAGGCGCATCGATTGCACGCGTCGGAGCGTCC
GAGTTGACCGGTGCCTTTCTGGATTGTTCGCCCGATCGCTGGGGCAAACTGCTGATGAAG
CGCAGAGAAGTGATCATGGCGCGCGAACAAGGCCGAAAAGTTCGTGCACTGCGGCCCTGG
GATTATCTGATCGGCGTCAACGATGCGTCCCGCATGGGCGCGCTGAGGTTGCGCGACAGC
ACGACCGGCCGATACCTCGACGACCATGCATTGAGCGCACCGCCCATGACGCAATTGCGC
GAGTTGGAAGCGATTGCTCGCCGCCTTGAGCGCGATGACATGGATGACAGCGACATGGAT
CTCACGTGGGTCAAGCAACTGATCGCACCCGGCGCTTCGCTTGGTGGCGCCAGGCCCAAG
GCCAGTGTCAGAGAGACGGATGGCTCTCTCTGGCTGGCGAAATTTCCTTCCGCTGACGAC
CTCTACGACGTGGGGCGATGGGAATACATCACCTACCGTCTGTCACTGGCTGCGGGCATC
AGCATGCCTGCCGCCAAACCACTGGAATTGTCCAATCAAGGCACCACGTTCGCGGTGCAG
CGCTTTGATCGCACTGCGCATAGCCGCCGTGCATATGCCTCGGCATTTACGCTGCTGGAT
GTGGAACACAGCGAAGCGTCGTCTTACGTCGATATTGCGCATGCCATCGAAGTCGTCGGC
GCAACACACGCGATTCAACATGACCTGCACCAGTTATTCCGCCGCGTCGCCTTCAACGTA
CTGGTCAGCAATCGCGACGATCACTTACGCAATCATGGGTTCCTGCGTGAGCAAGACGGC
TGGTGTTTGGCACCTGCGTTCGACGTCAATCCAAACCAGGACAAAGACGTGCACGTACTG
GCCATTAGTCTTGACGACCCCACACCCGATACGGCGCTATTGATGGAAACGCACGATTAT
TATCGGCTGACCAGAGCGCAGGCATTGGCCATCATCGAAGAAGTACGCGCGGCGGTTGCG
CGGTGGCAACAGGAAGCTGTGCGATGCAACGCCAGCCGCGCAGAGATAGTGGCGATGGAA
TCGGTGATTGATCCGATGCGATAG
>ELAGFFLI_00219 hypothetical protein
ATGCCGCGTGCCCAGCGCCAGATCGAGGCGCTGGGAGAACGCTTGCGCGCCGCACGACTG
CGTCGCGAGATGACCCAGCGCGAGCTGGCCACCCGCGTCGGCGTCAGCGTGCCAACCCTA
GCCAAGCTGGAAAACGGCGATCCATCGACCAGTCTGGCGACCGTTCTCCGTGTACTGACC
GTGCTTGGTGTGGACAAGGACATCGATCTTCTGGCGCAGGCCGATCCACTGGGGAGGCAG
CTGCAGGACAGCCGGCTGCGGCGCCCGGGGCCCTCTTCCATCAGGAGCGAGCCATGA
>ELAGFFLI_00220 hypothetical protein
ATGATCGGCCATCCCCAGCGTCCGGCATGTATGAAAACTTCCTGGTTGCTCCTGTTCGTA
CTCACCACTGTGGCAACTGGCGCACTGGCAAGCCCAGCGCCGGCGGAGCCCGCGCCGGTT
TCCCTGGAGCTGCAACTGGCGCCCTACGCAGACAAGGGGGAGGTGACCACGCTGGAGGTG
CGCCTGCGCATTGGTGACCTTGCCGTCCCGCGTGGCGGCATCGTGGCGCAGCTGCCGATG
CAGGTGAACAACGTGGACACCTTCGCCGAGCACATTGCCTCGATCGAGGCGACCGATGCG
CACGGCCAGGTGCAGTTGTCTGGACGGGCCGCCAGCGCGCAGGAAAACGGCGATCAGAGC
CAGTTGCGTGTCTGGACCACACCGCGTGCGCTCAGCGGCCCGCTGACCCTGCGCTACCGC
GTACCGGCCAACGCAACGCGGCCGCCGCGCGGCCCGGCCCCGCCGATTTCGTTCCGCAAC
GATGCGCATGCGTTTTCTGCAACGTCGGCGATGTTTCTGGTGCTGCCGCCCGAGGAGCAG
ATCTACGCGTTGAACATCGGCTGGGATCTGAGCCACCTGCCGGCCGGCGCCAGGGGCGTG
AGCTCATTCGGGGAGGGCAACGTGCAGGTTGGGGACATCGATACCGGCAGCCTGCCCGGC
TTGTTCTTCATGGCAGGGGATGTCGGACGCTGGCCGAACGTGCCGCGGGCGGACGGGTTT
TCGGTTGCCTGGCAGGGGCAGCCGCCCTTCGATGCAAGCGCGTTGTCCGCCTGGGTGGGT
GAGCTGCACGAACAGTTCGAAACACTGTTTCCGCAGCCGGAATCCAGGCCCTATACGATT
TTTCTGCGCTACAACCCGGTCAACGCCGGCGGCGGAACGGCCTTGTACCGGTCCTTCATC
ACGACCTACGGCACGCCAGCAGAGACCGATCTGGACGAGATCAAGGTCACCTTGTCGCAT
GAAATGTTCCACACCTATCAACCGCGCCTGTCGCGCAACGGTGGCGAGTCCACGACCTGG
TTCAGCGAGGGCTCGGCAGTCTTTTACGAGGCCCGGCTGCCGCTGCGTTTTGGTTTGTTC
ACGCCGCAGCAGTATCTGACTGTCCTCAACCTCACCGCAGCGCGTTACTACACCAACGCG
CTGGGCGCTCTACCCAATGCACGCATAGAAGAAGGGTTCTGGAAGGACACCCGTATCCGG
ATGCTCGCCTATGACCGCGGCATGTTGTATCTGGCCACGGTGGACGATGCGCTGCGCAAA
CGCTCGCACGGTCGACGCTCTCTGGATGACCTGCTGCGCGCACTGTTGCTGATCACCCAG
GAGCGCAATGCGACCCAGGCAGACTGGGAGTCCTTGCTGAAGGCAGAGCTGGGCGATACG
GCGGTGCAGGAGTTCCACGCGTTTCTGGCGGGCACCCCGCCGTTGCCTGCGTCGGACGCG
TTCGGGCCGTGCTTTCGCAGAACCAGCAAACTGCTGCGGCGCTATGTGCTGGGGTTCGAG
CCGGCGGTGCTGGCCGAACCCAAACGCATCGTGCGTGGCTTGATGGCAGATTCGGCTGCC
GCGCGCGCTGGCGTGCGCAATGGCGATGAAATCGTGCGGCCGGTGCCGCAGGACGGCATC
CAAGGCAACCAGACCGAGCGCCTGCACCTGCGCCTGCGTCGCGATGGCAAGGAGTTCGAC
GTGGACTATCTGCCACGCGGCGAGCAGGTAGACACCTGGCAATGGGAGCGCGTGCCCGGT
GTGGACGATGCGCAGTGCCGGCTGTGA
>ELAGFFLI_00221 hypothetical protein
ATGGACCTGACGCAGCTACGCATCCGGCGCTTGGAGCTGGACGACACCCGCCTGCTGTTC
ACCCTGGCCAATGGCATCCGTATCGATGAGCCCATCAAGGCGCATCGGCTGTTGTTCAAG
GCGGCCCCGCCGCAGCGCGCGCAGTGGCAGATCACCGAAGACGGTTTTGGGGTGAACTGG
CCCGCCGTCGCGCCGCCTACCCCGGAGGGCCTGCTCAACATGCCCGAGCTGTTATGGCGC
CGCCGCAGTGCGCGCGCGCAGACCAAACTAACCACGCTGCGTGGCCACCTGGATGCGCTG
ACACCAGGCGAGCGCGAGCTGGTTGCACTGGCACGGCTGGACGCGGACATGGTCGAAAGC
GGCTACGCGCGCTATTTCGACCGCTGGGACGCCAGCACGCGCACTTACGCGCTGCAGGCG
CTGGCGGCGATGGGTGCGGCGCAGACACGCCAGGCGATCGAAGGCCTGGGCGCATTGTTC
GAACGCCTGGAAGAAGACCCGAATCTGCTCAGCATCGAAGACATCCTCGACGCCATGAAC
GAGACCGACCGCCAGCGCGTGGATGGCTGGGAAGAGGTCTATTACCGCCGCTCCGGCGAA
CTGGCGCGACTGGGGCTGACGCATTACGGGGTGGATAAGGCCTGA
>ELAGFFLI_00222 Phenylalanine-4-hydroxylase
ATGAACACCGCACCGCAACGCGTCGAGAATCAGCTCACCGACAAGGGCTATGTGCCGGTC
TACACCACCGCCGTGGTCGAGCAGCCGTGGGACGGCTACAGCGCCGACGACCATGCCACC
TGGGGCAGCTTGTATCGGCGCCAGCGCGAGCTGTTGGTCGGGCGCGCCTGCGACGAATTC
CTGCAGGCGCAGGATGCGATGGGCATGGGCGACACCCACATCCCGCGGTTCGATGCGCTC
AACGCCGTGCTGCAGGCGGCTACCGGCTGGACCCTGGTCGGCGTGCAAGGCCTGCTGCCG
GAACTGGATTTTTTCGAACATCTGGCCAACAAGCGCTTCCCGGTGACGTGGTGGATCCGC
CGCCCCGAGCAGATCGATTACATCGCCGAGCCGGATTTGTTCCATGACCTGTTCGGGCAC
GTGCCGCTGTTGATGAACCCGCTGTTTGCCGACTTCATGCAGGCCTACGGCCGTGGCGGG
GTCAAGGCGCATGGCATCGGCGCGGACGCGCTGCAGAACCTCACACGGTTGTATTGGTAC
ACGGTGGAATTCGGCCTGATCGCAACGCCGCAAGGGTTGCGTATCTTTGGGGCCGGCATC
GTGTCGTCGAAGGGCGAATCGCTGCATTCGCTGGAATCGCCGGCGCCCAACCGGATCGGC
TTCGACCTGCAACGCATCATGCGCACGCGCTACCGCATCGACAGCTTTCAAAAGACCTAC
TTCGTCATCGATAGCTTCGCGCAATTGATGGACGCCACCGCGCCGGATTTCACTCCGATC
TATGCCGACCTTGCGCAGCAGGCGCAGGTGCCGGCCGGGGATGTGCTGGTCACAGATCGG
GTGCTCCAGCGCGGTACCGGCGAAGGTTGGAGTTGCGAGGGCGATGTGTGA
>ELAGFFLI_00223 DNA-binding transcriptional activator DecR
ATGGACCACCCCATCGCCCTGGACCGCACCGATCTGCGCCTGCTCGCCCTGCTGCAGACG
CAGGGGCGCAGCAGCAATGCGGAGTTGGCGGTGCAGGTCAATCTGTCGGCATCGGCCTGC
CTGCGCCGCACCCAACGGTTGGAGGCAGCCGGCATCATCGCCGGCTACGGCGCGCGCCTG
GATGCCAAGGCGCTGGGGCTGGGATTGCAGGCGTTTGTGCGCGTGCAGTTGGAACAGCAC
GGCCAGGCCGATATCGAGCATTTCGCCGAGGGCGTGCGTGGCTGGGACGAGGTGGTGGCC
TGCTGGGCGCTCACCGGCGACATGGATTACCTGCTGCAGGTGCAGGTGCGCGATCTGGAG
CATTTCTCGCGGTTTCTGCTCGACCGCCTGCTCAATGCCACCGGCGTGTCCGACGTCAAT
TCCAGCTTCGTGCTGCGCACCGTCAAGGCACCGGAAGGCTTGCCGTTGGCGCATCTGGCC
TGA
>ELAGFFLI_00224 Ferripyoverdine receptor
ATGCCCGCGATTTCCGCTCCTCTGGCCACGCTGTCCGCCGCCTTGCTGTGCGCGCTGGCG
ATGACGCCTTGCGCTGCCCACGCCGCCGATGCTGCCGATTTAACCAACGCCAAGACGCTG
GACCAGGTCAACGTCAACGGTGCGGTGAGCCGCGCGCAGCCGGCCACCACCACGCGGCTG
CCGCTGACCTTGCAGGAAACGCCGCAGTCGGTGAGCGTGATCGGGCTGCAGCGGTTGGAA
GACGAGTCGCTTTTCAGCATCGACGATGTGATGCGCAATGTCACCGGCGTCAACGTGTCG
TTCTACGACACCCAGCGGCCGTTGTATTTCGCGCGCGGCTTCCAGATCACCGACTTCCAG
GTCGATGGCTTGCCCACCTACAGCGGTTCCACCAACCAGGAATACGACACAGTCTTTTAC
GACCGCATCGAAGTGATCCGCGGCGCCAATGGCCTGCTCACCGGCGCGGGTATTCCCTCG
GCCACGGTCAACCTGCTGCGCAAGCGGCCCGGCAAGGAGTTCGATGCCTCGTTCGCGGTG
AGCGCGGGCACCTGGGATTTCCGCCGCATGCAGGCCGACGTCAACGCACCGCTGACCGAA
GACGGGCGCTGGCGCAGCCGCGTGGTGGCGGCCTGGCAGGACCGCGATTACTACTACGAC
CGTTACCACGACAACAAGATGTCGGGCATGGCGGTGCTGGAAGGCGATCTGACCGACAGC
ACCACGCTCACCGTCGGTTACCAGCGCCAGGACAACAGCCCGGTCGGCTCGACCTGGGGC
ACGGTGCCGTTCTTCGCAGCCGATGGCTCGCTGGCCAACCTGTCGCGCTCCACCAACCTG
GCGCCGGAGTGGACCCGCTGGCAGCGCGAAACCAGCACCGCGTTCGCCAACCTGGAACAA
CGCTTCGGCGAGGACTGGCTGTTGCGCGTCAACACCGCGCACACCAAGGGCAATGTGCAG
AGCCTGCGCGTGTACGGCACCGGCTATCCGGCCGCCGATGGCAGCGGTATGTTTCTGCGC
ACCGGCACTGGCGAGACCGAAGACACTCGCGACAGCGTGGATGTGTATCTGTCCGGTGGT
TTCTCGCTGTTCGGCCGGCAGCACGACGTGGTGGTCGGCGGCAGCTGGCAGGATCTGCAA
TCGACCTCGTATGACGTGGCGCAGACCTATCCCGACGACTGGGCGACCTGCCCCAACGAC
TTTGGTCCACCCGAGCGCTGCTATTTCATTCCCAACATCCGCAACTGGGATGGCAATGCG
TCGGAAGTGACCTATGCGCGCACCGGCCGGCGCAGCGAAGCGCGCACCACCCAGCGCGGC
GTGTATGCCTCCACACGGTTTCGTCTGGCCGATCCGCTGTCGTTGATCGCCGGCGCACGT
CTGAGCTCATGGGAAACCCGCACCCAGGCCTTCGATGCCAGCGGCACCTACACCGGCACC
AGTGGCCGCTATGAAGTAAGCGACGAAGTCACTCCGTACGTGGGCCTGGTCTACGACATC
GTGCCGGATGTGTCGCTCTACGCCAGCTACACCGAAATCTTCAATCCGCAGAACTACCGC
GACAAGGACAACAACCTGCTCGCGCCGGTGGAAGGCTCCAACCTGGAAGCCGGCATCAAG
GCGCAGTTGCTCGACGGCCATGCGATGGCCACTGCCGCCGTGTTCGAGGCCAAGCAGGAC
AACTTCGCCGTGCGCGACATGACCCAGCCGGAATCCTCGCTGCCGGACGGCAATTCGGCC
TACATCGGCATCAACGGCACCAAGAGCCGTGGCTGGGAAATGGATATCAACGGCGAGATC
CTGCCCGGCTGGACCGTCAATGCCGGCTTTACCCACGTCAAGGTGACGCGCCCGCCCACC
GATGCGATCTACGCCAATCTGCCCGAGGATTATCTGCAGCTGTCCACGCAGTTGCGCTTG
CCCGGCGCCTGGGAGCGCCTGAGCATCGGCGGCGGCGTCAGTTGGCAAAGCGCGGTACGC
GGTTTCAATATCGAGCGCCCCACCGGCGACGGCAGCGGCGCCACCACACCGGTGACCGTG
GTGCAGAACGCGTACGCCTTGGTGCACTTCAACGCCAACTACCGCATCAGCGATCAGTGG
ACTGCCACGTTGGCGGTGCGCAACGCCTTCGACAAGACCTACTGGGCCAACCTGGACTAC
CAGAACTATGGCGAGCCGCGGTTTGTCAGCGTGTCGTTGCGTTGGCGGTATTGA
>ELAGFFLI_00225 hypothetical protein
ATGACCGCGCTCCGCCGCCCACGCTTTCTTGCCCTGATGTCGTTGCTCGGTCTGCTTTCG
GCCTGCGGCGGTGAACCGCGTCCTGCCATGCCGGCACCTGTCGTGCAGGCGCCCTCTGCC
AGCACTGCAAAGCCGGTGAAGATCGGCGTTGCGCTGGGTGGCGGTGCGGCCAAGGGATTT
GCGCATATCGGTGTGATCAAGATGCTCGAAGCCAACGGCTTTGCGCCGGTGGTGGTGTCA
GGCACCAGCGCCGGCAGCGTGGTCGGCGCGTTGTATGCCAGCGGCATGGACGCATTCCAG
ATGCAGGAAAAAGCCGTTGCGCTCGACCAGACCAGCATCCGCGATGTGCGGATCTTCTCC
GGCGGCCTGGTGCAGGGCCAGAAGCTGCAGGACTACGTCAACGAGCAGCTCGCCGGTAAA
CCGATCGACAAGTTGCGCAAGCCCTTCGCCGCGGTCGCCACGCGCCTGGAAGACGGCGAG
CGCACGGTATTCGTGCGCGGCAATGCCGGCCAGGCGGTGCGTGCGTCCAGCAGCATTCCC
GGCGTGTTCGAGCCGGTGACCATCGGCCAGTACCACTATGTGGACGGCGGCGTGGTCAGC
CCGGTGCCGGTGGATGCCGCGCGTCAGCTCGGCGCCGAATTCGTGGTGGCGGTGGATATT
TCCAGCAAGGCCAGCGGCAAGAATCCTGGCGATCTGCTCGGCACGGTCAACCAATCGATC
TCGATCATGGGCCAGCGCTTGGGCGAGGCCGAACTCAAGCGTGCCGATGTGGTGATCCGC
CCCAAGGTCAGCGACATCGGTTCGGCCGATTTCAACCAGCGTGGCGCGGCCATCCTGGAA
GGCGAGCGCGCCGCGATGGCGGCGATGCCGCAAATCCGCGCCAAGATCGCGCAGTTGCAG
GCGCAGCGCAGCAGCGCCACCCGCACGGCCGCCGATCAGGCTGACGCCGCCAAGGCAGAA
GCGTATCGGCGCTGTCTGGAAGAGCGCTCGCGTTGGGAGAAATTGCGTGGCAAGGACGAG
GCCTGCGTGGCGCCGTGA
>ELAGFFLI_00226 putative ABC transporter ATP-binding protein YlmA
ATGACTGTTGCTGCCGATTCTGCTGTCGAAAATGCCGTCCCGTTGATCGAACTCGACCAG
GCCAGCGTGATGCGTGGGCAGGTGCGCGTGCTGCACGCCTTGAGCCTGCGCATTGCACTG
GGGCAACACACCGCCATCCTGGGACCCAATGGCTGCGGCAAATCCTCCTTCATCAAACTG
ATCACGCGCGAGCTGTATCCACTGGTGCGTGCCGACGGCCAACCGGCGGTGAAAGTGCTG
GGCCAGACCCGCTGGCAGGTGGATCGCTTGCGCTCGCAGCTGGGCATCGTCACCAGCGAT
CTGAGCGTCAACCTGGCCGACATGCCGGGGCTGGATGTGGAGAGCGCGGTGCTGTCCGGG
TTCTTCGCCAGCTACGTGGTGCCGCCGCATCGCGACGTCAGCGACGACATGCGCGCGCGG
GCACGTGAGGCGCTTGCACTAGCGCGCGCACTGCCGCTGCTGGATCGGCAATTTGCCGAG
TTGTCGGCCGGCGAAACCCGCCGCGTGCTGATCGCGCGTGCGCTGGTGAACCGGCCGCAG
GCGCTGCTGCTGGACGAGCCGTCCACCGGTCTGGATCTGGTCGCGCGGCAGCATCTGCTC
GACACCATGCGTCACCTCGCCCAGCAAGGCATCACACTGGTACTGGTGACCCACCACATC
GAAGAGATCGTGCCGGAGATCGCGCGGGTGATCCTGCTACGCGCCGGCAGCGTGGTGGCC
GATGGCACGCGCGATGCGCTGCTCACCGACGCCAGCCTGTCGGCAGCGTTCGACGGCCCG
GTGCGGGTGCAGCGCGATGGCGAGCGTTATTGGGCGACGGTTGGGGAAGGCTGA
>ELAGFFLI_00227 hypothetical protein
ATGTTGTCCGATCCGATCATCGACTTCCTGACCTCCGGCGTGGCCGGGTTGGGCGTGTGG
AGCATGCTGGCGGTGCTGCTGGTGTTCACCCAGCTCACCATCTTTGCGGTGACCTTGTAC
CTGCATCGCAGCCAGGCGCACCGGGGTGTGGATTTTCATCCGCTCGTTGCGCACTTCTTC
CGTTTCTGGACCTGGCTCACCACCTCAATGATCACCCGTGAATGGGTGGCGATCCATCGC
AAGCATCACGCCAAGGTGGAGACAGAAGAAGACCCGCACAGCCCGCAGACCAAGGGCATC
GGCCAGGTGTTCTGGCGCGGCGTGGAGCTGTACCGCGAAGCGCGCGCGCAGCGTGCCGAT
ATCGAGCAGTACGGCAAAGGCGCACCCACCGACTGGATCGAGCGTCACCTGTATACCCCG
CATGCCAACGCCGGCCCGATCGCGTTGCTGGTCATCAACTCGGTGCTGTTCGGCCTGCCG
GGCATTGCGTTGTGGGCGATCCAGATGGCGTGGATTCCGTTCTGGGCCGCCGGCGTGGTC
AACGGCCTGGGCCACTGGTGGGGCTATCGCAATTTCGAATCCGCCGACACTTCCACCAAC
CTCACGCCGTGGGCGCTGTGGATCGGTGGCGAAGAACTGCACAACAACCATCACGCGTTC
CCGAGCTCGGCGCGGTTTTCGATGCGGCGCTGGGAGCTGGATATCGGCTGGGTCGCCATT
CGCGGTTTGCAGGCCTTGGGCCTGGCCAAGGTGCTGCGCGTGGCGCCGTCGCTGGATATC
CGCCCCAACATCGCCGTGCCCGATGCCGACACACTCAAGGCCTTGCTGTCGCATCGCTTC
CAGGCCATGACCGACTACCAACGCAACGTGCTCAAGCCGGCACTGCGCGAAGAAGCTGCC
GCCACCGGCGCCAAGTTGCGTCAGTTGCTGCCGCGGCGCTTGCGCAAGGGCTTGGTCGAC
GACGGGCGCTGGCTCAAGCCGGACGCGCGGGAACAGTTGCAGCGCTGGGTGGCCGAGCGC
CCGCGCATGCGCACGCTGGTCGAGTACCGCGCGCGCTTGACCGCCGTGCTGGAAGCGCGC
AGCCATGATGCCTCCGAACGGCTCAAGCACTTGCAGCAGTGGTGTCATGAGGCCGAAGCC
AGCGGCAATGCCGCCTTGCAGGCGTATGCGGCAAGGCTCAAGGGTTACGCGCTGAGTGGG
TCTTAA
>ELAGFFLI_00228 hypothetical protein
ATGCTGATGGCGTGTGGGGCATGCATTCCGGCGGTTGTCGCGCAGGCCCAAGTGCAGGAC
AGCCAGCAATATCTGCAGCGCATGGATACCGACGGCGACGGACGTGTCAGCCGTGATGAA
TATCTGGCCTGGATGAGCTACGCCTTCGATCAGCGCGACCTGGATCACGACGGCGTGCTG
CAGGGCGATGAACTGCCGGGTCGTCGCGGCAAGCCGATCACCCGCGCGGCCCATCGCGCC
ACGCTGATCGAGCGTTTCGCGCGGCAGGATGCGAACGGCGATGGCTCTCTGAGCGCGCGC
GAGTTGCTGGCGCCGCCGCGGTGA
>ELAGFFLI_00229 Choline transport ATP-binding protein OpuBA
ATGTTCACTCTCGACCAGGTCAGCCGCCGCTACGGCCAGGCCATTGCCCTCGATGCAGTC
ACGCTGACATTCGCCAGCGGGATCACCACCGCCTTGATCGGCCCCAGCGGTGCCGGCAAG
TCCACCGTGTTGCGCATGCTGGTGGGGCTGGAATGGCCCGATAGCGGCACGGTGGCCTTC
GACGGCACGCCGCTGCAACGCGCCAGCCTGCAGGCGCAGCGGCAACGCATCGGTTATGTG
ATCCAGGAAGGCGGGCTGTTTCCGCATCTGGATGCGCGCAGCAATGTGGTGTTGCTGGCG
CAGACGCTGGGCTGGACGCGGCAACGCATCGATGAGCGCCTGGAGATCTTGTGCGCGCTG
TGCCAGTTGCCGCCTGAATTATTGAAGCGCTACCCGGCCGAGCTGTCCGGCGGACAGCGC
CAGCGCGTGGGCTTGATCCGCGCCTTGATGCTGGATCCACCGGCCTTGCTGCTGGACGAA
CCGCTCGGCGCGCTCGACCCCATCGTGCGCTACGACCTGCAGGCGCAGATGCGCGAACTG
TTCGCCCAGCTCGGCAAGACCGTGGTGCTGGTGACGCATGACGTGGCCGAAGCGGCGTAT
CTGGCCGACACCCTGGTGCTGATGCGCGCCGGCCGCGTGGTGCAGCAGGGCAGTGCACGC
AGTTTGCTCGAACATCCGGCCGATCCGTTCGTGCAGCGCTTTCTCACCGCGCAACGCAGC
ATCGGCGAGGCCGCATGA
>ELAGFFLI_00230 hypothetical protein
ATGATCGCGCGCGTGCTGCTCGCACTGTGTGTGCTGATCTGCAGTGCCGGCGCGCATGCC
GCGCAGGTGACGATCGGCTCGAAGAACTTCACCGAGGCAGTGATCCTGGGCGAGATTGCC
ACTGCGGCCGGCCAGCGCGATGGTGTGGACGTGCAGCACCGCGCCCAGCTCGGTGGCACG
CGCATCCTGTGGCGCGCGCTGGAGACCGGGCAGATCGATGCCTATGCCGAATACACCGGC
ACGCTGGCGCAGGAACTGCTGCAGTTGCCCAAGGCCAGCCAGGCCGAACTGCGCGCCGCA
CTGGACGCGCGCGGACTGGCGATGACCGACTCGCTCGGCTTCCAGAACACCTATGCCTTC
GGCATGCGTGCCGAACGCGCGCAGGCGCTCGGCATCGCGACGATGTCGGATCTGGCCCGG
CATCCAACGCTCACCATCGGCCTGAGCAACGAATTCATGCAACGCGCGGATGGCTGGCCG
GGCGTGCGCGCGGCGTATGCGCTGCCGCAGACTGCGACCGGGCTGGATCACGATCTGGCC
TATCGCGCGCTGCAGAGCGGGGCGATCGAAGTCACCGATCTGTACAGCACCGATGCGGAA
ATTCCGTATTACCAGTTGCAGGTGCTGCGCGACGACCGCCGGTATTTCCCCGAGTACCAG
GCCGTGTTTCTGTATCGCAAGGACCTGGCGCAACGCGCACCGGCGATGTTGAAGACATTG
CAGGGGCTGCAAGGCCGCATCGACGAGGCGACCATGCAGCGGCTCAACGCGCAGGTGAAG
CTGGAGCGTCAGTCCGAGGCGGCGGTGGCCGCGCAATGGCTGGGCGTCACGCCTGCATCC
GAAGCCGATTCGCGTATCACGCGCCTGCTGCGGCACACGCGCGAACATCTGGCCCTGGTC
GGCATCTCGTTGGGCTTTGCGTTGGTGATTGCGTTGCCGCTGGGCGTGCTTGCGGCGCGG
CGGCCACGGCTCGGTCAGGTGGTGCTGTCGTTGACCGGCGTGTTGCAGACGCTGCCATCG
CTGGCGGTGTTCGTCTTCATGATTCCGCTGTTCGGCATCGGCGCCAAACCGGCGATTGCC
GCGTTGTTTCTCTACAGCCTGCTGCCGATCGTGCGCAACACCCACGCCGGGCTGACCTCG
ATCCCGCGCGAGCTGCGCCAGACCGCTCAGGCCATCGGGCTGCCGGCGTGGACGCGCTTG
TGGCGCGTGGAGTTGCCGCTGGCGCGTCGCACGATCGTGGCCGGTATCCAGACCGCAGCG
GTGATCAACGTCGGCACCGCCACGCTGGGCGCATTGATCGGTGCTGGCGGTTACGGCCAG
CCGATCCTCACCGGTATTCGCCTGGACGACATCGGCTTGATTCTGGAAGGCGCGATTCCC
GCAGCGGTGCTTGCACTGCTGGTGCAGGCGGCGTTCGAAGGCCTGGAGCGCTGGGTCACG
CCGCGTGGGTTGCGGCTCAGCCAGCGCGGTTGA
>ELAGFFLI_00231 hercynylcysteine sulfoxide lyase
ATGTCCACGTCTTCCCTGTCCAGCCTGCTCCCCGCCCCCATCGACTGGGCACATCGGCAC
CAGGCATTCGCGTTGCCTATTCAAGTTACTTATCTGGATGCCGCCTCGCGCGGACCGCTG
TTGCGCGCCGTGCAAACGGTGGCGCATCAGGCCATCGACGCGATGGCCACACCCTGGCAG
CTGCCGTTCTATGCGTGGCTGCACGACATCGAACATTTGCGCACGCTTGCCGCTGGCTTG
TTCGACCACGACACCGATGGCGTGGCGATGCTGCCCTCGGCAGCGCATGGGCTGGCCACT
GCCGCACGCAACCTGCCGCTGCAACGCGGCGAGGCGGTGTTGCTGCTGGAGGGGCAATTC
CCGTCCAACTTGCTGATCTGGCAACGGCGCTGCGTAGAAGTCGGTGCGCATATCGTGGCG
GTGCCGACGGCCAGCGGCGACGCACTCACCGATGCGGTATTGCAAGCGATTGCCGACACC
CCTGCATTACGCATCGTGACGCTGCCGCATGCGTACTGGCTGGATGGGCAGCAACTGGAC
CTGGACCGGATCAGTGCAGCGGTGCACGCGCGCGGCGCGGCGCTGGTGCTGGATCTGAGC
CAGAGCCTGGGCGTGCTGCCGACCGATCTACCGCGCTGGCAACCGGATTTTGTGGTCAGT
GTCGGCCACAAATGGCTGCTCGGGCCGATGGGACTGGCTTGGCTGTGGGTGGCACCGCAC
TGGCGTGCGCACGGCGTGCCGATCGAAGAACACTGGATCGGCCGCGATGCGGGCAGCAGT
TGGGACTTTCCGGTTGCCAAAGCGCCGCCGTACCGCAGCGGTGCACGACGGTTCGATGCC
GGCGGCGTTGCCGATCCCTTGCGGATCGCGATGGCGACGGTGGCATTGCAGCAAATTGCT
GCATGGCAACCGGCACGCATTGGGCAGGCGCTTGGTGCGCTCACTGCGCAGTGGGATGCG
GCCTTGCACGTACGTGGTCTGGGCGGCTGGTGCACGCCTGGGCATGCACCGCATCTCACG
GCCTTGCAGCCGCCAGCAGATCAGCTGGATGCAGTGGCGGCAACGTTCGGCAAACTTGGT
GCGATCTGCACACGGCGGCACGGGCGTTTGCGTATCGCACCACACATGAGCGTCACCGAG
AATGCGCTTTCACGCTTGATTGCGGCGCTGCCAGACGGATGA
>ELAGFFLI_00232 Hercynine oxygenase
ATGTCTGCAATCTCCCCCGTGCTGGTCGACCACCAGCAACAGCAGCTGACCCTGCTGGAA
CGCTTCGCGCAGACCCGCGCGTTGAGCGATCGCCTCGCCGCACCGCTGAGCGCCGAAGAC
GCGATGGTGCAGAGCATGCCCGACGCCAGCCCCAGCAAATGGCATCTGGCGCATACCACC
TGGTTCTTCGAACGCTTCGTGTTGCAGACAGATCCTGCGTACCGCCTGTTCGATCCGGCC
TGGGATTTCTTGTTCAACAGCTACTACCAAAGCGTCGGCCCGATGCATGCGCGCGCGCGT
CGCGGTGTGTTGTCGCGGCCCTCGTTGCAACAGGTGCGCGACTACCGCGCTGCGGTCGAT
GCACAGATGCAGCAGCGCTTGCGCGATGGGCAATTAGACGCCCAGGCCTGCACCATCGTG
CAACTCGGGATCCAGCATGAGCAGCAGCATCAGGAGTTGCTGCTCACCGACATCAAGCAT
GCGCTGTGGAGCAATCCGTTGCAGCCGGCCTATCGCGATGCGCCCGCACCGCCCGCCGCC
ATTGCCAGCACGCTGCGCTGGCATGCGCGCGACGAGCAGATCGTGGAGATCGGTGCAGCC
GCGTGGCCGCAATCCGAAGCGTTTGCCTACGACAACGAATCGCCGCGTCACCGTGTTCTG
GTCGGCGCGCATGCGCTGGCCAATCGCGTGGTCACCAATGCTGAATTCCAGGAATTCATC
GACGCTGGTGGTTACCGCAGCGCCGGCGCCTGGCTCAGCGATGGCTGGGCGATGGTGCAG
GCGCAGGGCTGGCAGCGTCCGTTGTACTGGGATGCAGATGGACGCGAGTTCACGCTTGAT
GGCTGGCGCGCGCGCGATGCACATGCACCGGTATGTCATCTGAGTCTCTTCGAAGCCGAT
GCCTTCGCACGTTGGGCCGGCGCGCGTCTGCCCACCGAAACCGAGTGGGAGCAAGCCGCG
ACCGGTGTGCCGGTGCAAGGCAACTTCGTCGATACCGACGCGCTGCATCCACGCGGCGCC
GAAGCGGTGGATACCGGCCTGCAGCAGTTGTTCGGCGATGTCTGGGAGTGGACCGGCAGT
GCATATCTGCCGTATCCGGGTTTCGCGCCGTGGCCCGGATCGCTGGGCGAATACAACGGC
AAATTCATGAATGCGCAATGGGTGCTGCGCGGTGGCAGTTGTGCCACACCGGCCAGCCAT
ATCCGCGCCAGTTATCGCAACTTTTTCCCATCCGATGCGCGTTGGCAGTTTGCCGGCGTG
CGCCTTGCCAAGGATCTGCCTTGA
>ELAGFFLI_00233 Histidine N-alpha-methyltransferase
TTGAACGCCGCCGCCCACGCCACCCAACGCGCCCACGCCGCGCTGACCGATCTGCAACCG
CAACCGGACGACATCACCGCCGATGCGCTGGCGGGTTTGGCGCAGACGCCCAAGACGCTG
CCGTCCAAGTATTTTTACGACGCGCGCGGTTCGCAGTTGTTCGAAGCCATCACCCAGCAG
CCGGAGTATTACCTCACCAGCACCGAATTGCGTCTGCTGGAAGCCAGCATGCCGGCGATC
GCGCAAGCGATCGGCCCTGAGGTGCATGTGGTCGAATACGGCAGCGGCAGTGGCCGCAAG
ACCGAGTTGCTGCTGCAGTGCCTGCGCGATGTGGTGGCCTATACCCCGTTGGAAATCTCG
CGCAGCGCCTTGCTCGACAGCACCGCGCGGCTGGCCCAGCAATTTCCGCAGATCCAGATG
CTGCCGGTGTGCACCGACTTCACCAAGCCATTGCTGTTGCCCGATGCGCAACGTCCGGCG
CGTCGGCATCTGGTGTTCTTCCCCGGTTCCACGCTGGGCAATTTCACCGACGCCGCTGCC
ATCGAGTTGATGGATGCGATGCGCCAGACCATGGGCAGCGATGGCTGCGCGTTGATCGGG
ATCGATCTCGACAAGGATGCCGCGCTGATCGAGGCCGCCTATAACGATGCAGCTGGTGTC
ACTGCCGAATTCACCTTGAATCTGCTGGCGCGGCTCAACCGCGAGATTGGCAGCGATTTC
GATCTGGAGGGCTTCCGTCACCATGCGGTGTATGCACGCGAACGCGGCCGCATCGAGACG
TTTCTGATCAGTCAACGCGCCCAGCACGTGCACGTAGGCGGCAAGGACTTCAATTTTGCC
GAAGGCGAAGCGATGCAGGTCGAATACAGCTACAAATACACCGACGCCCGTTTCGCCGAA
CTTGCCGCTGCCGCCGGATTAAAAGTCACGCACGGCTGGAACGATGCCAAGGACTGGTTT
GGGCTGCGCTTGTTGCGCCCGCTGTAA
>ELAGFFLI_00234 Serine/threonine-protein kinase toxin HipA
GTGAAGCTGATTGCACTGATGGGCAGCCAAGTGGTCGGCCAGTTGGATGCCGACGCTACT
GGCCGTGCGCGATTTGCTTACGACCCTGCCTGGCGAGCGTCGGCGAATGCGATACCGCTT
TCGTTGAACCTTCCGCTCAGCCGGGAGCATCACCCAACCGATGCGGTCAACGCGGTGGTC
TGGGGCTTGCTACCCGACAATGAAACCACCTTGCAGCGCTGGGCATCCAGATTTCAGGTC
TCGCCGCGCAACCCGTTGGCGCTGTTGTCGCATGTTGGCGAGGACTGTGCCGGTGCGGTG
CAATTCGTCACTCCAGCCCGGCTTGAGGACGTCATGTCCGGCGCCAACGACAGCATCGAG
CCTCTCACCGAGAGCGCGTTGGAAATGCGCCTGCGCAGGCTGCGCCAGGATGTCGGTGCA
GCACGCCAGATCGACGACGTCGGTCAATTCAGCCTGGCCGGCGCGCAGGCCAAGATCGCC
TTGCTGCACGACGGAAAGCAGTGGGCCATCCCGGCCGGACGCATTCCAACCACGCATATC
CTCAAACCACCCAGCGGCGAATACGACGGCTTCGTCGAGAACGAACTGTTTTGCCTGCGC
CTTGCGCGCAAGATCGGCCTGTCGACTGCAGCGGGCCAGGCGCTGAGGTTTGGCGATGAG
ACGGCCATCTGTGTCGAGCGCTATGACCGCATCGCAACCCAGGGCACGCTGCTACGCATC
CATCAGGAAGACTTCTGCCAGGCATTGGGAGTGATGCCGCAGATCAAGTATCAAAACCAG
GGTGGCCCGGGACCAACCGAGATCGCGCAGCTGCTGTGGATGCACTCCTCGCAAGCGCGG
CAAGACGTCGAAAGCCTGTTTCAGGCCTTGGTCTTCAATTACCTGATCGGCGGCACCGAT
GCGCATGCGAAGAACTATTCGTTGTTGCTTGGCCAGGCGGGACAAGTGCGACTGGCGCCG
CTGTACGACATCTCCAGCGCCCTGCCTTATCCGCATCTGCAACAGCGCAAGATCAAGCTG
GCGATGAAGATCGGCAGCCACTATCGCTGGTGGGATGTCCGTTCAAGCGATTGGCAACAG
CTTGCGCTGCAGATGCGCCTGGAGGCATCGGCTTGCCTCGCTTGGATGCGCCTGGCTGCC
AATCAGCTGCCGGACCAAGCGCAGGATCTTGCTATCCAACTTCGAAACGAAGGCGTCGAG
CATCCAATTCTGGACACGCTGGTGGACGCAATCCACGCCGCATGTCAGCGTGCGCTCAAA
CTGCTGCAATCAGTTTGA
>ELAGFFLI_00235 hypothetical protein
ATGTCGCCGATCGCTTACATTCAGACCATGGACACTGTGCGTACCCCTGCCGACATCGGC
AATGTTATCCGCGCCACTCGCAAGAGCCGGGGCTGGGATCAGGCACGCCTGGCCAATGAA
ATCGGCGCGAGTCGGCAGTGGATCGTCGATATCGAGAAAGGCAAGCCACGCGCCGAGCTG
CAACTGATCCTGCGCGCGCTGCAGGTGCTGGGCCTTGAGCTGCTGCTTGCCCCGGGTGGC
GCCGATGCTCGACATCGTCTTCCACCCGATCACGCAGCCATGCCATCGATCAACCTGGAT
GACATCGTCGAACGCAATCGCACCCAGCGTCCGCTCAGTTCGCTTTACGCGTTGAAGAAC
GTGGGCAAGCCGAGTGCATTCCATGTCCTGGAACCTTCGCAAAGCGCCGGCCTGGTAACT
CGTTCTGCCGCGCACGCCGCGCAGCTGGAAGTGCATCAAGCGCGCGATGCCGTGTCGCGC
AAATCGCAGCAGCCGCCTGCAGATGCAGCAGAGACTGATGCGGCGAATTCACAAAACGCT
CGTGCACCAGACATCGGTAGCAAGACCACACCTGCCACACCAAAAGCGCGATCAATCAGC
AAGAAGAAGAAGGCCAAGTGA
>ELAGFFLI_00236 hypothetical protein
ATGACCAGTACTGCTGCACTCTCTTCCCCCGACTCTGCCAACACGCCGGAGCTCGGCCAG
GTGGATGCGGATTACACGCTGGAGCACAAGTACACGCGCGCCGATGGCCGCATCTACTTG
TCAGGCGTGCAGGCGCTGGTGCGGCTGCCGTTGATGCAACGCCTGCGCGATGACGCCGCC
GGCCTTGCGACTGCCGGCTTCATCAGCGGCTACCGCGGCAGCCCGCTGGGCGGTTTCGAT
CTGGAGCTGTGGCGCGCGCGCAAGCATCTGGATGCGGCCAGGGTGACCTTCACCCCCGGC
CTCAACGAAGACCTGGCCGCCACCATGGTCTGGGGCACCCAGCAGACCAATCTGTTCCCC
GGTGCCAAGGTGCAGGGCGTGTACGGCATGTGGTACGGCAAGGGCCCGGGTGTGGACCGC
AGCGGCGACGTGTTCAAGCACGGCAATGCCGCCGGAACTTCGCCATATGGCGGCGTGCTG
GCGCTGGCCGCCGACGACCATGCCTGCCGCAGCTCGACCCTGCCGCACGGTTCGGAAGAA
GAATTCGTCAGCGCGATGATGCCGATCCTCAACCCGGCCGGGGTGCAGGACATCCTGGAC
ATGGGCCTGCTCGGTTGGGCGATGAGCCGCTATACCGGGCGCTGGATCGGCTTCAAGACC
ATTGCCGAGACGGTGGAGTCTTCCGCGTCGGTGGATGTGGATCCGTTCGCACGCACGATC
GTGCTGCCAGAGGACTTTGCGTTGCCGCCAGGCGGCTTGAGCATCCGCTGGCCGGACCCG
CCGGTGGATCAGGAAATGCGTCTGCACCGCTACGCGATCGCCGCCGCGCAGGCATTTGCG
CGCGCCAACGGCATCGACCGCATCGTGCTGGATTCGCCGCACGCACGCTTGGGTATCGTG
ACCACCGGCAAGAGCTATCTGGACGTGCTGCAGGCGCTGGAATACCTGGGCCTGGATGCG
CAGGCCTGCGCGCAGATCGGCATCCGCGTCTACAAGGTCGGCATGACCTGGCCGCTGGAG
CCGGTGGGCATCAGCGCGTTTGCGCAGGGGCTCGAAGACATCTTGGTGGTGGAGGAGAAG
AAAGCCTTCATCGAGCGCCAGATGAAAGAACTGTTCTACAACTGGCCGGCCAGCGCCGGT
GCGCGGCCGAGCATCGTCGGCAAATACGACGAGCACGGCGCGTGGATTTTGCCCTCCACC
GGCGAGCTGACGCCGGCCACGATTGCGGCGGTGATCGGCAAGCGTATCCAGCGATTTGCG
CTTCCATCCAGCGCGATGACCGACTCGATCGAACAGCGGCTGCGCTGGATGGACAGCAAG
GAAGCCGAAATGGCCTTGCCACGCGCGTTGTTCCCACGCGTGCCGCATTACTGCTCCGGC
TGCCCGCACAACACCTCCACGGCGGTGCCGGAAGGCTCACGTGCGTTGGGCGGCATCGGT
TGCCATTACATGGTGACCTGGATGAACCGCTCCACCGACACCTTCACCCACATGGGCGGC
GAAGGCGTGACCTGGTCGGGGCAGGCACCGTTTACCGAAACGCCGCACGTGTTCCAGAAC
CTGGGCGACGGCACCTATTTCCACAGCGGCTCATTGGCGATCCGCCAGTCGGTCGCCACC
GGCGTCAACATCACCTACAAGATCCTCTACAACGATGCGGTGGCGATGACCGGCGGTCAG
CCGGTGGACGGCACGCTCACCGTGCCCGACATCGCCCATCAACTGCGCGCCGAAGGCATC
CACGCCATTGCGGTGGTCAGCGACGACATCGGCAAATGGACGCGGCGCCGCGATCTGTTT
CCCGCCGATGTCGCCTTTTATGACCGTGGCGAACTGGATGCGGTGCAGCAGCAGTTGCGC
ACGGTCAAGGGTGTGTCGATCCTGATCTTCGATCAGACCTGCGCCACCGAAAAGCGCCGC
CGGCGCAAGCGCGGAAAGTTGGTCGACCCACCCAAGCGCGTCATGATCAATTCGCTGGTC
TGCGAAGGTTGCGGCGATTGCGGCGAAAAGAGCTTCTGCGTGTCGGTGCTGCCCAAGGAA
ACCGAATTCGGACGCAAGCGGCAGATCGACCAATCCAATTGCAACAAGGATTATTCCTGC
GTTTCGGGCTTTTGCCCGAGCTTTGTCACCGTGCATGGCGGCAAGCCGCGCAAGGGCAAA
CAACGCGATGCCACCGCGCTGTTCGACACGCTGCCCGCGCCGCCACAACGCACCACGCTG
GAACAGCCCTGGAACATTCTGATCACCGGCGTCGGCGGCACCGGCGTGGTGACCATCGGT
GCGTTGCTTGGCATGGCCGGGCACCTGGAAGGTAAAGGCGCCACCGTGCTGGATCAGACC
GGCCTGGCGCAGAAGGGCGGCGCGGTGACCACGCATATCCGCATCGCACGCCGACCGGCC
GATATCCACGCCGTGCGCATCGCTGCCGGCGAAGCGGATCTGGTGCTGGGCTGCGACATG
GTGGTGGTCAACGATTACTGGGCCCTGTCCAAGGTGCGCGATGGCCGCACACAGGTGGTG
CTCAACACCTATGAGGCAATGCCGGGCAACTTCACCACCCAGCCGGACCTGCAATTCCCC
GCCGCCGAGATCATCGCCGGCGTGCGTACCGCATTGGGCGGCCAGGAGCCGTTACTGCTG
GATGCCACGCAACTGGCCACCGCGCTGCTGGGCGATGCGATCGCCAGCAACCTGTTCGTG
CTCGGCTATGCCTGGCAACACGGGCTGGTGCCGTTGTCGCATGCGGCGCTGATGCGCGCG
ATCGAGCTCAATGGTGCGGCGGTGGCGATGAATCAGCAGGCGTTTGCGTGGGGGCGATTG
GCGGCGGTCGATCTGCCGGCAGTGCGGCGCGCTGCGGGTTTGCCGAGCGTGGGCGACTCG
GCCATCGCGCATGGCGATGCGCCACAAGCGCGTGCGCCCGGCAATTGGGAAGACCACGAT
CTCAGCGGTCAGAGCGCGCCACGTGCGTTGGCGCAAAGCACGGGCAACACGCTGCATGGT
GATGTCGATGCGCCGACGCATCCGCTCGACGATGAGCAGCTGGCGCAGTCGCTGGATGAA
GCCATCGCGCGCCGCGTCGGCTTTCTGACCGACTATCAGGATGCCGCCTACGCGCAGCGC
TATCGCGCTCTGGTCGAACGCGTACGCACGCACGAGGCGCAACGTGCGCCCGGCAGCAGC
GCATTGAGCGAAGCGGTCGCGCGTTATGCCTTCAAGCTGATGGCCTACAAGGACGAATAC
GAAGTGGCGCGGCTGTACACGCGCGGCGACTTCCAGCGCCGGCTGCAGCAACAATTCGAA
GGCGACTACACGCTGCGCTTCCACCTGGCGCCGCCGTTGCTGGCAAAGAAGGACGCGCAC
GGCAACCTGATCAAGCGCGAATACGGGCCGTGGATGTTCAACGCCTTCAAGCTGCTGGCG
CGGTTGAAGTTCCTGCGTGGCGGCACGTTCGATGTGTTCGGCTACAGCGCCGAGCGACGT
GGCGAACGCCAACTGATCGCCGATTACGTTGCAACGGTGGAGACGCTGCTGGAGCGCCTG
GATGCCGACAACGTCGGCCTGGCCGCACAGATCGCCAGCATCCCCGAGCACATCCGCGGC
TATGGTCATATCAAGCACGCGCATCTACACGAGGCCAAGGCACGCGAAGCCGCACTGCTG
GTGCAGTGGCGCAATCCCAAGGCGCTGCATGTGGTGCAGGCGGCTTGA
>ELAGFFLI_00237 hypothetical protein
GTGAGAACGAAGTTCGCATGGGCCATTGCGTTGGCCCTGCTCGGGAGTGTGTGGTCGTTG
GCGCAAGCGCAGAGCCTGCCCCAGCCCAAGGAGTTCTATTTCGACGAAGACCGCGGCACC
ACGAAAGCCGTGGTCGCCGTGCAGGGGCAGGGCGATGCGGTGGTCGACCGTCTGGCCGCG
ATGGTGCAGCGTGACGCACGTGCCGCCGAACCGCGCGCGCAACTGGCCTCGCTGGCCTAT
GCCGGTGGGCGCACCCAGTTAGGCGACGAGCTTTACCAGGGGGCATTGGGCCTGGTTTCC
AGTGGTAGCCAGCAATATCGCGCTATCACCTGGAACTACGGCTGGGATCTGTTGCGTGCC
GACAAGGCCGACAAGGCCTTGCAGCTGTGGGCCAACCTGGCCAACGGCCGCCCGGCCACG
CCGCAATGGCTGCCCACGACCGTGGCGCTGGCGCTGTGGCGTGCCGGGCGCAAGCAGGAA
GCGGTCGAGTGGTATGCCGCCGCCGTGCGCACCTGGCCTGAACGCTGGAGCAGCACCGCC
AACTACGCCAGCCTGCTGCCGGACTGGCGCGAAGCAGAGCGTGCCAGCCTGGCCGAGGTT
TTCGCCGCCTGGCAGGCGAACCCGCCGGCGTTTCCGTGA
>ELAGFFLI_00238 hypothetical protein
ATGGCAGTGGATGCATTTGCGTTGATTCTGGCGATGCTGGGGCTGGGTCTGCTGTTCGCC
CGCTTGCGGGTGCTGCCGGACAACAGCGCCGACGTGCTCAATCGCATCGTGTTGTTTATC
TGCCTGCCGGCCTCGGTGCTGACCTATGTGCCGCGCCTGCATCTGGATGCTTCGCTGGGT
GGGGTGATCGCCACGCCGTGGGTGCTGACCGCGATCATCGTGCCGCTGCTATGGGGCTGT
AGCCGTGTGTTTGGATTCAAACGCGAGGAATACGCTGCGCTGCTGATGTGCGTGGTCTTC
ACCAACTCCAGCTTCATCGGCTTTCCGATGGTGCGCGCGTTGATCGGCGATCACGCGCTG
CCGTATGCGGTGGTCTACGACCAGTTCGGCACTTTCGTGCTGCTGTCCACGTTTGGGTTG
TATGTGCTGGCGCGCTACAGCGGCGACACCCCGCCTACCGCGCGGATGATCCTGCTGCGG
GTGCTGCGGTTTCCGCCGCTGTGGGCGCTGCTGTTCGCACTGACGTTGATGCCGGAGCAG
CCGCCGACCTGGATCGGTTCGGGATTGAAGAGTCTGGCCGATGCAATGCTGCCGCTGGTG
ATGCTGGCGGTCGGCTTTTCGCTGCAGTTGCGCTTGCCTGCGGACGAGTTAAAACCGCTG
GCAGTGGGGCTGGTCTTCAAACTTGCGTTGATGCCGGCCCTGGCGCTGCCATTGTCCTGG
GCGCTCGGCTTGCATGGCGCGATGTTGCAGGCCAACGTCCTCGAATCGGCCATGCCTACC
ATGATCACTGCCGCCGCATTGGCCATCTCGCATCGGCTGGCACCGCGCCTGGCCGCAGCG
ATGGTCGGCTACAGCATCCTGCTGTCGCTGCTGACCTTGCCTGCCTGGGCCTGGTTGCTG
GCACGTCTGGTGGCGTGA
>ELAGFFLI_00239 hypothetical protein
ATGCCAGGCGCGCACTCGCGCTGCCACTTCGGTACTGCCGCATCGCAGGTTCAACGCGCA
CCCGCGTTAGCCTCGCAGCCAATGCTGCACTGCGATGACAATGCGCTGCATGCAGAGCCG
CCAATCGACACCACAGCGCGCGAGGTCATGACGCAGGCGCAGGTCGCGCAGAAGCTGCTG
CGCACGCGCGCTGCACAGGGATTTTCCGAGCATGGATCACGGCTGTTGGAAGATCGCCCG
GCTGGCAGTCGAGCGGTTTAA
>ELAGFFLI_00240 hypothetical protein
ATGAAGACAGTTCTGGTGGCCGGCTCCAAAGGCGGCGTAGGCAAGACCACGATTGCCACC
AATCTGGCCGCACATGCGGCCTTGCAGGGCCAGCGCACCGTGCTTGCAGATGCCGATCCG
CAGGGCTCGTCCACGCGCTGGGCGCAGCGTCGCGCCAGTCTGGAAAGTGCGGTGCTGCCG
ATCGACGCCACCCGCCGTCGCAACTGGAAGGCCGCAGTGCCCGATGGCACCGATCAGCTG
ATCATCGATGCCCCGGCCGGGGCGATGGCCGACGACCTGAGCGGATTTCTGGACCACGTC
GATGCCATCGTGGTGCCGGTGCTGTCCTCGGCACTGGATATCGAAGCGGTGGTGGGCTTT
CTCAACACGCTGGCCAAGGTGCCGCGCGTGCACCAGCGCAAGCTCCCGGTGGGCCTGGTG
CTCAATCGCGCGCGTCCCTGGACCCAGACCTCGCAACAGGCCGCCGAGATGATCGGCACC
TGGCCGTACCCGCTGGTGACCCAGCTGCGCGACACCCAGGCCTACGTGGTCATGGCCGGG
CTGGGACGCAGCCTGTTCGACTACCGCTCGGCGCAGGTGCGCGACCATCAACAGGACTGG
GAGCCGCTGTTCAAGTGGCTCAAGAAGGCCTAA
>ELAGFFLI_00241 putative protein
ATGCGCGAATTGATCTTGTTGCGACACGCCCACGCCGAGCCGGCCGATACCGGCCAGGCC
GATCTGGACCGCCCGCTGTCCCCGCACGGCATTGCCGAGGCGGAATCGGCCGGCCGCTGG
CTGCGCGAGCAGCGCCTGGTGCCCGACCGCGTGCTGTGCTCGCCGGCCCGGCGCGCCCGC
GAGACGCTGGAAGCGGTACTGGAGCTCACCGGCTATATCGAACAACGCCTGGACGAGCGC
ATCTACGAAGCGACGCCCGGCACCCTGGCCAGCCTGGTGGACGAACACCGCGACGCCGAG
CGCTTATTGCTGGTGGGCCACAACCCAGGGCTGGAGCGGTTGGCAGCGCTGATGCACAGC
GGCCAGACCGGCGACTACCGTGGCATGCCCACCGCCGCGATCGCCTTGCTGGCGCTGCCG
CTGGAGGCCGCCATCGAACCGGGGATTGCCCGCCTGACCGCCTTCTGGTGGCCTTGA
>ELAGFFLI_00242 hypothetical protein
ATGGCGCAGCAGAAGGTGCATTCCATCGACCCGGTGCAATCGCGCTTCGGGTTCGAGATC
AGAACGCGCTTCGGCATGAAGATCGAGGGGTTCTTTCCGCGTTTTCGCGGTGAACTGGTG
GAGTTGCCCGACAAACGCCAACAGGTGCGCTTCCGGCTGGACGCCACCCAGGTGGAAATC
CCCGGCAAGGATCGCTACACCGCGTGGATGCGCGGCGAGGATTTCTTCGATGTCGCCCAA
TACCCGGTGGTGGAATTCGAGTCGCTTCCCTACACCGAAGCGGTCGTGAAGCAGGGGGGC
GACATCACCGGCAACCTGACCATTCGCGGAATCACGCACATCGAGACCCTGCACGTTGCG
CCAGCTGAATGCGCGCGGCCGGGCTATGATTGCGACGTGATCAGTCGAGGGACGGTGCTG
CGTGGACGTTACGGAATGAATGCGTGGCAGATGGCCCTGGGCGACAGGGTGACGTTCGTT
CTGCGTGGGCGGTTGCAGGAGGCGCGGCGCCCGTGA
>ELAGFFLI_00243 Cardiolipin synthase C
GTGAGTTTCCTGTTGAGGGTGCTTGTGCTGGCAACGCTGTTGCTCGGCACCGGATGCGCC
GGCCTGTCGCAAATCGAACGCAACCGTGCGGCAGGCGTGGCTTCTGCCGCGCGCAGCACG
CTGGTGAGCTGCACCCAGGCCAATCGCTGTGCACTGTCCTCGCCGCTGCGCGCGCTGGGT
GGCGAGGCGATCAGCAGCTCCACTGCGGCTGCGCCGCGGCACTACGCCACCATCGTCGAT
CGCGGTGAAGAATCGTTGGTCGCGCGGCTGAATCTGATCCGCAGCGCCACCCGCAGCATC
GATCTGCAGACCTATATCTTCGACAAGGACGACAGCGCACGCATGGTGCTGGATGCACTG
ATCGACGCGGCGCAGCGCGGGGTCAAGGTGCGCATCCTGATCGACCAGCTGTCGGCGATC
GCCGATCTGCAGATTCTCGGCGCGCTGTCCAGCACCCATGAAAATCTGCAGCTGCGCATC
TACAACCCCACTTTCGGCAAGGTCAAACTCAATTACTTCGACTATGCCGGCAGCGTGGTG
TGCTGTTTCCGTCGCTTCAACCAGCGCATGCACAACAAGCTGCTGGTGGTGGACGATGTG
CTCGGCGTGGTCGGCGGCCGCAACTACCAGGACGACTATTTCGACTGGGACAGCGAATAC
AACTTCCGCGATCGCGACGTGATTCTGGCCGGCCCGGAAGTGCGCGCGATGGCGGCCAAT
TTCGACGCGTTCTGGCGCGCGCAGCGCAGCGTGCCGGCCGAGCGCCTGAACGATGTCGGC
CGCCTGCTGCTGGAGCAGGGCGCGCCGAAAATGCCGCCGGCCGACATCCGCCGCCCGGAG
CGGGTGGCGCGCGTCGACCGTGAGGCGCGCGATGCGCAATTCATCCGCGATGCGTTCGTG
ACCCCGGCCATGCCCGTACAGCGCGTGCTGTATGTGGCCGACCTGCCGCAGAAACACCGT
AAGGAACATGCCGCCAAGGCGGTGTCCACCGCGCCGGAGCTGGACGGCCTGATCGCCGGT
GCGCAGCAGGAAGTGCTGCTGCAGACGCCGTATCTGGTGTTGTCCGACGAGGCACAGGCG
ATCTTCCGCACACTGCGCACGCGCCCGCAGCCGCCACGCATCGTGGTCTCGAGCAATAGC
CTGGCGGCCACCGACAACCCGATCGTGTATGCGCTGTCGTACAAGTTCAAACGCCGCAAC
CTGCGCGAGCTGGGCTTCAACATCTACGAATTCAAGCCATTTCCGCTGAATGCACCGGTG
GACTACGCCAATCTGGTGCCCGACCCGCTCAATCCGCAGGCCGCCGAACCGGTCGAGAAC
GACAGTAGCGTCAATCGCGTGATCAGCGGCAGCGCGGCCGGCAACGCGGTGCGTGGCAGC
GGTGGCAGCAATAGCAACAGTGGCAGCGGAACACCGGGGAGTGCCATTCGCGGCAGCGGT
GGTGGCGCGGGGCGTGCGCCCGGCGGCAGCGAGGTCGACCGGCGTGTACTGCGTACCGAA
ACGCGGCCCTCGTTCCTGGGCACGCGTGCGGTCAACAAGCCGCTGCCGGTCACCCGCGCC
GGCGCGCGCATGGGCCTGCATGCCAAGTCGTTGGTGGTGGACCGGCGCATCGGCGTGATC
GGCACGCACAACTTCGACCCGCGCAGCGAGAACTACAACACCGAAGCGGCGGTGGTGATC
GACGATGCGCGCTTTGCGCAGGCGCTGGCCGCCAGCATCGAGCGCGACATCGCCCCGGAA
AATGCCTGGACCGTGGCCTCGCGCGAAAAGCCGCCGGTGCTGAGCGGACTGAACTACAGC
GTGGGCAAGGTGTCCGAATCGTTGCCGGTGCTGGATTTCTGGCCCTGGCGCTATGCCACC
AATTACGAATTCCAGCCTGGCCCCGGTTGCCCGTTTCCGCTCAAGCGCCAGGACCCGCAG
TTCCGCAAGTGCTACGTGGCAGTGGGCGACTTCCCCGAGGTCAACGTCGGCCCGAAGTGG
TTGCTGGTGCGGATGCTGACCGCCTTCGGTGCCGGGCTTGTGCCGATTCTTTGA
>ELAGFFLI_00244 1,4-dihydroxy-2-naphthoyl-CoA hydrolase
ATGCATCCCGCCAGCGCGTGGCGCACGCAGCCGACCACACAGGAGGCCGTTGCCCGGATC
CACTGCCACCCCGCATCTCGCCAGGCAGTTGAACCACGACCCCACGCCCTGAATCCTTTC
CCAATCCCCAATCCCCAGCCTATGACCTTCCGCGACCCCGTCGATCTTGCTGCCCTCAAC
GCCTCCAGTCGCGACACCTTGATCGAACATCTGGGCATCGTGTTCACCGATGCCGGCGAG
GATTGGTTGCGCGCCACCATGCCGGTGGATTCGCGCACCAAGCAGCCGTACGGCTTGCTG
CACGGCGGTGCGTCGGTGGTGCTGGCCGAAACCCTGGGCAGTAGCGCCGGCAATCTGTGC
GTGGATATGACCACCCAGATGTGCGTGGGGTTGGAGATCAACGCCAACCATCTGCGTGCG
GCGTATCAGGACGTGGTCACTGGCACCGCGCGCGCCGTGCATATCGGGCGCAGCACGCAG
GTGTGGGACATCATCATCGAAAACCCGGCCGGCAAGCGCGTCTGCGTTTCACGGCTCACC
TTGGCCGTGGTCTCGCGCAGCAATGGCTGA
>ELAGFFLI_00245 hypothetical protein
ATGAGCGAGTCATCCCTGGACGCCACGCGCGATGCTGGCGGCGTGTTGCGTTGGTTCCGG
TACCTGTATCGGGTACCGCTACTGCTGGTGCACCTGAGCATCTGTCTGCCGATCACCATG
CTATGCGTGGTGGCGTCGCCGCTGGCGCGCATCCGTACCGGCCACGACGACACCCTGGAC
GAGTGGATGATCCGCTGGTGGCAGGGCAATCTGATGCGCATCTTCGGATTTCGTTTGCGT
CATTTCGGCACTCCGCTGCCGGGCGCTGCGTTGTTCGTCGCCAATCACGTCAGCTGGATC
GACATCTCGATGCTGCACAGCCAACGCGTGATGGGCTTTGTGGCCAAGCGCGAGATCGCC
GGCTGGCCGCTGGTGGGCTGGCTGGCGGCCAAGGGCCAGACCATCTTCCATCAGCGCGGC
AATACCGAATCGCTGGGCGGCGTGCTGCAGGAAATGCTGGCGCGGCTGCAAAGCGGCAAG
CCGGTGGGCGTGTTTCCGGAAGGGCGCACCCGCGGCGGCACCGAGGTCGGCCCGTTCCAT
GCGCGCATCTTCCAGGCCGCGGTTGAGGCCGGCGTGCCGGTGCAACCGGTGGCATTGCGT
TACGGCGAGCGCGGCAATGCGCAAGCGGTGGTGGCGTTCGGCGAGCGCGAGAGCTTCTTC
GACAACATCGTGCGTCTGCTCGGCGAGCCGGCGCGGCTGGCCGAAGTGCATTTTCTCGAG
CCGATCCGCGCGCTGGATATCGACGGACGTCGCCGCCTGGCCGACACCTCGCGTCAACGC
ATCATTGCGGCCATGGAGTCCTAG
>ELAGFFLI_00246 hypothetical protein
ATGAACGTCTCCGACTATTCGCCGCCCCGCTGGTTGCGCAATCCGCATGTGCAATCACTG
CTGGGCAGCAGTGCGTTGCGCCGGATCCGCAGCCGCCAGTTGCTGGCCGCCAGCGGCGCG
GTGACCAGCGAACATATTCTCGACGGCGGCGACGGCGTACGCCTGCAGGGCTGGATGAGT
ATCCCGCCCGGCGATACACCGGTACGCGCCACCGTGCTGCTGCTGCACGGCTGGGAAGGC
AGCGCCGATTCCAATTACATGCGGCTCACCGCTGCGCGCCTGCTGGGCCTGGGCTATCAG
GTGTTCCGGCTGAACTTTCGCGACCACGGCGGCACCCATCACCTCAATGTGGATCTGTTT
CACTCCGATCGCATCGATGAAGTGGTCAATGCTGCAGGCGATCTGTGGCGGCGTTTTCCC
GCGCCGCAGTTACTGGTGGCCGGTTACTCGCTGGGCGGCAATTTCGCACTGCGGCTCGCC
TTGCGCGCGCCGGCGGCCGGCCTGCCGGTGGCGCGGGTCGCAGCGGTGTGCCCGCTGCTG
GATCCGGCCGCCACCATGCTGCAGCTGGAAAAAGGCCCGCAGTTCTACGACTGGTATTTC
CGCCGGCGCTGGCGCGAATCGCTGCTGCGCAAACGCAAGCTGTTTCCCGATCAGCACGGC
TACGACGATGCCACCCTGGCGCTGGACATGCGCGGCCTGATGGCCTGGTTAGCCGAGCAG
CACACCGGGCACGGCTCGCTGCAGGCGTATTTCGACAGTTATTCGATTGCCGGCGAACGC
CTGGCCGGCTTGCAGGTGCCGGTCCACATCCTGATGGCCGAAGACGACCCGGTGATTCCA
TTCGCCGATTTCGCCGGCTGGCATCTGCCCGCGCATGCGCAGCTGGAAATCGCGCGTTGG
GGCGGCCACTGCGGCTTTCTGGAAAATGCCCGTGGCGATGGATTTGCCGAACGCTGGGTC
GCCGAGCGGCTGACCGCTGCGCTCTAG
>ELAGFFLI_00247 IS5 family transposase IS1646
ATGCAACTGACGTTCGGTGACGCTGAAGGCCTGGGCAAGCGCAAGCAGACTCGCCGGGAG
ATCTTTCTGGCCGAGATGGAGCAGGTGGTTCCGTGGCAACACTTGCTCGGTCTGATCGCG
CCGCACTATCCGGTGTCGGGGCGCCCAGGTCGGCAGCCATACGCACTGGCGACGATGTTG
CGGATTCATCTGCTGCAGCAGTGGTATGCGTTGAGCGATCCGGCGATGGAAGAAGCGCTG
CACGAGATTCCGACCTTGCGGCGCTTTGCCCAGCTCGGTGGCTTGGACAACGTTCCGGAC
GAGACCACGATTTTGAACTTTCGGCGCCTGCTGGAGACCCATGGCCTTGCCGCGCGGATG
CTGGACGCGGTCAACGCGCATCTGGCACGCAAGGGGCAGAGCCTGCGGTCGGGCACGATC
GTCGATGCGACGCTGATCGCTGCACCCAGTTCGACCAAGAACGCCGATCACGCGCGCGAC
CCTGAAATGCATCAGACCAGGAAGGGCAATCAGTGGTATTTCGGGATGAAGGCGCACATC
GGCGTGGATGAATTTTCCGGGCTGGTGCACCACGTCCATTGCACAGCCGCCAATGTCGCC
GACGTCACGGTGACGCACGCATTACTGCATGGCAAAGAAGACAGCGTGTTCGGCGACAGC
GGCTACACCGGTGCGGACAAACGCGAAGAACTGCAGACCTGCAAGGCTGCATTTTTCATT
GCCGCCAGGCCCTCGACGCTGCAAGCCATCGGCAACAAACGCGAGCGTGCTCGGGAACAG
CGTTGGGAACACTTCAAGGCCAGCGTGCGCGCGAAGGTGGAGCATCCGTTCCGGGTGATC
AAGCGCCAGTTCGGTTACACCAAGGTCCGCTATCGCGGCCTGGCCAAGAACACCGCACAC
GTGCTGACCTTGTTTGCGCTCTCCAATCTGTGGATGAAGCGAAAGCAGTTACTGCCTGCC
ATGGGGAGCGTGCGCCTGTAA
>ELAGFFLI_00248 hypothetical protein
ATGCGCCTTTTAAGTCGCCGCGCCAAAAGCGACTTGAACGAATTGCTAGTCCGCGTAAGA
GCTCAGTGTCCCTTCCCACCATCCGTTGGCAACAAGACGCAATGGCTCGAAGTAAAAACA
TTGTTGATTTATGCGAAGTTTCAGCAGCCCGGTGCCTATGAGCGCAGGTAG
>ELAGFFLI_00249 Beta-barrel assembly-enhancing protease
ATGCAAGACGCCATTCTCCAAGCCCTGCGCCGCAATGCGGCCGACGATGCGGTGGCGCTG
GCCCGCGAGTGGGTCATCAGCACGCCGGATAATGCCGCCACCCATCGTTGGCTCGGCCTG
GCCTTGCAGCAGCAGGGTCAGCCGGCGCTGGCGCTGGCCAGTATCGAAACCGCGCTGACG
CTGACGCCGGAAGATGCCGACCTGCATCTGCTGCGCGCCGGCTTGCTGCTGGCCACGCGC
GATCTGTCTGCGGCCGATGCCGCGTTGTCGCGCACCACCGCACTCGACCCGAACCAGTTC
AACGCCTACGTGATGCAGGCACATCTGGCGGTGGCGCGCGGCGATCTGGACGATGCGCAG
CGGCTGAGCCGCACCGCGGCGCGGCTGGCGCCGGAGCATCCGCAGCTGCTGGCCGTCGAT
GGCGTGGTGGAGCTGCGCCGCGGCCAGAGCGACCACGCGCTGTCGCTGCTCACCCGCGCC
GCCGAGCAGTTGCCGGACGACCCGCGGGTGCTGTTCGCGCTGGGCTTTGCGTACCTGCAG
AAAGAACACTTCGCGTTCGCCGAGCGCGCCTTCGAGCGCGTGGTCGAGCTCAATCCGCCG
GGCACCGCGCTGCGCGCCTTTATCGCCCAGCTGGCCCAGCGCCAGGGTCGCCTGGACGAT
GCGCTGGCCGCGATGCAGGGTGTGTTTGCCCAGCCCGGTGGCGACATCTCGGCAATGCGC
CGGCTCGCGGGCGAAATGGAATTGCAGGCCGGTCGCCCCGACCAGGCCGTGGCGCATTTG
CGCCTGGCGCTTGCGCACTGGCCGGCCGACCGGCGCACGCTGCACGCGCTACTGACCGCC
TGGGAGCGATTGGGCGCGGTCGACGACGCACGCGACACTCTGGACGCGGCGTTGGCCACC
TCGGTCAGTGCGCATGATCTATGGCTGGCGCGGCTGGCGGTGGAGCCGGTCGGCGGGCCG
CAGGCGCAGGCGGTGATCGAGCGCTGGCTGCTGGGCATGCCCGAGCATCTGCCGGCACTG
GAAGCGCTGATGCGTGTGCACGACATGCAAGGCCATGCCGAAGAAGCCGAAATGGTGGCG
CGGCAGATCGTGGCGGTGGAGCCGGGTCGTATCAGCGGCGAGCAGCGCATCGTCGAAGCC
CTGCTGGAGCGCGACCCGCCGGCAGCGATCGCCTGCGTCCAATCCTTGATCGACTCGCTG
CCCGAGAACCAGCAGACCGTGCTGCGGCCGTGGCTGGGCAATGTGCAGGACCGCGCCGGC
CAGCCCGATGCGGCGCTGGCCACCTGGATGCAGTTCCAGCGCGAGCAGGCCCAGCACCGT
CTGCCGTTGCCGCCGCAGGCCGCGAAGCAGCCGATGCAGTGGCCGGCGTTGGGCACCATC
CCCGACGCGGTGACCGCGCGCCCGCTATTCGTCTGGGGCGTGCCCGGCTCGCATGTCGAA
CGCCTGATCGCGGTGATGGGCGCGGCCACGCCGCTGGTACGCGACGACCGCTACGGCACC
ACCCCGCCGTCCGATGCGTTGCAGAGCTATCGCAGCGTCGAACAGCTGGCGTCGGGCGAA
CTGGCGCCGCTGGCGCTGGTGGAAGGCTGGAAGGCGCAGTTGCCGCGGCGCGGTATCGAC
GACGGCAACGTCATCGACTGGCTGCTGTGGTGGGACAACACCTTGCTCACTGCACTGCGC
CCGCACCTGCCCGAAGGCCGGCTGGCAATCGCATTGCGCGACCCGCGCGACATGCTGCTG
GACTGGTTGTCGGCCGGTGCGCCTGCGCCGCTGGCAGTGCAATCGCCGCAGCAGGCCGCC
GACTGGTTGCTGGCGGCGCTGGAGCAGCTCGCCGTGCTGCACGAGCGCGATCTGTATCCG
CACCGGATCATCCGCCTGGACGGCATCGAGAGCGATCCGCAGGGCATTTCCACCGCGCTG
GAGCAGGCCTTCGGTCTGAGCTTCCCGCTGATCGAACCGCGCGGTCCCGCACGCCTGGCA
TCGGGCCGCTGGCGCAACTACCGCAGCGTGCTGGGCGCGCAATTCGATCTGCTCACGCTG
ATCGCGGTGCGCTTCGGTTATCCGCAGGACTGA
>ELAGFFLI_00250 hypothetical protein
ATGCGCCTGACCAGTAACAGCATCGAAAACGGCAAGCCCATCGCGGTGGAATTTGCCGCC
GGCACGCCGGAGGGCTTCGCGCCCAATCGCAATCCGCACCTGGCCTGGAGCGAGGTGCCC
GAAGGCACGCGTTCGTTCGCGCTGCTGTGCCTGGACCCGGATGTGCCGACCGTGCCGGAG
ACGGTGGGGCGCGACGACGTGCAGATTCCGGTGGATCAGCCACGCACCGATTTTGTGCAT
TGGGCCATGGCCGATATTCCCGCCGACGTACACGAGATTGCGGCGGGCAGCTGCAGCGAC
GGCTTCGTTCCCAAGGGCAAATCGCAGCCGGCCGGCCCGGCCGGTGCGCGTCAGGGCCTG
AACTCGTACACCGCATGGTTCGCCGGCAATGCCGAGATGGCCGGCAACTATCTGGGCTAC
GACGGCCCCTATCCGCCGTTCAACGACCTGCGCGTGCACCGCTATTTTTTCCGCGTGTTC
GCCTTGGACGTGGCGCAGCTCAGCCTGCCCGATACCTTCACCGCGGCCGATGTGCTGTCG
GCGATCCAGGGCCATGTGCTGGCCGAGGCGGCGTTGCACGGTACCTATACGTTGAATCCG
TCGCTGCGCTGA
>ELAGFFLI_00251 hypothetical protein
ATGCGTGCCGTGTTCTTCGCCCCTGCACTGCTGGCGGCGGGCGTGACGGCCTGCGGGTCG
GGCGCTTCGCCGGACGCACCCGGCTCCTCCCCCAGCGCTGCCGCGCAAGCGGATGCGGTA
GCCGCACCGGCCGCCGACAATGCCCCGCTGCGGGCCGCCCTGCGCGCACAACACTGGCGA
TTGCAGCAGGCCAGCGATGCGCACGGCACCGCGTTGCGCAGCCTGTTTGTGGAAGGTATG
CCGCCATTGCAACTGGACTTCAGCGATCAGCGCATCCAGGTCAGCCAGACCTGCAACGCG
CTGGGCGCAAATTACAGCGTTGCCGAGACGCAGCTGCAGATCGGCCGGGTGGTGTCGAGC
AAACGCCTGTGCGCGCAAGCGCGGCGGATGGCGCAGGAACGTGCCGCCAGCGAGTTGCTG
TCCGGCCGTTTCGCGGTGGCGTTGAACAGCGCGCAGGCCGCGCCGCGACTGACCCTGACC
CGCAGCGATGGCACCCGCCTGGTCTTCGGTGGCGTCGCCACCGCAGACACGCGCTATGGC
GGCCCCGGCCAGACCTTGCTGATCGAAGTGGCCGCCGAGACCGTGCCGTGCGTCTCCGAC
CCGTCGCGCCAATGCCTGCAGCTGCGCGAGCAGGATGCGGCGGGACAGCCTGCCACCCAG
ACCTGGCACCCCTTCGAGGGCAAGATCGAAGGCTTCGCGCACGAAACCGGCATCCGCACC
TTGCTGCGCGTGACGCGTTATCCCGCCGCTGCGGGCGCCGAGGGCGCGCCGGTGTATGTG
CTCGATCAGATGATCGAAGCCAGCGGCTAG
>ELAGFFLI_00252 Undecaprenyl-diphosphatase
ATGTCCGATCTGATTTCCGCCCTGCTGTTGGGCATTCTCGAAGGCTTGACCGAATTCCTG
CCGATCTCCAGCACCGGCCACCTGCTGATCGCCGAACAATGGCTCGGACGCCGTTCTGAC
TTCTTCAATATCGTCATCCAGGCCGGCGCGATCCTGGCGATCTGCCTGGCGCTGCGGCAG
AAGCTGTGGACCCTGGCCACCGGCCTGGGCGAACGCGACAATCGCGACTACGTGCTCAAG
ATCGGCGTGGCTTTCCTGGTCACTGCAGTGGTTGGTCTGATCGTGCGCAAGGCCGGCTGG
CAACTGCCGGAAACCGTGCAGCCGGTGGCCTGGGCGCTGCTGATCGGCGGGCTATGGATG
CTGGTGGCCGAGCACTTTGCCGGCAAGTTGCCCGAGCGCGACGTGGTGACCTGGAAAGTG
GCCATCGCGGTCGGTCTGGCGCAGGTGGTGGCGGGCGTGTTCCCCGGCACTTCGCGCTCG
GCCTCGGCGATCTTTCTGGCCATGCTGCTGGGCCTGAGCAAGCGCTCGGCGGCGGCGGAT
TTCGTGTTCATGGTGGGCATTCCGACCATGTTCGCGGCCAGCGGCTACGCGCTGCTGGAG
ATGTACAAGGAAGGCGGCTTCGGCAGCGAGAACTGGGCCGAGGTGGCGGTGGCCTTCGTG
GCGGCGACCATCACCGGGTTTGTGGTGGTGAAGTGGCTGCTGGGCTACATCAAGAAGCAT
CGCTTCACGGTGTTTGCGGTCTATCGCATCGTGCTCGGCGCGGCGCTGCTGTTGTGGCTG
CCGGCTGCGGCCTGA
>ELAGFFLI_00253 Glutamine synthetase
ATGTCCGTGGAAAATGTTGAAAAGCTGATCAAGGACAACAAGGTCGAGTTCGTCGACCTG
CGCTTCGTCGATATGCGTGGTGTACAGCAACACATCACCTTTCCGGCCAATATCATCGAG
CCGGCGTTGTTCGAAGAAGGCAAGATGTTCGATGGCAGCTCCATCGCGGGTTGGAAGGGC
ATCAACGAGTCGGACATGGTCCTGCTCCCGGACGCAGGCACCGCTTATCTGGATCCGTTC
TTCGCCGATCCGACCATCGTGCTGACCTGCGACATCCTCGATCCGGCCACCATGCAGAGC
TATGAGCGCGACCCGCGCGGCATCGCCAAGCGCGCAGAGGCCTATCTGAAGTCCTCCGGC
ACCGCCGACCAGGCGTTCTTCGGCCCGGAGCCGGAATTCTTCATCTTCGATTCGGTCCGC
TTCGCCAACGACATGGGCCACACCTTCTTCCAGGTCGGCTCGGAAGAGGCCGCCTGGAAC
ACCGGCGCCAAGTACGACGGCGGCAACAGCGGCTACCGTCCCGGCGTGAAGGGCGGCTAC
TTCCCGGTTCCGCCGACCGACACGCTGCACGACCTGCGTGCGGAAATGATCAAGACCCTG
GAACAGGTCGGCATCGAGACCGAAGTGCATCACCACGAAGTGGCCACTGCCGGCCAGTGC
GAGATCGGCACCAAGTTCAGCTCGCTGGTGCAAAAGGCCGACGAACTGCTGACGATGAAG
TACATCATCAAGAACGTCGCCTACCGCAACGGCAAGACCGCGACCTTCATGCCCAAGCCC
ATCGTGGGCGACAACGGCTCGGGCATGCACGTGCACCAGTCGCTGACCAAGGGCGGCGTC
AACCTGTTCTCCGGCGACGGCTACGGTGGTCTGTCGCAGATGGCGCTGTGGTACATCGGC
GGCATCTTCAAGCACGCCCGTGCGATCAACGCCTTCTCCAACTCCGGCACCAACAGCTAC
AAGCGCCTGGTCCCGGGTTACGAAGCGCCGGTGATGCTGGCCTATTCGGCCCGCAACCGT
TCGGCCTCGTGCCGCATTCCGTGGGTCACCAACCCGAAGGCGCGCCGCATCGAAATGCGC
TTCCCCGATCCGTTGCAGTCCGGCTACCTGACCTTCACCGCGCTGATGATGGCCGGCCTG
GACGGCATCAAGAACCAGATCGACCCGGGCGCACCCAGCGACAAGGATCTGTACGACCTG
CCGCCGGAAGAAGAGAAGCTGATTCCGCAGGTCTGTTCCAGCCTGGATCAGGCGTTGGAA
GCGCTGGACAAGGACCGCGAGTTCCTCAAGGCCGGCGGCGTCATGAGCGACGACTTCATC
GACGGCTACATCGCGCTGAAGATGCAGGAAGTCACCAAGTTCCGTGCTGCTACTCACCCG
TTGGAGTACCAGCTGTACTACGGCAACTGA
>ELAGFFLI_00254 Nitrogen regulatory protein P-II 2
ATGAAATTGATCACCGCCATCATCCGGCCGTTCAAGCTCGACGAGGTCCGTGAGGCCTTG
TCCGCAGCGGGCGTGTCGGGCATCACCGTGACCGAGGTCAAGGGTTTCGGACGCCAGAAA
GGCCACACCGAGCTGTACCGCGGCGCCGAGTACGTCGTCGACTTCCTGCCCAAGATCAAG
ATCGAGACGGTGGTGACCGACGACCGGCTGGACGCGGTGGTCGAGGCGATCCAGAACGCC
GCCGGTACCGGCAAGATCGGCGACGGCAAGATCTTCGTGACCGCGATCGAGCAAGTCGTG
CGCATCCGTACCGGCGAGATCGGCGCCGATGCGCTCTGA
>ELAGFFLI_00255 Ammonia channel
ATGAAGACAGGTCTTTTCGCCGGGTGGAAAGCCCGGCTCTACAGCGTCTGCATGCTGATG
CTGTTCAGTGCGCTGGTGGTGGGCGGCATGGGTAGCGCGCATGCGCAATCCACCCCGCAG
GTCACCCCGTTGCCGACCGAGCCGGTCACCACCGAACCGCTGCCGTCCACGCAGCCGGAA
GCCGCTCCCGTGGCGGCCGCCGAGGCGGCACCCGTGGTCGAGAAGGGCGATGTCGCCTGG
ATGCTGACTTCCACTTTGTTGGTATTGCTGATGGTGGTGCCGGGTCTGGCGCTGTTCTAT
GGCGGCATGGTGCGCGCCAAGAACGTGCTGTCGGTGCTGATCCAGGTCGCTGTGGTGTTT
TCGCTGCTGACCATTCTGTGGGTGCTCTACGGCTATAGCCTGGCGTTCTCCGGCGAAGGT
CCGTGGATCGGCAATCTGGACAAGGCACTGCTCAAGGGCGTGACCATCGAAACCCTGTCG
GCCACCTTCACCAAGGGTGTCAGCCTGCCGGAATACGTGTTCGTGGCGTTCCAGGCGACC
TTCGCCGGCATCACCGGCGCGCTGATCGTCGGTGCCTTTGCCGAACGCGCCAAGTTCGCC
GCAGTGCTGTTGTTCTCGGTGATCTGGTTCACCTTCGGCTATCTGCCGCTGGCGCACATG
GTCTGGGCCACCGGTGGCTATCTGTTCGGGCTGGGCGCGCTGGATTTTGCCGGTGGCACG
GTGGTGCACATCAACGCCGGTATCGCCGGCCTGGTCGGCGCCTACTTCGTCGGCAAGCGT
GCCGGGTTGGGGCGTGAGGCGATCAAGCCGCACAACGTGACCCTGACCTTCGTCGGCGCC
TCGCTGCTGTGGGTGGGCTGGTTCGGCTTCAACGCCGGCTCCAACCTGGAAGCCAACGCC
GGTGCGGCGCTGGCCTTCCTCAACACCTTGCTGGCTACTGCCGCGGCGGTGCTGGGCTGG
TCGTTGACCGAGAAGATCATCAAGGGCAAGTCCTCCGCTCTGGGTGTGGCTTCGGGCATG
GTCGCCGGCCTGGTCGGCATCACCCCGGCCTGCGGCACGGTGGGTCCGTTCGGCGCGATC
GTGATTGGTCTTGCCGCCGGCGTGCTGTGCGTGTGGGGCGTTACCGGTCTCAAGCGCCTG
CTCGGTGCCGACGACAGCCTGGACGTGTTCGGCGTGCATGGCCTGGGCGGCATCATCGGC
GCGATCCTGACCGGCGTGTTTTCGGCAGCCTCGCTGGGCGGCCAGAAAGGCGGCGACTAC
GACATCGTGCATCAGGTCGGCATCCAGGCATTGGGCGTGGGCATCACCCTGGTGTGGATC
GGCGTGGTCTCGGTGGTGGGTTTCCTGGTGGCCAAGCTGGTGTTCGGCCTGCGCGTCACC
GAAGAAGCCGAGCGTGAGGGGTTGGACATCACCTCGCACGGCGAAGCCGCTTACGAGTCT
TGA
>ELAGFFLI_00256 Sensory histidine kinase/phosphatase NtrB
ATGCCATCGCTGGACAGCCTGGGCACCCCGGTGGCCTGGGCCGACCGCGAGGGCCGTGTG
CTGGGCGTCAATCCAGCCTTCGCGCGCTGGCTCGGCGTCAGCGCACGGCGCCTGGTCGAT
CAACCGCTGGCCGCGCTGGAAGTACAGGGCGATGCGCTCGCCCGCTTCCTGCTCAACGAC
GAACGCGATGTGCTGCGTCTGCATCGGCTGGCCCTGGGCCTGCCCAACGACGCGCCGCGC
TTTGCCGAAGGCTGGCTGTCGCGGCTGGACGACGGCGGCTGGCTGCTGGAAACCCACCCG
GTCGACGAATTCCCCGCGCTGGATCCCACCCATGCACTGCCCAACGCCCTCAGCGCTGCG
CTCAAGGGCCTGGCGCACGAGCTGCGTAATCCGCTGGCCGGGTTGAAGGGCGCCGCACAA
CTGCTGGCACGCCGTTCGGCCGGGCGCGACGAGGACGAGCGCGAGCTGATCGAATTGATC
GGTACCGAGATCGAACGCCTCAACACCCTGCTCGAACGCCTGCTCTCGCCCACACCGGCA
CGCCCGCACGACCGCCTCAATATCCACGTCGTGCTGGAGCGCGTGCTGCGCCTGGCCGAA
GCCGAGGGGGGGTGGTCGGTGCAGGTGCAACGCGATTACGACCCCAGCATTCCCGACATC
CTTGGCGATGGCGATCGCTTGACCCAGGCGGTCTGGAATCTGGTGCGCAACGCGTTCCAG
GCCGGTGCGACGCGGGTGACATTGCGCACGCGCGTCGAACATGGTCAGCGCATCCGCGAC
CGCGTGCATGCGATGTCGCTGCGGCTGGAGATCATCGACGACGGCGGCGGTGTGCCCGAA
GAACTGGCCGAACACCTGTTCCTGCCGCTGGTCAGCGGGCGCGCCGAAGGCAGTGGCCTG
GGCCTGGCGCTGGCTCAGCAGGTCTCGCGCGAACACCACGGCACGCTGACCTACCGCTCG
CGCGCTGGCCATACCGTTTTCACCCTGCTGTTGCCCGAGCTGGCCGGCGATCACGACAAG
GAGCATCTGCATGGCTGA
>ELAGFFLI_00257 DNA-binding transcriptional regulator NtrC
ATGGCTGAGGCCGCCGCCGCATCCCACCATATCTGGGTGGTCGACGACGACCGTTCGGTC
CGCTTCGTGCTGTCCACCGCTTTGCGCGATGCCGGCTACGCCGTGGATGGCTTCGAGAGT
GCCGCCGCTGCGCTGCAGGCACTGGCCATGCGGCCCACGCCCGATTTGCTGTTCACCGAT
GTGCGCATGCCCGGCGAAGACGGCCTGACCTTGCTCGACAAACTCAAGTCCAAGCACCCG
CAATTGCCGGTGATCGTCATGTCGGCCTACACCGATGTGGCCAGCACTGCCGGCGCGTTT
CGCGGCGGCGCGCACGAGTTCCTCTCCAAGCCGTTCGACCTGGACGACGCGGTGGCCCTG
GCCGCACGCGCGCTGCCGGATGCCGATGCCGGCGTCGACGCACTGGTCGGCGTGCCGGTG
GCGCAAGGCTCGGCCGCACTGATCGGCGACACCCCGGCGATGCAGGCGTTGTTCCGCGCC
ATCGGCCGGCTCGCGCAGGCACCGCTGTCGGTGCTGATCAACGGCGAAACCGGCACCGGC
AAGGAACTGGTCGCACGCGCGCTGCACAACGAATCGCCGCGTGCGCGCAAATCCTTCGTT
GCCCTCAACACTGCCGCCATTCCTGCAGAATTGCTGGAAAGCGAATTGTTCGGCCACGAA
ACCGGCGCCTTCACCGGTGCCACCAAACGGCATATCGGCCGTTTCGAACAGGCCGATGGC
GGAACGTTGTTTCTGGACGAAATCGGCGATATGCCGCTGCCGCTGCAGACCCGTTTGCTG
CGCGTGCTGGCAGAGAACGAATTCTTTCGTGTCGGTGGGCGCGAACTCATCCGGGTCGAC
GTGCGCGTGATCGCCGCCACCCACCAGGACCTGGAAGCGCTGGTCGAACAAGGCCGCTTC
CGTGCCGACTTGTTGCATCGCCTGGACGTGGTGCGTCTGCAATTACCGCCGCTGCGCGAG
CGCCGCGGCGACATCGCGCAACTGGCTGAAAACTTCCTGGCCATGGCCGGGCGCAAGCTC
GACATGCTGCCCAAACGGCTGTCGTCGGCCGCCTTGGAAGGCCTGCGCCACTACGACTGG
CCCGGCAACGTGCGCGAACTGGAAAACGTGTGCTGGCGCCTGGCCGCATTGGCCACCGCC
GACATCATCGACGTGGTCGACGTGGAAGCCGCATTGGCGCGTGGCGGCCGTCGCCAACGC
GCCGGGCGCAGCGATGGGCAATGGGACGAGATGCTCTCCAGCTGGGCCGCGCAACGTCTG
AGCGAAGGCGCCCAGGGCCTGCACGCCGAGGCCCGCGAACGCCTCGACAAGACCCTGCTC
GAAGCCGCCCTGCAGCTCACCCAGGGCCGCCGCGCCGAGGCCGCCGCACGCTTGGGCCTG
GGCCGAAACACCGTCACCCGCAAACTCGGCCCGGGGCGCAAACGCCGCTGA
>ELAGFFLI_00258 Superoxide dismutase-like protein YojM
ATGCGTTACCGGTCGTCCACGATCGTCGCCCTCACCGCTCTGGCGCTGGCCGCCTGCAGC
AGCACGCCACCACCGCCGAAGACACCGCCACCGCCCGTGGCGCGTGTCGTGCCCACCCGT
CCGGTGCAACAGGCCGAAGCGGCGCTGGCCTCGGCCTCGGGCAGTCTGGTCAGCGGTCGG
GTGGTGCTGGTACCTGCGTTACAGGGAATCCGCATCACCGGCACCGTCGGTGGCCTGCGC
CCGGGCGGTGTTGCCGGCTTCCATGTGCACGAGCGCGGCGATTGCAGTGCCGCCGATGCC
AGCAGCGCGGGTGCGCATTTCAATCCGACCGGTGCACCGCACGGGCGCGGCGGTAGCGGC
GCGCATCACCTGGGCGATATGGACAATCTGCGCGCCGATGCCGAAGGCGTTGCGCACCTG
GACATGATCATTGCCGGCATCACCCTGGGCGATGCCGCGCCCACCGATGTGATCGGCAAG
GCGCTGATCGTGCATGCCGATCCAGACGACTATCGCAGCCAGCCCAGTGGCAATGCCGGC
GCACGTCTGGCCTGCGGCGTCATTCGCGTCACCCAATGGCGCACACCCCCTTCGCAGCCC
TGA
>ELAGFFLI_00259 Superoxide dismutase-like protein YojM
ATGCGCATTCTTCCCACGACGTTGTTCCTGGTCACCGCGTTGGTGCTGACCGCGTGCAAG
CGCGACGAACCGGCACCGGCCGATCCTGCACCCGCACCGCAGGCCGGCACGCCAGCCGAA
GCGGCGCATGGTGGCGAGCATGCCGCCTCCATGGTCACCGAAGCGGCAGCCACTACCACC
GCAACCGCCGAGCTCAAGCCGACCAAGGGCAATGAGGTCAAGGGCACGGTGAGCTTCAAG
ACCGTCGACGGCGCGCTGCGCGTCACCGGCCAACTGAGCGGCCTCAAGCCCAACAGCGAG
CACGGCTTCCACATCCACGAAAAGGGCGATTGCAGCGCACCGGACGGCAGCAGTGCCGGC
GGGCATTTCAACCCGGCCCAATCCGACCACGGCACCGTCAGCGCCGACCCGCATCACGGT
GGCGACATGCCCAACATCAAGGCCGACGCGCAGGGCAATGCCAGCATCGATGGCCCGGTC
TCGAGCAACGTCAATCTCGGCAAGGCCGACCAGTTCGATATCGCCGGCCACGCCGTGATC
GTGCATGCCGACGCGGACGACTACAAAACCCAACCCACCGGCAACGCCGGCGGCCGTCTG
GCCTGCGGTGTGATCACCACCGACAACGCGCCGGCTGCGACCAAGTAA
>ELAGFFLI_00260 hypothetical protein
ATGAGCAAGACCGAACACGGCGTGACCGCCATGGGTGTGATGGCGCTGGAATTGACGGGC
GGCAGCGCCCCCGAGCGCGGCGCCTTGGCGCCCGAGCAGGCCGGCATGCTGGCCGAACGT
ATCGGCCGCGACCTGGCGCAGTGGATCCCGGAGATCCGCGCGCTGGAGCTGAGCGTGGCG
ATGGCGCATTTCGACCCGGCCGAAGTGCTGCGGCCAGGCTGGCCGCTGCATCGCCGGCTG
GAAGAGCTGCAGGCGCGCGCACCAGGACGCGATCAGGGCCCGCGCGTGCTGGCCTTCGGT
GCCGATGCGCAGGGTGAGATTCCGTTGCCGTTTCAGGCCGATGCACAACTCACTGGCGGC
GGCCTGCGCGTGCTGCCGTTCCTGCTGTCCGGCGATCCGGAAATCGTCGCCACCGTGGCC
GATGCGATGGAAGAAGTGCTGCTGGCCCAGGGCATGGCGCAAGCCGACACCGCCTTGCTG
GCGCAGGAAAGCTTCGGCGCACGCATCGAACACGCGCGCTATCTCACCGCGAACGATCTG
GCGGCGATGATTTCGATGCAGTACGACAATCAAGGGTTGGCGCCGCTATGGCCGCTGATC
GAAGCCGCCCTGCTGGCTCCGCACACTGAAGAATGGCTGCAACAGCCGCCCGAGCCGGTG
CTGCGTTATGTCGACGGCGAAGTGCGCATCGCGCTGTTCGACCCGGCCGGCTGGTGCGAT
TACTACACCCACGATCGCGAAAACTGCGAGCGTCTGCGCGGCGTCTACGAGCAATACCTC
TCACGCCAGCGACAGATGGCCGCCGTACTGGAAGCGCATGGGCTGCCAGTGCTGTATGTG
CATGTGGAACCGGGGCAGGATCCGCGTCAGGCATTGGCTGCCTAA
>ELAGFFLI_00261 3-ketoacyl-CoA thiolase FadI
ATGCCAGCAGCCCGTCCCGTCGCCATCTTGGGCGGCGTTCGTATCCCGTTCTGTCGTCAG
AACACCGCATACGCGGACGTGGGCAACCTGGGCATGTCGGTGCGCACGCTGGGCGCGCTG
GTCGAGCGCTTCGGGCTGCATGGGCAGCAACTGGGCGAAGTGGCGATGGGGGCGGTGATC
AAGCACTCCTCGGACTGGAATCTGGCCCGCGAGGCGGCGCTGTCGTCCGGCCTGTCGCCG
CTGACGCCGGGCATCACCCTGCAGCGCGCCTGCGGCACCAGCCTGGATTCGGTGATCACC
ATCGCCAACAAGATTGCGCTGGGGCAGATCGATTCGGGCATCGGCGGCGGTTCGGACACG
ACGTCCGAAGTGCCGATCGTCTACGGCAAGAAGCTACGCGCGCGGCTGCTGGCCGCCAAC
CGGGCCAAGGCCACCGGCGACAAGCTCAAGGCGCTGCTGCGCGGTTTCAAGTTCGGCGAG
CTCAAGCCCGAGTTCCCCGGCGTGGCCGAGCCGCGCACCGGCAAGAGCATGGGCGACCAC
TGCGAGGACATGGCCAAGGAATGGAACATCGCGCGCGATTCGCAGGACGCGTGGGCGGTA
GCCTCGCATCACAAGCTGGCGGCAGCGTATGAGCGCGGCTTCTTCGATTCGTTGATCGCC
CCGTTCCGCGGTGTCTCGCGCGACAATATTTTGCGTGCGGACACCTCGCTGGAAAAACTC
GCCACGCTGCGCCCGGCGTTCGACAAGACCTCTGGCCGCGGCACGCTGACCGCGGCCAAT
TCCACCCCGCTCACCGACGGTGCTGCTGCGGTGCTGTTGTCCAGCGAAGCCTGGGCGCTG
GCGCACGGGCACACCCCGATGGCCTATCTGCGCGATGCCCAGGTGGCGGCGGTGGATTTC
GTGCATGGCGAAGGTCTGCTGATGGCGCCGACCATTGCAGTGCCGCAGATGCTGGCGCGC
CAGGGCCTGACCCTGCAGGACTTCGACATCTACGAGATCCACGAGGCGTTCGCCGCCCAA
GTGTTGTGCACGCTGCGCGCCTGGGAAAGCGAGGACTACTGCCGCAACCGCCTTGGTCTG
GATGCGCCGCTGGGCCGCATCGACCCGGACAAGATCAACCCGCTGGGTTCGTCACTGGCG
ACCGGTCACCCGTTCGCCGCCACCGGCGCGCGCGTGGTGGCCACCGCCGCCAAGCAGCTG
GAAGAACGTGGCGGCGGGCGTGCGTTGATTTCGATCTGTACGGCCGGCGGCATGGGCGTG
GTCGCCATCGTCGAGCGCTGA
>ELAGFFLI_00262 hypothetical protein
ATGTCGAACGATGATGTTCGTGAACCACCCACCCTTTACCTGACATCAGCGCAAGGCGAG
GTGTGGCGCGAAGGCGATGTACTGGTGTGCACGCCGGGCGCCGATCTGCCGCCGCGTTGC
GTCAAGTGCAATGCGCCGGGCGACGACTTGCCGCGTCGCTATATCTTTCATTGGCATCAC
CCGGTGATCTATCTGGCGCTGTTGATGGGCATATTGCCGTATCTGATCCTGGCCATCGTG
TTGCGCAAGCGCAGCGCGCATGTGCTGAGCTTGTGCGCCCAGCACGAGCGGCGCCGCATA
CGCTATGTCGTCATCACGAGGGCATCGGTCTTGCCGTTGCTGCTAGGCGGTCTGGCGCTG
GACGGCGCGATCGGCTGGCTGACCGGCGCTGCTGTGATGGCGCTCATGCTGTTGATCGGC
AGACTTGGCTCGCGGGTGTTATCGCCGCAATCGGTTGACCATGAGCAGGCGCGTTTCCTG
GGTGCCTGCGATGCGTTCTTGCGCGAGCTGCCAGCACCGCCTTGGGGATCGCGCGATCGA
TGA
>ELAGFFLI_00263 hypothetical protein
ATGAAAGTGTTGCGTACCGTCTTGATCCTGTTGGTTGCCGTGGTGCTGGGCGTGCTCGGT
GCGCAATGGTTGTCGCATCAAAACAGTTACGACCTGGGCAATGTGGTGGTCAGCGTCGGC
GGCAACGACTATCGCGCGGCGATGCCGCAGGCGCTGCTGATACTGGTCATCGCATTGCTG
GTGCTGTGGCTGGTGTGGACGCTGATCAGCCTGCCGTTCCGGGTCTGGGGCAAGTACCGC
CGCAAGAAGGGCCGCGCCCGCCTGATCGAAGGCCTGCGCGCAGCCGATCACGGCCAGTGG
CAGCGTGCCGAGCGCCTGCTGATCACTGCCAGCGAGGACGACGACGTCAGCGGTATCGCA
CTGGCAACTGCAGTCCGTGTGGCCGATGCGCGCGGCGATGACGCCTCGGCCACTGCGCTG
GCCCAGCAACTGGCCGAGCGCGACCCCACCGCACATGCGCTGCTGCAAGGCGAACGGCAT
CTGGCGCGGCAACGCCCGGTCGAGGCGATCAATGCGCTCGATAGTGCCAACGCGCAACCG
CTGCCGGCACGCGGGCTGTTGCTGCGCACGCAGGCCCTGGCGCAGATCGGCCGTGCCGAC
GAAGCCTACGGTCAACTCGGCGCATTGCGTCAGCAGGCGGTGCTGGCACCCGATGCCTAC
AACGCGCTGGAAGCCACCCTGGCCGAACAGACGCTGTTGCAGGCCGGCGATGCCAATGCC
CTGGCCGAACGCTGGGAGGCGCTACCCAAGCCGCTGCGCACCTATCCGGCCGTGGTCGGC
GCCTATGCACAGTGCGCGGCGATTCTGCATTGGGACGATGCGGCCGTACACAGCCTGGAA
CAGGCGCTGGATACGCAATGGGACGAATCGCTGGTGCGTCTGTACGGCGTGCTGCCGCTG
GAAAAATACGATTCGCGCCGCGCCAGTGCGCAGCGTTGGCTCACCCAGTATCCGGATAGC
CCGGGCCTGTTGTTGACGATGGCGCGCCTGGCGCGTCACCAACAGCAGTGGTCGCAGGCC
GAAGAGTTTCTGCATCGCGCCGTGGCCAATGGCGCCGGCAGCGAGGCCTGGGAAGAACTT
GGGCATGGCTTTGCCGCAGCGGGCGATCTGCTGTCGGCGCAGCACTGCTATGCCAATGCC
CTGCGCGCCGCACGCGGCGAACCGGTGCATGAGGGTTTGCCGCAGCAATCGTTGCGTGGA
CCGATCGTCTCGGCGTATGCAACACCGCCGGCCGACCCGCTCGCACCGGACGATCGCGTG
CTGTAA
>ELAGFFLI_00264 hypothetical protein
ATGACTGAAATGCCCGCTTCCACGCGACGCTTCCCCGTGGCCTGGCTGCTGCTTGCGGTT
GCCGTGGCTGCAGTGGGTGTGGCGCTGTTTCTGGGCTGGCGCGCATGGCAGACCTATCAA
AGCGGGCAGCTGCAGGCGGCCCAGGCGCAGCAGCAACGCTGGGATGGCACGCAGCAGATG
CTGGAAACCTTGCGCCGCGATCAGCGCCTGGCCAACGAACGCCTGCAGGATGCCGCAGCG
ACCAATCGTGTGCTGCGCGATGAAATGCTCGGGCTGAGCCAGCGCAGCGCGTTGCTTGAA
GAAACCGTACAAAAACTGGCCGATCCCAATCGACATGGCGCGCAGGCGCTGCGTCTGGAT
GAAGTGGAACTGCTGCTGCGGCTCGGCCAGCAACGCCTGAGTATTGCCGGCGACGCCGAT
GGCGCACGCCGTGCCTATGCGCTGGCCAATGCCGCACTCAACGGCGTGGACGACCCGGGC
TACCTCAATCTGCGCCAGGCGCTGGTGCAGGAACGCGACGCACTGGACCGCCTCGGCGCT
GGCCCGCAAGCGCAAGCCGGTCAACTGCTGGACACACTCGCCGCCGATCTGCAGCGCCTG
CCGGAACACACCGCGCAAGAGAGCGAAGCCGCGCAGCCGTGGTGGCAGAAAGTGCTTGCA
CCGCTGGTGGACATTCGCCCCAGCCGTGGCGATGCGCTGCTCGTCGGCGGCGACCGCAAC
GCCGCGCGCGATGCCTTGCAGATCGAAGTCAGCCTGGCCCGCGCTGCGGCCGAACGCGGC
GATGTCGATGGCTTCGCCCAATCGCTGCGGCGCGTGGACACCTGGACCACCCGGCTGTGG
CCGGATTCGCCACAACGTCGCCAGGCCCGCACGCGCCTGCGCACCTTGCAACAAGCGCCA
CTGCGTCCGCGCCTGCCGGAACTGGGCACCACCCTGCTGCAACTGCAGGCCATGCGTGAA
GGGAGATCCACCCAATGA
>ELAGFFLI_00265 hypothetical protein
GTGACGGCATTCCGGTCCGATGAGATCGCCACCGGCGACATCGGCGCGGTGGCATCTCGC
CCTGACGCCGTCACGTTCTCGCATAATCGTGAGATGACCCGGCCCACCTCCTCGACCGAC
GCCTGGACCCTGATCTCGCTGCGGCCCAGCGGTGAGCACGCGCCACTGCGGCGGGCCGCC
GCCCGGCATGGCGGACGGCTGCTCGCGCTGTCGCCGTGGCGGCTGCAGACCAACGACACT
GCACAGGCACGGGCTGCACTGGAGCAAGCGCTGCAGGCACCGATCGCGGTATTCACCAGC
CCGGCAGCGGTGCACGCCGCGCAGCGTCTTTCACCGCTGCAGCGGCCAGCGCAGGCGCAA
TGGGTGAGTGTGGGAGAGGGCACCGCACGCGCATTGCAGGCCTGTGGGATCGATGCAGTG
GTGCGCCCTGCGCGCATGGATAGCGAAGGACTGCTGGCACTGCCACTGTTCGAGCCGCCA
TTGCAGACAGTCGCACTGATCACTGCGCCAGGCGGGCGCGGCATGCTGGCACCGGCATTG
GAGCAGCGTGGCGCCCATGTCTTGCGCGCCGATGTCTATCAACGCGTCGCGCTGCGATTG
CGCGCATCGGCCGTGCAGGCCCTGGCCAGTGCACTGCCGCGCAGCGTGCTGGCATTGAGC
AGCGCCGAAGCACTATCGCTGGTGTTGGAGCAATTGCCCGCAGCGTTGGTCGATGCCTGG
CGACTCCATCAGGTAGTGGCCTCCAGCGAGCGCATGCGCGCATCCGCACATGCCGCCGGC
TTCACGCATGTGGTGCGCGCCGCAGGTCCACTGCCCGAGCAATTGGCCGCAGCCGCTGCA
GCGATCGTGACACCATCACGACCTTGCTGA
>ELAGFFLI_00266 hypothetical protein
GTGATCAAGTCCTACCTCATCAACATGCAGCGCAGTAGCGACCGTTTGCAGGCCATGTCG
GCGCGGTTCCAAGCGCTGGGCATGCCGTTCGAGCGCATTCCCGCCTTCGACGGCGCCACG
CTGACGCCCGAGCAGATCGCCGATTTCGTGCGCGAACGCCCGCTGGAAGGTTCCGGGGAT
GGCTTCAGCACCGGCCCGCGCAAGTGGACCGCTTCCAACATCGGCTGCTTTCTGAGCCAT
CAGGCCGCGTGGCGCATCGCGGCGGACTCTGATGACGCCTACACCGCCATCTTCGAAGAC
GACATGCATCTGTCCGACGCGCTGCCGGCGCTGTTGCGCAGCACCGAGTGGCTACCGGCG
GGCAACAGCATCGTGCGGCTGGAACCGTCCTACAACCGCATCAAGCTCGATAGCAAGGTC
GCCGACATCGGCGGGCGTCAGCTGCGCCTGGTGCGTCCATCCACCTATCAGCACTGCTGG
CCGGTGTGCGCCGGCGCGCTGATCATCAGCCGCGATGCGGCACGCTTGTTGCTGGCCGCC
GAAGCGCGCTGGCACACCATGGCCGATATTTTTCTGTTCGGCTGGAACGAATCGCCGGTC
GCACAGCAGTTGTCCACCTATCAGCTCTCGCCGGCGGCCTGCATCCAGGACAAGTTCTTC
CACAACGCCCCGGAGCAGATCGTGTTCACCAGCACCATTGATGCGCCGCTGACGCAGGCG
CAGAAGCAGCGCAGTGCGCATTGGAAGGCGAAAGCGACCGCGTTGTTGCGTGTGGCGCAG
GGCTATCGCAAGGTGGTGTTCGCGCCCTGA
>ELAGFFLI_00267 hypothetical protein
ATGACTCCTTCGTGCACGCTCGCATCCGCCCTGCAGTCGCTGCAGCAGCAATTCATTGCC
ATGCCGCCGGTGCTGTCGATGGGCATTGCCGTCGATGGCTTGCATGACGGCGCGCTGCGC
TTGCGTGCGCCGCTGCAGGCCAACGTCAACGACAAGGCCAACGCGTTCGGCGGCAGCCTG
GCCTCGCTGATGACGCTGGCCAGTTGGGGCTGGCTGACCCTGCAACTGCAATTGGCCGGA
CACAGCGCCGATGTGTACGTGGCCGACAGCCAGCTGCGCTACGTCGCACCGGTGTACGAA
GACCTGGTCGCCAATGCCGAGCCATCCGAGATGGGCAGTTGGGATGCGTTTTTGGCCACC
TTCCGCCAACGCGGCAAGGCGCGCATCGGCATGCGTGCGCAGATCGCACTGGGATCGGGC
GCGGCAGCGGCGACGCTGAGCGGGCGCTTCGTGGCGTTTCCAAAACGGTAG
>ELAGFFLI_00268 hypothetical protein
ATGCGTGCAGTGATGGGGGCAATGCTGTTGCTCGGGCTGGCGATGGTGAGCGGTGTGGTG
TGTGCCGGCAGCCGTGCCCAGGCGCGCGCGCTGGAGACCACCCAGGCCGCCTACACGGCC
GCGGTGCGCTGGAGCGACTTCGACACCGCGCAGAGCTTTGTCGAACCCACGTATGCCTTG
GCGCATCCACTCAGCGATCTGGAGCGCTCGCGCTACGAACAGGTGCAAATCTCCGGCTAC
CGCGAGGTGCGGGTGGGCGAAGACGTCAATGGCGACCTGCGCCGCGAGGTGGAATTGCGG
GTGATCAACCGCAACACCCAGGCCGAGCGGCTGGTGCGCAGCATCGAGCTGTGGCGCTGG
GACGCCGAGCGCAAACGCTGGTGGCTGGCCAGCGGCCTGCCCGATCTGTGGCAGGGCCAG
TAG
>ELAGFFLI_00269 putative protein YibN
GTGAATTTCGAAGAGCTGCAGGCCTTTGTCGGCCGCAACCCCATGTTGTCGCTGGCCCTG
GTGGGCTTGACCATCGCCCTGATCGTCACCGAGGTCGCGCGCCTGTTCCGTGGGTATCGC
GCACTCACGCCGGCCGAGCTGACCCGTTTGATCAACAGCGAGAACGCGCTGGTGATCGAC
CTGTCGCCCACCGCCGATTTCGAAAAAGGCCATATCGCCGGCAGCCGCAATGTGGCGCTG
GCCAAGTTCGACCCGGCCGGCAAATTGCTTGCCAACGCCAAGGCCTCCCCCGTGGTGGTG
GTCTGCCGTAACGGCAACGCCTCGGCAGGCGCGGCCAAGACGCTCAAGAAGGCCGGCTTC
GAGAAGGTGTACTGGCTCGATGGCGGTGTGGCTGCCTGGCAGATCGCCGAGCTGCCGCTG
GTCAAGGGTCGCGCCTGA
>ELAGFFLI_00270 Protein-export protein SecB
ATGTCCGACGAAATCATCAACGGCGCCGTTGCGCCGGCCGACGCCGCTGCTGGCCCCGCT
TTCACCATCGAGAAGATTTACGTCAAGGACGTTTCTTTCGAATCGCCGAACGCACCGGCC
GTCTTCAACGATGCCAACCAGCCCGAGCTGCAGCTGAACCTCAATCAGAAGGTGCAGCGC
CTCAACGACAACGCCTTCGAAGTCGTGCTGGCCGTGACCCTGACCTGCACCGCCGGTGGC
AAGACCGCCTACGTGGCCGAAGTGCAGCAGGCCGGCGTGTTCGGCCTGGTAGGCCTGGAG
CCGCAGGCGATCGACGTGCTGCTCGGCACCCAGTGCCCGAACATCCTGTTCCCGTATGTG
CGCACCCTGGTCAGCGACCTGATCCAGGCCGGCGGCTTCCCGCCGTTCTACCTGCAGCCG
ATCAACTTCGAAGCCCTGTACGCAGAAACCCTGCGCCAGCGCTCGCAGGGCGAAGGCACC
TCGCTGGCCGATTCCGAGCCGGCTGGCAACGCCTAA
>ELAGFFLI_00271 Glycerol-3-phosphate dehydrogenase [NAD(P)+]
ATGAGCGATTCGAAGCACAAGATCGCCGTCCTCGGCGCCGGTTCCTGGGGCACGGCCCTA
GCCGCGCTGCTTGCCAGACACGGTCACCCGACCGTGCTCTGGGGGCGCGATACGGCGATG
GCGGATGCCATCGACCGCAATCACGAAAACGTGCGGTATCTGCCGGGTATTCCATTGCCC
GAGAGCTTGCGCGCGACCACCGACCTGCAGCTGGCCGTTGCCGATGCAAGCTGGATCCTG
GTCGTGGTGCCCTCGCATGCGTTTACCGAAACGATCCAATTGATTGCACCGTTGCGTCCG
GCCGGTGCCGGCGTTGCGTGGGCGACCAAGGGATTCGAACCCGGTTCCGGGCGGTTCCTG
CACGAAGTGGCGCGCGCCATCCTCGGCCCCAGCGTGCCACTGGCCGTGGTGACCGGGCCG
TCCTTCGCCAAGGAAGTCACGCTTGGGCTGCCGACCGCCATCACCGTGCACGGCGACGAT
GCGGCGTTCGCGCAAGTGGTGGCCGACGCCATGCATGGCCCCACCTTCCGCGCCTATACC
GGCGATGACATGGTGGGCGCCGAACTCGGTGGCGCGATGAAGAACGTGCTGGCCGTGGCC
ACCGGCGTGGCCGATGGCATGCAGCTGGGCCTCAATGCACGCGCCGGTCTGATCACGCGT
GGCTTGAACGAGATGCTGCGCTTGGCGGCGGTGATCGGTGCGCGTCCGGAGACCTTGATG
GGCCTGGCCGGATTGGGCGATCTGGTGCTGACCTGCACCGGCGATCTGTCGCGCAACCGG
CGGCTGGGATTGGCGTTGGGGCGCGGGCAGAGCTTGAACGATGCGATCCGCGAGATCGGT
CAGGTGGTCGAGTCGGTGCAAACCGCCGACGAGGTCATGCGCCAGGCCGAGCATCACGGC
ATCGAACTGCCGATCTCCAACGCCGTACGTGCCGTACTGCATGGCGAGATCACACCGGAA
GCGGCATTGAAGGAACTGTTGGCGCGCGAGCGCAAGCCCGAGTATCCGCAGGCGTTGTTT
ACCTGA
>ELAGFFLI_00272 hypothetical protein
ATGAAGACTTCTTTGCTGGCCCTCGGCCTTCTCGCAGCTCTGCCGTTTGCGGCCTCCGCT
GCTGAAAACCTCTCCTACAACTTCGTCGAAGGCGACTATGTGCGCACTCCGACCGAAGGT
CGCGACGCCGATGGTTGGGGCGTGAAGGGCTCCTACGCCATCACCCCGAACATCCACGTG
TTCGGCGATTACAGCAAGCAGAACGCTGACGACAACAACAACGTGTTCGAAAGCTCCAAC
ACCGACTTCCAGCAATGGGGCGTGGGCGTGGGCTACAACTACGAAGTGGCCACCAGCACC
GACCTGCTGGCGCGCGTTGCCTACCGCAAGCTGGACCTGGACACCCCGAACATCAACTTC
GATGGTTTCAGCGTCGAAGCTGGCCTGCGTAACTCGTTCGGCGAGCATTTCGAAGTCTAC
GCTCTGGCTGGCTACGAAGATTTCTCCAAGAAGCGTGGCGTCGATCTGGACGACACCTTC
TACGGCCGCCTTGGCGCCCAGGTGAAGTTGAACCAGAACTGGGGCATCAACGGCGACATC
CGTATGGATGGCGACGGCAACAAGGAATGGTCGGTCGGCCCGCGTTTCAGCTGGTAA
>ELAGFFLI_00273 Pyruvate dehydrogenase [ubiquinone]
GTGGCGAAGAAAAAGACGTTGGCGCGGTTTTTGGCCGAGACGCTGCAGAGCGCGGGTGTG
GAGCGGATCTGGGGTGTGACCGGCGACAGCCTCAACGGCTTGACCGATGCCTTGCGTGAG
ATGCAGACGATCGAGTGGATGCATGTGCGCCACGAAGAAGTCGCCGCATTCGCCGCTGGC
GCCGAGGCGGCGGTGACCGGCCAGCTGGCCGTGTGTGCGGGCAGCTGCGGGCCGGGCAAT
CTGCACTTGATCAACGGGCTGTTCGATTGCCATCGCAGCCGTCAGCCGGTGCTGGCGATC
GCCGCGCATATTCCCTCGTCCGAGATCGGGCTGAGTTATTTTCAGGAGACCCATCCGCAG
GAGTTGTTCCGCGAGTGCAGTCACTTCGTGGAGTTGGTGACCAACCCGGCGCAGCTGCCG
GAAGTGCTGCATCGGGCGATGCGCACCGCCATCCTGCAGCAAGGTGTGGCGGTGGTGGTG
ATCCCCGGCGATATCGCGTTGCTGGAAATGGACAAGCATGTGTCGAGCGCCTGGCCGCAA
CTGCGCCAGCCGCGCGTGTTGCCAGCCGCCGAAGACGTGGCGCAGTTGGCCGAGTTGTTG
CAGCAAAGCGAGGCGATCACGCTGTTGTGCGGCAGCGGTTGCGCAGGTGCGCACGATGCT
GTGGTGGCATTGGCCGACACCCTGGGCGCGCCGATCGTGCACGCGTTGCGCGGGAAAGAA
TATGTGGAGTGGGAGAACCCGTTCGATGTCGGCATGACCGGTTTGATCGGTTTTAGTTCC
GGCTACCACGCGATGCTCAACTGCGACACCTTGATCATGCTGGGTACGGATTTCCCGTAT
CGGCAGTTCTACCCGAAGGACGCGACCATCGTGCAGGTGGATCGCGACCCGGGCGCACTG
GGACGGCGCACGCCCTTGCAGCTGGGTATCGCAGCGGATGTGGGCGAAACCATTGCCGCC
CTGCTGCCGCAATTGCAGCGACGCGAGAAGCGCGACTTCCTGGAGAAATCGCTTGCGCAT
TACCGCAAGGCGCGCGAGGGGCTGGACGATCTGGCAGTGCCGGCAGACCCGGGCGAGCCG
CTGCATCCGCAATTCGTGGCGCGGATGATCAGCCAGATTGCCGACCAGGATGCAGTGTTT
ACCTGCGATGTCGGCACGCCAACAGTGTGGGCCGCGCGCTATCTGCGCATGAACGGACAA
CGCCGGTTGCTTGGTTCTTTCAATCACGGTTCGATGGCCAATGCGATGCCGCAGGCGCTG
GGTGCGCAAGCGGCGTTTCCGGGTCGTCAGGTGATTTCGCTGTCTGGCGATGGCGGCTTT
GCGATGTTGATGGGCGACTTCATCTCGCTGGCGCAGCTGCGTCTGCCGGTGAAGATCGTG
GTGTTCAACAATGCCTCGCTGGGATTTGTGGCGATGGAGATGAAGGCCGCCGGTTACCTG
GACACCGGTACCGAGTTGCGTAATCCGGACTTTGCGGCGATGAGCAATGCGATGGGCATT
CTGGGTATTCGCGTCGATGAGTCCTCGCAACTGGAGCGCGCATTGCGGCAGGCTTTTGCA
CATTCCGGCCCGGCGTTGGTGGATGTGCGCATCGCCACGCAGGAACTGGCAGTGCCGCCG
GCGATCAAGCTGGAACAGGCCAAGGGGATGGGCCTGTATCTGCTCAAGGCGGTGATGAGC
GGGCGCGGCGATGAGGTGATCGATCTGGTCAAGACCAATATGCGTTAA
>ELAGFFLI_00274 Adaptive-response sensory-kinase SasA
ATGCCTCGTTCGTTGTTGCGCCAATTGCTGTTGATCTGGGTGGTGATCCTGGCCGCCTGC
GTGGGCGTGGCCACGCTGTTGTATGGCCTGTACCGACAGACAGAGGGCGTGCGACTGGAT
GAGGCGCGCCAGCAATTGACCGCGCAGTGCACGCGCATCGTGCAGCGCTACGCCGGTGCA
AGCGAGGCCGCGCGCAGTGGCGACAACGGGGCCGGGCTGGCGGCGGTGGTGGTGCAGTTG
GTGCTGGCCGATGCGCCCGGCGTGGAAGGTGGGGTGTGGAATCTCGACAAGGGATTCATT
GCGTACGCCTATCCCACTTACGACGGCAGCGATCACAAGACCGATATCCCCGCCGCCGAG
TGGACCACGATCGTCAGTACCGCGCGGCAGAGCGCAGTGGGCAACAAGGCGGTGGAATTT
CGTCGCGATGGCAGCCGCGAAGTGGTGTTGATCAGCGCCTGCCCGCTGGCCTCGGGCACC
GCCGCATGGACCATGTCGCGAGTGCCGGCGAGCACCTCCGATGCCTGGCGTCCGTTGGTG
ATCGGCATGCTGCTGATCTTCGCCATGGTGGCGGTGTCGGCGATTGCGTTAGGTGTGGTG
GTACGGCGTTGGAGTCAGCGCCTGCAGCGGATCCAGCAGGCGCTCGCCGCCGATACCGAG
CTCCCGCAGATTCCGGTCACCGGCGCACCCGAGCTGGATCGGTTGGGCGCTGCGGTGAGC
GACTATGCACAGCGTAATGCGCAAGCGCTGGCGCAGACACGACGGTTGGCCGACGAGCTA
TCCCGGCACGAACGTCTGGCCGCGCTGGGCCGCCTGACAGCGACGGTGGCGCATGAGATT
CGCAACCCCATCGCCACCATGCGTCTGGCGGTGGAAAACGACATCGCCAGGCGGCAGAGC
ACGCCGGACGATGCAGCACATGGCGCGTTGATGCTGGGGCAGATCCGTCGCCTGGATGGG
GTGGTCGAAAGCCTGCTCGGCATGGTGCAGCCGATCCGCCTGCAGTTGGAAACGGTGGTG
GTGCAGGACTGGTTGGCGACCTTGCTCGATCCGGCCTTGCTACCGCCAGGCACGCCTGCG
CCACAGCTGCGCGTGCCTGCTATGCCGTTGCAATGGACGCTCGACACGCAGCAGCTCGGG
CGCGCCGTGCACAATCTGCTGCGCAACGCGTTGCAGCATGCCGACGCAGGCAGCACGGTG
ACGTTGGAGGCAAGCGCCAGCGATGATTTGTTGCAGCTACAGGTCTGCAATCGTGGCGCG
GCTATCGCCGAGACCATTGCAGCGCAGTTGTTCGAGCCGTTCGTCAGCGGTCGCAGCGAT
GGCAATGGCCTCGGCCTTGCCCTGGTGCGCGAGATCGCGCGCGCGCATGGCGGACAGGTG
CGTTACGTACATGCCGATGGCATGACCCATTTCATTGTGGAGCTGCCATGGCGCGCATCC
TGA
>ELAGFFLI_00275 Transcriptional regulatory protein ZraR
ATGGCGCGCATCCTGATCATCGATGACGACGCGGCGTTTCTTGCCATCTTGCAGGCCACG
CTGCGCTCGCTCGGCCATACGGTGATCGCGGTCGATAACGGCGCCGATGGATTGGCGCGC
TTGAACGAGGGCGGTATCGCGTTGGCGTTCGTGGACTTCCGCATGCCCGGGATGGATGGC
ATTGCGGTGTTGCGCGCACGTGCGGACGATGCCCGTGCGCGTCAGGTGCCGTTGGTGATG
CTCACCGCGTACGCGTCCAGCGGCAACACCATCGAAGCGATGACGCTGGGTGCGTTCGAT
CACCTGGTCAAACCGGTGGGGCGCGCGGATATCGTCGAGGTGGTGGAGCGTGCATTGGCA
AGTCGCGCTGACACCGACGCCGATGCCGCGGTGACCGAGCTGTCTGAAGACGACGATGCC
CTGGTCGGCCACAGCCCGGCGATGCGTAACGTGCACAAACGCATCGGGCTGGCGGCAGCC
TCCGATTTGCCGGTGTTGATCACAGGCGAGACCGGCACCGGCAAGGAGCTGGCTGCGCGC
GCCTTGCATCTTGCCAGCGCACGCGCGAATGCGGCGTTCGTGGCGGTCAATTGCGCGGCG
ATTCCGTTGGAGTTGATGGAGAGCGAGTTGTTCGGCCATCGCAAGGGCGCGTTTTCCGGA
GCGACCGGCGACCGCATCGGCCTGATTCGCGAAGCCGATGGCGGCACGCTGTTTTTGGAC
GAGATCGGCGACATGCCGCTGCCGATGCAGGCCAAGTTGTTGCGCTTTCTGCAGGAAGGC
GAAGTGACGCCCCTGGGTGGCCGCGGCGCGCAGAAGGTGGATGTGCGCGTGCTGGCGGCC
ACGCATCGCGATCTGGCCGCGTGGGTGGCGGCTGGGCAGTTTCGCAGCGACCTGCGTTAT
CGCCTGAATGTGGTGCCGATCGAGCTGCCGCCGCTGCGCGAACGCGGGCAGGACATCTTG
CTGCTTGCGCAGTATTTTCTGCGCACCGGCGAAGGCGCAGCGCGTGCGTTGTCGCCGGAC
GCGCAAGCGCGGCTGCTGGTCTATCCGTGGCCCGGCAACGTGCGTGAGCTACGGAATGTC
ATGCAACGCAGTCAGCTGCTGGTGCGTGGCCACAGCATCACCGCCGAGGATCTGGACGAG
GCGCTTGGTCACAGTGCCGAGCAACCCATGACGACGGCGCCGCTGGAAGGCACCTTGCCC
GAGGCAGTAGCGCGTCTGGAAAAGCAGATGATCCACGACGCATTGGCGCACAGTGGCGGT
AACCGCGCCGAAGCCGCGCGCCGGCTCGGCATTCATCGCCAGCTGCTGTATCGCAAGCTC
GATGAGTATGGGTTGTAG
>ELAGFFLI_00276 hypothetical protein
ATGATTCGTCAGACCGCACTCGCTTTCGCACTGGCCTGCAGCGTGGCGACCGCCGCCGCG
CAGGTTCCTGCAGCGCCGGCCGCACCGGTTGCCCCGCGTCCGCCGGTTGGCACGCCACCA
CCGGCGCCGCCGATGCCGCCCGCGCCACCTGCACCGGTAGCCGCTACCCCGGTGAGTGTG
ACCGGCACCGTCGAGCGCTTCATGCTCAATCCCAATGGCGAGGTCGATGGCCTGTGGTTG
CGCGATGGCACCCAGGTGGCGTTTGCGCCGCATCTGTCCGGCGAACTGCAGGCAGCCGTG
CGCCGTGGCGATGCGGTCACCGTGCAGGGGTATCGCCTGGGCAGCCTGCCGGTGCTACGT
GCCAGCAGCATCCGTTCCACGCGTGGTGGGCGCGAGGTGGTCGACCGCCCGCCGACGACC
GCCGCCATGCCGCCCGCGCCTCCGGCGCCCGCCGCATTGACGCCGTTGCAGGCCGAGGGA
CGCATCGAGCGGTTGGTCTATGGCCCCGGTGGCGAGACCAATGGCGCATTGCTGAGCGAT
GGCACGCTGGTGCGGATGCCGCCGCATCTGGCGCTGCAGTTCGGCGATTTGTTGCGCACC
GGTGCGCCATTGAGCGTGAGCGGATTCGGTGTCGCCACGAAGGCCGGCCGCGCCATCGAA
GCCACGCAGTTGGGTCGCGATCGTGCCTCGCAGCGCGCCTTGTTCAGTCCTCCGCGCCCG
GATGGTCCGGTGCCGCCCGCACCACCGACGCCGCCTGTCCCGCCGGCCGCACCGCCACCG
CCGGCTCCGGCGCCGCGTTGA
>ELAGFFLI_00277 hypothetical protein
ATGCATTGGGTCGATCCTGATTTCCTTCCCGAAACCCGCGGCACGCTGGCGCGCTTTCTG
CTCAATCCCAAGGCCGATATCGATGGCCTGCTGCTGACCGACGGCACCGAAGTGCACACG
CCGCCGCATCTGTCCGCGGCCTTGCTCAAGGCGCTCAAGCCCGGCAGCACGTTGACCGTG
CGTGGTCTCAAGCCGCGCGATGTGGACATGCTGGTGGCACTGGCGATCGATCCGGAAGGC
GGCAAGCGCATTCTCGATGAAGGCCCGCATGGGCCGCACGTCAAACCCAAGCCCAAACCG
CCTGCCGGCAAGCCACCCAAGCCGCAACGTACCCAGCACAGCGGCACCATTGCGCGGTTG
CTGCACGGCCCGCACGGGCAGGTGCACGGCGTGTTGCTGGATGACGGGGTCACGGTGCGG
TTTCCACCGCATGCTGGCGCCGACTTTTCCAAGCAGCTGATCGTTGGCAAGGCGCTGGTG
GCAGAAGGCGATACCCAGGTGACGCCGCACGGCGTGCTGATCCACGCGCATGCGTTGGGC
ACCAAGGCCGCGTCGCTGAAGCAGATCGAGCATCCGCATGGCCCGGGTGCACATAAACCA
AAGCCCAAGCACTAG
>ELAGFFLI_00278 hypothetical protein
ATGCGCATGAGCACACCGCGCCCACGTGGCAGCCGCGCACTGGAGGCGCTGCATTTCAGC
GTGGCCGATGTGCAGGACGGGCTGGGGCCGTTTCTCAGCGTGTTTTTGCAATCCAAGGGC
TGGTCGGTGGCGGCGATCGGCACGGTGATGAGCGTGGGCGGCATCGCCGGCATGTTGGCC
ACTACCCCGGCTGGTGCATTGGTCGATACCACCCGGCGAAAACGTGCCGTGGTGGTCGTC
GGTTGCCTGGCGATTCTGTTGGCCACTGCACTGCACTGA
>ELAGFFLI_00279 putative MFS-type transporter
GTGGTCGCCGCACAGATCGTCTCGGCGTTGGCGGCAGCCGGTATCGGCCCGGCGCTCACC
GGCATCACCTTGGGGCTGGTGCATGCGCGTGGGTTCGATCATCAACTGGCGCGCAATCAG
GTCGCCAACCATGCCGGCAACATGCTGGCCGCACTATTGGCCGGCTGGCTGGGATGGCGG
TACGGGTTTGCGGCGATCTTTGTGCTCACCGCAGCTTTCGGCGTGCTGGCGATCGTGGCG
GTGTGGCTGATTCCGTCGGCGGCCATCGACCATCGCGCCGCGCGCGGTCTGGGCAACACC
GATGGCGCGGACGCTCTCAGCGGTTGGCGCGTCTTGCTGACCTGCCGACCGCTGGCGTTG
CTGGCGATTACTTTGGGGCTGTTTCATCTGGGCAATGCGGCGATGTTGCCGTTGTACGGC
ATGGCGATCGTGGCCGCGCATGCGGGCGACCCAAGTGCGCTGACGGCCACCACCATCGTG
GTTGCGCAGGCCACGATGGTGGTGGTGGCGTTGTTGGCGATGCGCTGGATCCGCGTGCAC
GGACATTGGTGGGTATTGCTGGTGGCGTTCATGGCTTTGCCATTGCGCGCGCTGGTCGCC
GCATCGCTGATCCAGGGCTGGGGCGTGTTTCCGGTGCAGATGCTCGATGGACTCGGTGCC
GGCCTGCAGGCCGTGGTGGTGCCGGCGCTGGTGGCGCGTCTGCTGCAGGGCACCGGGCGC
GTCAATGTCGGTCAGGGTGCGGTGATGACGGTGCAAGGTGTGGGCGCGGCGCTGAGCCCG
GCATTCGGTGGCTGGCTGGCGCACGCCTTCGGCTATCGCGTCGCGTTTCTGGCGTTGGGT
GCGATCGCGTTGTTTGCGGTGGCGCTGTGGGCAGGCTGCCGCGGCATGTTGCGGTCAGCG
ATCGATGTGCAAGCGGTGCAGTGA
>ELAGFFLI_00280 tRNA (cytidine(34)-2'-O)-methyltransferase
ATGTCAGCACCCGTCCTCGATGTCATCCTGTTTCAACCAGAAATTCCGCCCAACACGGGC
AATGTGATTCGCTTGTGCGCCAACACCGGCGCGCGCCTGCACCTGATCGAGCCGCTCGGC
TTCGACCTCAGCGACAAGCAGCTCAAACGCGCCGGCCTGGACTATCACGAGTACGCAACC
CTGCAGGTGCATGCCGACCTGCCCACTGCACTGGCCGCAATTGCGCCCAAGCGCGTGTTT
GCACTGAGTACGCGTAGCAGCGTGCGTTACGACACACCGCAGTTCGCAGATGGCGATGCC
TTTTTGTTTGGCCCGGAAACCCGCGGCCTGCCGGCCGATGTACTGGAATCCATCCCGCCA
CAGCACCGGCTGCGTGTGCCGATGCGACCGGACAACCGCAGCCTCAATCTGTCCAACACG
GTTGCGGTCATGGTGTTCGAAGCCTGGCGGCAGTGGGACTTTAGCGGCGGTCGGTAA
>ELAGFFLI_00281 hypothetical protein
ATGAAGACCCAGACCCTGCGCATCGCCCTCTCCGCCGCCCTGCTCGCCGGCACCGCCCTG
GCCGGCTTTGCCCAGGCCGCCAGCCTGACCACGCTGGACACCGTGCAGGTTCGCCCGGCC
GCCGACCAGATCGCCCAGCAGACACTGGAGCGGAGCAGCGACATCCGCACCCTGAGCGCC
GTGCAGGTGCGTCCGTCGGCCGAGCAACTGGCTGCACTCGCCACCGAACAGGCTGGCCCG
CGCATCGTCACCCTGGCGACCGTCCAGGTCCGCCCCTCGGCCGAACAGCGCGCCGATCTG
GTGGTTCGCAGCACCGCCGCCAGCGCACACACCGCTTCGGGCCAGGCCGCTGCCGCCATC
GGCGCGCTGATGGGCCAGGTCATCGTCAACCTGCCGGTGCCGCAGCTGCAGCCGGCGCCG
GTCGAGCTGGAAGCGCTGGTCAACGCCACCCTCAGCCTTTAA
>ELAGFFLI_00282 hypothetical protein
ATGCGCGTGCTCATGCTGTCTGTTCTGGTTGCCGCTACCACCGCGGCCTGCACCTGGGTG
CCGATCGAACAAAGCGGCAAGGGCGTGCAGGTCCTGCCCGCAGGCCCTGTGCCAGCTGGC
TGTCAGCAGCAGGGCGAGGTCGTGGTGTCGGTCAAGAGCAAGGTCGGCTTCTATAACCGC
AACCCGTTGCGGGTGCAGGAAGAGCTGGAGACGCTGGCACGCAACGAGGCCCCCGGCGCC
AATGCCAACGCAGTCCAGGCGCAGGGCCAGCCGGCCGATGGCAGCCAGCGTTTCAACGCG
TTCCGCTGCCCGCCGCGCTGA
>ELAGFFLI_00283 3-oxoacyl-[acyl-carrier-protein] synthase 3 protein 2
ATGCTCTTCCAGAATGTCTCCATCGCGGGACTGGCGCATATTGATGCGCCGCACACGCTG
ACTTCCAAGGAAATCAACGAGCGCCTGCAACCGACCTACGACCGCCTCGGGATCAAGACC
GACGTGTTGGGCGACGTTGCCGGTATCCATGCACGGCGCCTGTGGGACCAGGATGTCCAG
GCATCGGACGCCGCCACGCTGGCCGCACGCAAGGCCCTGATCGACGCCGGCATCGGCATC
GAAAAGATCGGCCTGCTGGTCAACACCTCGGTGAGCCGCGACTACCTGGAGCCGTCCACG
GCCTCCATCGTGTCCGGCAACCTGGGGGTCGGCGACCACTGCGTGACCTTCGACGTCGCC
AACGCCTGCCTTGCCTTCATCAACGGCATGGACATCGCCGCCCGCATGCTGGAGCGCGGC
GAGATCGACTACGCGCTGGTCGTGGATGGAGAGACCGCCAACCTGGTCTACGAAAAGACG
CTGGAGCGCATGACCTCGCCGGACGTCACCGAGGAAGAGTTCCGCAACGAACTCGCCGCG
CTGACGTTAGGCTGCGGCGCTGCGGCCATGGTGATGGCGCGCACCGAGCTGGTGCCCGAC
GCGCCGCGCTACAAGGGCGGCGTGACCCGCTCGGCCACCGAGTGGAACAAGCTGTGCCGG
GGCAACCTGGACCGCATGGTCACCGACACCCGGCTGCTGCTGATCGAAGGCATCAAGCTG
GCGCAGAAGACCTTCCTGGCCGCCAAGCAGGCGATGGGCTGGGCGGTGGATGAGCTGGAC
CAGTTCGTCATCCATCAGGTCAGCCGCCCGCATACCGCCTCGTTCGTGAAGTCGTTCGGC
ATCGACCCGGCCAAGGTCATGACCATCTTCGGCGAGCACGGCAATATCGGCCCGGCCTCG
GTGCCGATCGTGCTCAGCAAGCTCAAGGAGCTGGGCCGCCTGAAGAAGGGCGACCGGATC
GCGCTGATGGGCATTGGGTCGGGGCTGAATTGCTCGATGGCGGAAGTGGTTTGGTAA
>ELAGFFLI_00284 Adenosine monophosphate-protein transferase SoFic
ATGGATCCCCGGCGTCCGTACAACGACCTGCCACCGCTGCCGCCTGCTGTGGAGCTTGAG
ACTCGGGGGTTGCTCAAGGCGTGTATTGAGGCACACAAGGCATTGGCATCGCTTCGCCAA
GCCACCGGACATTTGCCAAATCCGGCGGTGTTGATCAATACCATTCCCATCCTGGAAGCA
CAGGCGAGTTCGGAGATCGAGAACATCGTCACCACCACGGATGACCTGTTTCGCTACGCC
GAGCATCAAGACGCTGCCAATCCCGCAACGCGAGAAGCCTTGCGCTATCGCACCGCGTTG
CAGGAGGGCTTTGTTTCGCTGCGTACGTGCCCGCTCTCCACCCGCACCGCAGAGATCGTG
TGCACTCGCATCAAGAATGCAGACATGCAGGTCCGGCGTGTACCTGGCACTGCATTGGCT
AATCAGCAGACCGGTGACGTGATCTATACGCCCCCGGTCGGCGAGGCGGTGTTACGCGAA
AAGCTGGCCAATTGGGAGCGCTTCATCCATGACGCGCCCGAGATCGACCCACTGATTCGC
ATGGCAGTGGCGCACTATCAATTCGAGGCCATCCATCCGTTCACCGATGGCAATGGGCGC
ACTGGACGTGTGCTCAACCTATTGATGCTGGTCGAGCAGGATCTGCTGGACCAGCCTGTG
CTGTACTTATCGCGTTACATCATCGAGCACAAGGCCGATTACTACCGTTTGCTGCTAGCT
GTCACGCACGAAGGCGCATGGGCCGAATGGGTCGCTTACATGCTGGATGCGGTGGCCGAT
ACCGCACGCTGGACCGGCGCCAAGATCGAAGCCATTCGGCACCTGCATGAGCATGCGTGT
GAGTGGGTTCGTGCCGAGCGCCCGAAAACTTATAGCCGCGAACTGGTGGATGTGCTTTTC
AGCCAGCCTTACTGTCGTATTCAAAACGTGGTGGATGCGGGCATCGCCAAGCGTGAAACT
GCAGCGCGTTATCTTCGCGAACTGGTGGATATCGGCGTACTGCACGAGCAGCGCATGGGT
AAAGAGAAATTGTTCCTGCATCCGGCGTATTTGCGCCTGTTGTCCGACAATACTCACGCA
GCGCAACGTTATGCGTTGCCACAAAGAATTCAGCACTGA
>ELAGFFLI_00285 Haloalkane dehalogenase
ATGACCTACCCCGGCTATCCCTTCACTCCCAAGCGCCTTGAGGTGCGTCCCGGCATTGCG
ATGTCGTATCTGGACGAAGGTCCGCGCGATGGAGAAGTCGTCGTGATGCTGCACGGCAAT
CCGTCATGGAGTTATCTGTGGCGGAACCTGGTGAGTGGCCTGTCGGATCGTTATCGCTGC
ATCGTGCCCGACCATATCGGCATGGGGCTGTCCGACAAGCCGGACGATGCGCCCGACGCG
CAGCCGCGTTACGACTACACGCTGCAGTCGCGCGTGGACGATCTGGACACGCTGCTGCGG
CATCTGGGTATCAGCGGGCCGATCACGTTGGCGGTGCACGATTGGGGCGGCATGATCGGC
TTTGGCTGGGCGTTGTCGCATCACGCGCAGGTCAAGCGGCTGGTGATCACCAACACCGCC
GCATTCCCGTTGCCGCCGGAAAAACCGATGCCGTGGCAGATTGCGATGGGCCGGCATTGG
CGGCCGGGCGAGTGGTTTATCCGCACGTTCAATGCGTTTTCCTCCTGCGCTTCGTGGTTT
GGCGTATCGCGGCGGATGCCGGCCGCCGTGCGTCGCGCCTACGTGGCGCCGTACAACAAC
TGGCGCAACCGCATCTCCACCATCCGCTTCATGCAGGACATTCCGCTGTCGCCCGCCGAC
CAGGCGTGGTCGCTGCTGGAACGCTCGGCGCAGGCATTGCCCTCGTTTGCGGATCGCCCG
GCTTTCATCGCGTGGGGGCTGCGCGATATCTGCTTCGACAAGCACTTTCTGGCGGGCTTC
CGTCAGGCATTGCCGAATGCCGAAGTCACCGCGTTCGACGATGCCAATCACTACGTGCTG
GAAGACAAGCACGAAGTGCTGGTGCCGGCGATCCGTGCGTTTTTGGAGCGCAATCCGCTG
TAA
>ELAGFFLI_00286 hypothetical protein
ATGGCACACCCATGCCTCACCTGCGGCGCTTGCTGCGCCTACTTCCGCGTCAGTTTCCAC
TGGAGCGAAGCCGACCCCGCATTGGGCGGCAGGGTGCCGATCGAGCTGACCGAGTCATTG
CGCACGCACGAGCGCGTCATGCGCGGCACCTCGCAATCGCAGCCGCGCTGCATCGCACTC
GATGCGGACATCGGTCGCTACAGCCGCTGCAGCATCCACGACCGCCGCCCCTCCTCCTGC
GCCGCGGTGCCGGCCTCGCTGGAGTTTGGTGAGCGCAGTGCGCAATGCGACAAGTCGCGA
TTGGCGCACGGCCTGCATGCGCTCACCGAAACCGATTGGCTGGGTGTGGACGACGCACAG
CGCAATCCGCTGCCGCCGCAGTAA
>ELAGFFLI_00287 Plipastatin synthase subunit D
ATGACAACTCTTCTTTGCAATATCGCCGCCACCCTGCCGGAACTCGCGCGCGAGCGCCCC
GAGCAGATCGCCATCCGCTGCCCGGGCCGTCGCGCCGCCAACGGATTTGCTGCCTACGAT
GTGACCTTGAGCTATGCCGAGCTGGACGCGCGCAGCGATGCGATCGCCGCCGGGCTGGCA
TTGCACGGCATCGGACGTGGCGCGCGCGCGGTGGTGATGGTGCGGCCGTCGCCGGAGTTC
TTCCTGTTGATGTTTGCGTTGTTCAAGGCCGGTGCGGTGCCGGTACTGGTGGATCCGGGC
ATCGACAAGCGCGCGCTCAAGCAATGCCTGGACGAAGCGCAGCCGCAGGCATTTATCGGT
ATTCCGCTGGCGCAGTTGGCGCGTCGTCTGTTGCGTTGGGCGCGCTCTGCCAAGCAGATC
GTCGCCGTCGGTGGCCGCTACGGCTGGGGCGGAGTGACGCTGGCGCGCGTGGAGCGCGAT
GGCGCCAGCGCCGGCAGTCAATTGGCCGACACTGCGCCGGACGATGTGGCGGCTATTCTT
TTCACCAGCGGCTCCACCGGCGTGCCGAAGGGTGTGGTGTATCGACACCGGCATTTCGTC
GGGCAGATCGAGTTGCTGCGTAATGCATTCGACATGCAGCCCGGTGGTGTAGATCTGCCG
ACGTTCCCGCCGTTTGCCTTGTTCGATCCGGCATTGGGGCTGACCTCGGTGATTCCGGAT
ATGGATCCGACCCGCCCGGCCACCGCCGATCCGCGCAAATTGCACGATGCGATCAACCGC
TTCGGTGTGACGCAGTTGTTCGGCTCGCCGGCATTGATGCGCGTGCTGGCGGACTATGGC
CAGCCACTGCCCAACGTGCGCCTGGCCACCTCGGCCGGTGCGCCGGTGCCGCCGGATGTG
GTGGCCAAGATCCGTGCGCTGCTGCCGGCAGAGGCGCAATTCTGGACGCCGTACGGTGCC
ACCGAATGTCTGCCGGTGGCAGCGATCGAAGGCCGCACCCTGGATGCCACCCGCGCAGCC
ACCGAGGCAGGCGCCGGCACCTGCGTGGGCCACGTGGTCGCGCCCAATGAAGTGCGCATC
ATCGCCATCGACGATGCGGCCATTCCCGAGTGGAGCGGCACGCGCGTGCTGGCGGTGGGC
GAGGTCGGCGAGATCACCGTGGCCGGTCCCACCACCACCGATACCTACTTCAACCGCGAC
GCGGCCACGCGGATCGCCAAGATCCGTGAGCGCAGCAGTGATGGCAGCGAGCGCATCGTG
CATCGCATGGGCGATGTGGGGTATTTCGATGCCGAAGGGCGCTTGTGGTTCTGCGGCCGC
AAGACCCATCGCGTGGAAACCGCCACTGGCCCGCTCTACACCGAGCAGGTGGAGCCGGTG
TTCAACGTGCATCCGCAGGTGCGGCGCACCGCGTTGGTCGGTGTGGGCGCAGCCGGACAA
CAGCAGCCGGTGCTGTGCGTGGAATTGCAGCCGGGTGTCTCGGCATCGGCGTTTGCGCAA
GTGGAAACCGCATTGCGCGCGCTGGGTGCGGCGCACCCGCACACTGCAGGAATCGCGCGT
TTTCTGCGCCATTCCGGGTTTCCGGTTGACATCCGCCACAACGCCAAGATCGGTCGCGAA
AAGCTGGCGGTCTGGGCGGCGCAGCAGTCGCACTGA
>ELAGFFLI_00288 hypothetical protein
ATGCGCGCGCGTTATCGTCTGGATGACCTGCGCATCGATGTGGCGCGTCAGCGCGTGGAG
CGCGGCGGTGTTGCGCTCGAGGTTGGCGGGCTGAGTTTTCGCCTGCTGCACTATTTGCTG
CAGCAGGGGCAGCGGGTAGTCGATTTCGACGAGTTGATCCAGAACGTGTGGGCACCAGCG
CTGGTCAACGAAGAAACCGTCACCCAGCGTGTGCGCCTGTTGCGGCAGGCCTTGGGCGAC
GACTCGCGGCAACCGCGTTACCTGCGCTCGGTACGCGGGCAGGGTTATCAACTCTGCGTG
CCGGTACAGGTCGAACAAGCGCCGCCCGCAGACGCGCTGCGGCGACGTGGAGTCTGGATT
GCTGCCTGCATTGTGGCGTTGTTGGTCTGCATCGGCGCAGGCGTGATCTGGTGGCTGCAA
ACGCGTGATGCGCCACCAGCGCAAGCCGCATTGTTGCAGCGTGCCGATTACTACGCCGGC
ATCGGCCAGCGCGACGACAACGAACGCGCCATCGGCTTGTATCGCCAACGCCTGCAGGAA
GCACCGGACGATCGACAGGCGCAACTCGGCCTCAGCCGCGCCTACAGTGCGCGCGTGTGC
CAGTACGACGGCGATGCAGCGTTTGCGCTGCAGGCCTTGCGACTGGCCGATGCTGTTGTG
GCCGTGCAACCGGGCCTTGCGGCGGCGGATGCCGCGCGTGGTTATGCGCTGGATTGCCAG
GGCCGCAATGGCGATGCCTTGGCAGCCTACGAACAGGCACTGCAGCTGGATCCCAGTGCC
GATGCGGTGCGCGGCTCGGCTGCGTATCTGTACGAGCGCCAGGGAAAATTGGTGCAGGCG
CTGTCGGCCAACCTGGCGGTGCACGACCCGACGCGCGTGCGATTTTTGCCGATCCAGATC
GCCAGCAATCTGAGTCTGCTCGGTTATGCGAGTGCAGCCGAGGCGCGCTACCGAAAGAAT
TTTCAGCTGTACCCGGACGATCCTTTCTCCAATCTGGCCTGGCCTACGTTCCTGTTCGAA
CATGGCCGCGCGGCCGAAGCGCAGATGGCGTTGAGCGAGGCGCAGAGCCGCGGTACCGAG
TACGCAGGGCTGTCGTTGCTACAGGCCGAGCTTGCGTGGCTGCGTGGCGACAAGGCGCTT
GCGCGCGCAGCGGCGCTGCGAGCGGTGCAGCTTCGACCGCAGGGCAGCTTCGCGCAGACC
GTGGCGTGGACGCTGCAGGCGCAGCCGCTACCGGAAGCCGCAATGCTGCATGTGCGCGCG
CAGGAATTGTTGGTCAGCGTGGAGCGTGGCGGCGATCCGTTCGATGCAGTCGATGCGACA
TTACTGCTGCTGTGTGCGGATGCGCCTGACGCGGCGATGCGCGCCCTGCAGCATGCCGAA
GCCGCCGGCTACCGCAACGCCGGCTATCTGCGTCAGTCGCCGCTGCTGCAACCGCTGCGC
ACCGTGCCGGAATTTGCTGCGTTGCTGGCACGTATCGATACCGATCTTGCTGCCCAGCGC
ACGCAACTGCGTGCTCGTAATCTGTTGCCGGCAGATGCGACTTCCGAGCGTGGCTGA
>ELAGFFLI_00289 hypothetical protein
ATGACCCGCCTGTCGCTGCTGTTGTCCGCCCTGCTCGTCATCTTCCCGCTGCATGCCGCC
CTGCCTATTGCTTCTCCAGGAGCCGCTTCTCCAAGAGCCGCCTCTGCAAAAGCCGCCACT
CCAGGCATTGCCACACCAGGTCCATCGGCTGCCGCGTCACCGGCTGTGCCTGCAGCGACC
ACCACGCCACCCGCGCTGGATGACGGCTGGCCAGTCGCCAGCGCTGCCGCTGGCGGCTGG
AACCTGCCCGTGCTGGCGCAGATGGAACAGGCACTGGCTGCCGATCTGGCGCCATCCACC
ACCAGCGTGCTGATCGTGCGCGATGGCGTACTGGTCTACGAACACTACCTGGGCGATGCC
GATCGCCAGACCTTGCACGACACCCGCTCGTTGACCAAGAGCGTCACCGGGCTGCTGGTC
GGTGCGGCGATCGAGCGCAAGTTGATCACCAACGCGCAAGCCAAGGTCTACGACTACTTC
GGCGATCGCCAATGGCAGCATCCCGATCCGCGCAAGCGCGACATCACCCTCGAAGACCTG
CTCACGATGAGCTCGCAGCTGGAATGCAACGACGACAATGAATTCTCCGCCGGCAACGAA
GAGCGCATGTACGTCAGTGCGGACTGGACGCAGTTCGCCCTGGATCTGCCGATCCGTGGC
TATGCGCCGTGGATGCAGCGGCCCGCGCAAAGCCCGCATGGCCGCGCGTTTTCGTATTGC
ACCGCAGGCTCCTTCCTGCTCGGTGCGGTGCTGGAAAAAGCCAGCGGACAGCGGCTGCAG
GCGTTCTCCGCACAGGTGCTCGAAAAGCCGCTCGGGATCGATCAGGCGCAGTGGAATGTG
TCGTCCGAAGGAGTAGGAATGGGCGGTGGCGGCACCCGTTACCGTAGCCGCGACCTGGCC
AAATTCGGCCAGTTGCTGCTTGCACAGGGACGTTGGCAAGGCCGCCAGGTGATTGCCGCC
AACTGGATACGCGCGATGACCAGCGTGCATGCGCAGGCACGCGACGATGCCGACTATGGC
TACCAACTCTGGCACTTCCTGTTTCCGGTGCGCGGCGTGCAACGCGACACCTGGGCGATG
TCCGGCAATGGCGGCAACTACGTCTTCGTCGTGCCCGAGGAGCGGTTGGTGGTGGTGCTC
ACGCGCAGCGCGTACAACACCCGGCAGATGCATCAGCAATCGCATCGGTTGCTGACCGAC
TACGTGCTCAAGGCGCTGCCTGAGGGCAACCAGACGCGCTGA
>ELAGFFLI_00290 2-alkyl-3-oxoalkanoate reductase
ATGAAGGTGCTGGTGACCGGTGGTGGTGGCTTTCTCGGCCAGGCGTTATGCCGCGGCCTG
CGCGCGCGTGGGCATGAGGTGGTGAGTTTCCAGCGCGGCGATTACCCGATTCTGCAGACC
TTGGGCGTGGGCCAGATCCGTGGCGACCTGGCCGACCCGCAAGCGGTGCGGCACGCCTTC
GTCGGTATCGATGCGGTCTTCCACAACGCGGCCAAGGCCGGTGCATGGGGCAGCTACGAC
AGCTATCACCAGGCCAATGTGGTCGGTACGCAGAACGTGATCGACGCGTGTCGGGCCAAT
GGCGTGCCGCGTCTGATCTACACCTCCACACCCAGCGTCACCCATCGCGCCACCAATCCG
GTGGAAGGTCTGGGCGCCGACGAAGTGCCCTACGGCGAAGGCCTTCGCGCAGCCTATGCA
GCCACCAAGGCGATCGCCGAGCGTGCGGTGCTGGCGGCCAACGATGCGCAGCTGGCGACG
GTGGCCTTGCGTCCGCGTCTGATCTGGGGGCCGGGCGACAATCATCTGCTGCCGCGCCTG
GCAGCACGTGCGCGCGCCGGGCGACTGCGCATGGTCGGCGATGGCAGCAACCTGGTGGAC
AGCACCTACATCGACAACGCCGCACAAGCGCACTTCGATGCGTTCGAGCACCTTGCACAC
GGGGCTGCCTGCGCAGGCAAGGCGTACTTCATTTCCAATGGCGAACCGTTGCCGATGCGC
GAGTTGCTCAATCGCTTGCTGGCCGCAGTGGATGCACCGGCAGTGACGCGTTCGCTGTCG
TTCAAGACCGCCTACAGAATCGGTGCGGTGTGCGAGACCCTGTGGCCACTGTTGCGTCTG
CCAGGCGAAGTGCCGTTGACGCGTTTTCTGGTGGAACAATTGTGCACGCCGCATTGGTAC
AGCATGGAACCGGCGCGTCGCGACTTTGGTTATATACCTAGTATCAGCATCGAAGAAGGC
CTACAGCGGCTGCGATCCTCATCTTCCAACGACATCGCCATCACCCGGTAA
>ELAGFFLI_00291 hypothetical protein
ATGCTGCATTACGCCATCATTTTCTTCGTCATCGCCATCATCGCCGCTGTGCTGGGCTTC
AGTGGTATCGCCGGTGCGGCGACCAACATCGCCTGGATCCTGTTTGTGGTGTTCCTGATC
CTGGCAGTGATCTCGATGTTCCGTCGCGGCAAGGTTTAA
>ELAGFFLI_00292 hypothetical protein
ATGAATCCATCGCAGCTGCGCGAGGTGCAGTTGCACGATCACCCGGCACTGCTTGCACTC
AACAATGAGCATGCCACCGAATTGTCGTTGCTGGATGCCGATGGACTGGCCGCATTGTTG
CAACTGGCCTGGCACGCACGCATCGTCGCGCCAGCGGATAGCTTGTTGATCGCGTTGGAT
CAAAATGCGGCGTACGCCAATCCGAACTTCGCGTGGATGGCGCAACGCTTCGCGCGCTTC
GTCTACATCGACCGCATCGTGGTTGCTACGCATGCGCAGGGGCGCGGCCTTGCCAGGCAG
TTGTATGACGACCTCATCCGCGTCGCACGCGCGACAGCGCAACCGCGGTTGGTCTGCGAG
GTCAACCTGCTCCCACCCAATCCGGCATCGCTGGCGCTGCATCTGCAGTTGGGTTTCCTG
CCGATCGGCGATGCGCTACTGGCAAACGGCAAGCACGTGCAATATCTCGAAAAACTGCTT
TAA
>ELAGFFLI_00293 D-alanine--D-alanine ligase A
ATGCGCAAGATCCGGGTCGGTCTCATCTTCGGCGGCAAATCGGCCGAACACGAGGTCTCG
CTGCAATCGGCGAGAAATATTCTGGATGCGCTCGATCCGCAGCGCTTCGAGCCGGTGCTG
ATCGGCATCGACAAGCAAGGCCAGTGGCACGTCAACGACCCCGACAGCTTCCTGCTCAAT
GCCGACGACCCGGCGCGCATCGCCTTGCACCGCAGCGGTCGCGGCGTGGCGCTGCTGCCG
GGTGCACAGCAGCAGCAATTGCGTCCGACCCAGCCGGAGCAGGCGCTGGCGCAGATCGAT
GTGGTGTTTCCGATCGTGCACGGCACGCTGGGCGAAGACGGCTCGCTGCAAGGGTTGTTG
CGCATGGCCAATCTGCCCTTCGTCGGCTCCGGCGTGCTCGGCTCAGCAGTGGCGATGGAC
AAAGACATGGCAAAACGCGTGCTGCGCGATGCCGGGCTGGAGGTGGCGCCGTTCGTGTGT
TTCAACCGCCACACCGCCGCACACGCCGACGTGCATGCGTTGGTTGCGCAGTTCGGTTTG
CCGTTGTTCGTCAAACCGGCCAATCAAGGCTCATCCGTCGGCGTCAGCCAGGTGCGCACT
GCGGAGGAGTTTGCCGCCGCACTCGCGTTGGCGCTGGCGTATGACCATAAGGTGCTGGTG
GAAGCAGCGGTGACCGGGCGCGAGATCGAATGCGCCGTACTGGGCAATGCCACGCCGCAG
GCCAGCGCATGCGGCGAAGTAGTGGTGCACGACGCGTTTTACTCTTACCAGACCAAGTAC
ATCAGCGAACACGGCGCCGAGATCGTGATTCCGGCCAACATCGATGCGCAGACACAGCAG
CGCATCCAGCAGATCGCGGTGCAGGCTTATCAGGCGCTGGACTGCGCCGGCATGGCGCGT
GTGGACGTGTTTCTCTGCGCAGATGGCCGCATCGTGATCAACGAGGTCAACACGCTGCCG
GGTTTCACCCGGATCAGCATGTATCCCAAACTATGGCAGGCAAGCGGGCTGGACTATCGG
AGTTTGATCACGCAGTTGATCGAGCTGGCGTTGCAGCGGCACGCTGACGATCAACTGCTG
CGTAGTGCGGTGGAACCGCGCTGA
>ELAGFFLI_00294 hypothetical protein
ATGCCCGGATCACTGCTCAACTCACTCAAGCCGCTCGCCGGCCAGGCCCTGCAAGCCGCG
CTCAATCGCGCGCTGGCGCTGGACCCGGATACCCGCGACGCCCTGTTGCCGCTGGAAGGC
CAGCGCATCGCGCTGACCCTGGAAGCCCCCGCACTGGCCTTGCAGATCCGTGTGCACGAG
CGCCGGCTGCTGGTCGGCCCGGTGGATCAGGCGCGCGAGCCGGACCTTGCCGTGCGCAGC
ACGCTGGCCGGCCTGCTCGGCCAGCTGCCGTTTCTGGTTAATGCGCGCCGTAGCGGCGCG
CCGGCCGGGCGGCTCAAGGTCTCCGGCGATGCCGAGCTGGCGCGCCAGTTGCAACAACTG
GCAGGGCGGTTCGATCCGGATTGGCAACTGCCGTTCGTGGCGGTGTTCGGCGACATCCTG
GGCGTGCAGATCGCCGGCGCGGTGCGTGCAGCGCTGCAGCAGGCGCGTCGCAGCGCGGTG
GATCTGGCGCACAGCGCGGCCGAATTCGTTACCGAAGAATCGCGCGATGTGGTGCCACGC
GCCGAACTGGAAGCCTTCCACGACGATGTCGACGAACTGCGCGACGACGTCGAACGTCTG
GCCGCACGCGTCACCCGTTTGCGTGCTGCCGGAGGTGCGGCATGA
>ELAGFFLI_00295 putative protein kinase UbiB
ATGAAGGCGCTGCTGCGGGCCAGCCGCATCGGCCGGGTGATCCTGCGCTATCGGCTGGAC
GTCTTGCTGCAAGGCACGCCGGCCGAGCGCTGGCTGCGCCTGGCCAAGCCATTCGTGCCG
CGTGCCAGCGCCGAGATCGCCGCGCAATCGCGTGGTGCGCGCCTACGCCTGGCGCTGCAG
GAGCTGGGGCCGATCTTCGTCAAGTTCGGGCAGATCCTGTCCACCCGGCGCGACCTGATT
CCGGCCGACGTGGCCGACGAATTGACCCTGCTGCAGGACCGGGTCAAACCGTTCGATGGC
GACGTTGCGCGGCTGATCGTGGAGCGCGCGCTGGGCCTGCCGGTGAGCGTGGCATTCGCC
GCATTCGACACCGTGCCGTTGGCCTCGGCCTCGATCGCGCAGGTGCATGCGGCCACGCTA
CCGCCGGACGCCAATGGCGTGCGCCGCGAAGTGGTGGTCAAGGTGTTGCGCCCGGACATC
GAGCGCCAGATCGATGCCGATATCGCGTTGCTGCATTCGCTGGCCACCCTGGTCGAGCGC
ACCCATCCGCGTGCGGACAAGATCCGCCCGCGCGAAGTGGTGGCCGAGATCGAAGCCACC
TTGTCGGCCGAACTCGATCTGCAACGCGAAGGCGCCAACGCCAGCGTGCTGCGCCGGTTC
TGGGAAGGCTCGGACGATCTATACGTGCCCGAGGTGATCTGGTCGCACACCGCCGAGCGC
GCGCTCACCCTGGAGCGCGTGTACGGCATTCCCTCCGACGACATTGTCAAGCTCGATGCG
GCCGGTATCGATCGCAGGGCGCTGGCGGCCAAGGGCGTGCGCGTGTTCTACACGCAGGTG
TTCCGCGACAATTTCTTCCATGCCGATGCGCACGCCGGCAACATCTGGGTCGACTCGGAC
CCGGAGCGCCGGCTCAATCCGCGCTTCATCGCGCTGGATTTCGGCATCATGGGCCAGCTC
TCGCAGGAAGATCAGTACTACCTGGCCGAGAACTTCATGGCGATCTTCCACAAGGATTAT
CGCCGCATGGCCGAGTTGCACGTGGAGGCGGGCTGGATGCCGGACAACGTGCGCATCGAC
GAACTGGAAGCGGCCGCGCGCTCGGTGTGCGAGCCGTACTTCACCCGGCCGTTGTCGGAG
ATTTCGCTGGCCGAAGTGCTGATCAAATTGTTCCGCGTCGCGCAGCGTTACGAATTGACG
CTGCAGCCGCAGCTGATCCTGTTGCAGAAGACCTTGCTCAACATCGAAGGCGTCGGCCGC
CAGCTCGATCCCAAGCTGGATATCTGGGCAGTGGCGCGGCCGGTGCTCGAACGCATCCTG
CGCGAGCGTTACAGCCCGCGCCGGGTGCTGGGCGAATTGCGCAAGCGGCTACCTGAAATC
ATGACCCACGCGCCGGACATGCCGCGCCTGGTGCACAGCTGGTTGAAGCAGCAGGTGGAA
GGCCGCCATCAGCTCGATATCCGCTCGGCCGAGTTGCGCGCGCTGGATGTGAGCCTGCGC
AAGTTGCAGACGCGCGTGGTCACTGCCATCACCGGCAGCGGGCTGCTGGTGGTCGCCGCT
GTGCTGTATGGCCTGCATCCGAATGGCTGGTATCTGGGCACGGTGCCGGTGTGGAGCTGG
GTCAGCGGCACGGCCGGTTCGGTCGCTTTGCTGATCGCCTGGCTGCGCCGCTGA
>ELAGFFLI_00296 tRNA pseudouridine synthase C
GTGAGCATATCGACCGACCCGCTGCAGATTCTCCACCAGGATGATGTCCTGGCCGTTGTC
AATAAACCTGCGGGCCTGATGGTCCACGACAGCAAGCTGGCGCGCGGGGAGGACGACTTT
CTGGCCGACCGCCTGCGCGAGCAGCTGGGCCGGCCGATCTTTCTGGTGCACCGGCTCGAT
CGCGCGACCAGCGGTTGCTTGCTGCTTGCGTTCGATCGCGAGAGCGCAAGCGCGCTGGGC
AAGGCTTTGATGGCCGGCGAATTGGAGAAGGACTATCTGACGTTGTGCCGCGGCTGGCCG
GCCGAGCAGCAGTTCATCGTCGATCACGATCTGGACGGCGGCCCCGGCAAGCCGGTCAAG
AAGCCGGCGGTGACCCATTTCCAGCGGCTGGCCACCGGCGAGCTGGAGATTCCCTCCACC
GGCTTTGCCACCTCACGTTATGCGCTGCTGCGCTGCCAGCCGCAGACCGGGCGTTTTCGG
CAGATTCGAAGGCACATGAAGCACCTGTCGCATCACATGATCGGCGACACCAGCCATGGC
GATGGCCGGCATAACCGGAGTTTTCGCATGCTGGGGATCCACCGCATGTTGCTGCACGCC
GAGCGCTTGGGGTTTCCGCATCCGGCCGATGGGCGGCGTCTCAGCGTGGTGGCGCCGCTG
GATGTGGAGTTTGCGAAAGCGTGTGCATTGTTCGGGTGGGACGTGGCGGGGTTGCAAGGC
ACGACACACGTGCAGTGA
>ELAGFFLI_00297 hypothetical protein
ATGACACCACCTCGTTCCGTTGCCGCCGTCCGCGCCTTCGCGCGCCGTCTGATCGTGCTG
GCTGCGCTGGCACTCGCCACACCTGCCGCATTCGCGCAGGCGCCCAGCGATGCCGACGTC
AACCGATTGCTGGCCGCCTCACGCGCGCAGACCATGCTGGACACGATGCTGCCGCAGATC
GAAGCGATGCAGCAGCAGCAATTCGCCCAGCTCACCGCGCAGCGCCAGCTCGATACCGGC
CAACAGGCGCAGTTGCAGCGCATCCAGGACCGCACCCGCCAGACCGTACGCAAGGCACTG
TCGTGGTCGGAGCTGCGCCCGATGTATGTGGACATCTACAAGCGCTCGTTCTCGCGCGAG
GACGTGCTGGCCATGGCCGAGTTCTACGAGAGCTCGGCCGGCCAGAGCCTGCTCGACAAG
ACCCCGGCGCTGACCCAGAACCTGATGGGCGCGATCCAGCAGAAGATGCTGCCGCTGTTT
GCCGATCTGCAGAAGGATCTGGAAAAGATCGTTAATGAGCCGGCGGCGGCGCAGAAGCCC
TGA
>ELAGFFLI_00298 Peptidyl-tRNA hydrolase ArfB
ATGGCCAGCGACCCGATCCAGATCACCCCCAGCCTGACGATCCCGCCCAGCGAGATCGTC
GAACGCTTCGTGCGCGCCAGTGGCGCGGGCGGGCAGAACGTCAACAAGGTCTCCACCGCG
GTGGAGCTGCGTTTCGACGTGGCTGGATCGCCGTCGCTGCCCGAACCCCTGCGCGCGCGG
CTGCTGTCGCGGCGCGACCGTCGCATGACCGCCGATGGCGTGCTGGTGATCGACGCGCAG
CGCTTCCGCACCCAGGACCGCAACCGCGAGGATGCGCGCGAGCGGCTGGTCGAAATCATC
AGTGCGTGCCTGTCGGTGCCCAAGCGCCGGGTCGCCACCAAACCGAGTCATGGTGCCAAG
CTGCGGCGGCTGGATGCCAAGCGTGAGCGCAGCCATATCAAGCGTGGACGCTCTGCGTCC
CACTGGGAGTAA
>ELAGFFLI_00299 hypothetical protein
GTGAGTCACACCGACCCGTCGTTGCCACCGGTAACACAGGCCAACATCCTGCTGCAGCCA
ACCCCACCCAGAATGCCGCGTGCACACGGCCGCTTCGGTCGCTGGCTGGGCCGTACCGCC
TTGCGCCTGACCGGCTGGCGTCTGCTCGGGCGGCTGCCCGACGAACCCAAGCTGGTGATG
ATCGTCGCCCCGCATTCGTCCAACTGGGACGGCTTTCTGGGCTTTGCGGCCAAGTTCGCG
CTGGGCTTCGATGTGCGCGTGTTGGGCAAGGCGCAGCTGTTCTGGTGGCCGCTGGGGCCG
CTGCTGCGCAAACTCGGCGCCATCCCGCTGGACCGCAGCTCGCCGCAGGGCACCATCGGC
CAGGCGGTGCGGCTGATCCGCAACTCCGAACAGATGTGGTACGTAATCACCCCCGAGGGC
ACCCGCAAGCGGGTGGAGAACTGGAAGGCCGGCTTCTGGAAGATCGCCTCCGACTCCAAG
GTGCCGATCCTGCCGGTGTATTTCGACTATCCCAGCAAGACCGTGGGCATCGGCGAGCCG
TTCTGGACCGGCACAGACATGGCCGCCGATATCGCCGCCATCCGCACCTGGTACCGGCCG
TGGCGCGGTAAGCATCGCGATACGTTGTGA
>ELAGFFLI_00300 Isoaspartyl peptidase
ATGATGGGCTTGTCCGCACGCGCACTGTGTTTGTCGCTCTCCCTCCTGCTTGCTGCCGGC
CCGGTGCTGGCGGCCACGCCGATGCTGGTAATCCACGGCGGCGCCGGCGTGGAGAAATCC
AGCCTTTCCGGCGAGGAACAGGCGCAGGCGCGCGAGGCGATGCAACGCGCGCTGCGAGCC
GGTCACGCGGTGTTGCAACGCGGTGGCAGCGCAGTGGATGCGGTGGCCGCTACCATCACC
GTGCTGGAGGACGCCCCGCAGTTCAACGCCGGGCGCGGTGCGGTGTTCACCCATGACGGC
AAGAACGAACTGGATGCGGCGATCATGGACGGCGCCACCGGCAAGGCCGGCGCGATTGCC
GGCGTGCACACGGTCAAGAATCCGATCCAGCTGGCGCGCAGCGTCATGGACCATTCCAAA
CACGTGATGCTGGCCGGCGCTGGGGCCGAACAGTTCGCGCGCGAGCAAGGTGTCACCCTG
GTCGACCCAAGCTATTTCCGCACCGACAAGCGTTGGCAGCAACTGCAGAAAGCGCTCAAG
GCCGAGGCCGGCGACCGCAAGGCCCAGGCCGAACTCGATCTGGAAACCGCCAAGCACTTC
GGCACTGTCGGTGCGCTGGCGCTGGATCGCGAAGGACATCTGGCCGCCGGCACTTCCACC
GGCGGCATGACCAACAAACGCTATGGCCGCGTCGGCGATGCGCCGATCATCGGCGCCGGC
ACCTACGCCAACAGCCAGTGCGCGGTGTCCGGCACCGGTTGGGGCGAGTTCTATATCCGC
GCGGTGGCCGCCTACGATATCTGCGCCCGCATGAAATACGCCGGCCAGTCGTTGCAACAG
GCGGCCGAAGCAGTGATCGACCAGGAGATTCCCAAGGCCGGTGGTGACGGTGGCGCCATC
GCGCTGGACGCGCAGGGCAATGCCGCGTTCCCGTTCAACACCGAGGGCATGTATCGCGGC
TGGATCGGCGCCGATGGCGCGCCGCACGTGGCGATCTTCAAGGACGAGACGTTGTAG
>ELAGFFLI_00301 Dipeptidyl carboxypeptidase
ATGCCAGCGGCCGGTAAACCCGCTAGCGTGGCCGGCTGCTCTACCCACTCAGGAATCACA
CGCCATGTCGCGCTGCCGTTCCAGGCGCCGCCGTTCGACAAGATCAAGGACAGCGATTAC
CTGCCGGCCTTCGAAGAAGGCATGCGCCTGCAGTTGGCCGAGATCCGCAAAATTGCCGAC
AACCCCGAACCGCCCACCTTCGACAACACCATTGAAGCGATGGAGCGTGGTGGCGAAACG
CTCTCGCGCGTGTCGCGCATTTTCTTCGGACTGGTGCAGGCCGATACCAGCGACGCACGC
CAGAAGATCCAGGAAGAGATCGCGCCCAAGCTGGCCGCGCACCAGGACGAAATCAATCTT
GATCCCAAGCTCTTCGCACGCGTCAAAACCCTCTACGACCAGCGCGACACGCTGAGCCTG
GACCCGGAGCAGAAGCGTCTGCTTGAGCGCGATTACGAAGAACTCGTGCGCGCCGGTGCG
CAGCTGTCCGATGCCGACAAGGACAGCCTGCGCAAGCTCAATATCGAAGAGACCACGCTC
TCCACCCAGTTCCATACCCGTCTGGTCGCCGCTTCGGCTGCCGGTGCGGTGGTGGTGGAC
GACAAGGCCAGGCTCGATGGCCTGAGCGAAGGCGATATCGCCGCCGCCGCCGATGCGGCC
AAGGCGCGCAAGCTCGACGGCAAGTATCTGCTCACCTTGCAGAACACCACCCAGCAACCG
GTGCTGGCGTCGCTGAAGGACCGCCAGCTGCGCGCCGAGGTGCTCAAGGCCTCGGAAACG
CGCGCAGAAAAAGGCGATGCCAACGACACCCGCCAGACCATCCAGCGCCTGGCGCAACTG
CGCGCGCAAAAGGCCAAGCTGCTCGGCTTCGACAGCTACGCCGCCTACAGCCTGGGCGAC
CAGATGGCCAAGAACCCGGCCGCCGCGCTCAAGCTGCTGACCGACACCGTGCCGGCCGCC
ACTGCCAAGGCGCGCCGCGAAGTGGCCGAGATGCAGAAGGTGATCGATGCACAGCGTGCT
GATTCAAAGACCGGCGGCTTCAAACTAGCCGCGTCCGATTGGGACTTCTACGCCGAGCAG
GTGCGCAAGGCCAAGTACGACCTGGACGAGTCGCAGATCAAGCCGTATTTCGAACTGGAC
AACGTGCTGCAGAACGGCGTTTTCTACGCGGCCACGCAGCTGTACGGCATCACCTTCAAG
CAGCGCACCGACATCCCGACCTATCACGCGGACATGAAGGTGTATGAAGTGTTCGACGCG
GACGGCACCTCGATGGCGCTGTTCTATACCGACTACTTCAAGCGCGACAGCAAGTCCGGT
GGCGCCTGGATGGACGTATTCGTTGAACAGGACGGCCTCACCGGTGCCAAGCCGGTGGTC
TACAACGTCTGCAACTTCACCAAGCCGGCCGCCGGCCAGCCGGCGCTGCTGAGTTTCGAC
GACGTCACCACCTTGTTCCATGAGTTCGGCCACGCGCTGCACGGCATGTTCTCCACGGTG
AAGTACCCCTCGATCGCCGGCACCAGCACCTCGCGCGATTTTGTCGAGTTCCCCTCGCAG
TTCAACGAGCACTGGGCTTCCGATCCCAAGGTCTTCGCCAACTACGCCAAGCACTACCAG
ACCGGCGCGGCGATGCCAGCCGAGCTGGTGGAGAAGATCAAGAAGGCCAAGACCTTCAAC
AGCGGCTACGCGACTACCGAATACCTCTCGGCTGCGCTGCTCGATCTGGCCTGGCACACC
CAACCGGCCGATGCATCGTTGCAGGACGTGAGCAAATTCGAAGCCGACGCGTTGAAGCGT
TTCAAGGTGGACCTGGCCGAAGTGCCGCCGCGCTATCGCAGCAGCTATTTCGACCACATC
TGGGGCGGCGGTTATTCGGCCGGTTACTACGCGTATTTCTGGTCGGAAGTGCTCGACGAC
GACGCGTTCGAATGGTTCAAGGAGAACGGCGGCTTGAACCGCAAGAACGGCGACATCTTC
CGCGCCAAGATCCTCTCGCGCGGCAACACCGTGGACCTTGCCACGCTGTACCGCGATTTC
CGCGGCAAGGATCCCAGCGTCAAGGCGCTGCTGGAGAATCGTGGTTTGACGGAGTGA
>ELAGFFLI_00302 hypothetical protein
ATGACACCTGCTGCATCCGCCAATCCGCTCAGTCGCACTGTGTCAGCGTCAAGTGCGAAC
ATCCATGAGATCGAAAAAGAAACGTCCCCGGATACCCCGCCCAGCCGCTCGGATGCCCAG
CCCGATGGCGCATTGACCATGCTATCCCGCGCCCCGAGCAAGCGCGGCAAGGAGACCGCA
GATGCCACTGCGCACGCATCTCATACGGCTAGCCACCTGCACACGGTTGGTCTGCAGATT
TCGCAGCCTGTAATGCCGTCGCATCCTGGCAAAGCGTCGCTGGTGCGACTCAAAGAGAAA
CTGGCTGCCGACAACCACCGTGCCGTCGAGCCGCGACTGGCCGCCGAATTGATCAACAAG
GTCAGGCCGATGAAACTGCCGGACACCACCGGCGTGCAGAAACGCGCAGCGACACACACA
GATTTGTTGAGCCGCATCCACGAAACGGATGCGATGGCTTGGTACAAGGCGCAGGGATTG
AGCGAAGTCGAGGTTTCCGACTTGCGACGCACCGCGCTGTTGTCCGGCATGCCCAATCCC
ACCGGTAGTTTTCTAAACAATGCGATGCAGTTCATCGTTTCGCCGTGGATCAACTACGCA
ACCCGTCAGCCATGGGCAGGCGCAGGGTTCGGCTTTGCAACAGCGGCCATCGCCGCACCG
ATGAATGCGGTCCAGCAGTCGGCGGTGGTCAGTCTATGCGAATCCATCCGCGAGCATGGC
GGTCACGTCATCGTGCCGGACAAGAATCAGATCAACGATAAGCATTGGCTACCGGACCTC
GCGAAGGCACTGGAACGCCACATCGAAGAATTCAGTGGGTGCTGCGACAGGTTCCGAGAA
CTCAAGCACGCCGCAGACCAGCGACCAACGGCGGCGTCAGCTGAACAGCTTACCGAGGCC
GCTGACCACTTGCTGCAAGCCGAAGCGCGCCTGCATCAGGCCCAGCACGACTTTGTCATG
ACCCAGGGCGCACACGACCGGCAATGGATGGGCAATCGCTGGCAGGCCGTCCCGCGCATC
CTGCGTTCGCCATTGGCGGGCACGCTGGGCCTGCTCAGCAAAACCGGCGCAATGCGGGCG
CTGTCGCCGACCGCGCAGACCGTCGGTGCCCTGTTGATGACAGCTGCGCAGCATGTGGCC
GCCGGCTTCGACGAACAGGCAAAACAGGACTACAACAACAAGCTCAATCTGCTGTACGCC
GATGTATTGACCGAGACAGGTAAATTGAAACTTGCACGTGGCGAGCCGGTTGCGGCAGAG
GAGATCGATCAGACCAAACTGCGCAAACTGATCCAGTCGCCCACGCAGGCTCTGGTGAAA
CGCGTCATCAACGGACTGGTGTCGATGGAAAAAGCGCTCAACACGGAACTAGCCACGTCG
CCCTCGCCGCAGGGGACGGCGGACGCCGACAACCTGGATCTGGAATCGGGCCACGGCACC
GGCCCGGCGAAGGCGCTGAATTTGCTGCGCCAGGATCTGAAAGCCTTGCGCGAAGGCAAG
TTGGACGAACTCCATCCAGACGGTGTCGCTGCAGCGGTGCTGCTCGGCGCCGAGAAGTCG
GTGGTGTCGGAGCAACTGATCAACGATATCGCCAAGAAGTACACCTCGCGCGAGTTCTCC
GCACAGACCGCCCAACGCATTGGCCAGATGTTCCATCTCGGCGTGCTGGGCAGCGCGGCA
TCCTCGGTGATCGGCAAGGCCAGCTCTGCGGCGCAGGGTGGAACGCGCAACGTGCCGACC
GCACAGACCCTGGCGATCTCTGCCCTGTCCGGAACCATGGCTACGGTCGGCGCGCTGAAT
CAGCACACCGCCATCACCGTCAAGAACAATCGCCGCGAGGGCGACACCGACATCGGATTG
AAGCAGCAAGTCTTACGTGGCGTGATGGGGGGGGCCAACGAAGCGCTGTCCCAGCGTCGG
GCGACCACGGCGAGCCGAGCGATCAACGCGCTACTGCAAGGCAACGATGTGGAACAGCTG
TTGGGTCAGGCCAAGGCGCTCACCCAACCGCCCGGTGCCACGTCCTCCGCAGCGCAGGGC
GCGCCGTCGCTGACCCTGCCGCAGGCGGTGGAGCGGCTGCGTCCGGGAGCAGCGTCCACA
TCGCAGTCGCACGAAGTGATCGTGCAGATCGGGGACGATCAGGCGCCGCAACCGGCATGA
>ELAGFFLI_00303 putative protein
ATGGCTCCCCCTCGCCCTTCCCCGTATGCCGCCTCGCCGCAGTTCCGCGGTGGCCGGTTT
CGCAATGTGCTGCCGTTGCCGACTGTCACGCTGAGCCTGCGCGAGCAGATCGGCCTGCTG
TGGACGGTCTTGTTCGCCAAACCCAGCACCACGGTGCCGTCCGCACCGTTGCCGGTGCAG
CCGTTGACGCGCGCGCAGTTGCTTGCCGCGCCCGATCGGAGTTTGTATCGCCTGGGCCAT
TCCACCGTGCTGATGAAGCTGGCCGGCGGGTGGTGGCTGACCGACCCGGTGTTCTCCAAG
CGCGCCTCGCCGGTGCCGTTCGCCGGGCCAAAGCGTTTCCACGCGCCGCCGATTGCACTG
GAAGAGGTGCCACCGCTGGCCGGGGTGATCCTGTCGCACAACCATTACGACCATCTCGAC
CGCGCCACCATCCGCGCGCTGGCCGACCGCGTCGGCGTGTTTGTCGCACCGCTCGGCGTG
GGCGATCTGCTGGTTAGCTGGGGCGTGGACCCGGCCAAGGTGCGTCAGCTGGATTGGTGG
GACTCCATCACCGTCGGTGGCGTGCAACTCACTGCTACTCCATCGCAGCATTTTTCCGGG
CGCGGGTTGTTCGATAGCGGGCGGTCGCTGTGGTGTTCCTGGGCGATCCAGGACCGCGAC
CTGCGCGTGTTCTTCAGCGGCGACGGCGGCTATGGCCCGCACTTCAAGACCATCGGCGAG
CAGCTCGGCCCGTTCGACGTGGCGCTGATCGAAAACGGCGCCTACGACCAGCAGTGGCCG
CATGTGCACATGCAACCGGAGCAGAGCCTGCAGGCGTATCTGGACGTGGGCGGGCAGACG
CTGCTGCCGATCCACAACGGCACCTTCGATCTGGCCATGCATGCGTGGCAGGAGCCGCTG
GACCGCATCGTGGCACTGGCCGACAGCGCTGGCGTTGCGGTGGTCACGCCCTGCATGGGC
GAGCGGGTGGATCTGCAGGCGCCGGCTAATCGCGTGCGTTGGTGGCGGCAGGATGCGGCA
TCACAGGCGTCGGATGGGTTGGTGGCGACACGGTAA
>ELAGFFLI_00304 HTH-type transcriptional regulator BetI
ATGTCGACTGCCTCTTCCCCTCCAGCCGCACCGCAGCGGCTGACCGACCGCAAGCGCCAC
GCCATCGTGGAGGCGGCCATTGCCGAGTTCCGCCAGCACGGTTTCGAGGCCACCAGCATG
GACCGCGTGGCGGCCACTGCCGGCGTTTCCAAACGCACCGTCTACAACCACTTCCCTAGC
AAGGACGCGTTGTTTGGCGAAATCCTGCGCGGGCTGTGGCAGCGCAGCGCCGATGCGGTG
AACCTGGCTTACCGGCCCGACCAGCCGTTGCGCGCGCAGTTGATAACGTTGCTGCAGCAG
AAGCTGCGCCTGCTCGACGACCCGGCATTTATCGATCTGTCGCGTGTGGCCCTCGCCGAG
GGCATCCACTCGCCGGCGCGTGCCCGCGAACTGATATCGCAGTTGGGCAGCAAGGAAGAA
GGCACCACCACCTGGCTGCGCGCCGCACTGGCCGACGGCCGCCTGGCCGGCGTGGAGGCG
GACTTCGCCTCACAGCAACTGCAGGCGCTGATCAAAGGCTTCGCGTTCTGGCCGCAGCTC
ACCATGGGCCAGCCGCCGTTGTCGCCGGAGCAACAGACCCAGGTGGCCGAATCGGCGGTG
GCGATGTTTTTGGGGTTGTACGGGCGCGAGTGA
>ELAGFFLI_00305 hypothetical protein
ATGACCGACAACGCGCCACAGCACCGCATTGATTACCTTGAATTCGCCGTCGACTCGATC
GCCATCGCCAAGACCTTTTACGCGCAAGCATTTGACTGGACGTTTCAGGATTACGGCCCG
GACTATTGTGAATTCCGCGACGGGCGCCTGACCGGCGGCTTCTTCCACGGCCCTGCGCAG
CCCGGCGGCGCGTTGGTGGTGCTTGCCTCCGATGACCTTGACCATAGCCAGGCCCGCATC
GAAGCGGCTGGCGGAAAGATCACCAAACCGCTATTCGCGTTTCCGGGCGGGCGACGCTTT
CATTTCGCCGATCCGCACGGCTACGCATTGGCGGTGTGGTCGAAGGACTAA
>ELAGFFLI_00306 hypothetical protein
ATGGCATGGCTGTTCGATCAGTTGGCTGTCGGCAGGCCGATGCGGCTTGCCGAGCTGACC
CAATCGCTGGGCATCAGCGAGCGCTCGTTGCGCCGCCGCTGCCAGGACGCGTTCGGCTAC
GGCAGCAAGACCTTGGAACGGATTCTTCGGTTGCAGCGTTTTCTGCGTATCGCCCGCCAG
CACCGCACGTTGACCGACGCTGCGCTGGACGCAGGCTATGGCGATGCGCCACATCTGGTG
CGCGATGCACGCCAGCTCAGCGGCCTGAGCCCGCGCGTGTTGGTACAGCAGCACGCGCGC
TGA
>ELAGFFLI_00307 Na(+)/H(+)-K(+) antiporter GerN
ATGAATCCGACCACGTTGTTGCTGGTGCAGTTGGCGGTGATCCTGGGCGCGGCACGTGCA
TGCGGCGCGCTGTTGCAACGCGTCGGGCAGCCGCCGGTGATCGGCGAAATGGCGGCCGGG
TTGTTGCTGGGGCCGATCGCATTCGGCGCATGGTTGCCGGACTTGCACGGCGTGTTGTTC
GCTTCCAACAGTTTGCCGCCGCTCTCGGGCCTGGCCACTATCGGTGTGGTGCTTTTCATG
TTCATCGTGGGAGTGGAGCTGCGCGCGCCGGAAGGCACCTCCGCGCAGGTGCGTGCATCG
ATCCTGGTAGGCTTGTCGGGCATCGTGCTGCCGTTGTCGCTTGGCCTGGCCGCGGCTCCG
TGGTTATTTGCGCGGTTCGCACCGCAGGGCATCGCGTTCTGGCCGTTTGCGTTGTTCATC
GCCGCGGCGATGTCGGTGACCGCATTTCCGGTGCTGGCGCGCATCCTCAAGGACCGCAAT
CTGACCCGCACGCCTGCGGGCCGGTTGGCGCTGGGCGCGGCGGTGATCGACGATGCCACG
GTGTGGATGTTCCTGGCGATCGTGCTCACGCTGACCGGCGGCAACACGCATGGCGGTGTC
GGCTTCACCGCCGCCGGTGCGTTGGGGTTGATTACGGTGGTTTTCGGCCTGTTGAAGCCC
GCTTACGCGCGCCTGCTGCGGCCACGTGTGAACGATGGGCGCTATGCGCCAACTGCGCTG
GTGTGGGTGTTGATCGGTTTGCTGGCTTGCGCCGCAGTGGCCGAATGGATCGGCCTGCAT
GCGATCTTCGGCGCGTCCCTGTTCGGCATTTGCGTGCCGCGCGAAGACCGCTTGCTGGAA
CACCTGGCTGGGCGCATCGAGCCATTGGCGATCACCTTGCTAATGCCGGTGCTGTTTGCG
GTCGCCGGCCAGGCCACCAGCCCGGGCGTCTTCGTGGGCGCCGGCATCGCCGGCTTTGCG
CTGGTGGTCGGCGTGGCGGTGACCGGCAAGCTGGTCGGCTGTACGCTGGGCGCGCGCCTG
AGCGGTCACGATTGGCGCGACAGCCTGACCGTGGGCTCGCTGATGAACGCGCGCGGCCTG
ATGGAGTTGGTGGTGATCAAGATCGGCCTGGACAGCGGCGTGATCGGGCCGGACCTGTTC
ACGCTGCTATTCGGCATGACCCTGGTGACCACAGTGATGACCTCACCGATGGTGGCCTGG
TTGCAACGCGGCAGGCAGACGGGCAATGCCAACGGGTTGGGTGCGGGTAACTCAACGCAT
TGA
>ELAGFFLI_00308 HTH-type transcriptional regulator CysB
ATGGCGCCAACCCCTCGATTTTCCTACAAATCCGACCGGCTCAAGCCGCTGCGTGCGTTC
TGCCAGACGGTTAGATTAGGCTCGGTCTCACGGGCGGCTGAGGCGCTTTATGTCAGCCAG
CCGGCAGTGACGCTGCAATTGCAGGCGCTGGAGCGCGACCTGGGCGTGGCCTTGTTCGAG
CGCTCCGGGCGCCGGATGGCACCCAGCCGCGAGGGCCAGCTGCTCTACGACATGGCGCTG
CCGCTGGTGGAAAGCCTGGACGGGCTGGAAGCGAGCTTTCGCGAGAAGGTGCGCGGGCTG
GATGCGGGCGAGCTCAATATCGCCGCCAACAGCTCCACCATCCTGTACCTGCTGCCGCGC
ATCGTGGCGAACTTTCGCGCGCGCCATCCGGACGTGCGCCTGACACTGCACAACGCCATC
AGCGCCGATGGCACCGATCTGCTGCGCGAGGATGCGGTGGACCTGGCAGTCGGCTCGATG
CTGGACGTGCCGGCCGACCTCAACTATGCGCCGGTCTATCGTTTCGAACAGTTGTTGATC
ACCCCGCCCGATCACCCGCTGGCAAGCAAGCCCACCGTCACGTTGCAGGATCTGTCGCCG
TATCCGCTGATCCTGCCGCCGCGCCGGCAGGTGACCTATCGGCTGGTCGATCTGGTCTTC
CAACAGGCACGCGTGCCCTACACCGTGGCCTTGGAAGTGGGCGGTTGGGAGGTGATCAAG
CAATACGTGGCGATGGGCATGGGCATTTCCATCGTCACCGCGATCTGCGTCACCGACGCC
GACCGCGACAAACTCGCCACACGCTCGCTCAAGGATTATTTCCCCACCCGCAGCTACGGC
GTGGTGGTGCGCAAGGGCAAATATCTCTCGCCGCAGGCGCGTGCGTTTATCGAGCTGATC
CAACCGGATCTGTTCACGCCGCGCGGGTATGACGAAAGTGGCGATTCGGAGCGGTGA
>ELAGFFLI_00309 Malate synthase A
ATGTCTGCCACCGCTTTCGCTCCACGCTCCACCGAACGCGCCACTCCCGGTCTGTCGCTG
ACCACGCAGTTGGCTGGCCAGGCAGAACTCCTGCCAGCCGCCGCGTTGGCGTTGCTGGTG
TCGCTGCACCGCGCGATCGAACCCGGTCGCCAGCAGCGCCTCGCCCAGCGGCGGGTGCGC
CAGGCCGAGTTCGACGCCGGCCAGTTGCCGGACTTCCGCCCCGACACCCGCGCCATCCGC
GCCGGCGACTGGCGCGTGGCCGCACTGCCGGCGGCGCTGCAGGACCGCCGCGTCGAGATC
ACCGGCCCCACCGATCCGAAGATGGTCATCAACGCGCTGAATTCCGGCGCCAAGGTGTTC
ATGGCCGACTTCGAAGATTCCACCGCGCCGACCTGGCGCAACCTGCTGGCCGGGCAGCGC
ACGTTGGCCGCCGCGGTCCGCGGCGATCTCAGCTTCGATGCGCCCAACGGCAAGCATTAC
GCATTGCGGCCGGAAGCCGAACGTGCGGTGTTGATCGTGCGCCCGCGTGGCTGGCATCTG
GACGAGAAGCATGTGCTCGTCGATGGTCAGCCGCTGGCCGGCGGTCTGTTCGATGCCGCG
TTGTTCGCCTTCCATAACGGCCGCGCGCTGCTGACCAAAGACCGTGGCCCGTATCTGTAC
CTGCCCAAGCTGCAGAGCATGGAAGAAGCCGCGCTGTGGGAGACCGCGCTGGCGCATATC
GAAGCGATGCTCGGCCTGCCGCATGGGCAGATCAAGGTGACCGTGCTGATCGAAACGCTG
CCGGCGGTGTTCGAGATGGACGAGATCCTGCACGCGCTGCGCGATCGCATCGTCGGGCTG
AACTGCGGGCGCTGGGATTACATCTTTTCGTATCTGAAAACCTTTCGCGCGCACCGCGAC
CGCGTACTGCCCGAGCGTGGTCAGGTCACCATGACCCAGCCGTTTTTGAAGGCGTATTCG
GAACTGTTGATCAAGACCTGTCATCGCCGTGGTGCGCATGCCATGGGCGGCATGGCCGCG
CAGATTCCGATCAATCACGACGAAGCCGCCAACGAGCAGGCGATGGCCCGCGTGCGCGCC
GACAAGCTGCGCGAAGTCACCGCAGGCCACGATGGCACCTGGGTGGCGCACCCGGCCTTG
ATTCCGGTGGCGATGAAATTGTTCGACGAGCACATGCCCACCGCGCATCAGCATCACGTC
TTGCGCAACGACGTGCAGGTGACGCGCGACATGTTGATCGCCCCCTCGCCGGGCAACGTC
ACCCGCGCAGGGTTTGAGGGCAATGTGGAAGTGTGCGTGCGCTACCTGGCCGCCTGGCTG
GACGGCAATGGCTGCGTGCCGATCCATAACCTGATGGAAGACGCCGCCACTGCAGAAATC
AGCCGTGCGCAACTATGGCAGTGGCTGCATCACGGCCAGCATCTGGACGACGGCACTGTG
ATCGATCAGCAGTTATTGCAGACCGCGTTGCGTGCGCTGCCGGCACGCCTGGGCGCGACC
AACGCACTGCCTGGCGCTGCGCGCATCGACGACGCCATCGCCTTGCTGGAAACACTCAGC
CGCGCCGATGAACTGGCCGACTTCCTTACCGTGCCGGCGTACCGATTGATCGATTGA
>ELAGFFLI_00310 Isocitrate lyase
ATGAGCAACACACTGCAGACCGCCGAACAGATCCAGCAGGACTGGGCCAGCAACCCACGC
TGGACCGGCATCACCCGCAATTACACCGCGGCCGATGTGGTGCGCCTGCGCGGCACCGTG
CATGTCGAGCATTCGCTGGCACGATTGGGCGCGGACAAGTTGTGGGCCTCGCTGCACACC
ACGCCGTTCGTCAATGCGCTGGGCGCGTTGACCGGCAATCAGGCGATGCAGCAGGTCAAG
GCCGGTTTGAAGGCGATTTACCTGTCCGGTTGGCAGGTCGCCGCCGATGCGAATCTGGCT
GGGCAGATGTACCCGGACCAATCGCTGTATCCGGCCGATTCGGTGCCGGCGGTGGTCAAG
CGCATCAACAACACCTTGCTGCGTGCGGATCAATTGCACCACGCCGAAGGCAACGATGAC
ATCGACTTCCTGCAGCCGATCGTGGCTGATGCCGAAGCCGGCTTCGGCGGCGTACTCAAC
GCCTTCGAGCTGATGAAGGCGATGATTGAAGCCGGCGCGGCCGGCGTGCATTTCGAAGAT
CAATTGGCGTCGGTGAAAAAGTGCGGCCACATGGGCGGCAAGGTGCTGGTGCCTACGCGT
GAGGCGATCGAAAAGTTGAATGCCGCGCGTCTGGCGGCCGATGTGTTGGGCGTGCCTACG
CTGTTGATCGCACGCACCGATGCCGAAGCGGCCGATCTGATCACCAGCGATGTGGATGCC
AACGATCAGCCGTTCACCACCGGGCAGCGCACTGTCGAAGGCTTCTTCAAGACCCGCAAC
GGGCTGGATCAGGCGATCAGCCGTGGGCTGGCTTACGCACCGTATGCGGATCTGATCTGG
TGCGAAACCGGCAAGCCGGATCTGGAATTCGCGCGCGCCTTCGCCCAAGCTATCCATGCC
AAGTTCCCCGGCAAATTGCTGGCCTACAACTGCTCGCCGAGCTTCAACTGGAAGAAGCAC
CTGGACGACGCCACCATCGCCAGATTCCAGACCGAACTGGCGAGCTACGGCTATAAATTC
CAGTTCATCACCCTGGCCGGCTTCCATGCCTTGAATTACGGCATGTTCAACCTGGCCCAT
GGTTACGCGCGCCGCCAGATGAGCGCCTTCGTCGAGCTGCAGCAGGCCGAGTTCGCAGCG
GCGGACATGGGCTTTACCGCAGTCAAGCATCAGCGCGAGGTGGGCACCGGGTACTTCGAC
GCGGTGACGCAGGCGATTCAGCAGGGGCAGTCGTCCACCACCGCGCTGCGTGGGTCGACC
GAGGAAGAGCAGTTTCACAGTGAAAAAGCGGCTTAG
>ELAGFFLI_00311 hypothetical protein
ATGACTTGCTACAACACCGCAGGCGCGGTCGAACCGACTGGAGGCGTTGCCAAAACGTTG
TCCGACGGGCTGCATGCGCTGATGACTGCCGAAGAGCTGGCGTTTTTCGCCCGCTTCGGC
CGTGCGCGCGAGTTGGCGGCGGGCCAGGCGCTGTTCGAGCGTGGTGCCGTGGGCACGCAG
ATGTTCATCGTTGTCAGCGGCCAGATCGATCTGGATTTTGGCGAGGACCTGATGCTCAAG
CATCTGGGCCCGGGCGAATTTTTCGGGGAACTCGGCTTGCTGATCGGCGACCACGCACGC
AGTGCCGGCGCCAGTGCCTCTACCGACAGCCGTCTGATCGAACTGGCCCACGACGATTTT
CAGCGCCTGGTCGATCACGACCCGTCGATGGTGGCGCATTTTCTGCGCCGCTCCATCGTG
CGTGTGGTCAACAACGAGCAGTTGCTGATCCGTCAGCTGCGCCGTCGCAACCACGATCTG
GAAGCGGCGCTGGACAATCTCTATGTCACCTCGCACAAACTCAACCACACCGAAGAGTTG
AGTCGCACCGACGAGCTCACCGGCCTGCACAACCGCCGCGGTTTGGCGCTGCATCTGCAG
GAATGTCGGCGTTCCGGCGCGGTGCCCGGTGTGGGCCTGATCCTGATCGATTGCGACCGT
TTCAAGCGCATCAATGACGAATTCGGTCATCTGGCCGGCGACCGTGTGCTGCAGAACGTT
GCCCATGCACTGCGCTCGGTGATCGCCGATGGCGATCTGGCTTGCCGGCTGGGCGGCGAC
GAATTCTGCGTGCTGGTCGCGCAAGGCACGCGGGAACTGATGCACCACATCGGGGAATGC
ATCGTGCGTGCGGTGGAAGCACGCCTGGGCAACACCCAGAGCGAGCAAGGCTGCTCGGTC
AGTCTCGGCCTGTGCATGATCGATGCGGATGCGGCATGGAACGACTGGTACACGCTGGCC
GATAGCGCGTTGTACCAGGCCAAGCGGCAGGGCGGTAACGTGTTGTGCATGCACGAAGCA
GCTGCGCCGGGCAGTACGCTGGTATCGGGCAACACGCTCGCCTCTGGCAATCACTGA
>ELAGFFLI_00312 hypothetical protein
ATGAGCACGCGCACCCACGCACGCAAGGATGCGTCGTCGGAAGCGATCCAGGCCCCGCGT
CTGCGCACCTTGCTGTTGACCGATCTATGCGATTCCACCGCACTGGTCGAGCGTATTGGT
GACAACGCCGCCGCCGCATTGTTCCGCGAGCATGACCGTCGGGTGGTCAAACTGCAGCAG
CAATGGCGCGGCCGTCTGATCGACCGCTCGGACGGGTTGTTGCTGCTGTTCGATCGCCCT
ATCGATGGCCTGGGCTTCGCACTGGATTACGCACGTGGACTCAAGGCGATGGGCGATGCC
CGCGCGCTGACGCTATGCGCGCGCCAGGGTCTGCACGTCGGCGAAGTGCTGACCTGGCGC
AACAGCGACGAAGCGGTGAGCATCGGCGCCAAACCGCTGGAAGTGGAAGGCCTGGCCAAG
CCCACCGCCGCCCGCCTGATGTCGATGGCACGGCCCGGGCAGATCCTGATCTCGGCGGTG
GCCGAGTCGCTGACGCATCGTGCTGCGCGCGAACTTGGCACGCATGCTGAGCGACTGTTG
TGGAAATCCCACGGTCGCTGGCGCTTCAAGGGCGTGCCTACGCCAATGGAGATTTACGAG
GTCGGCGAGATCGATGTCACGCCGCTGCGCGCGCCCAGGCATTCGCCCAAGGCATGGCGC
GATATTCCGTTATGGCGCCGGCCGGCAGCGCTGTTGGCGGAAACCTTGTTGGTCGTCACT
GTCTGTGTGTCGGTGTGGTTTTTCACTCGCGCCGAGCCCGCAATCGCTTTCGCCGAACGC
GGCTGGGTGGTGGTGGGCGACTTGCGCAATCTGACGGGCAATACGCTGCTCGACAGTTCG
CTGGAGCAGGCGCTACGCATCAGCCTGGAGCAGTCGCGCTACGTCAATGTCCTGAGCGAT
ATGAAAGTGCGCGACACAATGACCCGGATGAAGCGCGATCCGGACAGCGTTGTCGTCGAT
CGTGCCATCGCCTCGGAAGTGGCCATGCGCGATGGCGCCAGTGCAGTCATTCTGCCGACT
GTGGCCGAGATTGGGGGCAAGCTCCGCTTCAGTGTGGAGTTGGTGGATCCACGCACGCAG
ACCACGGTGTACTCGGAGTTTGTGCAAGGCGATGGCTTACCGTCTGCGCTGTTGTCCGTA
GATCAGGTCACCCGTAAGTTGAGGCAGGGACTTGGCGAAGTTGTCGCTTCGATCGACAAG
CATTCGGTGCCATTGCCCGCCGTCACCACCTCAAGCCTGGATGCATTGCGTGCCTATGCC
CTCGGTGTCGACGCCACGGTGAAAGGCCAGTGGAGCCAAGGCATGGAACTCTTCGAGCGC
GCAGTTGGCATCGACCCGGAATTTGCCTTGGCCTATCTGGGCGCAGCACGCATCAAGGTC
GCCATCTCCGACCGCGATGGCGCGCTGCCGTATCTGGATCAAGCGATCCGTTTCCGCCGG
CGTTTGCCGGAGCGTGACCAGCTCTATCTGGATGCCTGGGCGGCCGAGTTGCGTGCGCCC
GAGAAAGCGTTGCCGCTGTGGCGAACTCTGGCATCGCTGTATCCGGACAATTTCGCTGGA
ACCGCCAATGCCTCCTGGCATCTATTCGTAGCCAATCGTTTTGCCGAGGCGCTTCCCTAT
GCGCAGGCAGCCGATGTTCCGCAGGATCCGTTACGTGCGATCGCCACGGATCGGGTTGGA
CGCATTTTGCTGGCTCAGGGAAAAGCCGAGGCCGCATTAAAATATTTTGTCCCTGATGAC
GTTGATCGCGCCGGTCCGCTACGGCGGCGGGCCAGCGCATTAGCATCACTGAATCGCTAC
GCCGAAGCACAGCAAGCGCTCGATACGATCGTGAGGAGCGGCTATGTCAACGACGATGTG
GTGCCGTTGATCGACCGCACCAGTATTGCGATCGATCAGGCCGACTGGATGGCTGCGCGC
GCTTCCATTGCGCAAGCTCTGACGCGTAGCAAGCAGGCCGACGATTTCCTTTATCGGCAG
TTCCTGGTCATTGCGTTGACGACGGACGCCCTAACCGATCCGGCCACCCCAACCAAGCTG
AAGCCGACGTTCGATCGGTTGACATCAGCAGTAACCGACGACAGGTTGGCGATGGCGAAC
CAGCAAGACAATGCAGCGATGGTCTTGATCGTGGCCAGCCACGCACAACGCAGCGGCGAC
GATAGTCTGACCGCGCGCGCGCTTGAGGCGATCAAGCCGGCACTGGTACATGAAACGCCG
GTACTTGCCGACCTTCGCGCGATTGTCGAAGCCCAACATCTTGCGCTGACGGGCGACCGT
GCGGCGGCTATTGCGCACCTGTCAGTCGGTGACGACACGCTCGTCCAGACCCGCGTTGCG
CTGTATGCGCTGCTGACCGACAGCGGACGGCATGCCGAAGCGCTGCAACAAGCACGTTGG
CTATCCCTGCGCCGAGGTCGCGCTTACATCGAGGCGAACGCGTCACAAACGCTGCAGCCG
CTCAATGTGGCCGATGCGCGGCTGGCACAGCTATGGATGGCCGAGTCGTTGCATGCACTC
GGCCGCACCCACGAGGCACGCGAACAGGCGCAGGCATTTGTACGTGCGTGGCCTGTGTCG
CGTCTGCCCGCTTACCTGCGCACCAGGGTAGAACGGATGCTCTCCGATTCGAAGGCAAAG
ATCACGGTGTGA
>ELAGFFLI_00313 hypothetical protein
ATGACCGACTCAGCCGACAACGCACATCCTCCGCTCGATGCATCCATTGCCGACAAGCTG
CTGGAGCTGCTGTCCAGCGACGACGACTTCCGCGAATGCTTTCAATGTAATCCGGCTCAA
GCGCTTGCCCGGATTGGCGCAGCCGGCGCGAACGCCGACGACAGCGTGCCCAGCGTGGGA
GAGCCATACTTCTGCATGACCACCAATCAGCTCGCCTCGAAGGAAGAGATTGCGCTGGCC
CGCGCCGAGTTGCATAGCTACCTGACCCAGAACGCCAATCACACCGTGATCTTTGCCTTC
GAATCGGAGAGCATCCGTTCTACCCTGGTGCGCAGGTAA
>ELAGFFLI_00314 hypothetical protein
ATGCAGATCCGTCGCTGTGCCACGCTGTTCTTCGAACTTCGCAACGATGCGGTGTTCGAT
CTTGCTCACTTGCTTGCTGGCGGCGATGGGCTGCGTCGTCGCGCACGATGGCTGGCACTG
GCGCCGCATCTCGATGCAGAAGTGGAGGTCGGCACAGCCGAGCGCGAGTGGTTGAGCGAG
TTGAGCCCGACGCGCTGGCGATCAATCGATCAGACGCAGCCACCACCGGCCTGGCTCGAT
GGGTTGATCGAGCAGGGGCTTGTGATCAGCGATCAACCGGAGCATGCAGCGCATCGCAAC
AATGACGAGCGGGTGCAGCAGCAGCGCTGGTGGCCATTGGCTGCGTTGTGGCACCGCTTC
GCGCGTTGGAAAGGCGAGGACAGCGTGGCGACGATGGAGGCGCAAGGTCTGACGACTGCA
GAAGGCATGGTGGAGCGCCTGGGTGCGCCGCCGGCAGAAGTCGTTAGCCGCGGCGAAGGA
GGCGCCGAGGCCCGAATAGCGTTGCCGCGCGCAACGCCGGGTACGTTCGATCAACTGCTG
GCGCGGCGCGTGACCTGCCGCAATTTCGATACGCAGCGCCCTCTATCAAGCGAATTATTG
GCCCAGATGCTCGAACGCAGCGTCATGGCGAGCGCGCGGATCGAGGTCGGGCACGACACC
GCATTCTTGAAGAAGCCAGTGCCATCGGGAGGCAGCCTGCATCCCACCGAAACCTATCTG
CTGGTGCAGCGGGTCGAGGATATGGCCAGCGGCCTTTATCACTACCGCCCGCTCGACCAT
GCGTTGCACCCCTTGCCATCGCCTGCACAGCCGCTCGCGGACTTCGCACGCAAGGCAGTG
TCGGGGCAGCACTGGTTTGCCGATGCGCCGGTGCTGTTGATTCTGGCGCCGCGGTTTTTA
CGTAGCTTCTGGAAATATCGGAACCATGCCAAGGCTTACCGCGCAATGATTCTGGACGTG
GGCCATATTGCACAGACGCTCTATTTGAGCGCGACCGATTTGGGGCTGGGAGCGTTTGTC
ACCTCGGCAATCAACGAGGTGGATATCGAACACGCGCTAGGCCTGGATGGCCTGCAGGAT
GGCCCGTTGGCCATCTGCGGCTTCGGTTGGCGTGCCGAGGAAATGAGGAATACGGAGCTG
GATCCTGGTGGCGCAGTGTGGTCGATCGATCTTGATCGAGAGGCTTCCAGAGAGATCGGG
CAACAGTAG
>ELAGFFLI_00315 Dipeptidyl aminopeptidase BIII
ATGCAACGCCTGCTTCTTGTTTCCAGCATCGTGCTGGCGCTGGCTGCCTGCAGCGACAAA
ACCGCGTCCACGACCGATCAGGCCGCACCGCCCGCAGCAACCGCGACAGCGCCGGCAGCA
CCCCCGGAACTGATCACCCGCGATGCGCTGTTCGGCAATCCCGAGCGCGCCAACGTGACC
ATCAGCCCGGGTGGCAAATACCTCAGCTGGGTGGCACCGCTGGAGGGCGTGCTCAATGTC
TGGGTCGCGCCGGTGGATGCGCCGGATCAGGCGCGTGCAATCACCAAGGACACCGCCCGC
GGCATCCGCAATTATTTCTGGACGTATCAACCCAATACGCTGCTGTATCTGCGCGATGAC
GGCGGCGATGAAGACTTCCATCTGTTCTCGGTCAATCTGACCGATGGCAGCAGCAAGGAC
CTCACGCCGTTCAAGAAGACCACGGCCGAGATGTACCGCGTCAGCGCGCAGCATGCCGAA
TCGATCATGGTCGGCATGAACGACCGCGACGCCAAGTGGCACGATCTATACCGGGTCGAC
CTGGCCTCGGGCAAGCGCACCCTGGTGCAGAAGAACACCGACAGTCTGGAAAGCTATCTG
CTCGACGGCGACTACCGACTGCGCTACGCCACCCGCGCCACCGACGATGCCGGCAGAGAA
CTGCTGGTGCCCGACGGCAAGGCATGGAAGAGCGTGGACCGCATCCCGTTCGAAGATGTC
ACCAATACCGCGCCCGAGGGGCTTACCGACGACGGCAAGACGCTGTACATGCAGGATTCG
CGCCACCGCGACACCTCGGCGCTGTATGCGATCGACACCGCCAGCAATGCACGCACGCTG
CTGTTCGAAAACCCGCGCGCCGATGTCGGCACCACCTTGAACGACCCCAGAACCGGCGTA
GTGCAGGCGGTGTCCACCGACTACCTGCGCGAAGAGTGGAAGGCCTTGGATACCGGCATC
GCCGCCGATCTGCAGAAACTCAAATCACTTGGCGCAGGCGATGCCAGCATCGCATCACGC
ACGCTCGATGACCGCACCTGGATCGTGGCGTATTCGGCAGCGGAAACACCGCTCACCTAC
TACCGCTACGATCGCGCCGATGGCGGCAAGCTGACCAAGCTGTTCTCCGCCCGACCTGCG
CTGGATGGCAAACCGCTGGTGCCGATGTGGCCACAGGAACTGACCTCGCGCGACGGCCTC
AAGCTGGTCAGCTATCTCACCCTGCCCGCCGAGGCCGACGCCAACCACGACGGCAAAGCG
GATAAACCGGTGCCGCTGGTGCTGTTCGTGCATGGCGGCCCGTGGGCGCGCGATAGCTAC
GGCTACGGACCGTACGAGCAATGGTTGGCCAATCGCGGCTATGCGGTGCTGGCGGTCAAT
TTCCGCGGCTCCACCGGCTTCGGCAAGGCGTTCACCAATGCCGGCAACGGCGAGTGGGGC
GGCAAGATGCACGACGACCTGCTCGACGCGGCGCAGTGGGCAGTCAAACAGGGCGTGACC
ACCCCCAACGAGGTCGCCATCATGGGCGGCAGCTACGGCGGCTACGCCACGCTGGCCGGC
ATGACCTTCACCCCGGACGCGTTCAAGTGCGGCGTGGACATCGTCGGCCCGGCCAACCTC
AACACCTTGCTCGCCACCATCCCGCCGTACTGGGCCAGCTTCTACAAGCAGGCGACCAAG
CGCATGGGCGACCCGGCCACCGCCGCCGGCAGGCAATGGCTGACCGATCGCTCACCGCTC
ACGCATGTCGACAAGATCAGCAAGCCGTTGTTGATCGGCCAGGGCGCCAACGACCCGCGC
GTCAAACAGGCCGAGAGCGACCAGATCGTCAACGCGATGAAGGCCAAGAACATTCCGGTG
ACCTACGTGCTGTTCCCGGACGAAGGCCACGGCTTCCGGCGCCCGGAAAACAGCAAGGCC
TTCAACGCAGTGACCGAAAGCTTCCTGGGCCAATGCCTGGGCGGCCGCGTGCAACCCATC
GGCGAAGACCTGACCGGCTCCAGCATCACCGTCCCGGAAGGCGCCGACAAGGTGCAAGGC
TTGAGCGATGCGTTGAAGACGCATACGCAGGCGATTCGGCGGTAA
>ELAGFFLI_00316 Acetyl-/propionyl-coenzyme A carboxylase alpha chain
ATGACCCAACGCGAATCCAACGCCACAGCAACACAGCCGTACTTCGACAAGATCCTGATC
GCCAATCGCGGCGAGATCGCGTGCCGGGTCATTGCCACCTGTCGCAAGCTCGGCATCGCG
ACGGTGGCGGTGTACTCGGATGCCGATCGCGACGCACGGCATGTACGTCTGGCCGATGAA
GCGATCCATATCGGTCCGGCACCGGCGCAGCAGAGTTATTTGCGCGGCGAGGTCATTCTC
GATGCCGCACGCGCAAGCGGCGCGCAGGCGATCCATCCGGGTTATGGGTTTCTTTCGGAA
AATGCGGCGTTTGCCGATGCCTGTGCGCAGGCCGGCATCGTGTTTATCGGCCCACCCGCA
GCCGCGATTCGCGCGATGGGCGACAAGAGTGCGGCCAAGGCGCTGATGCAACGCGCCGGC
GTGCCGTTGACGCCGGGCTACCACGGCGACGAACAGGCGCCGGCTTTCCTGCGCGCGCAG
GCCGATGCGATCGGCTATCCCGTCTTGATCAAGGCCAGTGCTGGCGGCGGTGGCAAGGGC
ATGCGCCGCGTGGATGCCAGCGCTGCCTTCGAAGAGGCCTTGGCCAGCTGCCAGCGCGAG
GCCCAGTCGGCGTTCGGCAATGCGCAGGTGCTGGTGGAAAAGTATGTTGAACGACCACGG
CATATCGAGATCCAGGTGTTTGGCGATACGCAGGGCGAGGTGGTGTATCTGTTCGAACGC
GACTGCTCGGTGCAGCGCCGCCATCAAAAGGTGCTGGAAGAAGCGCCCGCCCCCGGCATG
AGCGAACAACGCCGTGCAGCGATGGGCAAGGCCGCCGTGGACGCCGCACGCGCCGTGGGC
TATGTCGGTGCGGGTACGGTGGAGTTCATTGCAGGCCCGGATGGCGATTTCTATTTCATG
GAAATGAACACCCGGCTGCAGGTCGAGCACCCGGTGACCGAGTTGATTACCGGTACCGAT
CTGGTCGAGTGGCAGCTGCGTGTGGCTGCCGGCGAGCCGTTGCCGCAGCGTCAGCACGAA
TTGCGAATCCACGGACATGCGCTGGAAGCGCGCCTGTATGCAGAGGATGCCGAGCGCGGC
TTTCTGCCTTCGACCGGCACGCTGCGGCAGCTGCAGCTGCCTGCATCCAGTGCGCATGTG
CGCATCGATGCGGGTGTGGAGCAAGGCGACACCATCAGCCCGTATTACGACCCGATGATC
GCCAAACTGATCGTGTGGGATGTGGATCGCCCCGCTGCGCTTGCACGCATGCGTCAGGCG
CTTGCGCAGTGCCACGCGGTCGGCGTCACGACCAATAGTGCATTTCTGTCGCGTCTGATC
GGTACCAAGGCGTTTGCCTCGGCCGATCTGGACACCGCATTGATCGAACGCGAGCATGCG
GCCCTGTTTCCGCAAGCGCATGCGCCAGACAGTGCGTGGTGGTGCCTGGCTGCCGTGCTG
ATGGCCGAGGCGGTACCCAACGCCACGCCCGATCCGGCCGACCCGTTCTCGCCATGGGGA
AACACCGATGGATGGCGTATCGGCGCGCATGCGGCCCAGGCCATCACGCTGGAGGCCGCA
GGCGAGCGGCGCCAGCTAGGCGTGCGTCGGCTGGCCGATGCTTGGCAGGTCACTTGCCTG
GGCAACACGCACGCACTGCGCTACCAAACGCAGGGCACCGCGCTACGCGTGGAGATGGAT
GGACGGCAATGGCGCGCACAGGTGCTGCGCGACGGCAGCACGCTGACCCTGATCGGCGCT
GAAGACCGTGCGGTCTTCCGCCACCACGACGCATTGGTCGAGGCAGATCAACCCGCGCAT
GAAACCGGCGGCCTGACCGCACCGATGCCGGGCCGCATCGTGTCGCTGGTTGCCGCGGTC
GGCCAGCCGGTCACGCGCGGGCAAGCCCTGGTGGTGCTCGAAGCGATGAAGATGGAACAC
ACCCTGCACGCCCCCGGCGATGGCACCGTGCAGGCGTATCTGGTCGCAGAAGGCGATCTG
GTCGCCGATGGCGTCGCGCTAGTGGAATTTGTGTCCGCGTCTGCGTAG
>ELAGFFLI_00317 Propionyl-CoA carboxylase beta chain
ATGAGTGTGATCACCAGCCAGCTGCAGATCAGTAGCGAGAGCTTCCAACACAACGCTGCC
GCACTGCGCGCAGTGATCGAGGATCTGCGCCGCACGCTGGCGCAGACTGCATTGGGCGGC
AGCGAAGCCGCTCGCGCCAAGCACACCGCCCGCGGCAAATTGCTGGTGCGCGATCGCATC
GATGCTTTGCTTGATCCGGGCAGCGCCTTGCTGGAAATCGCGCCGCTGGCCGCGCACGGC
ATGTACGACGATCAGGTGCCCTGCGCCGGCGTGGTGGCCGGTATCGGGCGCGTGTCCGGG
GGGGAATGCGTGATCGTGGCCAACGATGCCACGGTCAAGGGTGGCACCTATTATCCGATG
ACGGTGAAGAAGCATCTGCGCGCGCAGGAAATCGCGCAGCAGAATCGCTTGCCGTGCATC
TACCTGGTCGATTCCGGCGGCGCGTTCCTGCCGCTGCAGGATGAAGTGTTTCCCGACCGC
GATCACTTCGGGCGCATCTTTTACAACCAGGCCAATCTGTCGGCCAACGGCATTCCGCAG
ATCGCCTGCGTGATGGGCTCCTGCACCGCCGGCGGTGCGTACGTGCCGGCGATGAGCGAT
GAGACGGTGATCGTGCGCGAGCAAGGCACCATCTTTCTTGGCGGCCCACCGCTGGTGAAA
GCCGCCACCGGCGAAGAGGTCAGTGCCGAAGAACTTGGCGGTGCGGATGTGCATACGCGC
ATCTCCGGGGTGGCCGATCACTTTGCCGACAACGATCTGCAGGCCTTGGCGCGCGTGCGC
GCCATCATCGCGCAACTCAATTGGCGCAAGCCGGCAGCAACATTGGCACTGCGTGCACCA
CTGCCGCCGCGGCATGCCGCCGACGAACTGTATGGCGTGATTCCTGCCGATACACGCAAG
CCGTTCGATGTGCGCGAAGTGATCGCACGCATCGTCGACGACTCGCAGCTGGACGAATTC
AAACCGCGCTATGGCAGCACTCTGGTCACCGGCTTTGCGCATCTGCATGGCTACCCGGTG
GGCATCATCGCCAACAACGGCATCCTGTTTTCCGAGTCTGCGCTCAAGGGCGCGCACTTC
ATCGAGCTGTGCACGCAGCGCGGCATTCCGCTGGTGTTTTTGCAGAACATCACCGGCTTT
ATGGTCGGGCGCAAATACGAGCACGGCGGCATCGCCAAGGACGGCGCCAAGCTGGTGATG
GCGGTGGCCTGCGCCAAGGTGCCCAAGTTCACCGTGGTGATCGGCGGCTCGTTCGGTGCC
GGCAATTACGGCATGTGCGGCCGCGCATACTCGCCGAACTTTCTATGGATGTGGCCGAAT
GCACGCATCGGCGTGATGGGGGGCGAGCAGGCCGCCAGCGTCTTGGCCACCGTGCGCCGC
GACGGAATCGAAGCCAAGGGCGGTGCGTGGTCGGGCGAAGAAGAGGACGCGTTCAAGGCG
CCGATCCGGGCGCAGTTCGAGCAGCAAGGGCATCCGTACTACGCCAGTGCGCGCTTGTGG
GACGACGGCATCATCGACCCGGCCGATACGCGGCGTGTGCTGGGGCTGGGTCTGTCGGCT
GCGTTGAATGCGCCGATCGAAACGACACGCTTTGGCGTGTTTCGGATGTGA
>ELAGFFLI_00318 Acyl-CoA dehydrogenase
ATGCACGTGCCGTCCTTGAACTTCGCGCTTGGCGAAGAAATCGATCTGCTGCGCGAAAGC
GTGGCGGCCTTCGCCAACCACCATATTGCCCCGCTTGCGGCCGCTGCCGATCAGGACAAT
GTCTTCCCCGCGCAGCTGTGGCGCCTGTTCGGCGAGCAGGGCCTGCTCGGGCTGACCGTG
GAAGAAGAGTACGGCGGCAGCGGCATGGGCTACCTGGCACATGTGGTGGCGATGGAGGAA
ATCTCGCGGGCCGGCGGCGCGATCGGGCTGTCCTACGGCGCGCACTCCAACCTGTGCCTC
AACCAGCTGCGCAAGAACGCCACGCCCGAGCAGAAGCAGCGCTACCTGCCCAAGCTGTGC
ACCGGCGAGCATATTGGCGCGCTGGCGATGAGCGAGGCCGGCTCCGGCTCGGACGTGGTG
TCGATGAAGCTGCGTGCCGACGCGCGCGGCGACCGCTTTGTGCTCAACGGCAACAAGATG
TGGATCACCAACGGCCCGGACGCCGATGTGCTGGTGGTGTACGCCAAGACCGATCCGGCC
GCCGGCGCACGCGGCATCACCGCCTTCATCGTCGAAAAGGGCATGCCCGGCTTTTCCACC
GCGCAGAAGCTCGACAAGCTCGGCATGCGCGGCTCCAACACCTGCGAATTGGTGTTCACC
GATTGCGAAGTGCCGGCCGAGAACGTGCTGGGCACGCTCAACGGTGGCGTGCGCGTACTG
ATGTCCGGATTGGATTTCGAACGGGTGGTGTTGGCCGGTGGCCCGTTGGGATTGATGGCC
GCCGCGATGGATGTGGTGCTGCCGTACGTGCACGAGCGCAAGCAGTTCGGCGAGCCGATC
GGCACCTTCCAGTTGATGCAGGCCAAGCTGGCCGACATGTACGTCGGGCTCAACGCCTGC
CGCGCGTACGTGTATGCGGTGGCGCGCGCCTGCGATGCCGGGCAGACCACACGCCAGGAC
GCGGCCGGCGCGATTCTCTACGCCGCCGAAAAAGCGACCTGGCTCACCGGCCAGGCGATC
CAGGTATTGGGTGGTAACGGCTACATCAACGACTACCCCACCGGGCGCCTGTGGCGCGAT
GCCAAGCTGTACGAGATTGGTGCAGGCACCTCGGAGATCCGACGCATGTTGATCGGCCGC
GAGTTGTTCGAACGCACCGCCTGA
>ELAGFFLI_00319 Nucleoid occlusion factor SlmA
ATGGCTTATCGACGCTCCGCCCTGATGGAAGAACGCCTGGCCGGCAACCGCGAACGCATC
CTGCACGCGGCCCGCGCCCTGATCGCCGAAGGCGGCTACCGCAATGCGCCGGTGACCGCC
GTCGCCGCCGCAGCCGGCGTCTCGACCGGGCAGATTTACCGACATTTCCCTTCGAAAGCT
GACCTTTTCGTGGAAGTTCTTAACGAAGCCGTGCAGCGCGAGATGACCATCCTGCGCACC
ATCGCCACCACCCAGGCCAGTGCCGCCGAGCGCCTGCGCAGCGCCATTGCCACCTTCGTG
CGGCGTGCGCTGGCCGGCCCTGCGTTGGCCTATGCGTTCATCGCCGAGCCGGTGGAAAGC
GAAGTGGATGCCGAGCGCATCCGCGGCCGGCGCCTGTTTGGCGAGGTGTTCCGCCAGCTG
CTCGCCGAAGGCGTGGCCGCCGGTGAGTTCCCGCAGCAATCGCTGGACGCAGCGGCGGCC
TGCATCGTCGGCGCCTTCACCGAGGCCTTGGTGGGCCCGGTTGCCCCCAGCCGCGGCGAT
CCGCAACAGGGCGAGCAACTGGTCGAGGCGATCTGCGGCTTCTGCTTGCGCGCGGTGGGT
GCGCGGCAGCCGGCCAGCTGA
>ELAGFFLI_00320 hypothetical protein
ATGGTCGCCGTCCTCAATCCCCTGGCCCTGACCGAACGCCTGCGCGTGCCGGATCGCACC
ATCCTGTCGCCGTCGGCGATGGCCGGCCTGCTGGATCTATCGCAACAGGAGCTGGCCGAA
CTGGCCGGCGTGCATCGCAACAGCCTGCGCGTGCACCCGGAAAGCCCGCGCGTGCAGGAC
CTGCTGCGCAACCTGTCGCGCTTGCTGGTGGCGATGACGCAAGTCCAGCCGGACGAACGT
CAGGTGGTGTTCCACCTCAAGAACACGCCGATCCCCGCATTCGAATTCGCCACCTTGCTG
GAGGTGGTCAAACAGGGCCGCACCGACGATGCATTGACCTACCTGCGCACCGTTGAAGCG
GGGGCTGCCGGTTGA
>ELAGFFLI_00321 hypothetical protein
TTGAAGCTGAGCGCCCCGGCGCACTGCACGTTGTATCGCGCCTTCACCCCGCGCTGGGCC
GCCGAACCGCTGAGCGGCGCCGGTGCCGCGCGCTCGGGCGGGCGCTTCAATCGTTTCGGT
CAACCCGCCTTGTATCTCTCGCAGCAACTGGAAACCGCTGCCGCCGAATACGCGCAGGCC
GCGCCGTTTCTACCACCGTTTACGTTGGTCAGTTACGCCGCCGATCTGCCCGCGTTGGCC
GATTTGCGCCTGCTCGATGCAAGCTGGGATCCGCTCTGGGCCGATTGGACCGAGGACTGG
CGCAAGGCAATGGTCAACAAGATCGAACCGGTGAGCTGGGTACTCGGCGACATGCTGCGC
GAGGCAGGGATTCCCGGCGTGATCTTTCCCAGCATGGCGCTGCCGGAGGGCATCAACGTG
GTGCTGTTCCTGGACATGCTGCAGCCCGAGCAGGTGCTGCACGTGCTCGACGATGGCCGC
CTGCCGCGCGACGGGCGGAGTTGGGGCGCTCCGCCCATCGTGGTGTAA
>ELAGFFLI_00322 hypothetical protein
ATGAGTGTATTGCTGTTGCTGGCACTGAATTTTTCGGGATTCGCTGCGTTATGCCTGGCG
ATGGACAAGCATCAGCAGGAGATACGCGGCCGCATGCTGGGCGCTGCGCGCTCGCGGCAA
CTGCGCGTGCTGGGTTGGCTGCTGTTGCTGCTCACCTTTGGCCTGGCGGTGCACGCGCAG
GGCTGGGGCATCGGTTCGGTGTTGTGGATTGGCACCTTGACCGGTGCTGCGGCGTTGCTG
TCGCTGTGGTTGCTGCCGTATCGGCGTGGATTGATTCTGCCGACAGCTGTGGCCGCGCCA
GTGCTGGCCGGTGTGGTGCAGCTGTTGGTTGGTTGA
>ELAGFFLI_00323 hypothetical protein
ATGAAGCAGGGATTCCGCCAGTCGATGGCGTGGCTGCACACCTGGACCGGCCTGCTGGTC
GGCTGGGTGTTGCTGCTGATCTTCATGGGCGGCACGGCGAGTTATTACCGCGACGAAATC
AGTCGCTGGATGCGCCCGGAACTGCCCACCACCACGGTGAGCAACGCGACCGCACTGCGC
AGTGCCGAACAGTATCTGCAAGCGCATGCGGCCGATGCGCAGAGCTGGAACATCACCTTG
CCGGACACGCGCAATCCGGTGGTGAGCATGTACTGGCAAAATCCTGCGCCGGCCGATGGC
AAACCGGCCAGCCGCCGCGAGATGTATGGCAATGCCATCATCGACCCGGCCACCAGCAAG
GAGATCGCCGCACGCGACACCCTGGGCGGCGACTTCTTCTATCGGCTGCATTTCGATCTG
CATTATCTGCCGGTGATGTGGTCGCGCTATATCGTGGGTTTCTGCGCGATGTTCATGCTG
GTGGCGATCATCAGCGGGGTGATCACGCACAAGAAGATCTTCAAGGATTTCTTTACCTTT
CGCCCGGGCAAGGGCCTGCGCTCGTGGCTGGATTTCCACAATGTCAGCGCGGTGACCGCG
TTGCCGTACCACGCGATGATCACCTACACCGGCATCGTGACCTTGATGTTCATGTACCTG
CCGTGGGGCATCAAAGCGCAGTACCCCGACAACGAAATGCGTTTCTACGAAGAATCCGCC
AACCGGGTTGCCGATACGCGGAAGGCATCGGGCACACCGGCGCGCATGCTGCCGCTGGAA
CAGTTCATGGCGCGTGCGCGCAGCGACTGGCGCGGTGGCGAGATCGGCAACGTGGCGGTG
TCGCTTCCCAACGATGCGCATGCCGCGGTCGGCGTGACTCAGGTGGCCGGCAGTCTCTCG
ACCGATGCGCCGTCCATTCTGTTCGATGCGATCAGCGGCCAGCGCCTGCAGCGTAGCGGC
GCGCCAGGCGGTGCCAGCCAGACGCGCGGCACGATGGTGGGCCTGCATATCGCCCACTTT
GCCGGGCCATGGATGCGCGCGCTGTTCTTCGGCTCCGGTTTGCTCGGTTATTTGATGGTG
GCCAGCGGTGTGGTGATGTGGGCGGTGAAAGAACGCCCCAAACATCTCAAAGCCGGGCGC
ATCGGCTTCGGGCTGCGTCTGGTGGATGCGCTCAACATCGGCGCGGTTGCCGGCTTGCCG
ATCGCCTTTGCCAGTTTCTTCTGGGCCAACCGATTGCTACCGGTGACGTTGGACGCACGC
GCGGCGATGGAGGCCAATCTGTTTTTCGCTGCATGGGCCACCGCATTGCTGGCCGCCTTC
GTCTGGCCACGGCGCGCGATGTGGAGCTGGCAGCTGTATCTGGGCGCAGCCTTGTTCGCG
CTGGTGCCGCTGCTCAATGCGATTACCACCGATGTGCATCTGGGCGTGACGTTGCCGGCC
GGGCAATGGGCGCTGGCCGGTGTCGATCTGGTGTGCCTGTTCCTTGGCGTGTGTCTGGGG
ATCGCAGGTTGGCGTTTGCAGCATTGGAAGGCCCCGCAATCGGCATCTGCGCGACGCGCG
CGCGCCGCTGCGCCTGCGCAGAACAGCGTGCCGATACAGGAAAGCGCATGA
>ELAGFFLI_00324 hypothetical protein
ATGTCTACCGCACCGCCCCTGTCGCTTCCCTGGTTCAGGCGCCCCTGGCTGGGCGTGCTT
GCGCGCACGCTGGCCGCGATCTTTGGCGGCTATGCATTGGCCAGCGCCACCAATCTGTTG
CTGGCGCTGGTACTGCCGATGCCGCCCAGCGAAGCGGTGCTGACCAGCATGCTGGTCGGC
ATCGTGGTGTGCGCGTGTGCCCCGCTGTGGGCCTTTGCCACCGCCAGCGTGTGGCGGGCG
TGGGCAGGCATCGCGGTGCCGGCGGCGCTGATGTTTGCGCTGGCCGCATGGCTGCAACGG
AGCGTGGCATGA
>ELAGFFLI_00325 hypothetical protein
ATGAAGTCCTTTCTGCTGTCCTGCCTGGCCTTGGCCAGCATCAGTCTGTCTGCCCAGGCC
CATGAAATCTGGATCGAGCGCGACGGCAGCGGCCCGGTGCGCATCTACTTCGGCGAGCCG
GCGCAGGACACCCTCGACCACGGCGAAGACGAGATCAAGCGCGTGGTCAAGCCGACCGTG
TTCGGCACGGCCGGCAAGGCCGGTGCGTTACAGCGCGGCAGCGAGTTCCTCACCGCGCCG
CTGTCCGGCACCGGCGATGCCTGGTTGAGCGACGACAGCGTATTCGAGCCTTGGAAGGGC
GAAGCCGGCGGTTTCGAGACGGTGAGCTATTACGCCCGCGCCGGCCGCGCCACGCCCGCG
GCCAAGCTCGATTTCGAACTGGTGCCCACTGCCGCCAACAGCAACACGCTAACCGTGCTC
TATCGCAACAAGCCGCTGCCCAAGGTCGAGGTGACGGTGATCGATCCGCAGAAGTGGCAG
AAGACGCTGACCTCCGATGCCAAGGGCCAGGTGACCTTGCCCAAGCTGCGCGCCGGCCGC
CACATCCTGGTCGCCACCAACAAGGAGCCGGTGAAGCGCGAGATCGCCGGCAAGCAGGTG
GCGATGATCCACCACATCAGCACGTTGACCTTCCTGGCCGAGTAA
>ELAGFFLI_00326 hypothetical protein
GTGCGGAATTACGACCTCGAGTTCCTGAAAAAATTCTCGATGGTGATCGGACTACTTGTA
GTGATCACCCTGGGCCTGATCGCCCTGGCAGCCTATTTGCAACGCGCCATTCCCGACGAA
GTCTCGCCCACTGCGGCCAAACGCGTGCAGCAACGCATCGCACCGGCCGGTGCGGTATAT
GCCGGCACCACCGGCGCATCCGCACAAGCGGCGGCTCAGGCAGCAGCACTGGCCAAGGCC
TCCTCGCAGTCTGCCTATGGCGGCAGCACCGATGGCAAGACCATCTTCGACAATCTGTGC
ACCGCCTGCCATACCACCGGCGTAGGCAAGGCGCCGACGTTGGATCATTCGCATTGGGAC
GCGCGCATCGCCCAGGGCAAGGACACCTTGTACAAGCACGCGATCGAGGGCTACACCGGC
CCGGACGGCGGCATCATGCCGGCCAAGGGCGGCAACCCGGCGCTGACCGAAGAACAGGTC
CGTGCCACGGTCGATTGGATGCTGGGCAATCTGAAGTAG
>ELAGFFLI_00327 hypothetical protein
ATGTCGCGTTGCTCGCTTGTTGTGCTCGGTGTGATCGGTCTGCTGGCTCCGCTGCTGGGC
AGTGCCGCCGATGGCGCGCCGCAACGCCTGTCGATCGCCGATGTGCAGGGCGAAGACACG
CGTAGCCCTTACGACGGCCGCGTGGTGGAGGTGGAAGGTATCGTCACTGCCGATACCCGC
ATCGGCCTTGCCGGCCTGTTCGTGCAGCAGCCCGGGTTTGAGCCGCGGCGCTCGCACGGC
CTGTTCGTCACCGGCGCCGGCGATGCCGAGGTGGCAGCGGGTGATCGCGTGCGCATCATC
GGCACGGTGCGCGAAGTGTCGGCAGGCGGCGAGGCGAGCCTGACCACGGTGGATGCCAGC
AGCATCGAGCGGCTCGCCAGCGGCCAGCCGGTACCGGTGCGCATGCTCAGCGGGCCGCCG
GCCAACTGGGAAGCGCTCGAAGGCGAGCATGTGCGCATCGCTGCGCTGACGCTCAACGGC
AGCGATCGCCTGGAGACTTATGGCGAGCTGGTCGCCGCCTTCGGTGGGCGCTTGTGGCAG
CCGAGCGAAGTGGCCGCGACCGGCACTGCGGCTTTCACGCAGCTGGAGGCGGAGAACGCA
CGCCGCCGGGTGCTGCTGGACGATGCACGCAATGGCCGCAGCCCCAAGACGGTGGCCTAT
CTGCCGGCAGATGCGGTGTTGCGCGCCGGCAGCCTGCTCAAGTCGGTCGATGGCATCGTC
GACCAGCGCTACGACGGCAACTACCGCATCCAGGTGCTGAATCCGCTGACGCTGCCAGCC
ATGCCGACTGCGGTGGCGCCGCAGGTCGGCGGCGATCTGCGCATTGCCTCGTTCAACCTG
GAGAACTTCTTCAACGGCAATGGCCGCGGCGGCGGGTTTCCGACCAAGCGCGGTGCGCGC
ACGCATGAGCAGTTCCAGGCGCAGCTGGCCAAGCTGGTGTCCACCATCGTGCCGTTGCGC
GCCGACGTAGCCGCGTTGATGGAGCTGGAAAACGACGGCAACGGTGCCGATGCCGCAGTG
GCGCAACTGGTGGCCGCGCTCAATGCCGCCGGCAAGGACAAGGACTGGCAGTTCGTCGAC
ACCGGCAGCGGCCCGGGTGATGATGCGATCCGGGTCGGCATCGTCTATCGCAGCACCCAG
GTCACCCCGGTCGGCAAGCCGGCCACTTTGACCGGCGGGCCGTTCGACAGCCACAGCCGT
GTGCCGTTGGCGCAGGCGTTTCGCAGCACCCGCGGCGCGACCTTCGTGTTGGTTGCCAAC
CACTTCAAGTCCAAGGGGTGCGGCACCGCCAGCGGCGCCGATGCCGACCAGCGCGACGGC
CAGGCTTGCTGGAACGCCACCCGCACCGAGTCGGCCAAGCGCCTGCACCAGTGGTTGCAG
ACCGACCCCACCGGCGCGCAGACCAAACTTGCCGTGCTGCTGGGCGACTTCAACGCCTAC
GCCATGGAGAGCCCGATGCGCAGCCTGCGCGCCAGCGGCTGGCAGGACGCGTTCGCAGTG
GCCGGAGTGAAACAGCCTTACAGCTACGTCTACGATGGCATGAGCGGGCGGCTGGACCAC
GCCTTGCTAAGCCCAGCGATGGCCAAGCAACTGCGCGGCGCGGTGGAATGGCATATCAAC
GCCGATGTCATGGACGATGCCGGTTACGCCAAGCGCAATCTGGCCGGTCCGTGGCGCAGT
TCCGACCACGACCCGGTGCTGCTGGGCTTTTCGCTGTAG
>ELAGFFLI_00328 hypothetical protein
ATGCGCGTTACCGCTTCTGTGCTGGATCGCTCGGCCATCGCGCTGTCCAGCCTGTGTCTG
TTGCACTGTCTGGCCCTGCCGCTGCTGGCCGCCGCACTCCCGCTGCTAGGCGCCTGGAGC
CGGGCCGAATGGGTGCATCTGGTGTTCGCCACCGCCGCCGTGCCGCTGAGCGGCTACGCG
CTGTGGAGCAGCCATCGCCGACACGCACTGCCCGCGCCGGTGTGGGCATTGGCGGCCTTC
GGACTGGCCGGCCTGGTGCTCGGCGCAAGCGGGGTGGCCGGTGGCGCGCTGGAAACCCCG
ATCACGGTGACCGGCAGCCTGCTGCTGGCCAGCACGCATCTGGTCAATCTGCGGCTACGT
CGCCGCGCGGGGCATTGCGCGAGCTAG
>ELAGFFLI_00329 Putative metal chaperone YciC
ATGTCCCTGTCCCCCAAGCGCGATTCACGTCTTCCCGTCACCGTGTTGTCCGGCTTCCTC
GGTGCCGGCAAGACCACCTTGCTCAACCGCATCCTGCATAACCGCGACGGCCTGCGCGTA
GCGGTGATCGTCAACGACATGAGCGAGGTCAACATCGACGCGCAGCTGGTACGCGACGGC
GGCGCGGCCTTGCGACGCACCGAAGAGACGCTGGTGGAATTCAGCAACGGCTGCATCTGC
TGCACGCTGCGCGACGACCTGCTGCAGGAAGTGCGGCGGCTGGCCGAACAGAAGCGCTAC
GACTATCTGTTGATCGAATCGACCGGCATCGCCGAGCCGATGCCGGTGGCGGCCACCTTC
GCGGTGCGCGATGCCGATGGCTTCAGCCTGTCGGATATCGCCCGGCTCGACACCATGGTG
ACGGTGGTGGACGGCAGCCGCTTTCTGCAGGATTTCGGCTCGGCCGCCACGTTGGCCGAA
CTTGGTCAGCAAGCCGGCCCGGACGATACGCGCGGGCTGGTGCAGTTGCTGGGCGAACAG
GTGGAGTTCGCCGACGTGCTGGTGATCAGCAAGTGCGACCGTATCGATACGCAGCAACTG
ATGCGGCTGCGCGCGGTATTGCGTGCGCTCAATCGCGAGGCGGCGATTGTGGATGCCACG
CATGGCGAGGTGCCGCTGCGCAGCTTGCTCGATACCGGGCGCTTCGATTTCACCCGTGCG
CAGCTGGCGCCGGGCTGGATGCAGGAGTTGCGCGGCCAGCACACGCCGGAGACCGAGGAA
TACGGCATCAGCAGTTTCGTGTACCGCGCGCGCCGGCCGTTCCATCCGCAGCGCTTCGCG
CGGATGGTGCACAGCGGTCTGCCGCAAGTGATTCGCAGCAAGGGCTTTTTCTGGCTGGCC
AGTCGCATGGATTGGGTGGGCGAGTTGTCCAGCGTGGGCGGTGCCACGCAAACCAATGCC
GCCGGCTTCTGGTTTGCCGCACGCCATCGCGTGGATGCACACGCGATCGGCGAGCCGCTG
CAGACCAGCATCACCCCGCTGCCGTACACCGACATTGGCTGGCAGCGTCAGCAGACCCAG
TGCTGGACCGCGCCGCTGCCGCAATTGCACGAAGTAGGCGATGCCAGCGAATACGCCGCG
ATGCAGCGGCTATGGCATCCGCTATGGGGCGACCGCCGCCAGGAGCTGGCGGTAATCGGC
GTGGACATGGATGCACCGGGCACGCGCGCTGCGCTGGACGCGTGCCTTCTCAGCGATCAC
GAACTGCGCCAGGGCCCGGCGCAATGGCAACTGCTGGACGATCCGTTTCCGCATTGGGAG
CGTTGA
>ELAGFFLI_00330 hypothetical protein
ATGCGCCTGAAACCGTTTTCGAGCAGCCGCAGTCAGATTGCTCCAGAACCGCTCAGCCCC
GCCTCGACCACCACTACAAAGCACATTGAGACGACCACGCAGCATCCGCTGTCTCAAGCG
CACAAGCGCAGCAAACCGCAGGGCACGGCGAAAACGTCTACTCAAGCCCTTCTTGCGTCC
GCGCGCAAATCATTCGAGTCCTTGCGCAAGCAGCTGCCGTCAATGCACATGAGTTCCTCA
GCGCTACGGCCAACGCGCACCTCAGCTGCGCCCAGGCCTTATGTGACGCAGGTGGCCACG
CCAGCTCGCCCACCGCAAAGGCATGGCGCGCAGCCCGTTGTCGATGCACGCCGGCAGCAG
CCTGCTCCACAGGCCACCGGGCCGGCACGCGCCAAAGGACCGGAACCACAGCGGACTGTC
TCGATACCGCGGCCAGCTCCGATCAAGCAGGCACCTATCCCGATAGTTTCTCCGCCACAG
GCCAGGCAACGGCGCTCATTGCAGAGTTTGAATGAAGAGATTGCGCTGCTGGACAAACGC
TGCAGTGAAATCAGCAAGCGTTTGTTCATGGACGATGGCGAAGCAACCGAGCAAGAGCAG
CGGCTATTTGACCTGCGGACAGATCTGATCGCGCAGCGCAATCAGATCCGCGACAGTCAG
CCCCCTAGTCGTCAGACCGGCCACAGGCAACTCGATGCGACGCTGCATGCACTGGCGCCA
CTGGAACATGTACGCGCACCGAGCACCACGACCAGCCAGCTGGCCATGGTCCAGAGCGAG
GTCATTCACTCCAACCGCAACGCGCTGCTGGAAGCACGCCGTCGGCTTGGCAACACGTCC
GATCTCGCCAAGCACCATGACCTCGCCAGGCGACACCTGGCTAAGTTGAGGGCCAGTGGC
GCAGACCCCGGCCAGGCAAAACGGCTTGAGCGCATGATGAAGGGCTACGAAAACCTGCTG
GAACTCGAAGACATCGTCAAACGTACCGACGACCAGTTGGAAAGGATGGGCGGTCCACGC
TTGATGGACAGCATCCCCACCACGCCACAGGAGCGCCGACAACGCCATCGAGACGAAGTG
GACGCCCATCAGGAAGCGATCGACAACGGTTACCTCTGA
>ELAGFFLI_00331 hypothetical protein
ATGCGGTCGCTGTTGCAAGGCATGAACCGCCGCCTGATCCAACTCAATACGCAATACCAC
GCCATCACCACGCGCTTGTTTCTTGAGGAGCGCCAGGCGATGCCGCAGGAACAACGCGTG
CTCGATCAACGCAATCGTCTATTGGCGCGGCGCAATCAGGTACGCGACAGTCAATTGGAG
TTTCTGCTGCAGGCACTTGCACCGTTGGAGCAAGTGGATGCCCCGACCACGACAGCCGAC
CTGCTGACGAATACGCACAACGATGCGATGCATCGCGCTCACGTGCGCTCGCTGGCATTG
AACGCGATGGCTCGCTCGACCTGCCTGGCCGAGGTCTTCAGGCATGCCGAAGTGCAGCTG
GATGGCTTGCAGGAAAGCGCTGCGCCGTGCGAGCGGATCCTGAAACTGCAACGGCTCATG
CAACGCTACCGCACCCTGGCGGCTAGGACTGTCGGCTCCGATAAATGA
>ELAGFFLI_00332 hypothetical protein
ATGGCAGACGATGGCGGTGACCGGTTGCACAGCGACGTCCGGCTCGGGCAGATCGACCGC
GATATCGAGCGGGCCGACCGGCCCATCCAACGTCAACGCAGCCGATTCGGTGGGGAATGG
GAGATTGGACATGCCCTCATAATAGCCGCCCCGCCGGCCGCGTTCATCGCCCTGCCTGCA
CACTTCGTTGCGTTGCCTATGTATTTCCTGCTGTTTGCCGTTGTTTGCAGTGTCCTGGTG
TCGGTGCTTCTCAAGTTGGTGCCGCGCTATCGCCTGGATGCTGCCCAGACCATCACCTGG
AACTACGCCACCGCTGCCGTCCTGGCGTGGCTGTTGCTGGATCCTGCGTTGGACACGTTG
CATGCGCCGTCCACACCGTGGGCAGCATTGCTGGCGCTTTCGGTTGCGCTGCCGTCGATC
TTCATGGTGCTGGCGCGCGCCGTGACCACCGCCGGCATCGTGCGTACCGAGATGGCACAA
CGTTTGTCGTTGCTGCTGTCGTTGGCGGCGGCTTTCACCCTGTTCGGCGAGCCGTTCAAC
GGATGGAAGCTGACTGGACTGGGCATGGGCCTGCTGGCCATCGTATGCATCGTGCAACGC
GCAGATCCGCGCGACCGCGCTGCGTCGGCTCCCCCGGCTGCGTGGCTGTGGCTACTGGGT
GTGTGGATGGGCTTTGCACTGATCGATCTGTTGCTCAAGACCATCGCGCAGGCCGGTACG
TCGTCGCTGACCTCGCTGACGCTGTGCTTCGCCATCGCCTTCGTCCTGATGTCGCTGCTG
CAGGGGCTGCGCTGGACACGCGGCGTGCGGATGGACGGCCGCAACGTCGTGGCCGGCGTG
CTGCTGGGCATGCTCAATTTCGGCAACATCTTTTGCTATGTGCGCGCCCATCAAGCATTG
CCGCACAGCCCCGCTACGGTCTTTGCAAGCATGAACATCGGCGTGGTCGTCCTTGGCGTG
CTGGTGGGCGCGCTCGGGTTCAAGGAGCGTATCGGTACACGCGTACGCGTGGGTCTGCTG
CTGGCGGTCCCGGCGATCGCCGCCATTGCATGGGGCATGTACACCGCTTGA
>ELAGFFLI_00333 hypothetical protein
ATGCACAACAAGGTCGTCACCATGGCCGCGCGCGCGTTGCGCGAGCTGGGCATCACCGTG
GTGCGCTTCAATTTCCGCAGTGTCGGCAGCTCGGCCGGCAGCTTCGATCAGGGCGAAGGC
GAGCAGGACGATCTGCGCGCGGTTGCCGCGTGGGTGCGCAGCCAACGCCCGGGCGACACG
CTGTGGCTGGCCGGTTTCAGCTTCGGCGCCTACGTGTCGTTACGTGCTGCCGGCTCGCTC
GAACCGCAGGTGTTGATCTCGATCGCGCCGCCGGCCGGGCGCTGGGATTTCAGCGACATG
CAGCCGCCTGCGCACTGGTTGGTGATTCAGGGCGATGCCGACGAAATCGTCGACCCGCAG
GCGGTCTACGACTGGCTGGATACGTTGGAGCAGCAACCCGAGCTGGTGCGCATGCCCGAC
ACCAGCCACTTCTTCCACCGCAAATTGATCGACCTGCGCGGTGCGATCCAGCATGTTGTC
CGGCGCTGGTTGCCGGCCGCAGTCTGA
>ELAGFFLI_00334 Cell division protein ZapE
ATGACTGAGATTACCCCGTCGCAGCGTTACGCCGCCGGCGTACAACGCGGCGACTGGCGC
GCCGATCCTGCGCAGCAGGCGGCGTTGGCGGAGCTGGACCGTATCCACGAGGCCTTGGTG
GACAGCGCGCAGGATGGCTGGCTGGACCGGCTGTCGGCCTTCTGGAAAAAACCCGAGCCG
GTGCGCGGCCTGTATTTCTGGGGTGGCGTGGGGCGCGGCAAGACCTTCCTGGTCGACCTG
TTCTACGACGGGCTGCCGATCAAGCAGAAATACCGCACACATTTCCACAGGTTCATGCGC
GGCGTGCACGAGCAATTGCGCGAGCATGCCGGGCAAAGCGACCCGCTGGCCAAGATCGCG
CAGCAGTGGCGCGAAAATCTGCGCGTGCTGGTGCTGGACGAATTCTTCGTCACCGACATC
GGCGATGCGATGTTGCTGGCGCGCCTGCTGGAACGTTTGTTCGCCGAAGGTGTGACCCTG
GTGACCACCTCCAACACCGCGCCGGAAAATCTGTACGCCAATGGTTTGCAGCGCGATAGC
TTCATGCCGGCGATCGGCTTGCTGCAGAAATTCTGCGTCGAGCTGTATGCCGAAGGCACC
GAGGATTACCGCATGCGCGCATTGACGCGCTCGCCGGTGTATCGCGCGCCGCTGGATGCG
CAGTCTGGTGAGTGGCTCAGCCAGCGCTGGAGCGAATTGAGCGGAAATGCCGAGGCACGT
GGCGGCAATATCGAAATCGAGGCGCGCAAGATTGCAGTGCGTGCGCGCGGCAAAAGCATC
GCCTGGTTCGACTTCGCTGCGCTGTGCGAAGGCCCGCGCGGCCCGGGCGACTACATCGAG
ATCGCGCGCGAATTCACCACGGTGCTGCTGGGTGGCATTCCGCACTTCGACCGCATGAAC
GAGGACGCGGCGCGCCGCTTCGTCAATCTGATCGACGAGCTGTACGACCGCCACGTCAAT
CTGGTCTGCACCGCACAGGACGCCCCGCCGGCGTTGTACAGCGGACAGCGGCTGGCCGGC
GCCTTCGAGCGCACCGCCTCGCGTTTGATCGAGATGCAGAGCGCCGAGTATCTGGCAACC
GCGCATCGGGCGTGA
>ELAGFFLI_00335 hypothetical protein
ATGACCGTGTACTGGACGCTACGCGCGGACGAAGCCAGGGTCGAGTACTGGGTCGGTTGC
GTGGAGGCGACCAACGAAGACACCGCAGATGCACAGGATCTGCGGATCTACGACAAGGGT
CAGACCCTTGATGGCGTCATGACCCATCGCAAAGGCGTGCAATCAGGAACCTATCTGGCA
CCCGCCTGCAGCGGAAAATTCACGCTGATCTATCGCCGATTTCCCAACGGCGATGCCGAA
ATCCTCGACGTTGTCCCTAGCCGCAGCAACTGGGAAAGTCCCTGA
>ELAGFFLI_00336 hypothetical protein
ATGCCGGCCGTAAAGCTGGCGGCGGCCAAAGACCTGGTAGCAGCCGGCGTCATGTCAGAC
GCGATCGTGCTCGGAGCCGACGATGGCTATGCGGTGCAACTGCTTGCGCGCGACCATAGC
CGGCGCCTGCTCATCTCCAAATTGGGAGAGCCGCGCACCTTTGCCGGGATCGAGGCTGCT
GCCAAAGCGTTGCACCAGATCGGTATCCACAGCTACCGCGTCGACAATACCCAGAAAGCG
GATCCGGCAAACAACGTCCGCATCAAATTGCGCAAGCGCGCAGATCAGCAGAGCCGCATC
GCGGGCGTGCACAAGGACGCTGCGTATCTGCGGTTTTTGACAGACCGCACGCGCTCTGCC
GTGGAGGCCGCCGATGCCAATCCGGCTGACTCGCTGACAGGCCAACACGCACGTGATCGC
TTGCAGGCATTGAAGCAGCAGGCCAGGAAACACATCGCCAAGAGATGA
>ELAGFFLI_00337 Organic hydroperoxide resistance transcriptional regulator
ATGGACACCGCCACAGCCACTACCGCCCGGACCAACGCGCTGCTGCAGCTCGACAACCAG
CTGTGCTTTGCGCTGTATTCGGCCAACCTGGCGATGCACAAGCTCTACCGCGGGCTGCTG
AAGGCGCTGGACCTGACCTATCCGCAGTACCTGGTGATGCTGGTGCTGTGGGAGACCGAC
GGCCGTAGCGTGTCGGAGATCGGCGAGCGCCTGTACCTGGACTCGGCCACGCTGACGCCG
CTGCTCAAGCGCCTGCAGGCCGCTGGCCTGGTCACCCGCACGCGTGCCGTCAGCGACGAG
CGTCAGGTGATCATCGGGCTGACCGACGCCGGTCGCGCCTTGCGCGGCAAGGCGGGCGCG
GTGCCGGAGCAGGTGTTCTGCGCGTCGGCGTGCTCGCTGGACGAACTGCGTCAACTCAAG
CAGGAACTGGAAAAGCTACGCTCCAGCCTCGGCGCGGCGTGA
>ELAGFFLI_00338 Organic hydroperoxide resistance protein OhrA
ATGGCCTCACCTGAAAAGATCCTCTACACCGCCCACGCCACCGCAACCGGCGGCCGCGAA
GGCCGCGCCGTATCCTCGGACAAGGCGCTGGACGCCAAGCTGTCCACCCCGCGCGAGCTG
GGCGGCGCTGGCGGCGACGGCACCAACCCGGAGCAGCTGTTCGCTGCCGGTTATGCGGCC
TGCTTCATCGGCGCGATGAAGGCCGTTGCAGGTCAGGACAAGCTCAAGCTGCCGGGCGAA
GTGAGCATCGACAGCAGCGTCGGCATCGGCCAGATTCCGGGTGGCTTCGGTATTGCGGTG
GAGCTGCGCATCGCGGTGCCGGGCATGGACAAGGCCGAACTGCAGGCGCTGGTCGACAAG
GCCCACCAGGTCTGCCCGTACTCCAACGCCACGCGCGGGAACATCGACGTCACCCTGACC
CTGGCCTGA
>ELAGFFLI_00339 Putative non-heme bromoperoxidase BpoC
ATGAGCGCGCCGCGTCCCACCTTGTTGCTGCTGCCGGGCCTGCTCAACGATGCGCAGCTG
TGGCACGCGCAGCGCGTGGCATTGGCCGACGTTGCCGAGTGCGTGGTCGGCGACATCACC
CAGGGCGAGAACATGCGCGCGCTGGCGACGCAGGTGCTGGCGCAGATGCCGCCGCGTTTT
GCATTGGCCGGTTTCTCGTTGGGCGGCTATGTGGCGCAGGAAATCCTGCGCATCGCGCCC
GAGCGTGTGGAGCGCCTGGCCTTGCTGGATACCTCCGCACGTGCCGATTCGCCCGAGCGT
GTCGCGCAACGGCGCGCGCAGGAAGCGAGCGTGCGTGGCGGAAAGACGTTTCTTGGATTC
GGCGAACGGCTGATGCGGCATTACGTGCATCCATCGCGCTGGCAGGACGCGGCCTTGCTG
GAACGCGTGCGCGGCATGACCCAGCGCCTCGGGGTGGAGGTCTTCGTGCGCCAGAACCGG
CTGGAGCGGGAAGATGGTCGCGCGTTGCTACGCGCTTACACCGGTCCTGTGTTGGTGCTA
TGCGGCCAGGACGATACGATCACCCCGCCTACGTTGCACGAGGAAATGGCTGCGCTCGCC
GTGCAGGCGCAGTTGGTGCAAATACCTGCGTGTGGCCATCTGTCGCCATTGGAGCAGCCA
CAGGCGGTATCGGATGCGCTGCGGGAATGGCTGCTGGCCTGA
>ELAGFFLI_00340 hypothetical protein
ATGCGCCCCACTGCCTTTCTTGCGCCGCTGTTATTGCTGGCGGCCTGTAGCGCGCAGGCC
GAAACCGCCAAGCCGCAGGTGTCTTCGCAGCAGTGCGAAGTCCGTACGTCCTACGACGTG
CTGGCCGACAGCGGCGGCATCTGGCTACGCCGCAAACAGGGCGTGCCGCGCGAGATCTTT
TTCCACGGTGGCGAGCTCAACGTGGACCGCCAACCGCAACCGGTCAGCGCTGCAGACGCG
CAACGCCTGCGCGACATCGAGCACGGCGCCCGCACGCTGATGCCGGCAGTGACCGACATC
GCCCGGTCGGTGGTCGACATCACCTTCGATGCGCTGGCCGGCGTGGTGCAGATGCTCACC
GGCAGCACGCGCCAGGAGCGCAAGGTCGAGCGGCTGCGCGTCACCGCACTTGCACAGGTC
GATACCACCCTGGGGCGCGGGCGCTGGGAGCAGGAGCTGTTCGACGAACACTTCGAAGCC
AACGTCGAACAGGCCGCAGAAGAATTGGCCGGCGGCCTGACACGCAGCGTGATGTGGACG
GTGATGACCGGACGCACCGCGCAGCTGGAGCGCCGCGGGGAGCAATTGGAAGCGCGGATG
GAACAACAGATGCAGGCACGCAGCGAAGCGCTGGAGGCGCAGACGCACACCTTATGCACA
CAGGTAGAAGCGTTGTACGCGGTGCAACAGGCGCTGGACTATCGCTTTCACGGCGAGCGT
TTGCAGATGCTGGAGCTCAAGACGCATCAGCAAAACGAGCAAGACGATGCGCCGGCTTCC
AACAGCGTGGTGGTGACGGCTGCGCACTGA
>ELAGFFLI_00341 hypothetical protein
ATGCTCGACTCACGCATCGAAAAGGTTGATCTGGCGCTCACCGAGATCGCCCAGAATCCA
TCGGAAAAGGTGGCGCTGTGGCAATGGGCCTGCCGCGAGATGTTGCACGAGACGCTGATC
GGCATGCACCAGCTCTCGCATCTGGCCGGCATCGCCCGGCAGGTGGCCAACGACTGGCGC
GAACCGGTGGATGTGATTGCCCCGGCAAAGCCCTATCTGGCTGCCTCGGCGTTGGCCGAT
CGGCGTCTGCCGCAGGTGCTGGACGGCCTGGGCAGCACCCACGACGACAACGACCGCGCC
AACTTGTGGCGGCTGCGGTATGCCAGCCTGATCGCCTCCACCTTGCAAGGGATGCAGGCA
TTGGCCGAAAAGCACCGCATCGATCGCCAGGCGATGGCGATGGGGCAGTCGAACTAA
>ELAGFFLI_00342 hypothetical protein
ATGCACACCGCATCCGTCTTGACCCGCCGCGTCGTCAACCTCGACGCAGAGATCGCCTAT
TGGCGCGATGTCCACGCCGAAGGCCATCTGGGCGGCTACGATTTTGCCGACTATGCCCGG
CTGCTTACGCTCGGCTACGACATTTATCTGGCTTACCCGCGCGCTACCGAGGCGCAGCTC
TACAGCGTGTTGCAGGACGGCTTTTACCACTATCAACCGATGCTGTCGGTGCCCTGGGAT
GAGGCGCGCTGGATCGTGCGGCATGCCTGGCGGCATATGGAAGAGGCGGCCGTTCGGCAC
TGA
>ELAGFFLI_00343 2,5-diketo-D-gluconic acid reductase B
ATGACAGTCCCCGCATTCGGCCTCGGCACCTTTCGTCTCAAGGACCAGATCGTCATCGAC
TCGGTGCGCAACGCGCTGGAGTTGGGCTACCGCGCCGTCGATACCGCGCAGATCTACGAC
AACGAAGAACAGGTCGGCCAGGCCATTGCCGCCTCCAACGTGCCACGCGATCAGCTGTAT
CTGACCACCAAGATCTGGGTCGACAAGTTCGGCCGCGATGCCTTGCTGCCGAGCATGCAG
GAGAGCCTGCGCAAGCTCGGCACCGAGCATGTCGATCTCACCCTGATTCACTGGCCCTCG
CCGAAAGATCAGATGCCGATGCGCGAGTATCTGGAAGCGCTGGCCCAGGCCAGGCAGCAG
GGCCTGACCCGCGCGATCGGTGTATCCAACTTCACCATCGCACTGATCAAACAGGCCATC
GAGATCCTGGGCGCCGATGCCATCGCCACCAACCAGATCGAAGTGCATCCCTACCTGCAG
AACCGCACCCTGATCGCGTTCCTGCGCGAGCAAGGCATCCATGTCACCTCGTACATGACG
CTGGCGGTCGGCGAGGTGTTGAAGGATCCGGTGATCCAGGCGATTGCCGCGCGCCACGAC
GCCACACCGGCACAGGTGACCTTGGCCTGGGCGCTGCAGCAGGGGTATTCGGTGATTCCG
TCCTCGACCAAGCGCGAAAATCTTGCAAGCAATCTCAAGGCGCAGTCGTTGCAGCTAAGC
GAGCAGGACATGCGCGAGATTGCCGCACTCGACCGCGGTCAGCGCCTGGCCAATCCGAAG
GCGATTGCACCCGACTGGGATTGA
>ELAGFFLI_00344 NADPH-dependent curcumin reductase
ATGACATCGATCACCAACCGCCGCATCGTGCTGGCCTCACGCCCGCACGGCGAGCCAAGC
GCCGACAACTTCCGCCTGGAAGAGGTCGCCTTGCCGCCCACCGGGCACGAACAGGTTCTG
GTGCGCAATCGCTTTCTCTCGCTCGACCCGTACATGCGTGGACGCATGGACGAAGGCCCG
TCCTACGCCGCACCGGTGGAGATCGATGCGGTGATGGAAGGCGGCACCGTGGGCGAAGTG
CTCGAATCGCATCATCCCGACTATCAACCCGGCGATCTGCTGGTGCTGCCGGGCGGCTGG
CAGACCCATAGCCTGTTCACCCCTGACACGCCATTGCGCAAGCTGCCCAAAGACGATGCC
TTGCCGCTGAGCACCGCGCTCGGCGTGTACGGCATGCCCGGCTTCACCGCCTACGCCGGC
CTGCATGAAATCGGCAAGCTGCAGGCGGGCGAGACCCTGGTGGTTGCGGCCGCCAGCGGC
CCGGTCGGCGCCACCGTGGCGCAGCTGGCGCGCCTGCAAGGGTTGCGCGTGGTCGCCATT
GCCGGCGGCGAAGAAAAGGTGCGCTACCTGCGCGAGACGCTGCGCGTGGATGTGGCACTG
GACCATCGCGCCGAGGACTTTGCCGAACAGTTGCGCGCCGCCACGCCGGACGGCATCGAC
ATCTATTTCGAAAACGTCGGCGGCAAGGTGTTCGACGCGGTGTTACCGCAGTTGAACGCG
TTCGCACGCATCCCGGTGTGCGGTGTGGTCGCCACCTACAACAGCCGTGGCCAGGTGTTG
CCGGGGCCGGACCGTCTGCCGGAGTTCATCGGCCAGGTGCTGCGCAAACGACTGACCGTG
CGCGGCTTCATCCAGCACGATTTCATTCGCCTGATGCCCGCCTTCCTGCGCGAAATGGGC
CAGTGGTTGCGCGAAGACCAGATCCACTATCGCGAACACGTGCTGCACGGCCTGGACAGC
GCACCGCAAGGCCTGATCAGCCTGCTACGTGGCGAAAACTTCGGCAAGGCCGTCGTCGCG
CTCGACTAG
>ELAGFFLI_00345 Protein tas
ATGACTCACTCCCGCGCGCTGGGCCGCTCCGGCCTGCAGATTCAACCGATCGTCTTCGGT
GGCAATGTGTTCGGCTGGAGCGCCGATGAAGCGACCTCGTTTGCGCTGCTCGATGCCTTC
GTCGACGCCGGTTTCAATCTGATCGATACCGCCGATGCCTACTCCGGTTGGGTGCCTGGC
AACCATGGCGGCGAATCGGAAACCATCATCGGGCGCTGGCTCGCACGCAGTGGCAAGCGC
GACAAAGTGTTGATCGCCACCAAGGTGGGTAAGTGGAACGAGCATCCGGGCTTGTCGCCC
GAAAACATCGTCGCAGCTGTGGAGGATTCGCTCACGCGTCTGCAGACCGATGTGATCGAT
CTATATCAGGCCCACGCAGACGACGAATCGGTTCCGCTGGAAGCCACGCTGGCTGCATTT
GGCCGCTTGATCGAACAAGGCAAGGTACGCGCGATTGGCGCCTCCAACTACAGCGCCGCA
CGTCTGCGCGATGCACTGGATATTTCCGAGCAATACACGTTGCCGCGCTACGAAAGCCTG
CAGCCGGAATACAACCTCTACGACCGCGTCGGTTACGAGGCCGAGCTGGAACCGCTGGTG
CGCGAGCGCGAGGTGGGTGTGATCAGTTATTACTCGCTGGCCAGCGGCTTTCTCACCGGC
AAGTACCGCAGTGCAGACGACGCCAGCAAGAGCAGCGCGCGCGGTGCGTCGGTGGTCAAG
CAGTACGTCAATCCGCGTGGTTTGCGCATCCTGCAGGCGTTGGACGATCTGGCCGCCACC
CACACCGCCACGCCCGCGCAGATCGCCTTGGCCTGGTTGATCGCGCGGCCGGGCCTGAGC
GCGCCGATCGTCAGCGCCACCAGCGTGACCCAGCTGCACGACGTACTGGCGGCAGCGCGC
GTGTCGCTGAGCGCCGATCAGATTGCGCAGCTGGATAGCGCAAGCGCGCCGGATCCTTCC
GAAGCCGCTTGA
>ELAGFFLI_00346 hypothetical protein
ATGATCCGCAACAAGCTGGTGTGTGCATGTGTGGTGGGGATGGCAGTGGCGATGAGCGCG
CCGCTGGCAATGGCAATCAAACCGGCCGATAGCGCAACCCTGCCGGCGCCCGATGCGGCG
CTGCAGGCGGCCATCGACGGCAACTGGCGCGACCGTGTGTATGTGCAGCGCGATGTCTAT
CGCCATCCGGGTCAGACGCTGGCGTTCTTCGGCATCAAGCCGACCCAGACCGTTATCGAG
ATCACACCGGGCGGTGGCTGGTATTCGGAAATTCTGGCGCCGTATCTGCGCGAGAAGGGC
AAGTACGTAGCAGCAGTGGTTGACCCGGCGGCGGTGCCGGAAGGCCGTGGCCGCGACTCC
GCGCAGCGCGGGCGCGACGAGCTGGAAAAGAAGTTCCAGGCCAAGCCGCAGGTGTATGGC
AAGCCCGCGTTCGTGTCGTATGTGCCGAAGACGCCCTCGTTCGGCGTGGACAATTCGGCC
GACCTGGTGCTGACCTTCCGCAACGTGCACAACTGGCGCATGGCCGGTAATGCCGAGGCG
ATGTTCAACGGCTTCTACAAGGTGCTCAAGCCCGGCGGCGTACTCGGCGTGGTGGAGCAT
CGTGCCAAGGCCGATGTGCCGGCGGACGACAAGAGCGGTTACGTGGGCCAGGCGCAGTTG
ATTGCGATGGCCGAAGCGGCCGGTTTCAAGCTGGCCGGCAAGAGCGAGGTCAATGCCAAC
CCGCGCGACACCAAGGACTATGCCGGTGGCGTGTGGACGTTGCCGCCGAGCAACAGCCAC
GACAAGGCCGACGATGCCAAGTACAAGGCGATCGGCGAGAGCGACCGCATGACATTGAAG
TTCGTCAAGCAGTGA
>ELAGFFLI_00347 Ribosomal large subunit pseudouridine synthase E
ATGTTGGTGTTGTTGAACAAACCCTATGGTGTGCTGTCGCAATTCAGCGACCGCTCGCAG
CCGCCCAAACGCACGCTGGCCGAATTCGGCTTGCCGGCCGACGTGTATGCGGCCGGCCGT
CTGGATCACGACAGCGAAGGCTTGCTGCTCCTGACCGACGACGGCGCATTGGCGCACCGC
TTGACCGACCCGCGCCACAAACAACCCAAGACCTATTGGGTGCAGGTGGAAGGTAAGCCT
GCGCCAGCGCAGTTGCAGGCCTTGCGCGATGGCGTGGTGCTCAACGACGGCCCGACCCGT
CCGGCCAAGGTGCGCAGCATCGATCCGTCACCGCAGGTGTGGCCGCGCGATCCGCCGGTA
CGCGTGCGCAAGACCATGCCCGACGCATGGCTGGAACTGCAGATCACCGAGGGCCGTAAC
CGTCAGGTGCGGCGCATGACCGCATCGGTGGGTCTTCCCACCTTGCGTCTGATCCGTGTA
GCGATCGGTGACTGGACGTTGGACACTCTGGCGCCTGGGCAGTGGCGCGCGGATGAAACC
CATCACGCGCGGCCAAGCCGGACGCGACGCTAA
>ELAGFFLI_00348 hypothetical protein
ATGAGCAAGCTGACTGTGATCACCGAACGCGCCCTGGAGCGTGCCCTGGAACTGGCTGGC
ACTGCCGGCGACCACCTGCGTCATGCTGCGTCCGACGCGGGCGACAAGGCACGCAACGCA
GGCAGCAGCCTGCGTCATTTCAGCCCGGGTGCCAGCGAATGGCTCAAGACCGGCGCCGCG
CTGGGTGCCGTGCGTACCGGCGGCAAGGTTGTCAGCAAGGCGGTCAAGCGCAACCCCGCC
ATCACCGTGGCAGCGGCCGTCGCCGGCCTCGGCCTGATCGGCTATGCGGTGTATCGCAAG
CGCCAGCGTGATCAGCAGGTACTCGGCGGCAACGTGCATCGTTTCGATCGCGAAAACGCC
GGCAACGCCAGCGCACGTCGCGCGGCCTACCAGCGTCGCGGTGCGGTGACCCCGAGCGAC
GGCATCGAATAA
>ELAGFFLI_00349 hypothetical protein
ATGACCGACCCCGCGTTTCCGATCTCCCCGTTATTGCCGCAAATTCGCGCCAGCCTGGCG
GCCCATCCGCGGCTGGTGCTGGAAGCCCCGCCCGGCGCCGGCAAGACCACCCAGGTACCG
CTGGCCTTGCTGGACGCGCCGTGGCTGGCCGGCCGCAAGATCGTGATGCTCGAACCGCGC
CGCGTGGCCGCCCGTAGCGCGGCGATGTTCATGGCGCGCCAGCTCGGCGAGCCGGTCGGC
GAAACCGTGGGCTACCGCATCCGCTTCGAGAACAAGACCTCCGCGCGCACCCGCATCGAG
GTCGTCACCGAGGGCATCCTGACCCGGCTGATCCAGGACGACCCGATGCTGGAGAGCATC
GGCGCACTGCTGTTCGACGAATTCCACGAACGCCATCTGGCCGGCGACCTCGGTCTGGCG
CTGGCGCTGGATGTACAGGCACAGGTGCGCGAAGACCTACGCATCGTGGCGATGTCGGCC
ACGCTCGATGGCGAGCGCCTGGCCGGCTTTCTCGACGCACCGCGCCTGAGCAGCGCCGGG
CGTAGCTTTCCGGTGGACATCGCACACTTCCCCGCGCGGCGCGACGAGGCGCTGGAGCCA
CAGACGCGGCGTGCGGTGGAACAGGCCTTGGCCACCCATCCGGGCGATGTGCTGGTGTTC
CTGCCCGGCCAGCGCGAGATCGCGCGCGTGCACAGCGCGTTGCAAGAGGTGCTGGACCCG
GCGGTGCAGGTGCTGCCGCTGCATGGCGAATTGCCGGTCGAGGCGCAAAGCCAGGTGCTG
CAACCCGACCCGTCAGGGCGCCGGCGCGTGGTGCTGGCCACCAACGTGGCCGAGTCCTCG
GTGACCCTGCCCGGCGTGCGCGTGGTCATCGACAGCGGGCTGGCGCGCGAGCCGCATTAC
GACCCCAACAGCGGCTTCTCGCGGCTGGACATCGCCTCCATCGCGCAGGCCTCGGCCGAC
CAGCGCGCCGGCCGTGCCGGGCGTGTGGCCAGCGGCTGGGCGTACCGGCTGTGGCCGCAA
TCGCAGCGGCTGGAACCGCAGCGGCGCGCGGAGATCACCCAGGTGGAACTGGCCGGCCTG
GCGCTGGAACTGGCCGCCTGGGGCAGCGCCGCGCTGCGCTTCGTCGATGCCCCGCCCGCC
GGCGCGCTCGCCGCCGCACACGAATTGCTGCAACGGCTGGGCGCACTCACCGACAGCGGC
GGCATCACCACCGTGGGCCGGCGCATGCTCGCGCTGGGCACGCATCCACGTCTGGCCGCG
ATGCTGGCGCAGGCCGGCGATGCCCCGCGCGTAGCGCTGGCCTGCGACCTGGCCGCCTTG
CTGGAAGCGCGCGACCCGCTGCGTCAGGGCGGCGATGGGCTGGCCGCCCGCTGGCGTGCG
CTGGCCGCATTCCGCCAAGGCCGCAGTGGGCACGACGCGAACCGCGGCGCCCTGGCCGCG
ATCGACAGCGCCGCCAAACAATGGCGACGCCGGCTGCGTTGCGACAGCGCACCGCCCGCC
AGCGTGGAGGCGCATGCACTCGGCGATCTGCTCTCGCACGCCTTCCCCGACCGCATCGCT
GCGCGCCATCTTGCCGACCCGCTGCGTTACCTGCTTGCCAACGGCCGCAGCGCGCGCCTG
TTCGACCACAGCGACCTGCGCGGCGAACCCTGGCTGGTCGCCAGCGAATTGCGTTACGAA
GCCAAGGACGCGCTGCTGCTGCGTGCCGCGCCGGTGGACGAAGGCTATCTGCGCCGCAGC
GTGCCCGAGCGCTTCGTGCAGCAGGATCTGGTGCAGTGGGATGCGGACAAACGCGCGTTG
GTCGCGCGCCGGCAATCGAGCTTCGACCGCATCGTGCTCGACAGCCGCCCGGCCGGCCGC
GTCGATCCCGCCCAGGCCGCCAGCGCACTCACCGAGGCGGTGCGCCAGCTGGGTCTGGAT
GCCCTGCCCTGGACCGACGGCCTGCGCCAATGGCGCGCACGCGTGCAGTCGCTGTGCGCC
TGGATGCCGGAACTCGCGTTGCCCGATCTCTCCGATGCAGCCCTGATGGCCACGCTGGAG
ACCTGGCTGCGCCCGGCGTTCGTCGGCAAAACCCGGCTCGACGCACTCGACGAAAGCAGC
CTGGGCGAAGCGCTCAAGGCCGCCTTGCCATGGGACCGCCGCCAGGCCATCGACCGCCAC
GCGCCCACCCGGATCAGCGTGCCCTCGGGCATGGAGCGGCAGATCAGCTACGCCGTCGAT
CACGCCGAGCAACCGTTGCCGCCGGTGCTGGCGGTCAAGTTGCAGGAACTGTTCGGCCTG
GCCGAAACCCCGCGCATCGCCGACGGCCGCATCCCGTTGACCTTGCACCTGCTCTCGCCA
GGTGGGCGACCGTTGCAGGTGACGCAGGATCTGAAAAGCTTCTGGGTAACGACGTATCCG
GAGGTCAGGAAGGAGATGAAGGGGCGCTATCCCAGACATCCATGGCCGGAAGACCCATGG
ACAGCAGCCGCAACGCACAGGGCAAAACCGCGTGGCACTTAA
>ELAGFFLI_00350 hypothetical protein
ATGTCTGCTGCCACTCCGAAGTTCGTCAGCCTGCAAAGCAAACTGCTCGGCGCCCTTGCG
CTTGGCCTGGCAGTCATCTTGCTGTGTGCGCTCGGGGGCCTGGGCACGGCCTGGCTCAGC
CTGTCGGGCAAGGTGCCGCCGGAAGTGGCGCAGGCTTCCAGCAGCGAGGAGATCAGCCGC
GATTTCCGCTTGCAAGTGCAGGAATGGAAGAACGTGCTGATCCGCAGCCGCGACCCGGCG
CAGCTGGACAAACACCTGAGCGCCTTCCGCAAGGACGGCACCAAGGTGCAGGCAGGCACC
GAGGCGCTGGTCAAGGCAACCCAGGACCCGCAGGCGCGCGCGCTGGCACAGGACTTCGCC
AAGGCGCATCTGGCCTTGCAGAGCAATTACGAAGCAGCGCTGGGCAAGTTCGCGCAGGCC
GGCTACGACACCCAGGTTGGCGACCAGCTGGTCAAGGGCATGGACCGTGCGCCCAGCCAG
ACGCTGGAAGCGCTGGTAACGCGCAGCAAGACCCTGGCCGATGCCGCCGTGCTCGCCAGT
TCGCAGGCGGCGCAGCACAAGCTGGTGCTGTCGGCGGTGGCCACGATGTTTGCGGCGCTG
TGTCTGGTGGTGGTGTTGGGCTGGTGGATCCGCCGCTCGATCGTGCGCCCGATCGAAACG
GTTGCACGTGCGGCACGCTCGGTGGCTGCCGGCGATCTGTCGGCACGCGCGGTGGTCAGC
AATCGCGATGAAATCGGTTTGCTCGGTCAGGCCATGTGCCAGGTGGTCACCACATTGACC
GATGTCTCCACCGCGCAGGCCGACATGGCGCAGCGCCACGAAGCCGGGCAGATGAGTTAC
CGCATGGACGCGCACGCCTTTCCGGGTGCGTACGGCCGCATGGTCGACGACACCAATGGC
TTGATCGGCGCGCAGGTGGAATTGATCGGCGGCATGCTACAGGTGATGCAGCGTTACGCG
GTGGGCGACATGTCGGTGGATATGCCGCGTTTGCCGGGCGAAAAGGCGCAGATCACCGAA
GCGATGGACGCAACCAAGCGCAATCTGGCTGCGATCAATGGCGAAATCCGTGGCCTGGTC
GAAGCCGCTGCGGCGGGCGACTTCGCCACGCGCGGCAATGCCGAGGCCTACCAGTTCGAA
TTCCGCGGCATGGTCACCGGCCTCAATGGCTTGATGCAGAACGTGGACCAGAATCTGGCC
GAGTTGTCGCAGCTGCTCAAGGCGATTGCCGAGGGCGACCTGACCGCACGCATGCACGGC
AACCAGCAAGGCGTGTTCGCACGCATGCGCGACGACGCCAATGCCACCGTGCAGCGCCTG
ACCGATATCGTCGGCGACATCACCGTGGCCGCGCAGACCATTCGCACCGCGTCGGCAGAG
ATCGCCGCCGGCAACAACGATCTGGCGCAGCGCACCGAACAGCAGGCCGCCAATCTGGAA
GAAACCGCCGCCTCGATGGAAGAACTCACCTCCACGGTGCGGCAGAATTCGGACACCGCA
CAGCAGGCCAGCCGCGGTGCGCAAGCCGCCGCCGAGATCGCCGGCCGCGGTGGCGAGATG
GTGGCCAGCGTGGTCGACACCATGGGCGAGATCGAGGTCTCGTCCAAGAAAATCGCCGAG
ATCATCAGCGTGATCGACGGCATCGCGTTCCAGACCAATATCCTGGCCTTGAACGCGGCG
GTGGAAGCCGCACGTGCCGGCGAACAGGGCCGTGGTTTCGCCGTGGTCGCTTCGGAAGTG
CGCGCGCTGGCGCAGCGCTCGGCCGGCGCGGCCAAGGAGGTCAAGCAGTTGATCGACGCC
TCGGTGGCCAGCGTGGAGCGCGGCAGCGCCCGCGTGGATCAGGCAGGGCAGACGATGCAG
CAGATCGTGCAATCGGTGCAGCAGGTGACCACGTTGATTGCCGAGATTTCCGCCGCATCG
CGCGAACAGTCGTCCGGCATCGAGCAGGTTGCCCGCACGGTCAACGACATGGACGAAACC
ACTCAGCGCAATGCCGCACTGGTGGAAGAAGCCTCTGCAGCGGCACGTGCGATGGAAGAA
CAGGCGGTGGAACTGAGCGAGGCGGTGTCGGTGTTCCGTCTGGATGCACGCCGGCCGCGG
CTTGGGGCTGCGGCGTAA
>ELAGFFLI_00351 hypothetical protein
ATGATCCACAACGATGTACTGCGCAGCATCCGTTACATGCTCGACCTCAGCGACGACAAG
GTGGTGGAAATCACCCACCTGGCCGACCCGGAGTTCGCGCTCGACAAGGCGCAGTTGCAG
GCCTGGCTGAAGAAGGAAGACGAGCCCGGCTTCGAACCCTGCCCCGACGCGATGATGGCG
CGCTTTCTCGATGGCCTGGTGCTGCGCTTCCGCGGCCGCGACGAGAGTCAGCCGGTGCGC
CCGCTGGAGACCCGCGTCGGCAACAATCTGGTGCTGAAGAAGCTGCGGGTGGCCTTCGAG
CTGAAGGACGTGGACATGCACGCGATCTTCGCCAGCGCTGGCTTCCCGTTGTCCAAGCCG
GAACTGTCTGCGCTGTTCCGCCAGCCCGGCCACAAGAATTTCCGCCCTTGCCTGGACCAG
TTGCTGCGTGCCTTCCTCAAAGGCCTGACCGCCCGGATGCGCGAAGCGGGTTGA
>ELAGFFLI_00352 5-hydroxyisourate hydrolase
ATGAGCACGCTCTCCACGCACGTGCTGGATACCGCCAGCGGCCGCCCCGCCGCAGGTATC
GCGTTGCGCCTGTTCGCCGGCGAGACGCTGCGCTTAGAGGGTGTCACCAATGCCGATGGG
CGCTGCCCGGAACTGGCCGCGCTCACGCTGCAACCGGGCCGGTATCGGCTGGAGTTCGAG
GTGGCCGGCTACTGGCGCGCGGCCGGCACTGCGCTGAGCGACCCGCCGTTTCTGGAGCAG
GTTCCGATCGCCTTCGGCATCGCCGGCGAGGGCCACTACCACGTGCCGCTGCTGCTCTCG
CCGTACGGGTATTCCACTTATCGCGGCAGCTGA
>ELAGFFLI_00353 FAD-dependent urate hydroxylase
ATGAGCCTGGCCCAACTCGAACGCGAGCTCCACCACGATCTGCAACGCCTGGCCCACGGC
GGCGACGCATGGACGCAGCCGCGCGTGCATCCGGCCGGGCATGTGTATGACGTGGTGATT
GTCGGCGCCGGCCAGAGCGGCCTGGGCGCGGCCTTCGCACTGCAACGCGAGCGCGTGCAC
AACCTGCTGGTCATCGACGAGAACCCCGCCGGCCAGGAAGGCCCGTGGGTGACCTACGCG
CGCATGCAGACCTTGCGCACGCCCAAGCAGATCACCTCGATCGACCTGGGCGTGCCCTCG
CTGACCTTCCGCGCCTGGTGGGAGGCCCAGCACGGCACCGCCGGCTGGGACGCACTCGAC
AAGATTCCGCGCGGCAGCTGGATGGACTATCTGCGCTGGTACCGCGCCGTGCTGCGCCTA
CCGGTGCGCAATGCCACACAGCTGGCGCGGGTAGAGCCGGACGTGGCGCCGGGCATCCAT
CGCCTGCATCTGGCGATGGGCGCGCCGCTGCTGACGCGCAAACTGATCCTGGCCACCGGC
ATCCAGGGCGGCGGGCAATGGATGGTGCCGGAGTGGATCAGCAGCGCGCTGCCCGCACAG
CGCTACGCGCACACCTCCGGCCATATCGATTTCGCCGCACTGGCCGGCAAGCGCGTTGGC
ATTCTGGGCGGCGGCGCCTCTGCATTCGACAACGCCTGTTTCGCGCTGGATCAAGGCGTC
GCCACTGCCGAAGTGTTCGTGCGCCGCAGCGAATTGCCGCGCATCAATCCGTTCCGCCAC
ATGGAGCAGGCCGGCATCATTCCGCGCTTTCTGACGCTACCGGATGCGGACAAGTACCGG
ATGATGGCCAGCTTCTTCGCGCACAACCAGCCGCCCACCAACGACACCTTCCAGCGCGCC
TGCGCGCATGCCGGCTTTGCGCTGCATCTGGGCACGCCATGGCTGGAGGTGGCCGAGCGC
GATGGTGAGGTGGTGGTGCGCACGCCGCAAGGCGAACATCGCTTCGACTTTCTCGCCGTT
GCCACCGGCCTGGTCACCGACCCGCAGCTGCGCCCGGAGCTGGCCGCGCTGTCCGGGCGC
ATCGCCTGCTGGGCCGACCGCTACCAGCCGCCACCGGGCCAGGCCAATCCGGTACTGGAT
GCGCACCCCTACCTGGGGCCGGGCTTCGAACTGCTGCCGCGCACGCCCGAGGATGCCGCG
CTGCTGCACGGGCTGTTCGCCTTCAACTATTCGGCGCTGATCAACCACGGCCCTTCGGCA
GCGGCACTGTCCGGGCTCAAGGTCGCGCTGCCAAGGCTGGCCCGCGCGGTGGCCGATCAG
CTGTTTCTGGACGATCGCCAGGCCATCGTCGACAGCTACCTGGCCTACGACCAGCCCGAA
TTCGTCGGCCAATGGCCGCAACCGACCCAGGCGGTGGCATGA
>ELAGFFLI_00354 Uric acid degradation bifunctional protein PucL
ATGAGCGTGGTCGATGCCAACGCGCTGGACAATGCCGCCTTCGTGGCACGCTACCGCGAG
TTGTTCGAGCACTCGCCGTGGGTGGTCGAACGCGCCGCACAACGGCGCCCGTTCGACGAT
GTACATCGCGGACTGATGCAGGTGGTGCTGGAAGCCTCGCAGGTAGATCAGGTCGCCTTG
ATCCGCGCGCACCCGGAGCTGGCCGGCAAGGCGGCGATCGATCGCACGCTCACGGCAGCA
TCGGCCGCCGAACAGGCCTCCGCCGGCTTGGATCGGCTCAGCGAAGCCGAGTTCAAGCGC
TTCCATGCGCTCAATCAGGCGTATCGCCATCGTTTCGGATTTCCATTCGTGATCTGCGTG
CGGCTGCACGACAAGGCCGGCATTCTTGCCGCGCTGGAACGGCGGCTGGACGCATCGCGC
AGCGAAGAAATTTCCACCGCCCTCGCCGAGATCGGCAAGATCGTTCACCTGCGCCTGGAG
GCACTGCCATGA
>ELAGFFLI_00355 hypothetical protein
ATGAGCATCCACGCCTCCGACATCGATCTGCCTGAAGTGATCGCACAAGTGACTGCCGCC
TTCCATGCCTACGAGGATGCCTTGATGGCCGACGACATCGCCGCAATGGACGCGCTGTTT
CACGCCGCGCCAAGCACGGTACGCTATGGCGTAGGCGAAGTGCTGTACGGCATCGAGGCA
ATCCGCGCGTTCCGCATCGGCCGCGGCGGTTCGCCGCAGCGCCGGCTCGCGCATGTGCAA
GTGCACGGCTTCGGCCGTGATTTCGCCACCACGCATGCGGAATTCATTCGCGACGGCAGC
AGCGCGCGCGGCCGCCAGAGCCAGAGCTGGGTGCGCTTTGCCGATGGTTGGAAAGTGGTC
GCAGCGCATGTCTCGCTGCAAGGCACGCACGCATGA
>ELAGFFLI_00356 hypothetical protein
ATGAGCACAACGCGCGACCTGGTCGGCTATGGCGCCACCCCGCCTGCGGCGCAGTGGCCC
GGTGGCGCGCGCATCGCGGTGCAGTTCGTCATCAATTACGAAGAGGGCGCGGAAAACTGC
GTGCTCAACGGCGATGCCGGCTCGGAAGCGTTTCTGTCGGAAATGGTCGGCACGCAATCG
CAACCCGGCGCGCGCGCCATGGCGATGGAAAGCCTGTACGAATACGGCAGCCGCGCCGGC
TTCTGGCGGCTGCATCGGCTGTTCACCGCGCGCAACGTGCCGGTGACCGTGTTCGGCGTG
GCGCAGGCATTGGCCTCCAATCCCGACGCAGTGGCCGCGATGCAGGCAGCCGACTGGGAA
ATCGCCAGCCACGGCCTGCGCTGGATCGATTATCAGCACATGGATGAGGCCACCGAACGG
GCGCATATCGCCGAGGCCATCGCCGTGCATACCCGCGTCACCGGCAGCCGCCCGCTGGGC
TGGTATCAGGGCCGCACCAGCCCCAACACTGCGCGACTGGTGGCCGAAGAAGGCGGCTTT
GTCTACGACGCCGACAGCTATGCCGACGATGTGCCGTATTACGACACGCGCCACGGCCAC
GCACAGTTGATCGTGCCGTACACCCTGGACGCCAACGACATGAAATTCGTCGCCTACAAC
GGCTTTGCCGATGGCGAGCCGTTCTTCCGCTATCTGCGCGACAGCTTCGAGCAACTACGC
AGCGAAGGCGGGCGCATGCTGTCGATCGGCCTGCACGGGCGCATCGTCGGCAAGCCCGCA
CGCGCGGCCGCACTGGCGCACTTTGTCGATCACGTGCTGGCCAGCGGCGATGCGTGGGTA
GCGCGCCGCATCGACATCGCACGCCACTGGCTGCAGGTAAACCCGGCATGA
>ELAGFFLI_00357 (S)-ureidoglycine--glyoxylate transaminase
TTGTCACCTGATCTGCGTCACCTGCACACCTTCGGCGAACTCGACCCCCCGCAGCGGCTG
TTGATGGGCCCGGGCCCGGTCAATGCGCATCCGCGCGTGCTGCGGGCGATGGCGGCCGAT
CTGCTCGGCCAGTTCGATCCGGAAATGACCACCTACATGAACGAGGTGATGGCGCTGTAC
CGGCCGCTGTTCGGCACCGAGAATCGCTGGACGTTTCTGGTCGATGGCACTGCGCGCGCC
GGTATCGAAGCGGCGCTGGTGTCGCTGGTCACCCCGGGTGACCACGTGCTGGTCATCAAC
TTCGGCCGCTTCGGCCTGCTGCTCACCGAAATCCTTGGCCGGCTCGGCGCCGAGGTGCAT
ACAGTGGATGCGCCCTGGGGCGAGGTGGTGCCGCTGAGCGCCATTGCCGAAGCGATCGAG
CGCGTGTCACCCAAGCTGGTGGCCACCGTGCACGGCGACACTTCCACCACGATGGCGCAG
CCGCTCGATGGCCTCGGTGCGTTGTGCCGGGCGGCTGGTGCGCTGAGTTACGTGGATGCC
ACCGCCACCATCGGCGGGATGGAGATCGCCAGCGATCGCTGGGACGTGGACGTGGTGACC
GGCGGCCTGCAGAAATGCCTGGGCGGGCCGTCCGGCTCGGCACCGATCACCGTGTCCAGC
GCGGCGGCCGAAGCGATCTTCGCGCGCCGCCATGTCGAACGCGGCATCGTGCGCGACGAC
ATCGTCAACGGCAGCGGGCCACGCATCGCCTCGAATTATTTCGATCTGGCGATGATCATG
GATTACTGGTCCGACAAACGCCTCAACCACCACACCGAAGCCACCACCATGCTCTACGGC
GCACGCGAATGTGCGCGCGTGGCCCTGCAGGAAGGATTAGATGCACGCTTCGCCCGCCAT
GCTGCGGCCGGGCGCGCGGTGAGTGCCGGCATCCGTGCATTGGGGCTGGAGGTGTTCGGC
GACGATGCGCACCGCATGACCAATGTCACCGGCGTGGTGATTCCGCCAGGCATCGACAGC
GATGCGGTGCGGCGACGCATGCGCGAGGATTTCGAGATCGAGATCGGCACCGCATTCGGT
CCGTTGCAGGGCAGGATCTGGCGCATCGGCGCGATGGGCTACAACGCGATGAAGCACAAG
GTGTTGATCACCTTGGCCGCGCTGGAAGCGGTGCTGCGCGCCGAAGGCTACGTCTGCACG
CCAGGGTTGGCGGTGGAAGCCGCGCTGGCGGCCTGGCATGCGGAGCCGCATGCATGA
>ELAGFFLI_00358 N-carbamoyl-L-amino acid hydrolase
ATGCTGAGCGCTCCAATCACCGCAGCAACCGACCATTGCTCCGGCGCACGCGCGGTAGCG
CGCTGCGATGCACTGGGCGTCGCACCGTACAGCGACACGCCCGGCGGCCTGTTCCGCGCC
TGGCTCAGTCCGGCGCATCGCGCGGCCACCGCGCAGGTGAGCGAGTGGATGCGCCAGGCC
GGCATGCAGGTGCGACTGGACGCAGCGGCCAATCTGATCGGCCGCTACGACGGCGCACAT
GCAGATGCACCGGTGCTGCTGATCGGCAGCCATCTGGACAGCGTGCGCGATGCCGGCCGC
TACGACGGCCCGCTCGGCATCATGCTCGGCATCGAATGCGTGGCCGCGCTGCATGCACAG
GGTCGGCGCCTACCGTTTGCGATCGAAGTCATCGCCTTCGGCGACGAAGAAGGTTCGCGT
TTCCCGGCATCGATGTTCTGCAGCCGCGCAGTGGCAGGCACACTCGATCCGGCCACACTG
GCCGTGGTCGATGCCGACGGCGTCGAGGTGGCGGCCGCACTGACCAACTGGGGCCTGGAT
ATTGCAGCGATCGGCCACGCCGCACGCGCCCCGGGCAGCGTGCTGGCCTATCTGGAAACC
CATATCGAACAAGGCCCGGTGCTGGAAGCCGAAGGCCTGCCGGTCGGCATCGTCACCGCC
ATCGCCGCGCAACGGCGCTTCGCCCTGCGCTTCGACGGCCGCGCCGGCCATGCCGGCACC
ACCACGATGGGCTTGCGCCGCGACGCGTTGAGCGCAGCGGCCAACGCACTCCTAGCGATC
GAGCGCATCGCCCGCGCCGGCAGCGACGATCTGGTCGCCACCGTCGGCAAACTGCAGGTC
GCGCCCGGCGCCACCAACGTGGTGCCGGGCCGGGTGGACTGCACGCTGGACGTGCGCGCA
GGCGACGATGCCAGCCGCGATGCGGCCGTGCTACAGATCGAACACGCACTCGCACAGATC
AGCAAAGAACGCGGCATCGCCATCGCCATCGATCCGTTGCAGACACTCGCCGCCAGCCCC
TGCGCACCGGCGTTGATCGCGCGCCTGCAACACGCAGTCGCCGCGCAAGGCATCGCGCCG
CGCCAACTGGTCTCCGGTGCCGGCCACGATGCGATGGTGATGGCCGCGCTGTGCCCCACC
GCGATGCTGTTCGTGCGCTGCGCCGGCGGCATCAGCCATCATCCGGACGAACACGTCGCC
CCGGCCGATGCCGAGGTTGCCTTGGCGGTCATGCGCCACTTCATCGAACACCTGGGAGAT
CCCCTTGTCACCTGA
>ELAGFFLI_00359 HTH-type transcriptional regulator PgrR
ATGGCCCGCGACAGTTTCAAGGACCTGCTGGCGCTGATCGCCATCGTTCGCGAGGCCAGC
TTCACGCGTGCTGCAGCCAAGTTGGGTGTCTCGCAATCGGCGCTGAGTCACACCATTCGT
GGGCTGGAAGCCAGCCTCGGGCTGCGTTTACTGACCCGCACCACGCGCAGCGTGGCGCCG
ACCGAAGCCGGCGAGCGCCTGATCCAGACGGTGGCGCCGCGCTTTGCAGAAATCGAAGAG
GCGCTGTCTGCACTGAGCGAAATGCGCGACACGCCCGCAGGCACGGTGCGCATCACAGCC
ACCGACTACGCCGCGCGCGCGATCCTGTGGCCCAAGTTGTCCAAGCTGCTGCGTCAATAC
CCGGACATCAAGGTCGAGATCGTGGTCGACAACGGTCTGACCGACATCGTGGCCGACCGC
TACGACCTGGGCGTGCGCCTGGGCGATCAGGTGGAAAAAGACATGATCGCCGCGCGCATC
GCGCCGGACATGCGCATGGCCATCGTCGCTGCGCCGTCCTATCTCGCGCGCCGGCCCATT
CCCAAGACGCCGCAGGATCTCACCGCGCACAGCTGCATCAATCTGCGCATGAAAACCGCC
GGCGGCATCTACGCCTGGGAACTGGAAAAAGACGGCCGCGAGGTCATTGTGCGCGTCGAT
GGCCAACTGACCTTCAACGGCACCTACGAAGCATTGGACGCGGCGGTGGATGGCTTCGGC
ATTGCGTTCGTGCAGGAAGATCTGGCGCGCCCGCATCTCAAGGCCGGGCGCCTGCGCTGG
GTGATGAAGGATTGGTCGCCGACCTGGCCGGGCTTGCACGCGTTCTATCCCAGTCGCCGG
CATTCCTCGCCGGCGTTCAACCTGGTGGTCGATGCGTTGCGCTACAAAGGCTGA
>ELAGFFLI_00360 Purine ribonucleoside efflux pump NepI
ATGCCAGCCAGTTCGCTCGCCACAGACACACCATCCCGTGCCGCACCCGCAGCAACACGC
CAGACCTGGAGCGCGGTCGGCTCGATGTCGCTGTGCGTTGCGTTGTTGATCGCCTCCGAG
TTCATGCCGGTGAGCCTGCTCACGCCGATCGCTGCGGATCTGCATGCAAGCGCGGGCATG
GCCGGCCAGGCGATTTCGATTTCCGGCCTGTTTGCGGTGATCGCCAGCTTGTTGATCGCG
CCGCTGTCGTCGCGCTTCAATCGACGCCATGTGCTGATCGCATTGACCGCCACGATGCTG
GTGTCATTGTTGTTGATCGCCAACGCGCACAGCTTCGGCATGTTGATGGCCGCGCGTGCA
CTGCTCGGCGTCGTCATCGGTGGGTTCTGGGCGTTGTCCACCGCCACGGTGATGCGCATC
ATGCCCGAGCCCGCGGTGCCAAAGGCCTTGGGCATTATCTTTATCGGTAACGCGGTGGCT
GCGGCATTCGCCGCGCCGTTGGGCAGCTATCTGGGCGCCAGCATCGGCTGGCGTGGGGTG
TTCTGGGGCATGTTGCCGTTGGTTGCGCTCACCATCGTCTGGCAATGGCGCAGCCTGCCG
TCGATGCCCGCGCAAGGCGCCACCTCGCTGAGCGGCATTGTCACCTTGTTGAAGCGTCGT
TATGTTGCGCGCGCCATGCTGGCGGTGATGCTCGGCTTTGCCGGTGCGTTCTCTGCGTTC
ACCTATTTCCGACCGTTTCTGGAAACCATTGCGCGGGTCGACGTCTCGCAACTGTCGTTG
TTGCTGCTTGGCCTGGGTTTGGCCGGGTTCGTCGGGACCTATGCCGCCACCGCGCTGGTG
CCCAAGCGCTTGTTCACCCTGCTCACGGTGCTGCCGGTCGCGCTGGGCGTGGCGACCATG
TGCATGCTGCTCGCCGGCCATGTGGTGTGGGCTGTGGCAATTGCGATGATCGCCTGGGGC
ACGCTCAATTCGGCGATGCCGGTGGCGTGGTCCACCTGGCTGAGCCGCTGCATCAAGGAT
GCGCCGGAAAGTGGTGGCGGCTTGATGGTTGCCGCGATCCAGCTCTCCATCATGCTGGGC
GGCGCCGCAGGCGGTGTCCTGCTGGATCATGTCTCCATTGGTGCCACGTTCGTGGGTGCA
AGCGTGTTGCTGCTGGCGTCGTCCTTGGTGGCAGGGCGGGGCGATCGTTTGCAGCCATGA
>ELAGFFLI_00361 HTH-type transcriptional regulator DmlR
GTGGACCGCATCCAGGAAATGACACTGTTTGCCGCGCTTGCAGAGCAAACAAGCTTTGCC
GGCGTTGCGCGGCGTCTTGGCATTTCCACCGCAACGGTCACCCGCACCATCGCGCAACTG
GAAAACCGCCTGGGCGTGCTGCTGGTCGTGCGCACCACACGCAACATGCGGCTCACCGAA
GCCGGGCAGCAGTACGCCATCGACTGCCGGCGCCTGCTTGCCGATTTGGACGACATCGAA
AATAGAGCGGCCGGGTTGCATGCACTTCCCAGCGGCTTGCTGACAGTGACCGCGCCGCAG
ATGTTCGGCGCATTGCATGTCACACCGGTATTGACGCGCTTTCTGAGTCAATACCCATCG
ATGACTGCGCGCGCGGTGCTGGTCGACCGCGTGCTGCCGCTACTGGACGAAGGCATCGAT
GTGGCGGTACGCATCGGCGTACTGCCCGACTCGTCGCTGACCGCCATCCCGGTCGGCAGC
GTGCGTCGCATGGTCTGCGCCTCGCCCGGCTATCTGGCAGAGCACGGCACTGCGCAGCGG
CCGGACGATTTGTTGCAGCACGCCACCATCTCCACCGCATCTTCCGAGCGTCCACCCAAA
TGGCCGTTCCGCATCGATGGCAGCGAGCATCTGGTAGAGGTCGCCTCACGCCTCAATGTG
ACCTCGTTCAACGCCGCCATCATCGCCGCAATGCACGGCTGGGGACTGACGCAGGTGCCG
TCTTACCAGATCCGCGAACACCTGCAGAGCGGCAAGCTCACGTGCATCCTCGACGCGTTC
GAGATCGCACCAGAGCCGGTGCACGTGGTCTACGTGGAAGGACGCCGGGGCTCCTCCAAG
GTGCGCACGTTTGTCGATTATTGCGTGGATGCCCTGCGGCAGGATCTGGGTTTTTACATC
GGCGTTTGA
>ELAGFFLI_00362 Haloalkane dehalogenase
ATGGCGCATACCGATGCGCTCATCGCAGCCACTACCGACAACGCCACAACAGGGATCAGC
CGCCGCACCCTGCTGCTGGCATCGTGCATAGGCACCGCGTACGCACTTGGCGCCGGCGCG
CTCGGCGCTGCCGAACGTTCCAATACAACAATTGCAACCAAAGAGACCGCCATGCCGATC
GACGACACATCCCGCGTCAGCTTCCACACCCAACAGGTCGGCGATGTCGAGGTGTTCTAC
CGCGAGGCCGGGCGTCAAGATGCGCCGGTGTTGTTGCTGCTGCACGGGTTCCCCAGTGCC
AGCCATATGTTCCGCGATCTGATGCCGCTGCTGGCAGATCGATACCGCCTGATCGCGCCG
GATTTACCCGGTTTCGGCAATACCAAGGCACCGCCGCGCGGGCAGTTCGATTACACGTTC
GAGAACCTTTACAAAGTGATCGAAAGCTTCACCGAGGCGTTGGGACTCGCCAGCTACAGC
ATGTATGTGTTCGATTACGGTGCGCCGGTCGGTTTTCGATTGGCTGCGGCAAACCCGCAC
AAAGTGAGCGCCATCATCAGCCAGAACGGTAATGCGTATCTGGAAGGTTTCAGCGACCAA
TGGGGCCAATGGCAGACATATTGGCGCGAGCCAACCGCAGCCAATCGCCAGGCTTGCCGC
GGGTCGCTGTCGCCGCAAACCATCCGTGACTGGCAGTACGGCACCGGTGCCGACCCGAGC
AAGCTGTCGCCCGATGGCTACACGCTGGACATCGCCTACATGGCGCGCCCGGGTGCCGAA
GAGATCCAGCTCGATCTGATCCTGGACTACCGCAGCAACGTGGCCGCCTATCCGCGATTC
CACGCGTATTTCCGCAAGCATCAGCCACCGTTGCTGGCGGTGTGGGGCAAGCACGATCCA
GCCTTCATTCCGCCGGGCGCGCAGGCGTATCGCAAGGATCTGCCGAAGGCCGACGTGCAT
CTGCTGGATGCTGGCCACTTCGCGCTGGAAACGCATGCGCCGGAGATTGCGCGCTACATC
GGCGAGTTCCTGTCGCGCACGTTCAAGGCATCGGCGTAA
>ELAGFFLI_00363 hypothetical protein
ATGCTCACCGCGTACCGATGGAGCGGGTTACTGGTGCTTGCCAGCCTTTTGCCGGTGTCC
GCGGTTGCCGGCACGCCCGATGGCGGTTACCGGCAGCCACCGGAGCCATTGTTGAGCGTG
TTGCGCGCACCGCTCAATCCGTCGCCGCGGTTGGACCCCACCGGCAAGACCTTGTTGCTG
GTGCAGCGCACCCAGTACCCGCCGATCGCGCGCGTGGCCGAGCCGTATCTGAAGCTGGCC
GGCGTGCGTGTGGAGCCGCGCACGCATAGCCGCCACGACATGTCCAACGGTTACGGCATT
CGTTCCTGCTGCAGGGCTTCAGCCTGGTGGATGTTGCAAGCGGCAGGCAGACCGCCGTGA
>ELAGFFLI_00364 hypothetical protein
GTGAGCCTGCCGGCCGGTGCCTGTCCGGCAGCGCCGGTGTGGTCGCCGGACGGGCGCCGC
TTCGCCTTCAACAACACTGCGGCCGATCGCGTCGAGCTGTGGGTGGGCGAGGTGGCCACC
GGCAACGTGCGCAGGATCGACGGTGTGCAACTCAACCCGGTGCTGGGCGGCGAGATCCAG
TGGCTGGGCGGCAGCGACACCCTGCTGCTGAAGACGGTGCCGCAAGACCTGGGCGCCGCC
CCGCGCAAGGCCGCGGTGCCGCCAGGCCCGGAGGTCAAGGAAACCATCCAGGGCAAGGGC
GAAAGCAGCACCTATGAAGCGCGCGATACGCTCTCCAGCCCCGAAGACGAGGCCTTGTTT
ACCTACTACGCCACCTCCCAGCTGCTCACGGTGAATGTGGCCAACGGCAGCCAGCGCAAG
CTCGGTACGCCTGCGGTCTACAGCAACGTGGATGGCGCGCCCGATGGCCGCCACGTGCTG
GTGGAACGGTTGAAGCAGCCTTATTCCTACGTCACCACCTACGCACGCTTCGCTCACGCT
GTGGCGGTGTTGGATCTGGCCAATGGCAGCGAGCGCGTGCTGGCCGATCTGCCGGTTGCC
GACCGGGTGCCGGTACAAGGCGTGCCGACCGGCCCGCGTGCGTATTCCTGGCGCGCCAAC
CAGCCGGCCACGCTGGTCTGGGCCGAAGCGCTGGATGGTGGCGATTGGAAAATCAATGTG
CCCGCGCGCGACAAGTTGATGACGCTGGCTGCACCGTTCACCGCCAAACCGCGTGAAGTC
ACCCGCGTGCAGTAG
>ELAGFFLI_00365 hypothetical protein
GTGTCGTGGTTTGCCGAAGGCGGGCAAGCGCTGCTGGACGAATACGACGAAAACCGCCAT
TGGCGGCGTACGACCTTGCTGGATGCCGACCGCCCCGGCACTGCCGGAAGGGTGTTGTTC
GACCTGTCCACCGACGACCTGTACGCCGATCCTGGCCTGACGGAGATGCGTGTGCTGGCC
AACGGCCAGGCCGTGCTGCGCGAAGAGCGGGGTGCGTTGTTCCTGAGCGGGCAGGGCGCC
TCGCCGGCGGGCGACCGGCCGTTTCTGGATCGCTATGCGCTGGCCAGTGGCAAGACCCAG
CGGCTGTTCCGCAGCGATGCCAGTGTGGACGAGCTGTTCTTCGGTTTTGCCGGCGACGAT
GTGTCGCGCCTGTTGACCTGGCACCAGTCGCTGACCGACCCGCCCAATGTGTATCTGCGC
ACGCTGGGCCAGCCGCTGCCGACGGCGGCCACGGGCGAGGCGGTCCTTGCCTCGACCGCC
ACGCCGGTCACCCACTTTCCGGATCCGACCCCGCTGGTGCGGCAGATCAAGAAGCGGCTG
GTGACCTACAAGCGCAAGGACGGCGTGGAGCTGTCGTTCACCCTGTACACGCCGCCCGGC
TATAAGGAAGGCACGCGCGTGCCGGCGATCCTGTACGCCTACCCGCTCGATTATGCCGAC
CCCTCCAAGGCAGGCCAGGTCAGCGGCGCCAGCGAGCGCGACTTCACTCGCCTGCGCTAC
TACCAACTGCTGTTGCTGGCCGGTTACGCGATCATCGACGATGCCGCCTTCCCCATCGTC
GGCGACCCCAAGACCGCGTACGACACCTACCTGCAGCAACTGGTGGACGACGCCACCGCT
GCGGTGGACAAGGCGGTGGAATTGGGCGTGGTCGATCGCCAGCGGATCGGCGTCACCGGG
CACAGCCACGGCGCGCTGATGACGGCCAACCTGTTGGCACAGACCGACCTGTTCCGCGCT
GGCGCGGCTACCAGCGGCAGCTACAACAAGACGCTGACGCCATTCGGTTTTCAGAACGAG
CGCCGTTCGTTCTGGGCCGCACCGGAGGTCTATGCGCAGGCATCCGCGTTCTTCCACGCC
GACAAGATCAACGAACCGTTGTTGATCGTGCACGGCATGGACGACGCCAACCCCGGGACC
GAAACCACCCAGGCACCGAGGTTGTTCCAGGCGATTCGCGGCAACGGCGGCACCGCGCGG
CTGGTGCTGCTGCCGTTCGAACCGCATTGGTACACCGCACGCGAATCCACCGAAGATGTG
GTCGCTGAGATGCTGGACTGGTTCGACCGTTACGTGAAAAACGCGCCGCCGCGCGATGCG
GCTAGCAAGCCAAAGCAGTAA
>ELAGFFLI_00366 hypothetical protein
GTGTTGTTCACCTATCTGCCGACGTCGATCAGCGATGACGACTTCCTGGGGCCGGTGGTG
CTGGATCCAGCGCAACTCACCTTGGACGAGTTGGGGAAGATGGGCAGCAACAATCTCGGC
CAGGTGCCGTACCGGCTCGGCACGTTGCCGATCGTCGCCGAACTGGCCGAGTACCGGCTG
AGCAAACGCTACGCGCCGGCGGATATGTGGCAGGCGGTGATCGGCAAGCTGGTACTGAAG
GATTTCGGCTTGTGGAATCCGGATGCCACAGGCGTGGATCCGCGTTATTTCACCGGCACG
ACGCAGTATCTGGCGGAAGGCCCGCTGCTGCGCAATCCGCAGTTGAGCAGCGACAACTTC
TACACCATCCGCGACGGGCGGCCGTTACCGATCTTCAATACGTCTGTCTTCATCAACGAC
AGCGTGACCTCGGATCTGGTGCCGTTCGAAGCCAACTGGTTGCTTGGCGTGCGTGGCGTT
TTCAACCAGCCTGAGCAACTCGGCGTCATGGGCGGAGGCCTGATCGAGTCGTTCGCGATG
GGCAGCGATTACGTCGCCGACGCTGGTGCCGGCGGAGTCACTACCAGCGTGCCGCTGCGT
GTCTTCAGCCTCAACGACATCGCCGGTTGCAGCAGCATGGCGCCGGCGCAGGACTTCGAA
GAGAAGTTTCCCGAGATCAATGGCCTGGTGCCGCGTTATCCGTACTGGCCGGTCGATGGT
CGTGAGAGCCAAGCGACGCTAAGTTACCGCTTCGCCGACGGCGGCAACCTGGAGAACCTG
GGCATCATGCCGCTGCTGGCACGCGGCATTGCGCGTCTGCTGGTGTTCGTCAATTCCGAT
CAAGGGGTGAACATCGACCCGGAATCAGGCGAAACCGTGGTTGCCGACGACCTGCCGCCG
CTGTTCGGGCTACAGCCGTTCTGCGAGAAAACGCGCAGCTACCCAGCATATGCCAATGAG
CAATTATGCGAAGACGCCAACGGCATGTTCCGGCACAACCAGGTGTTCGACACCGCCGCA
TTCAATGCCTTGAAACAGGGGCTGCTGGCAGCCAAAAAATCCGGTGGCGCGTTACTGGTG
CGGCAGACCTTGCGCGTGCTGGCAAATAGCTGGTTCAACGTGCCGGCGCAGCAGTCGGTC
GAGGTGCTGTGGGTGTACAACGATCTGGTGCGTGCATGGTGGAAGCAATTGCCGGATGAA
ACGCAGATTGAGCTGGATCTGCAAAGCGTGGACGATTTTCCACTCTATGGCACGGTCACC
CAGCTGCATCTGTCCTACCCGTTGGTCAACGCGCTGGCGCATCTGAGTTGCTGGAACCTT
GCTTCCGACAGCACGGTGGGCAACCCCAACGGGCAAAGCAATGCCGATGTGGTGCGTGGC
ATGTTTGCCTGA
>ELAGFFLI_00367 hypothetical protein
ATGGCGACATTCAACGTGGCAATCGATCCACTGGGCGCAGCCCAAAGCGAGACCCCGTCG
GATGCGGTCGGCATCTGTCTCTCCGGCGGCGGCAGTCGTGCGCTGTCGTGTGCGCTGGGT
CAACTGCGCGGGCTGCGCTCCCTGGGGCTTTTGGACAAGGTGGCGGCGATCTCTTCGGTG
TCCGGCGGGACATAG
>ELAGFFLI_00368 hypothetical protein
ATGACAGATCAAGACGACAATCAACCGAACCTGGAAGACGTCAAGCTGGCGTTCGATGGC
CAGAGCCTGGATTGGTATCTGCAGAAGCTGGTCGCCACCGTCAATAGTTCGAACGTGCAG
TTCGGCATTACGCTGTTTGTCGAAGGCATCATCGTTTCTGGCCAGCTGGTCAGCGGCAAG
CAGTACTTCGAGGCATTCGCGCAGGAATTTTCTGCGGCCTATCCCGGCAGCGCCGAAGAA
AAAGAAGATATCCGTCGCGCGTTTGCCAGCCATGCCAGCATCTACGACACGGAAGAGGAC
GCTCAGCAGAGCAGCACACCTCCGCAGTTCCTTCACCTGATCGAGTCGCGTTGCTTCTCG
CCCGGCGGCCAGCCCCTGCCCAGCAACCGTGGTGTGCTGTGGCGCGGCAAGGTGAATGCC
GTCTCCGGTTTTACCCTGGGGTCGCTCTCGGCAGATTAG
>ELAGFFLI_00369 IS5 family transposase IS1646
ATGCAACTGACGTTCGGCGACGCTGAAGGCCTGGGCAAGCGCAAGCAGACCCGCCGGGAG
ATCTTCCTGGCCGAGATGGAGCAGGTCGTTCCGTGGCAGCACTTGCTCGGTCTGATCGCA
CCGCACTATCCGGTGTCGGGACGCCCTGGTCGACAGCCATACGCACTGGCGACGATGTTG
CGGATTCATTTGCTGCAGCAGTGGTATGCGTTGAGCGATCCGGCGATGGAAGAAGCGCTG
CACGAGATCCCGATCTTGCGGAGGTTTGCCCAGCTCGGTGGCTTGGACAACGTTCCGGAC
GAGACCACGATTCTCAACTTTCGGCGCCTGCTGGAGACCCATGGCCTTGCCGCGCGGATG
CTGGACGCGGTCAACGCGCATCTGGCACGCAAGGGGCAGAGCCTGCGGTCGGGCACGATC
GTCGATGCGACGCTGATCGCTGCACCCAGTTCGACCAAGAACGCCGATCACGCGCGCGAC
CCTGAAATGCATCAGACCAGGAAGGGCAATCAGTGGTATTTCGGGATGAAGGCGCACATC
GGCGTGGATGAATTTTCCGGGCTGGTGCACCACGTCCATTGCACAGCCGCCAATGTCGCC
GACGTCACGGTGACGCACGCATTACTGCATGGCAAAGAAGACAGCGTGTTCGGCGACAGC
GGCTACACCGGTGCGGACAAACGCGAAGAACTGCAGACCTGCAAGGCTGCATTTTTCATT
GCCGCCAAGCGTTCGACGCTGCAAGCCATCGGCAACAAACGCGAGCGTGCTCGGGAACAG
CGTTGGGAACACTTCAAGGCCAGCGTGCGCGCGAAGGTGGAGCATCCGTTCCGGGTGATC
AAGCGCCAGTTCGGTTACACCAAGGTCCGCTATCGCGGCCTGGCCAAGAACACCGCACAC
GTGCTGACCTTGTTTGCGCTCTCCAATCTGTGGATGAAGCGAAAGCAGTTACTGCCTGCC
ATGGGGAGCGTGCGCCTGTAA
>ELAGFFLI_00370 IS5 family transposase IS1646
ATGCAACTGACGTTCGGCGACGCTGAAGGCCTGGGCAAGCGCAAGCAGACCCGCCGGGAG
ATCTTCCTGGCCGAGATGGAGCAGGTCGTTCCGTGGCAGCACTTGCTCGGTCTGATCGCA
CCGCACTATCCGGTGTCGGGACGCCCTGGTCGACAGCCATACGCACTGGCGACGATGTTG
CGGATTCATTTGCTGCAGCAGTGGTATGCGTTGAGCGATCCGGCGATGGAAGAAGCGCTG
CACGAGATTCCGACCTTGCGGCGCTTTGCCCAGCTCGGTGGCTTGGACAACGTTCCGGAC
GAGACCACGATTTTGAACTTTCGGCGCCTGCTGGAGACCCATGGCCTTGCCGCGCGGATG
CTGGACGCGGTCAACGCGCATCTGGCACGCAAGGGGCAGAGCCTGCGGTCGGGCACGATC
GTCGATGCGACGCTGATCGCTGCACCCAGTTCGACCAAGAACGCCGATCACGCGCGCGAC
CCTGAAATGCATCAGACCAGGAAGGGCAATCAGTGGTATTTCGGGATGAAGGCGCACATC
GGCGTGGATGAATTTTCCGGGCTGGTGCACCACGTCCATTGCACAGCCGCCAATGTCGCC
GACGTCACGGTGACGCACGCATTACTGCATGGCAAAGAAGACAGCGTGTTCGGCGACAGC
GGCTACACCGGTGCGGACAAACGCGAAGAACTGCAGACCTGCAAGGCTGCATTTTTCATT
GCCGCCAAGCGTTCGACGCTGAAAGCCATCGGCAACAAACGCGAGCGTGCTCGGGAACAG
CGTTGGGAACACTTCAAGGCCAGCGTGCGCGCGAAGGTGGAGCATCCGTTCCGGGTGATC
AAGCGCCAGTTCGGTTACACCAAGGTCCGCTATCGCGGCCTGGCCAAGAACACCGCACAC
GTGCTGACCTTGTTTGCGCTCTCCAATCTGTGGATGAAGCGAAAGCAGTTACTGCCTGCC
ATGGGGAGCGTGCGCCTGTAA
>ELAGFFLI_00371 hypothetical protein
ATGGTTGTTCAAACTAAGCGTCGTCGTTTCTCTGCTAGGCTCAAAAAGCGAGGCCCACTG
ATTTTTGACGACGCACCGTTATCTCTGCGCGTTGGATATATAAAGCTGTTGCTACCAACT
TATGTTGGTGAAAGCCGTTCCACGCGAATAGCCAGGCGAGAGCCCTTAGGAATCGATGAG
GTGCATGAGCTGTTTTTGGCTCGATGCCGTATAGACGGAGATCCGCACGAATGGGGCGAG
TGTAGTTCTTGGGAAGCACTGACGACACACCTCAAAGGTAGTTGTTGGCCTCAGTTTTTT
GACTTTGTCGAGTTGCTCGCCGAACTGCTTATTGAGAAGGATGATCACTTTTCGTTTGAT
AGCCCTGCTAAGTTTGAAGTTTATAGGATTCGTCTGAACGATCTCCTGGATGAGGAGAAC
ATCGGCTGGCAAATGGATGCGCATGGGGAACTGAAGCGCAAGATCCGTGCAATGAATCGA
TCAATCTCTTCAGCCAATGCTGCGCTCGATAGCCGGTTTAAAAGCGCTCGCGAGCACTAC
AAGCGTTCATTGAGCTACCTGCTAACTCATCCGGTCGACGAGGCAAACAGTGTTCGAGAG
ATCATCAGCGCATTGGAAAGCGTCATCAAGGTCATCGCTCCTAAGGTAGCTACTCTTGGT
GCCGGAGTAAAAGAGCTTCGAAAGAGAGGTGATTTCAACCGCTGGAGTTTGGACATCATA
GAAAAGCTATATGCCTATTCGAATGACTCTCCGTTCGTTCGTCATGGACACATCGATGGA
GTAGCTCCTACGAGAGCCGAGGCTGAAATGATTGTACAGACTGCCTTATCAATGATTTGC
TACCTCATTGAGGTGGGCGGAGAGGGTGCCGAGCGACCTTAA
>ELAGFFLI_00372 hypothetical protein
ATGGCTAGTCCAAATGCTCAACTTGAAGCGGCTTTGAAGCAGTTCGCAAGTCAATCAGGT
GTTACGCCAGAGCAAGTTGCGCAACTTAGCTCGGCCGTAGTTGCTGACTCACAACAGCTT
GGGCTTCTCAATCAAGATGCCCAGAATGGGCACTTGAAAGCATTTGCACTGCAAGGTTCT
ACAGGACAACAAAATCTTGCTGGGAGTTACGATATTCAGTCCGGGACCGTCACTCTACCG
GCAGCTGATTTTCAATCCTCTGGTGCTAGACACAACCCGGATCTACAAGCAACTCTCAGG
CTGCAGCATATGTCGATCGAATTTTCCCAGAAGACATATCTGGATGCATCGAGAGCGACT
CATCCAGTGACGCAAGATATGGTCAACAACCTCCAATCGACCATCAATGGCTCGCCAGTG
CTTGCAGATGAGATTAAACGAGCGGTAATGACGACCGACAAGGGTGATCCGCCGCATAAG
CATTTAGAACACTTCGACTTTATACCTCCAGGATTCACTGCTGGTGGCACCTACAGCGCT
AGCAGTCACTCCATGAACATGCCTGCTGCCAGATTACAGGGAAGGTCTGCGGCAAATCCT
AACGGGTACGATCCCAATGACATGACGTTTGTCCTCGGACACGAGATTCAACACGGTTTC
AATGCCCCCGAAAGAAGGCTAGCGAACGCGGCGTTCCACAACGATGCCGTTTCCATAGCT
AAAAGTACAAATCCTGTTCACGATTACACGCGCGTCTTCGCCACTTCCATTCAAGCAAGC
AGAGACGACGAAGCGAAAGCAGAAATTGCAGGTTGGAACGCGTTACTGAGTAGACAAAAG
CAGGGCAATCCAGCTGCAGGCTTACCAGAAATGAATGCTCTAGGAAACCGCAGGATTGAA
GATTTTATCGTCAAGCCACAGGGTGCCGGCGCAACTATTCAGCCACGGCCAGGACTAAAA
TTCGACCCGGATGGTCAGCTACAAATGTCGCCGACAAATGTTGCGGCAATGGGACAACAT
TACTTCAATAGACCAGATCCGACACACCCTATCCCAGGTCGAAACCCAATTGGAATCGGG
GATAGAGGTACATCAGACTATCCAAACTATTACGCGACTTCAGGGGTAGAGCATATAGTT
GAGTACGAAAGGAAGTATGCAAGGCCCATACAGGGTGTGATGCCTGCTGTAACCGTCAAT
ATGGCCTCTGTCGGAATGAAAGAGCCGATCATTGAAGCTGAGGGTTTGGACTTTGGCAAG
AACAAGGCTCCCTTTCCTTACTACGACAGCAGCACAACACCACCAGTCCTCCATCACTTC
GATCACACCCAGGATGGAAGCGTAAATCCGGCACATGATCATAAATATGTACCAGTCGCG
CCCACATCCAGTTCGACTCCAGCCCAGCACGGTCCAGACGATCCAGATCATCCCGACCAC
GCCATGCTTGAGCAGATCCGCGATGGCATGCGCAAGATCGACGAGAGCGTTGGCAAGCCC
TACGACGAGATGAGTGAGCGAGCAAGCCGATGCCTCCTGGCCGCATGTAAAGATAACCGT
GAAAGCTACCCGGAAGCGGCAGATCGCTCTATGGAGAGTAATGCGTTGACGCGCGTCGAT
CACGTATTGATGAGCAAGACCGGCAACCTGTTTGCGGTAGAAGGCCGGCTGGACGACCCG
GCGAACAAGCGCGTGCATGTGCAAATTGATCAAGCGATCAACATTCCGATTGAGCAATCA
GACCAGAAGTTGCTGGCAGCTAATCAGGCGATTGCACAGGAAAGACAGGTCACGCAACAA
CAGGAACTCGCGCGTGGGGTGAGTGATCCTAATCCAAGCGGACCGACACGATGA
>ELAGFFLI_00373 hypothetical protein
ATGACCTCGACTGACAGTACATCGGCTAGCACCTCTGAACTCAGCGCCGACGAGATCGGC
AAGCGGTTCTTGAAACTGATCGGTGCTCTGAAATCCTCCAGCGATCTCAGCCCTGAGCGT
GTGAATGAAGTGGTCGGAGTTCGCCTTGAACACTTCAACGCGATTCCGGGGCAGCGAGTC
GAATCCTTTGCCTACAGCCAACTATTAAGAGGCGATTGGGCATACGAAATTCAGTACCTG
CCGTCAGCCGCTATGCGTAGCCCTGGCGTGTCGCTGGACTTCGTGCACAAGTCAGATAGA
TATGCAGCCATGACGGATATTTGTCAGCTCAGTTTCGAGGATTACCACAACGCCATGAAG
GCAATGGGCTTTGGCGATGCGCCTAACTACGGCGAACTTGGCCAGCTCATTGATTGGCGC
TATTACAAAGACGGCATGACGGTCTCTATTGCTTCCAGGCCTGAAGTAACAGCGCTTGAT
GGCAAGAAATATCGCGCCTGCGTAACGTCGATTTCTACCGTGAATGAGTAG
>ELAGFFLI_00374 Oxamate amidohydrolase proenzyme
ATGCTGCACACCTTGCGCGCGCGTCGCGGCATGGTCGTGGCCCCGCATCATCTGGCCGCA
CAGGCCGGACGCGATGTCCTGCGCGACGGCGGCAACGCCATCGAAGCCGCCGTCGCCACC
GCCGCCTGCCTGGCCGTGGTGTACCCGCACATGACCGGCATCGGTGGCGACGGCTTCTGG
CTGATCCACGAACCCGACGGCCGCGTTCACGCCATCGATGCCTGCGGCCGCGCTGCACAG
GCGGCGACCTTGGACTTCTATCGCGGCCACAGCAGCATTCCATGGCGCGGCCCCGGTGCG
GCGAATACCGTGGCCGGCACCGTCTCCGGCTGGGCACTCGCGCTGCAGCACGCAGGCGGC
AGCTTATCGCTGCAACGCTTATTGCAGGACGCCATCCACCACGCCAGCGACAGCGTACCG
GTCACGCTTGGCGGCGCGCACATCGCCGCCAGCAAGAGCGCCGAACTGCGCGTGCAACCC
GGCGCCTACTCCAGCATTTTCGAACCACACGGCGTCCCCCTGCACGAAGGCGCACTGCTG
CAACAGCCGCAACTTGCACGCACCTTGCAACGACTCGCCGACGAAGGCCTGGAGAGTTTC
TATCGCGGCGCACTGGCCGACGACATCGCCGCCGATCTGCAAGAGCTCGGCAGCCCGCTC
CACGCACACGACCTCGCAAGCCATCATGCCGAAGCCACTGTGCCGCTCTCGGTCGCCATC
CACGGTGCACGCCTTTACAACCACGCACCACCCACGCAAGGCCTCGCCTCACTGCTGATC
CTCGCCTTGTTCGATCGCCTGCACGCCGAACACCCCGACAGCTACACACACCTGCACGGC
CTGATCGAAGCCACCAAACAGGCCTTCCTGATCCGCGACGCACACATCGGCGACCCCGCC
TGGATGACGCTCGACGCACAGGCCCTGCTCGATGACAGCGCCGCACTCGACGCGCTGGCC
GCACGCATCGACATGCGCACCGCACTGCCCTGGCCACAGCCCTCGCAGGCCGGCGATACC
GTCTGGTTCGGCGCCATCGACGCACATGGCCGCGCCGTCAGCTGCATCCAGTCCACCTAT
TTCGAATTCGGCTCCGGCCTGGTGCTGCCGCGCACCGGCATCACCTGGCAAAACCGCGGC
TGCAGCTTCCGCCTCGCCGCCGACGGCTGGAACGCACTCGCCCCTGGGCGCAAACCCTTC
CATACCCTCAACCCGGCGCTGGCTACTTTCGACGACGGCCGTGTCATGGCCTACGGCACC
ATGGGCGGCGAAGGCCAACCACAGACCCAGGCCGCCCTCTTTTCCCGCTACGCCCGCTTC
GGCGTGCCGCTGCAACAAGCGATCACAGCGCCGCGCTGGTTGCTCGGCCGCACCTGGGGT
GAAGACAGTACCTCGCTGAAGGTGGAAGACCGCTTCGATCCAGCGGTCGTGCAAGCACTG
CGCGATGCCGGGCATGCGGTAGAGCTGCTGCCCGCATATACCTCGGTCATGGGGCATGCG
GGTGCATTGGTGCGCGAGGTGGATGGCGTGATCAGTGGAGCGAGCGATCCACGATCGGAT
GGAGTGGTGGCTGGGTGGTGA
>ELAGFFLI_00375 Biuret hydrolase
ATGCAACTCCCAGCGCAGTGGCAGGCCGGCATCGATCGCAATACCGAGGTCCTGCGCGGC
CACGCGCAGCTGCTCGCCAGCTTCAATGCACCGCGCCCCGCATCACCGGACACAACCACT
TCGCGCGGCCAGATCGCCTCCATCGTCAGCACCACCCGCAGCCAGCCCACGCTGGCCGCA
CGCCATGCCACCCAGACGCTCACGCATATCCACCAGGCCAACGACCGCCTGCGTGCGATC
ACTCGCCTATTGCCCGCACGCGCCGCAGCCGATGCCGCGCGCGTGCAGGCCGCGCTGGCC
GGTGGCAGCGACGGCGGTGCGTTGGCCGGCGTGCCGTTCGTGGTCAAGGATCTATTCGAT
GTCGCTGGTGAGGTCACCACCGCTGGTGCCGTCGTCCGCGCGCAATGCGCACCTGCCACC
CGCGATGCGGCTTTGGTGCAACGGCTGAGTGATGCAGGCGCGGTGCTGGTAGGCACCGCC
AACATGGACGAATTCGCCTACGGCTTTGCCACCGTCAACGCGCATTACGGCACCACCGCC
AACCCGCACGATCACCGCCATCTGGCCGGCGGTTCGTCGGGCGGCTCGGCTGCCGCGGTG
GCCGCCGGGCTGGTGCCATTCGCGCTGGGCTCGGACACCAACGGCTCCATCCGCGTTCCG
GCCGCATTGTGCGGCGTGTACGGCCTGCGTCCCACCCATGGCGCGTTGCCGCTGGACGGC
GTGTTCGGCTTCGTCGATGCGCTGGATGTGGTCGGCCCGTTCGCCACCTCCATCGCCGAT
CTACGCCGCGTCTATGAAGTGATGCTTGGTCACGCCGTTGCCTCCTGCAATGCCGGCAGC
TTGCGCATCGCACGCCTGGGCGGCTGGTTCCAACGCAATCTCGACCCCGACCTGGATGCC
GGCCTCAGCGCATTGCTCACCGCCTGCAACAGCACCACCATGATCGAATTACCCGAAGCA
GAACGCGCCCGCGCTGCTGCCTTCGTGCTCACCGCTGCCGAGGGCGGCCATCGTCATCGC
GCCGGTTTGAGCACGCATGCCGAACAGTTCGACCCGGCCACCCGCGACCGCCTGCTTGCC
GGCCTGCAATTGCCTGCCAGCGCGGTCGCCGATGCACACCGCTTCGCGCACTGGTTTTGC
GCCGCCATGCAACGCCTGTGGGACGAGGTGGATGTGTTGATCGCGCCAACCACACCGTGC
GTGGCACCACGCATCGATCAGGACACCATCCAGATCGACGGCCTGCCGGTGTCCGCGCGC
GCCAACTTAGGCATCTTCACCCAACCGCTCGGGCTTGCCGCCTGCCCGGTATTGGCCGCA
CCGTTGCCGCGCCCCGGCCGCCTGCCGCTGGGCGTGCAATTGATTGCCGCGCCCGGCCGC
GAAGACCGCTTGTTCGCACTCGCCGCGCAACTCGAACGCGACGGCCTGCTCGCCTTCAGC
CCACCGGCGGAGACGCACTGA
>ELAGFFLI_00376 Pyrimidine-specific ribonucleoside hydrolase RihB
ATGACCGATCAGCACTCCGCCCCATCAAAACGCCGCGTCATTCTCGAAGACGATATCGAC
GGCTTCACGCCTGCGCAGTTGCTGTTGTTGCAATCGCCTGAGGTCGAGGTGCTGGGCATC
AGCGCGGTGAGCGGCAATATCTGGCGCGATGAGGTGCTCGCACATGGCTGCCGTCTGCTG
GAATTGGCCGGCCATCCCACTATCCCGGTGCTGCCCGGCCCGGTGCATCCGCTGCTCAAC
AGCGAGCTCGCCACCGAGCGTTGGGAAGCGCTGTACGGCAAGCTGGTCTGGAAAGGTGCA
TGGACCAAGCACTGGGTGGATGGCGACACCGTGCAGAGCGCGCCGCGTTATCACGCACAC
GACGTGGTGCCCGACCTAGCGTTGGGCAATCCCAGCGTGGTGCGCGCATCCGACGAACCG
GCTGCGTTGTTCATGCTGCGCATGGTGCGCCTGTATCCGGGCGAGGTGAGCATCATTGCC
ACAGGCCCGCTGACCAATCTGGCGCTTGCGCAATCGCTGGATCCGGCGTTCGCCACACTG
GCGCGCGAGCTGGTCTATATGGGCGGCAGCCTCAACCCGCGGCAGCAACGCAACAGCGTC
AGCGCACAGCAATTCGCGCGCGAATTCGTTAACTCGCCACGCCGCGAATTCAACATCCGC
TGGGATCCGGAAGCGGCCAGCATCGTCATGCGCGCGCCCTGGCGCAAGATCACCATGGTG
CCGGTGGACCCATCGACTGACACCGAACTCACGCCAGTGTTGCTGGCGCGCATGAGCGCT
GCCGATACCAGCATCGGCCACGCATTGCGCCGTCGCGAACCCGGCTTTCCGATGTGGGAT
GAGCTGGCCACTGCGGTGTGGCTGCGCCCCGAATTGGCAACGCACACCGAGACGCTTTAT
GTCGATACCAATACCGCTTTCGATGCCGGCTATGGCGACATCCTGTCGTGGGCACCTGGC
TATCAGCCTGGACTGGGCGAACAGGCACAGACGGTAGTGCATGCGGTGGATGTGGAAGCG
TTCGAGCAATTACTGGTAGACCACCTCACTGCGCCGCAACCACCAGCAGTCGGGTTGCCG
CTCCCCCTTCTCCCTCCGGGAGAAGGTGCCCGAAGGGCGGATGAGGGTACGGCAACTGAG
AAAAATGCTGCGCCAGTTGATTAG
>ELAGFFLI_00377 Adenosine deaminase
ATGCCACATCGTTATCGCTGTCTGATCCTCAGCTTGTGCACCTTGTTACCGGGCATGACG
CTCGCACGCCCGGCGCAGGCGCCTGCGCAACAGCGCGAGCAGCAGGTGGCGCAGCTGTTT
CACGACGCGGCCGCGCAACCTGCGCAATTGCGCGCGTGGCTGCAAGCCATGCCCAAGGGC
GGCGACCTGCATAACCATCTCTCCGGTTCGGTCTATGCCGAGAACTATCTGCAATGGGCC
AGCGACGACGGCGCCTGCGTGCAGCTGGACGACCTGAGCCTGCGCGCGCCGCCGTGCGGT
AAAGGCCGGGAGCCTGCACGCGATCTGGCAACGCGCAATGCCGCGCTGTATGGCCGGGTG
GTGGATGCCTTGTCGATGCGCAAGTTCCTGCCCAGCCCATCGCAACCCACCGGGCACGAT
CAGTTCTTCAGCACCTTCGGCAAGTTCGATGCGGTAGTGCGTGCACGCGTCGCCGACACC
GTGGCCGCGGTGCTAGAACAAGCCGCACGCGACCGCGTGCCCTATGTGGAAATCATCGCC
AACCCGCCGCAGATGGATGAGGCGGCAAAACAGATGCAGGCGCTGCCATGGAAGGCCGAT
GACGACGCAGCCAATCTGCGCGCCCTGCAGGATGCCTTGCCGCCGCTGGTGCAGGCTGCG
CAACGCGACCTTGCCGACACCGATGCCCAGGTGCGCCGCGTGCTGCAGTGCGACCAGCCC
GATGCGCGTCCCGGCTGCCAGGTCGCGTATCGCTACGTGCCTTACGTGTTGCGCGTGTTG
CCGCAACCGATGGTGTTCGGGCAGATGGCGCTTGCGCACGCACTGATCGCTGCCGGCGGC
AGCCGCGCGGTGGCGTTGAACATCGTTGCGCCCGAAGACAACCCGGTGGCGCTGGCCGAT
TACGCGCGCCACATGGCGATGTTCCGTTTCTTCGCAACGCGCTATCCCAACGTGCCGCTG
TCCCTGCATGCCGGCGAGCTGGCGTTGGGCCTGGTGCCGCCCGCGCAACTGCGCTCGCAT
ATCCGCCAGGCGGTGGACGTGGGTGCACGCCGCATCGGTCACGGTGTGGATCTGCCTTAC
GAAGACGACGTGGATGGATTGCTGCAGCGCATGCGCCGCGATCAGATCGCGGTGGAGATC
AACCTCACCAGCAACGATGTGATTTTGGGCGTCAAAGGCGGCGCGCATCCGCTGGCAATG
TATCTGCGCGCCGGTGTGCCGGTGGTGCTGTCCACCGACGATGCGGGCGTCTCGCGCGCG
GACATGACCCACGAGTATCAACGCGCGATGCAGGAGCAAGGCATCGATTACCCCACGCTC
AAGCAGCTCGCTCGCAACGGGCTGACTTACAGCTTCCTGCCGGGCACCAGCGTGTGGAGC
GCAGACGGTACAGCTGCGCAGGCCTGCGCCACTGCATTGCAGCGCGAAACCGATGATGCT
GCGTGCCAAGCATTCCGCCAGAGCAGCGAGAAGGCACGGCTGCAATGGCAGCTTGAAGCC
GATCTGGCGCAGTACGAGCGCATGCTGCTGGAGCAACGCAGAGTGCAGACAACACCAGCT
GACGCATAA
>ELAGFFLI_00378 Adenine permease AdeQ
ATGCGCTGGCCCGGATTTGCGCTGTCCGCCAATGGCAGCAGCGTGCGTACCGAGGTCCTG
GCCGGTGCCACCACCTTCCTGACGATGGCCTACATCGTCTTCGTCAACCCCGACATCCTG
GCCACCACCGGCATGGACCACGGCGCGGTGTTCGTGGCGACCTGTCTGGCCGCCGCGCTT
GGCTCGCTGCTGATGGGCGTGCTGGCCAACTATCCCATCGGCATGGCACCGGGCATGGGC
TTGAATGCGTTTTTCGCTTTCTCTGTGGTGGGCACGCTGGGTTACAGCTGGCAGCAGACG
CTGGGGCTGGTGTTCGTGTCCGGCTGCGTGTTCCTGCTGCTCAGCGTCACCGGCGCGCGA
CGCTGGCTGGTGGATGGCATCCCGCCCACCTTGCGCAGTGCGATTGCAGTGGGCATCGGC
CTGTTCCTGGCGTTGATCGGCTTGCAAAAAGCCGGGCTGGTGGTGGCGCATCCGCAGACG
CTGGTGACCCTGGGCGACTTGCATCGGCCCGAGCCATTGCTTGCGTTGGCTGGGCTGCTG
CTGATCGGCGTACTGGAAGTGCGCCGCGTGCGCGGGGCGATGTTGCTGGGCATCCTGGCG
GTCACCGTCGCTGCGCTGGCGCTGGGTCTGGTGCACTATCAGGGCGTGCTGTCGCTGCCG
CCGAGCCTGGCGCCGACGCTGCTGCAGCTGGATATTGCCGGCGCCTTGCAAGGCCATGCT
GGCAGCGGCGCACTGACCGCCGTCCTGCACGTGGTGCTGGTGTTCGTGCTGGTGGAAATG
TTCGATGCCACCGGCACCTTGATGGGCGTGGCCCAGCGCGCCGGCCTATTGCACACACAG
GCGCACCGTCGCCAGTTCGACCGCGCCCTGCTCGCCGACAGCACCGCCATCCTGGCCGGC
TCGCTGCTTGGCACTTCCAGCACCACCGCCTACGTAGAAAGCGCTGCCGGTGTACAGGTG
GGTGGGCGTACCGGGCTCACCGCGCTGGTGGTGGCAGCGCTGTTTCTGCTGGCGCTGCTG
TTCTCGCCATTGGCGGCGATGGTGCCGGCGTATGCCACCGCACCGGCGCTGATCTACCTG
GCATCGGTGATGCTGCGCGAGTGCACGCAGATCCAGTGGGACGATGTCGGCGACGCGCTA
CCGGCCGCGATCTGCATGCTGGCCATGCCGCTCACCTATTCCATCGCCACCGGCCTGGCC
TTCGGCTTCATCACCTATGCGGCACTCAAGCTGGGCAGCGGCCGCTGGCGCGCCGTGCAT
CCGGCCACCTGGGCGATTGCCGGCCTGTTCGTGCTGCGCTATGCCTTGGAGTGA
>ELAGFFLI_00379 Phthalate dioxygenase reductase
ATGCAACTGCACGAGGTCCGCGTCGCCGACGTCTTTGACCAGGGCCATCGCCAACGCGCG
ATCCGGCTGGAGCCGGTGGGCACGGAATTGCCGGCATTCGAAGCCGGTGCACATGTGGAC
CTGCATCTGCCCGATGGCTTGATTCGCCAATACTCGATCGCCAGTGCGCCGCATGTGCGT
GATCACTATCTGCTGTGCGTGAAGTTGGCCGATGCGTCGCGCGGCGGCTCGCGGCATCTG
TGCGAACAGCTGAGCACCGGCGACCGCCTGCGCATCTCCACGCCACGCAATCTGTTCCCC
TTGCATCCGGGCGAACGCCACGTGCTGCTGGCCGCCGGCATCGGCATTACTCCACTGCTG
TCGATGGCCGAGGCGCTGGAAGCGCGTGGCGAGCCGTTCGTGCTGCATTACTACGCGCGC
CGGCATGCCGATGTGGCCTTCGTGCAGCGGCTGCAACAAGGCTTCACCCATGGGCAGGTG
CACGTGCATCTGAGCGACGGCGGCGAGAGCCCGCGCGTGCATGTGCCCGAGGAACTGGCG
CAGGCGCGCGCGCGCGATCAGCTATATCTGTGCGGGCCTGCCGCGTTCATGGACCATTTC
ACGCTGCTTGCCAAAACCCACGGCTGGGCGTCGGAGCAACTGCACCGTGAACACTTCGCC
GCTGCCGATGCCGGCCTTGCGCATGATGCCGATAGCGCCTTCGAAGTGGAGCTGGCCGCC
AGTGGCCGCGTGGTGCAGGTGCCGGCCGATTGCAGCATTGCCAGCGCCTTGCTCGATGCC
GGCATCGAGGTGCCGCTGTCGTGCGAGCAAGGCATGTGCGGCGCCTGCCTCACCGGCGTG
CTGGCCGGGACGCCGGATCACCGCGACAGCGTGCTCAGCGACAGCGCGCACGCCGCCAAT
ACCCAGATCACGCTGTGTTGCTCGCGCAGCCGTTCGCCACGCCTGGTGCTGGATCTTTGA
>ELAGFFLI_00380 Methylxanthine N1-demethylase NdmA
ATGGATGTCGCCGTCCCCGCCTTGCCGCTGCACTGCACCTTCGAGGCCGCCGACTGGCAG
CGCCTGGCCCAGCATTGGCACGCGGTGGCGCTGAGCAGCGAAGTGGGCGAGGCGCCGTTC
AAGGCCACCCTGCTGGACGAGCCGCTGGTGCTGTACCGGCTGGGCAGCGAGCTGGTGGCC
GCGCGCGATGTCTGCCCGCACCGCGGCGTGCCGCTGAGCATGGGCACCGCCGATGGCGGC
GGCGTGGTCTGCGCCTACCACGGGCTGCGCTTCGGCGCGGGCGGGCGTTGCAATCACATC
CCCGCCAGTCCCAGCCAGAACATCCCCGCCAAGATGCGGCTGCATACCTACGCGGTGGCC
GAGCGCTACGGGCTGATCTGGGTGTGTCTATCCAAACCGGCCGGGGTGAGCGAGGCCGAG
GTGCAGATTCCGCCGATGCCCGGCTGGGACGAGGAAGGCTTTCAGCAGATCGTCTGCCCG
GCTTTCGATATCGGCGGCAGCGCCGCGCGCCAGCTGGAAGGTTTCATCGACGTGGCGCAT
TTCGCCTTCGTGCACACCGCGACCTTTGCCCAGCCGGACAAGCGCGAAGTGCCGGCCTAC
ACCACCACCGAAACGCCCACCGGCTTCAATGCCGATTACCTGAGCTCGGTGGCCAATTAT
TCGGTGGACATGCCGCTGCCGGACGTGGACCCCAACTTCCAGTGGCTGCGCCATTTCGAG
GTGCATCTGCCGTTCACCGCCACCCTCACCATCCACTTCCCGGTGCCGGGCAAGCGCTTG
GTGATCATGAATGCGGCCAGCCCGGTGTCCAAGCACAAGACGCGCCTGCTGGTGCCGATC
GCGCGTAATTTCGACACCCATCTGCCGGTGGAAGACGTGCACGCCTTCAACCTGCGCGTG
TTCGAGGAAGACCGCGCCATGGTGGAGGCGCAGCGCCCCGAATACCTGCCGCTGGACCCG
CTGCTGGAAGTGCATATCCCGGCCGATCGCAGTTCGATCGCTTACCGCCGTGGCCTGCGC
AGTCAGGGCTATAGCGACTTCTTTCTGCGTTGA
>ELAGFFLI_00381 hypothetical protein
ATGCTGACCTTTTCCCGCTTCACCCGTTACTTCATCGAAGTGGCCCGCTGCGGCAGCATC
CGCAAGGCCTCCGACGTGCTGCACGTGTCTGCCTCGGCGATCGACCGGCAGATCCTCAAG
GCCGAGGAGGAGCTGGGCGCGCAGCTGTTCGAGCGCCTGCCCGGCCGGTTGCGGCTGACT
GCCGCCGGCGAGCTGCTGCTGGTGGACGTGCGCGGCTGGGAGAAGGCCTATGCGCGCACC
CTGGAGCGCTTCGACGAGCTCAAGGGGCTGCGCCGCGGGCATGTGGAGATCGCCATGATC
GATGCGCTCAGCGAGGGCGTGGTGCCGTCGGCGGTGGCGGCGTTGGTGCAGGAGTACCCC
GGCATCACCTTCAACCTGTCCACCGCGCGCAACCAGCGGGTGATGGAAATGGTGACCTCG
GCCGATGTGGACATCGGCTTGCTGCTGGACCCGGTGAGCAGCGTGGACCTGGAGGTGCGC
GCATTCGCCGACATCCCGCTGGGGATTGCCATGCCGGTGGGCCACCCGCTGAGCACCCGC
ACCGAGCTGCAGCTGAGCGAGACGCTGGAGCACCGCCTGCTGCTGCCGGCCGCCCCGCTG
ATCGTCGGCGAGCACGCCAAGGTGCTGTACCAACGCCAGCATATCGACGTGAAGCGGCTG
ACCCACTGCAACGATGTGCGCACCCTGCGTGGCCTGGTGCGCGCCGGCGCGGGTGTGGGT
TTGATGTCGTGGCTGGATGCCGCCCCGGATGTGGCGGATGGGCGGTTGGCGTTCGTGCCG
TTCCGCCGTCATTTGACCAAGCCGATGACGCTGGCGCTGTGTGTGGCGCCGCAGCGGCAA
CTTTCGCGCTCCGCGCAACTGGCGATCCAGGCGCTGGCGGCGCGGATTGAAGCGATGGCT
GTGCCGGTGGTTGGTTGA
>ELAGFFLI_00382 3'-5' ssDNA/RNA exonuclease TatD
ATGCAGGAGGCGCCATCCGGCGCTGCGCGCCACCTTCTCCCGAGGGGAGAAGGGCAGCGC
ACCCAATTCCCACTCGTTACACTTGCCCGGCTCTCTCCACACGACACCCGCAACATGCAG
TTGATCGATATCGGCGCCAACCTCACCCACGACTCCTTCGACCGCGATCGCGACGCGGTA
CTGCAACGCGCACGCGACGCGGGCGTTGCGCAACTGGTGATCACCGGCGCCAGCCGTGAG
CACTCACCACTCGCCCTGCAACTGGCGCAACAACACCCTGGATTTCTCTACGCCACCGCC
GGCGTGCACCCGCACCACGCGGTGGAATTCACCGCCGAGTGCGAGGCCGAAATGCGCACG
CTGCACGCGCACCCGCAAGTGGTGGCGGTAGGCGAATGCGGGCTGGATTACTTCCGCGAT
TTCGCCCCGCGCCCGGCGCAGCACAGGGCCTTCGAACGGCAACTGCAATTGGCCGCCGAC
AACGGCAAACCGTTGTTCCTGCATCAGCGCGATGCGCACGACGACTTCCTCTCGATCATG
CGCAGCTTCGATGGCCGCCTGGGCCCGGCGGTGGTGCATTGCTTCACCGGCACGCGCGAA
GAGCTGTTCGCGTATCTGGATCGCGATTACTACATCGGCATCACCGGCTGGCTCTGCGAT
GAGCGCCGCGGTGCGCATCTGCGCGAGCTGGTGCGCAGTATTCCCGCCAATCGCTTGATG
ATCGAAACCGACGCGCCTTACCTGCTGCCGCGCACGCTCAAGCCGATGCCCAAGGACCGC
CGCAACGAGCCGATGTTTCTGTCGCATATCGTGGAAGAACTCGCACGCGATCGTGGTGAG
GACGTGGCGCTGACCGCGGCCAATAGCACGGCAGCAGCACGTGCGTTTTTCCGTTTGCCC
GCGCCTGCGGTCGCTGCCTGA
>ELAGFFLI_00383 hypothetical protein
ATGCACCTTCTGCCACGTGCGCCTGCCATGCATCTTCGCCATCTGTTGCTGCCCTGCCTC
GACCCCGATCTCAGCCTGCGGTTCTACCGCGATGTGCTGCAGCTGCCGCAGCACGGTAAC
GCGTTGCGTATCGGCTGGAGCATGCTGGAATGCGTGCAGGCACAGCAACCGGTGGGCAGT
GTGCATCTGGCCTTCAACGTGGCGCCGTCCCGCTTCGATGCAGCTGCGCAGTGGATCGGC
GCGCGCGCAACGCTGCTGGCCGATCCGCAGGGCCGTCAGCAGTTTGAACTGGGTGGCGTC
TGGCAGTCGCAGTCGGTGTATTTCGCCGGCCCCGACGGGGCGGTGCTGGAACTGATCGCG
CGCAATGCGCTGCAACAGACCACCACCGGGCAAGGCGATTTTCATGGGGAGGAATTGCTG
TGCCTGAGCGAGATCGGGCTTCCCAGCAACAACGTCGAGGCGGTCACCCGCAGCATCGCC
AATCACTTCGGCATGCACCCGTTTGCACCGGCACTGGACGGCTTTGTGGCGCTGGGTGAC
GATCAGGGCCTGTTGATCGTGGTCGACCAGGGGCGGCGCTGGTTTCCGCAACAGCGGCAG
CTACCCTGGGCCGATGGTTTACGGATCAGCGTGGATGCACCGCAACCGGGGCTGCGGCTA
CGCGACGCGCAAGGGTGGGAATTGCTGGCGGCGTGA
>ELAGFFLI_00384 HTH-type transcriptional regulator BenM
ATGGAGCTTCGTCACTTCCGCTACTTCCTGGCCGTTGCCGAAGAAGGCAACTTCACTCGG
GCAGCAGCGCGCGTCGGTATCGGCCAGCCACCGCTGAGTCAGCAAATCCAGGCGCTTGAG
CGCGATCTGGGCACGCCGCTGTTCCGGCGCACCCATAGCGGCGCCGAGCTGACCCCGGCC
GGCGAGGCATTCCTGGTCGAGGTGCGCCGCGTGCTCGCCGATGTGGAGCGCGCTGCCGAA
ACGGCGCGCCGGGTGGCGCGTGGCGAATCCGGCCGGCTGCGGCTGGGCTTCACCGCCTCG
GCGGCGTTCAACCCGGTGGTGCCGCATCTGATCCGCGACTTTCGCCGGCAATGGCCGCAG
GTCGAGTTGCTGCTGGAAGAAACCAACACCGCCGGATTGCTGGTGGCACTGGCAGATGGC
CGTCTGGACGCAGCGTTTGTGCGTTACGGCTTGAGTACGCCGCCCGATCTGCAGCTGCTT
CGCTTTGCCGATGAGCCGATGAAGATCGCCGTGCCCGCCGCGCATCGCCTGGCTGCACGC
AGCAGCGCGCCGTTGGCGGCACTGGCGGGCGAGCCGTTCATCCTGTTTCCGCGCAGTTTC
GGTTCGAGTCTCTACGACGAGATTCTCGCCGCCTGCCGCGCATCCGGCGTGACCTTGCGC
ATCACCCAGGACGCGCCGCAGATGTCGTCCATCGTCAATCTGGTCGCCGCCGAATTGGGC
GTCTCGGTGGTGCCCGCCTCCACTGCGCAACTGCAACTGCCCGGCGTGCGCTACCTGGAC
ATCGAAGGACAAATGCCGCTGGCCCGGCTTGCGTTGGCGGTCTCGCCCGGTGCATTGGAG
ACCGCGCCATTGGTACGGCATCTGTGGGCACTGGCGGAGCTGCTTTGA
>ELAGFFLI_00385 Inner membrane transport protein YnfM
ATGGCAACTGCCAGCATCATATATTGGACAGGGGGTGGCGGCAGGCGAATACTCGCCGTC
CCACGTCTCATCATCGCCCCCGTGTCCTGTTCTGATCGCCCCTCCGGCACCTCACCGGAT
ACCGCCGCCGGCGGTGCAACCCAGGCGCCTGCCATCGATGCGCCCGCCAGCGGCCGCATC
CGGTTGGCATTGTTTCTGGCCGGCTTTGCCACGTTCTCGCTGTTGTACAGCGTGCAGCCG
GTGCTGCCCGAATTTGCGCGCGCCTTCGGCGTGGACGCGGCCACCGCCTCGCTGCCGTTG
TCGCTGGCCACTGGCGCGCTGGCGCTGGCGATCTTCTGCGCCGGCGCAGTGTCTGAAAAC
CTCGGCCGGCGCGGGCTGATGTTCGTGTCGATCGCACTGGCCGCAGTGCTCAACCTGGTC
GCTGCGTTCCTTCCGCATTGGGGCGCGTTGGTGTTGGTGCGCACCCTGTCCGGCATTGCG
CTGGGCGGGGTGCCGGCGGTGGCGATGGTGTATCTGGGAGAAGAGCTGCCGGCCAACAAG
ATGGGCGCGGCCACCGGGTTGTATGTGGCCGGCAATGCGTTCGGCGGCATGAGCGGGCGC
ATCGTGATGAGCGTGCTGACCGATCACTACGACTGGCGCACCGCACTGGCGTTGTTGAGC
GTGTTCGACCTGCTGTGCGCGCTGGCGTTCTTCTGGTTGCTGCCACCGTCGCGCAACTTC
GTGCGCCGGCACGGCATCAACCTGCGCTTCCATCTGCGCGCCTGGGCCGGGCATCTGCGC
GATCGCAATCTGCCGTTCCTGTTTGCGTTGCCGTTTTTGTTGATGGGCGTGTTCGTATGC
CTCTACAACTACGCCGGCTTTCGGTTGGGCGGGCCGGAGTTCGGCTTGAGTCAAAGTCAG
ATCGGGATGATCTTCAGCGCCTATGTGTTCGGCATCGTCAGTTCGTCGGTGGCCGGTGCG
GCGTCGGATCGTTTCGGTCGCGGCCCGGTGGTCACCACCGGTATCGTGTTGTGCGTGCTC
GGCGTGGCATTGACCCTGGCGCATGTGCTGGCGCTGGTGGTGGGCGGCATCGTGTTGTTG
ACGATCGGCTTTTTTATCGCGCATTCGGCCGCCAGCGCCTGGGTGAGCCGGCTCGGCGGT
GCGCATCGCAGTCATGCGGCGTCGTTGTATCTGCTGGCGTATTACGCAGGCTCCAGCGTG
ATCGGTGCGCTCGGTGGCTGGTTCTGGCAACACGGTGGCTGGGGCGCGTTGGTGGGCATG
TGCCTGGCGTTGCTGGCGCTCGCCTTTGCAGCGGCCTACGTGCTGCGCCAACGCGCCGAC
GACACGCGGCCTTACGGCCGGTTTGCCCCGCACCCTGCGCGGGGCGAGTGA
>ELAGFFLI_00386 hypothetical protein
ATGACGAGATCGTCCGAACCATCGCTGAGCATTGGCGCACTGGCGCTACAGACCGGCGCC
AGCGTGCGCTCGATTCGCCACTACGACGCGCATGGCCTGCTGACCTCCTCGCGCAGCGCC
AATGGCTACCGGGTGTTTCCCGCCACCTGCGTTGCACAGGTGCGGCAGATCCAGCGGTTG
ATTGCCACCGGCTTCAGCCTGGACGACATTCTCGGCTTCCCCGATTGCATGCGCCTGGTG
GAAGGCGCGCAGATGTGCCCGGAAACCGCGCAGGCGCATCGCGCACGCCTGCAGCTGATC
GAGCGCCAGCTGGCCGATCTGGAACGGCGGCGTGCGCGTTTGCTGGAAACCCTGGCGCAG
GGTGCGGCGGATACAGCGACCACGCGATCGCCTGCAGCGCAGATCAAACCCAGCAAGCGG
GCGCCTCAGAGCGGCTGA
>ELAGFFLI_00387 Arylesterase
ATGTCTGTTCGCTTCCTCCCTGTCATCGGCATGCTGCCGATGCGCTACGCGCTGGCTTGC
CTGCTGCTGGTTTCTTCAACAGCGGCTGCGGCGGGCCCGGCGGTCACCCCTGCTGCCCGC
AGCTACACCGTGACCGCGCCCGACGGCGTCACCCTGGCCGTGCAGGAACATGGCGCCACC
GATGGTCCGGCGATCGTGTTCGTGCACGGCCTGCTCGGTAGCCGCATCAATTGGGATGCG
CAGCTGGCCGATGCACGCCTGCAAGGCTATCGCCTGATCACCTACGACCTGCGTGGGCAT
GGCTTGTCCGGCAAGCCGATTGCAGCGTCGGCCTATCGGGATGGCATGCGCTGGGCTGAC
GATCTTGCTGCCGTGTTGAAAGCCGCAAACGCGCGCAACGCCGTGCTGGTGGGCTGGTCG
CTGGGCGGCGCGGTGATCACCAACTACCTCACGCGCCACGGCGATGCGGGGCTTGCGGGT
GTGGTGTATGTCGATGGCGTGATCGAACTGCGTGCGGAACAGTTGGGCGCGCATCCGGCG
GTCTATCGCGATCTGGTCTCCGATGACTTGCGCACGCATCTGCAGGCGGTGCAGGACTTT
CTGCGGCTGTGCTTTGCCACTCAACCGCCTGCACCGGTGTTCGACACCTTGCTGGCCAAC
GCATCGCTGGCCTCATGGGACATGCAGCGTGCCGTGCAGGGCATGTCGATCGATGTCGCC
GGCCTGCAGCGCACGCGCCTGCCGGTGCTGCTGATGTACGGTGCACGCGATGCGCTGGTG
ACCACCGAGCCGACGCTGGCGCGTGCGCGGCAATTGCAGCCGCGTGCGCAGACGCGCGTT
TATCCTGATGCCGGACATGCGCCATTTGTGGAAGACAGCGTGCACTTCACTCAGGATCTG
CTGCGCTTTGTCGAACAGGCCGAGGCGGCCCACTGA
>ELAGFFLI_00388 hypothetical protein
ATGACACTTTCCCGTCTTGCCTATGCGCTGCTAATTGCAGCAGCCACGTGTTCCGGCAAT
GCCGCCGCCTGGGGCCACCGCGCGCATGCCGCGATCAATCGCGCCGCGGTGCAGGCCCTG
CCCGACGATGGCCCGGCCTTTCTCAAACAGTACGCGCAGGTGATTGCCGACGGTGCCACC
CTGCCGGATGGCTGGCGCAACGAAAGCGAGCCGTTTCTCAAGATCGAAGAAGACCCCAAC
CACGGCTGGTTCCGCGAGCAATTTTCCTTCATGCAACACCCGCCGCGTTCGCGTTACGCC
TTCGTGCTGGCGCTCTACGACGAGCAGCGCCGCATCGCCAAGCGCAACCCGCAACTGGCG
CAGCGTATGAATGTGCGCTGGGCCGGCACCCTGCCGTACGCGGCTACCGAGGGTTACGAG
CGCATCGTCGCCACCATCCGTCAGATCCGCACGCTGCGCGCCAAGGGCCAGGACACGCGC
GAGCTCGAACGCACCTGCGCGTTCTTCGTCAGCTGGTTTGCGCACTACATCGGCGATGGC
GCACAGCCGCAACACGACAGCATCCATCACGATGGCTGGCAAGGGCCAAACCCGAACGGC
TATAGCACCGACCCGAAGGTGCACGGCAAGTTCGAGAGCGATTATGTCGACAAGATTGCG
CTGACCCCGCAGGACCTGCTGCGCCGCATGCCGGCCCTGGCGCATCAGCAGGGCGATGTG
TTCGAGCAGATCCTGGGCTTTCTCGACACCGGTACCGGCCGTGTCGAGCAGGTGTATCGC
CTGGAAAAAGCCGGCGCCTTCGACGATGCCTCCCGCAGCGACGGCCGCGCGATGGTCTAT
CTCACCGCCGGCGATGGCGCGGCGATGCTGCGCGATCTGCTGGTGCGCGCCTGGCGCGAA
AGCGCGCTGCAGCCGGGCACATCCACGCTGCCGCGCAGCATGGACCCGAGCCATCCGCAG
TACGACCCGGCGACCGGGTCTGCGCCTGCCGGCACCTCGCCAACCTTGTAA
>ELAGFFLI_00389 Vitamin B12 transporter BtuB
ATGCCCTATACCCACATCCGGACACGCTCCGGAGTGCGTCGTGCCGTGTCGCGTCGTCCG
CTCGCCATCGTCCTTGCACTGAGCATGGCCACACCCGCATTCGCGCAGGAAACCGGCGCG
CCCTCCACGCCTGCGACACGCAAGAGCGAGGACGGCATCTTCTCGCTGGACCGGATGATC
GTCACCGGCGCCGGCCAGGCCCAGAATCAATTCGACGCCTCGTATGCGATCACCGCGCTG
ACCGCCGAACAGATCGACAAACTGGCACCGCTCAACCTCGCCAGCCTGATCGGCTCGATG
CCCGGCATCTATGCCGAGTCCACCGGCGGTGAAGTGCAGAACGTCTACCGTATCCGCGGC
ATTCCCGACGAAGGCTCGTTTGCGGTGATCCAGGAAGACGGCATCAGCCCCTACCCGGAC
AACAACGGCTACTTCTACAAGACCGAAGGCCTGGTGCGCCCGGATTTGATGGTCGAATCG
GTGGAAACCGTGCGCGGCGGGCCCTCGCCGATCTTCGCCTCCAATGCCGCAGCCATCGTC
AATTTCGTCACCCGCCAGGGCGGCGACACGCCCGAAGGCGCAGTGCGCACCACCGTCGGC
GACACCGGGCTGTATCGGCTCGATGGTTATTGGTCGGGCAAGCTGGCGCAGGATTGGTAT
[truncated: 4,583,902 more chars]
