# Supplementary material for: Complete genome sequence of an Israeli isolate of Xanthomonas hortorum pv. pelargonii strain 305 and novel type III effectors identified in Xanthomonas
Source: Front Plant Sci. 2023 Jun 2;14:1155341. doi: 10.3389/fpls.2023.1155341 (PMC10275491; doi:10.3389/fpls.2023.1155341)
Supplement: Supplementary file 7 [file DataSheet_3.zip]

Archive with 4 entries (4 files):
- XopBB_MSA_CLUSTALw.txt
- XopBE_MSA_CLUSTALw.txt
- XopBC_MSA_CLUSTALw.txt
- XopBD_MSA_CLUSTALw.txt
