# Supplementary material for: Complete genome sequence of an Israeli isolate of Xanthomonas hortorum pv. pelargonii strain 305 and novel type III effectors identified in Xanthomonas
Source: Front Plant Sci. 2023 Jun 2;14:1155341. doi: 10.3389/fpls.2023.1155341 (PMC10275491; doi:10.3389/fpls.2023.1155341)
Supplement: Supplementary file 7 [file DataSheet_3.zip › XopBB_MSA_CLUSTALw.txt]

CLUSTAL O(1.2.4) multiple sequence alignment
WP_232372966.1[X.hydrangeae] ------------------------------------------------------------	0
WP_116891014.1[X.campestris] MGLCNSKPSVAGSPARYATPTTEQATPSESPSPSRRDSPSSSTSALREALPSPPRRSASL	60
WP_168959150.1[X.hortorum] ------------------------------------------------------------	0
WP_228434360.1[X.campestris] ------------------------------------------------------------	0
WP_164493567.1[X.campestris] MGLCNSKPSVAGSPEHYATHTTEQAAPSESPLSSHRESPSSSISALREALPSPPRRSASL	60
WP_274340180.1[X.campestris] MGLCNSKPSVAGSPARYTTRTTEQAAPSESPLSSHRESPSSSISALREALPSPPRRSASL	60
WP_274508026.1[X.campestris] MGLCNSKPSVAGSPARYTTRTTEQATPSESPLSSHRESPSSSISALREALPSPPRRSASL	60
WP_256267875.1[X.campestris] MGLCNSKPSVAGSPARYTTRTTEQATPSESSSPSRRDSSSSSTNALRDALPSPPRRAASP	60
WP_221284749.1[X.campestris] ------------------------------------------------------------	0
XopBB MGLCNSKPSVAGSPARYTTRTTEQATPSESSSPSRRDSSSSSTNALRDALPSPPRRAASP	60
WP_227971037.1[X.campestris] ------------------------------------------------------------	0
WP_273664738.1[X.hortorum] ------------------------------------------------------------	0
WP_180313544.1[X.hortorum] ------------------------------------------------------------	0
WP_268215251.1[X.hortorum] ------------------------------------------------------------	0
WP_268215250.1[X.hortorum] ------------------------------------------------------------	0
WP_232372966.1[X.hydrangeae] ----------------------------MHDSAHEWQGVSTGEYPIAPADMWSQPAWNPY	32
WP_116891014.1[X.campestris] EPQGSPSWQGAGWSGHEGFSGWSEYLGNLHDSAHEWQGVSTGEYPIAPADMWSQPAWNPY	120
WP_168959150.1[X.hortorum] ----------------------------MHDSAHEWQGVSTGEYPIAPADMWSQPAWNPY	32
WP_228434360.1[X.campestris] ----------------------------MHDSAHEWQGVSTGEYPIAPADMWSQPAWNPY	32
WP_164493567.1[X.campestris] EPQGSPSWQGAGWSGHEGFSSWSEYQGNFYDSAHEWQGVSTGEYPIAPADMWSQPAWNPY	120
WP_274340180.1[X.campestris] EPQGSPSWQGAGWSGHEGFSSWSEYQGNFYDSAHEWQGVSTGEYPIAPADMWSQPAWNPY	120
WP_274508026.1[X.campestris] EPQGSPSWQGAGWSGHEGFSSWSEYQGNFYDSAHEWQGVSTGEYPIAPADMWSQPAWNPY	120
WP_256267875.1[X.campestris] EPQGSPSRQGAGWSGQEGFSGWSEYQGNFYDSAHEWQGVSTGEYPIAPADMWSQPAWNPY	120
WP_221284749.1[X.campestris] ----------------------------MHDSAHEWQGVSTGEYPIAPADMWASPAWNPY	32
XopBB EPQGSPSRQGAGWSGQEGFSGWSEYQGNLHDSAHEWQGVSTGEYPIAPADMWAPPAWNPY	120
WP_227971037.1[X.campestris] ----------------------------MHDSAHEWQGVSTGEYPIAPADMWAPPAWNPY	32
WP_273664738.1[X.hortorum] ----------------------------MHDSAHEWQGVSTGEYPIAPADMWAPPAWNPY	32
WP_180313544.1[X.hortorum] ----------------------------MHDSAHEWQGVSTGEYPIAPADMWAPPAWNPY	32
WP_268215251.1[X.hortorum] ----------------------------MHDSAHEWQGVSTGEYPIAPADMWAPPAWNPY	32
WP_268215250.1[X.hortorum] ----------------------------MHDSAHEWQGVSTGEYPIAPADMWAPPAWNPY	32
::**********************: ******
WP_232372966.1[X.hydrangeae] A---TGTASSHHQALQKRAQEWVHLTTTTLQHDGKDPRLEQAIKDLFLIFADSPTFRQTM	89
WP_116891014.1[X.campestris] ASFDTGAASSHHQALQKRAQEWANLTTTTLQHDGKDPRLAQAITHLFLIFADSPTFRQTM	180
WP_168959150.1[X.hortorum] ASFDTGAASSHHQALQKRAQEWVHLTTTTLQHDGKDPRLEQAIKDLFLIFADSPTFRQTM	92
WP_228434360.1[X.campestris] ASFDTGAASSHHQALQKRAQEWVHLTTTTLQHDGKDPRLEQAIKDLFLIFADSPTFRQTM	92
WP_164493567.1[X.campestris] ASFDTGTASSHHQALQKRAQEWANLTTTTLQHDGKDPRLAQAITHLFLIFADSPTFRQTM	180
WP_274340180.1[X.campestris] ASFDTGTASSHHQALQKRAQEWANLTTTTLQHDGKDPRLAQAITHLFLIFADSPTFRQTM	180
WP_274508026.1[X.campestris] ASFDTGTASSHHQALQKRAQEWANLTTTTLQHDGKDPRLAQAITHLFLIFADSPTFRQTM	180
WP_256267875.1[X.campestris] ASFDTGAASSHHQALQKRAQEWANLTTTTLQHDGKDPRLAQAITHLFLIFADSPTFRQTM	180
WP_221284749.1[X.campestris] P---TGTASSHHQALQKRAQEWANLTTTTLQHEGKDPRLAQAITHLFLIFADSPTFRQTM	89
XopBB P---TGTASSHHQALQKRAQEWANLTTTTLQHDGKDPRLAQAITHLFLIFADSPTFRQTM	177
WP_227971037.1[X.campestris] P---TGTASSHHQALQKRAQEWANLTTTTLQHDGKDPRLAQAITHLFLIFADSPTFRQTM	89
WP_273664738.1[X.hortorum] P---TGTASSHHQALQKRAQEWANLTTTTLQHDGKDPRLAQAITHLFLIFADSPTFRQTM	89
WP_180313544.1[X.hortorum] P---TGTASSHHQALQKRAQEWANLTTTTLQHDGKDPRLAQAITHLFLIFADSPTFRQTM	89
WP_268215251.1[X.hortorum] P---TGTASSHHQALQKRAQEWANLTTTTLQHDGKDPRLARAITHLFLIFADSPTFRQTM	89
WP_268215250.1[X.hortorum] P---TGTASSHHQALQKRAQEWANLTTTTLQHDGKDPRLARAITHLFLIFADSPTFRQTM	89
**:***************.:********:****** :**..***************
WP_232372966.1[X.hydrangeae] ETVQKEGKVGIRVDPEVSTAYFDGQQRVVVLGEMMARDPTIAMGVLAFELSNASLDRAFE	149
WP_116891014.1[X.campestris] ETVQKEGKVGIRVDPEVSTAYFDRQQRVVVLGEMMARDPTIAMGVLAFELSNASLDRAFE	240
WP_168959150.1[X.hortorum] ETVQKEGKVGIRVDPEVSTAYFHRQQRVVVLGEMMARDPTIAMGVLAFELSNASLDRAFE	152
WP_228434360.1[X.campestris] ETVQKEGMVGIRVDPEVSTAYFDRQQRVVVLGEMMARDPTIAMGVLAFELSNASLDLAFE	152
WP_164493567.1[X.campestris] ATIQKEGMVGIRIDPEVATAHFNPQQREVVLGEMMARDPTTAMGVLAFELSNASLDLAFK	240
WP_274340180.1[X.campestris] ATIQKEGMVGIRIDPEVATAHFNPQQREVVLGEMMARDPTTAMGVLAFELSNASLDLAFK	240
WP_274508026.1[X.campestris] ATIQKEGMVGIRIDPEVATAHFNRQQREVVLGEMMARDPTTAMGVLAFELSNASLDLAFK	240
WP_256267875.1[X.campestris] ATIQKEGMVGIRIDPEVATAHFNRQQREVVLGEMMARDPTTAMGVLAFELSNASLDLAFK	240
WP_221284749.1[X.campestris] ATIQKEGMVGIRIDPEVATAHFNPQQREVVLGEIMARDPTTAMGVLAFELSNASLDLAFK	149
XopBB ATIQKEGMVGIRIDPEVATAHFNPQQREVVLGEMMARDPTTAMGVLAFELSNASLDLAFK	237
WP_227971037.1[X.campestris] ATIQKEGMVGIRIDPEVATAHFNPQQREVVLGEIMARDPTTAMGVLAFELSNASLDLAFK	149
WP_273664738.1[X.hortorum] ATIQKEGMVGIRIDPEVATAHFNPQQREVVLGEMIARDPTTAMGVLAFELSNASLDLAFK	149
WP_180313544.1[X.hortorum] ATIQKEGMVGIRIDPEVATAHFNPQQREVVLGEMIARDPTTAMGVLAFELSNASLDLAFK	149
WP_268215251.1[X.hortorum] ATIQKEGMVGIRIDPEVATAHFNPQQREVVLGEMIARDPTTAMGVLAFELSNASLDLAFK	149
WP_268215250.1[X.hortorum] ATIQKEGMVGIRIDPEVATAHFNPQQREVVLGEMIARDPTTAMGVLAFELSNASLDLAFK	149
*:**** ****:****:**:*. *** *****::***** *************** **:
WP_232372966.1[X.hydrangeae] ECGRNAAIAQLSPREFAESFEKVEYNSTRNVQAYYMEARETLRRVGLDNPNAWHCMVTAQ	209
WP_116891014.1[X.campestris] ECERNAAIAQLSPREFAESFEKVEYNSTRNVQAYYMEARETLRRVGLDNPNAWHCMVTAQ	300
WP_168959150.1[X.hortorum] ECERNADIAQLSPREFAESFEKVEYNSTRNVQAYYMEAHETLRRVGLDNPNAWQCMVTAQ	212
WP_228434360.1[X.campestris] ECERNAAIAQLSPREFAESFEKVEYNSTRNVQAYYMEARETLRRVGLDNPNAWHCMVTAQ	212
WP_164493567.1[X.campestris] ECERNAAIAQLSPRELAESIERVEYNSTRNVQAYYMEAHETLRRVGLDNPYAWHCMVTAQ	300
WP_274340180.1[X.campestris] ECERNAAIAQLSPRELAESIERVEYNSTRNVQAYYMEAHETLRRVGLDNPYAWHCMVTAQ	300
WP_274508026.1[X.campestris] ECERNAAIAQLSPRELAESIERVEYNSTRNVQAYYMEAHETLRRVGLDNPYAWHCMVTAQ	300
WP_256267875.1[X.campestris] ECERNAAIAQLSPRELAESIERVEYNSTRNVQAYYMEAHETLRRVGLDNPYAWHCMVTAQ	300
WP_221284749.1[X.campestris] ECERNAAIAQLSPRELAESIERVEYNSTRNVQAYYMEAHETLRRVGLDNPYAWHCMVTAQ	209
XopBB ECERNAAIAQLSPRELAESIERVEYNSTRNVQAYYMEAHETLRRVGLDNPYAWHCMVTAQ	297
WP_227971037.1[X.campestris] ECERNAAIAQLSPRELAESIERVEYNSTRNVQAYYMEAHETLRRVGLDNPYAWHCMVTAQ	209
WP_273664738.1[X.hortorum] ECERNAAIAQLSPRELAESIERVEYNSTRNVQAYYMEAHETLSRVGLDNPYAWHCMVTAQ	209
WP_180313544.1[X.hortorum] ECERNAAIAQLSPRELAESIERVEYNSTRNVQAYYMEVHETLRRVGLDNPYAWHCMVTAQ	209
WP_268215251.1[X.hortorum] ECERNAAIAQLSPRELAESIERVEYNSTRNVQAYYMEAHETLRRVGLDNPYAWHCMVTAQ	209
WP_268215250.1[X.hortorum] ECERNAAIAQLSPRELAESIERVEYNSTRNVQAYYMEAHETLRRVGLDNPNAWHCMVTAQ	209
** *** ********:***:*:***************.:*** ******* **:******
WP_232372966.1[X.hydrangeae] GHIEPSTRSEDDAVANSLATGHFGRYEQEYAKRNM	244
WP_116891014.1[X.campestris] GHIEPSTRSEDDAVANSLATGHFGRYEQEYAKRNM	335
WP_168959150.1[X.hortorum] GHIEPSTRSEDDAVANSLATGHFGRYEQEYAKRNM	247
WP_228434360.1[X.campestris] GHIEPSTRSEDEAVANSLATGHFGRYEQEYAKRNM	247
WP_164493567.1[X.campestris] GHIEPSTRSEDEAVANSLATGHLGWYEQQYAKRNM	335
WP_274340180.1[X.campestris] GHIEPSTRSEDEAVANSLATGHLGWYEQQYAKRNM	335
WP_274508026.1[X.campestris] GHIEPSTRSEDEAVANSLATGHLGWYEQQYAKRNM	335
WP_256267875.1[X.campestris] GHIEPSTRSEDEAVANSLATGHLGWYEQQYAKRNM	335
WP_221284749.1[X.campestris] GHIEPSTRSEDEAVANSLATGHLGWYEQQYAKRNM	244
XopBB GHIEPSTRSEDEAVANSLATGHLGWYEQQYAKRNM	332
WP_227971037.1[X.campestris] GHIEPSTRSEDEAVANSLATGHLGWYEQQYAKRNM	244
WP_273664738.1[X.hortorum] GHIEPSTRSEDEAVANSLATGHLGWYEQQYAKRNM	244
WP_180313544.1[X.hortorum] GHIEPSTRSEDEAVANSLATGHLGWYEQQYAKRNM	244
WP_268215251.1[X.hortorum] GHIEPSTRSEDEAVANSLATGHLGWYEQQYAKRNM	244
WP_268215250.1[X.hortorum] GHIEPSTRSEDEAVANSLATGHLGWYEQQYAKRNM	244
***********:**********:* ***:******
