# Supplementary material for: Complete genome sequence of an Israeli isolate of Xanthomonas hortorum pv. pelargonii strain 305 and novel type III effectors identified in Xanthomonas
Source: Front Plant Sci. 2023 Jun 2;14:1155341. doi: 10.3389/fpls.2023.1155341 (PMC10275491; doi:10.3389/fpls.2023.1155341)
Supplement: Supplementary file 7 [file DataSheet_3.zip › XopBE_MSA_CLUSTALw.txt]

CLUSTAL O(1.2.4) multiple sequence alignment


WP_197493698.1[X.fragariae]      MKPVSLRKSDVAQCSTANAVSQQPLLPIGKHGPALPVDAPRPELRVLKSAPPKSKDKAKQ	60
XopBE                            ------------------------------------------------------------	0
WP_168960092.1[X.hortorum]       MKPVSLRKSDVAQCSTANAVTQHPLLPIGKHGPALPVDAPRQELRALKSAPPKSKDKAKQ	60
WP_211317318.1[X.hortorum]       ------------------------------------------------------------	0
WP_269122454.1[X.fragariae]      MKSVSLRKSDVAQCSTANAVTQQPLLPIGKHGPTLPVDAPRQELRALKSAPPKSKDKAKQ	60
WP_208587355.1[X.fragariae]      MKSVSLRKSDVAQCSTANAVTQQPLLPIGKHGAALPVDAPRQELRALKSAPPKSKDKAKQ	60
                                                                                             

WP_197493698.1[X.fragariae]      RDGGQDAVTSPPQQREPTLAQRKMQERDAARKRNSEPAAEIKQLSVLDWDDCLRDEKGMT	120
XopBE                            -----------------------MQERDAARKSNPEPAAEIKQLAVLDWDDCVRDEKGMT	37
WP_168960092.1[X.hortorum]       RDGGEDAVTPPPQQRGPTLAQRRMQERDAARKSNPEPAAEIKQLAVLDWDDCVRDEKGMT	120
WP_211317318.1[X.hortorum]       -----------------------MQERDAARKSNPEPAAEIKQLAVLDWDDCVRDEKGMT	37
WP_269122454.1[X.fragariae]      REGGEDAAT-SPQQRGPTLAQRRMQERDAARRSNPEPAAEIKQLAVLDWDDCVRDEKGMT	119
WP_208587355.1[X.fragariae]      REGGEDAAT-SPQQRGPTLAQRRMQERDAARRSNPEPAAEIKQLAVLDWDDCVRDEKGMT	119
                                                        ********: * *********:*******:*******

WP_197493698.1[X.fragariae]      YQLLHNALAITANESEASPLKRAVAQLNERMQSGPPATDSDPLLMKTQEDFTKHLMVRHH	180
XopBE                            YQLLHNALAITARESEASPLSRAVAQLNKRMQSGLPATDSAPLLMKTQEDFTKHLMVRHH	97
WP_168960092.1[X.hortorum]       YQLLHNALAITARESEASPLSRAVAQLNKRMQSGLPATDSAPLLMKTQEDFTKHLMVRHH	180
WP_211317318.1[X.hortorum]       YQLLHNALAITARESEASPLSRAVAQLNKRMQSGLPATDSAPLLMKTQEDFTKHLMVRHH	97
WP_269122454.1[X.fragariae]      YQLLHNALAITARESEASPLGRAVAQLHKRMQSGQPATDNDPLLMRTQEDFTKHLMVRHH	179
WP_208587355.1[X.fragariae]      YQLLHNALAITARESEASPLGRAVAQLHKRMQSGQPATDNDPLLMRTQEDFTKHLMVRHH	179
                                 ************.******* ******::***** ****. ****:**************

WP_197493698.1[X.fragariae]      IFSPKIAEDFVVKMLPELGKEEAASLAKRIHTNFKEQYYRSIGKGDPIESNGVPFPHCEP	240
XopBE                            IFSPKIARDFVDKMLPELGKEEAASLAERIHANFKEQYNRSIGKGGPIEKNGVPFPHCEP	157
WP_168960092.1[X.hortorum]       IFSPKIARDFVDKMLPELGKEEAASLAERIHANFKEQYNRSIGKGGPIEKNGVPFPHCEP	240
WP_211317318.1[X.hortorum]       IFSPKIARDFVDKMLPELGKEEAASLAERIHANFKEQYNRSIGKGGPIEKNGVPFPHCEP	157
WP_269122454.1[X.fragariae]      IFSPKIARDFVDKMLPELGKEEAASLAECIHKNFKEQYYRAIGKGEPIESNGVPFPHCEP	239
WP_208587355.1[X.fragariae]      IFSPKIARDFVDKMLPELGKEEAASLAECIHKNFKEQYYRAIGKGEPIESNAVPFPHCEP	239
                                 *******.*** ***************: ** ****** *:**** ***.*.********

WP_197493698.1[X.fragariae]      ELLPGARELLDKICTPDSRVAVISNRDQKDLSYEAEYMNLLDKVDVISGSTRREEMPEDL	300
XopBE                            KLLPGAKELLDKICTPDSRVAVISNRDHDDLSGEVKHMNLLEKVDVISGSTRREKMPEDL	217
WP_168960092.1[X.hortorum]       KLLPGAKELLDKICTPDSRVAVISNRDHDDLSGEVKHMNLLEKVDVISGSTRREKMPEDL	300
WP_211317318.1[X.hortorum]       KLLPGAKELLDKICTPDSRVAVISNRDHDDFSGEVKHMNLLEKVDVISGSTRREKMPEDL	217
WP_269122454.1[X.fragariae]      KLLPGARELLEKIRTPDSCAAVISNRDQDDLADEVKHMNMLRYFDVISGSTRREKMPEDL	299
WP_208587355.1[X.fragariae]      KLLPGARELLEKIRTPDSCAAVISNRDQDDLADEVKHMNMLRYFDVISGSTRREKMPEDL	299
                                 :*****:***:** **** .*******:.*:: *.::**:*  .**********:*****

WP_197493698.1[X.fragariae]      QKRIVPALRDGNRELVRRTLIEARCYAHPEFDSKSTGRMYIKPDPTRLNRVLEQLQIEKE	360
XopBE                            QKRIVSALRGDDREVARRTLIEARCYAHPDSNSQSTGRMHIKPDPTRLNRVLEQLKVGKE	277
WP_168960092.1[X.hortorum]       QKRIVSALRGDDREVARRTLIEARCYAHPDSNSQSTGRMHIKPDPTRLNRVLEQLKVGKE	360
WP_211317318.1[X.hortorum]       QKRIVSALRGDDREVARRTLIEARCYAHPDSNSQSTGRMHIKPDPTRLNRVLEQLKVGKE	277
WP_269122454.1[X.fragariae]      QKRIVPALRGGDREVVRRTLIEARCYAHPDSDSKSTGRMHIKPDPARLNRVLEQLQVGKE	359
WP_208587355.1[X.fragariae]      QKRIVPALRGGDHEVVRRTLIEARCYAHPDSDSKSTGRMHIKPDPARLNRVLEQLQVGKE	359
                                 ***** ***..::*:.*************: :*:*****:*****:*********:: **

WP_197493698.1[X.fragariae]      VPIISYGDQLSDVKQMAGLAKEGWKVKGVIINSQNPDVGKDIDVDGIPTTVIDSMEKIDL	420
XopBE                            VPIISYGDQLSDVQQMAGLAKEGWKVKGVIINSQNPDVGKDINVDGIPTAVIDSMKKIDL	337
WP_168960092.1[X.hortorum]       VPIISYGDQLSDVQQMAGLAKEGWKVKGVIINSQNPDVGKDINVDGIPTAVIDSMKKIDL	420
WP_211317318.1[X.hortorum]       VPIISYGDQLSDVKQMAGLAKEGWKVKGVIINSQNPDVGKDINVDGIPTAVIDSMKKIDL	337
WP_269122454.1[X.fragariae]      VPIISYGDQLSDVKQMAGLAKEGWKVKGVIINSQNPDVGKEIDVDGIPTTVIDSMEKIDL	419
WP_208587355.1[X.fragariae]      VPIISYGDQISDVKQMAGLAKEGWKVKGVIINSQNPDVGKEIDVDGIPTTVIDSMEKIDL	419
                                 *********:***:**************************:*:******:*****:****
