# Supplementary material for: Complete genome sequence of an Israeli isolate of Xanthomonas hortorum pv. pelargonii strain 305 and novel type III effectors identified in Xanthomonas
Source: Front Plant Sci. 2023 Jun 2;14:1155341. doi: 10.3389/fpls.2023.1155341 (PMC10275491; doi:10.3389/fpls.2023.1155341)
Supplement: Supplementary file 7 [file DataSheet_3.zip › XopBC_MSA_CLUSTALw.txt]

CLUSTAL O(1.2.4) multiple sequence alignment
WP_104539725.1[X.codiaei] MRPANLTSATRRGSRHDQPEMPAEHGVGSSQQQADPQQNRQLTENLRPRPPVRAARLRQP	60
WP_169705357.1[X.campestris] MRPANLTSATRRGSRHDQPEMPAEHGVGPSQQQADPHQNRQLTDNLRPRPPVRAARLREP	60
WP_104562523.1[X.arboricola] MRPANLTVATRRGSRHDQPEMPAEQGVGPSQQQADPHQNRQLTDNLRPRPPVRAARLREP	60
WP_210762087.1[X.hydrangeae] MRPVNLTSATRRGARHDQHDMPAERGMGSS-QQTQPHENTQLTENLRPRPPARAARLRAP	59
WP_275415023.1[X.hydrangeae] --------------------------MGSS-QQTQPHENTQLTENLRPRPPARAARLRAP	33
WP_275415019.1[X.hydrangeae] --------------------------MGSS-QQTQPHENTQLTENLRPRPPARAARLRAP	33
WP_080591365.1[X.arboricola] MRPVNLTSATRRGARHDQQDMPAERGVGTSSQRKDPDDNTQLTENLR-RPPVREARLREP	59
WP_212583737.1[X.arboricola] MRPVNLTSATRRGARHDQQDMPAERGVGTSSQRKDPDDNTQLTENLR-RPPVREARLREP	59
WP_273676157.1[X.campestris] MRPVNLTSATRRGARHDQQDMPAERGVGASSERTDPDENTQLTENLR-RPPVREARLREP	59
WP_176339450.1[X.hortorum] MRPVNLTSATRRGARHDQQDMPAERGVGASSERTDPDENTQLTENLR-RPPVREARLREP	59
WP_159087131.1[X.hortorum] --------------------MPAERGVGASSERTDPDENTQLTENLR-RPPVREARLREP	39
WP_152025508.1[X.hortorum] --------------------MPAERGVGASSERTDPDENTQLTENLR-RPPVREARLREP	39
WP_228439322.1[X.campestris] MRPVNLTSATRREARHDQHDMPAERGVGASSERTDSDENTQLTENLR-RPPVREARLREP	59
WP_268212485.1[X.hortorum] MRPVNLTSATRREARHDQHDMPAERGVGASSERTDSDENTQLTENLR-RPPVREARLREP	59
XopBC MRPVNLTSATRRGARHDQQDMPAERGVGASSERTDPDENTQLTENLR-RPPVREARLREP	59
WP_168958006.1[X.hortorum] --------------------MPAERGVGASSERTDPDENTQLTENLR-RPPVREARLREP	39
:* * :: : .:* ***:*** ***.* **** *
WP_104539725.1[X.codiaei] HVPIGAQIAGVGAQIAGAGRWVAHAGTMVAAASL--VPSGLVALQAPFAAAYGYATDNPH	118
WP_169705357.1[X.campestris] HVPIGAQIAGVG-------RSVAHAGTLMAAAWV--VPSSLIALQAPFAAAYGYATDDPY	111
WP_104562523.1[X.arboricola] HVPIGAQIAGVG-------RSMAHAGTLMAAASV--VPTGLVALQAPFAAAYGYATDDQY	111
WP_210762087.1[X.hydrangeae] HVPIGIQIANVGRQ-------AAHVGTILAAASA--IPTGLNALPAPLAAARGYATDDAY	110
WP_275415023.1[X.hydrangeae] HVPIGIQIANVGRQ-------AAHVGTILAAASA--IPTGLNALPAPLAAARGYATDDAY	84
WP_275415019.1[X.hydrangeae] HVPIGIQIANVGRQ-------AAHVGTILAAASA--IPTGLNALPAPLAAARGYATDDPY	84
WP_080591365.1[X.arboricola] NVPIGVQVANVGRQ-------AARVGTVMASASV--IPSGLIALQAPFAAAYGYATDDPY	110
WP_212583737.1[X.arboricola] NVPIGVQVANVGRQ-------AARVGTVMASASV--IPSGLIALQAPFAVAYGYATDDPY	110
WP_273676157.1[X.campestris] NVPIGVQIANVGRQ-------VAHAGTTLAAISTI--PTGLIALQAPFAAAYGYATDDPY	110
WP_176339450.1[X.hortorum] NVPIGVQIANVGRQ-------VAHAGTTLAAISTI--PTGLIALQAPFAAAYGYATDDPY	110
WP_159087131.1[X.hortorum] NVPIGVQIANVGRQ-------VAHAGTTLAAISTI--PTGLIALQAPFAAAYGYATDDPY	90
WP_152025508.1[X.hortorum] NVPIGVQIANVGRQ-------VAHAGTTLAAISTIPIPTGLNALSAPFAAAYGYATDDPY	92
WP_228439322.1[X.campestris] NVPIGVQIANVGRQ-------VAHAGTTLAAISTI--PTGLNALSAPFAAAYGYATDDPY	110
WP_268212485.1[X.hortorum] NVPIGVQIANVGRQ-------VAHAGTTLAAISTI--PTGLNALSAPFAAAYGYATDDPY	110
XopBC NVPIGVQIANVGSQ-------VAHAGTTLAAISTI--PTGLNALSAPFAAAYGYATDDPY	110
WP_168958006.1[X.hortorum] NVPIGVQIANVGSQ-------VAHAGTTLAAISTI--PTGLNALSAPFAAAYGYATDDPY	90
:**** *:*.** *:.** :*: *:.* ** **:*.* *****: :
WP_104539725.1[X.codiaei] LKNYAIAACPPFLASLSALAAAYSIERLMEWYEQALSQSPVTKAARAAELGTTEACLDEA	178
WP_169705357.1[X.campestris] WKDYAMVACTPLLNSVTALGAAYSIESLMAWYQQALSQSPVTKAARAAELGTTEACLDEA	171
WP_104562523.1[X.arboricola] SKNYAMAACPPFLASLAALGAAYSIERLMAWYQQALSQSPVTKAARAAELGTTEACLDEA	171
WP_210762087.1[X.hydrangeae] LKSYAIAACVPVLASLSAFGAAYSVERLMAWYLQAQGRASVTKAARVAELGTTEACLDAA	170
WP_275415023.1[X.hydrangeae] LKSYAIAACVPVLASLSAFGAAYSVERLMAWYLQAQGRASVTKAARVAELGTTEACLDAA	144
WP_275415019.1[X.hydrangeae] LKSYAIAACVPVLASLSAFGAAYSVERLMAWYLQAQGRASVTKAARVAELGTTEACLDAA	144
WP_080591365.1[X.arboricola] LKNYAMSACVPVMASLSALGAAYSVERVTAWYLQAHAQASVTKSARAAELGTTEACLDAA	170
WP_212583737.1[X.arboricola] LKNYAMSACVPVMASLSALGAAYSVERVTAWYLQAHAQASVTKSARAAELGTTEACLDAA	170
WP_273676157.1[X.campestris] LKNYAMVACLPVVASLSALGATYSVERLAAWYLQAQAQASVTKAARATELGTTEACLDAA	170
WP_176339450.1[X.hortorum] LKNYAMVACLPVVASLSALGATYSVERLAAWYLQAQAQASVTKAARATELGTTEACLDAA	170
WP_159087131.1[X.hortorum] LKNYAMVACLPVVASLSALGATYSVERLAAWYLQAQAQASVTKAARATELGTTEACLDAA	150
WP_152025508.1[X.hortorum] LKNYAMVACLPVVASLSALGATYSVERLAAWYLQAQAQASVTKAARVTELGTTEACLDAA	152
WP_228439322.1[X.campestris] LKNYAMVACLPVVASLSALGATYSVERLAAWYLQAQAQASVTKAARATELGTTEACLDAA	170
WP_268212485.1[X.hortorum] LKNYAMVACLPVVASLSALGATYSVERLAAWYLQAQAQASVTKAARATELGTTEACLDAA	170
XopBC LKNYAMVACLPVVASLSALGATYSVERLAAWYLQAQAQASVTKAARATELGTTEACLDAA	170
WP_168958006.1[X.hortorum] LKNYAMVACLPVVASLSALGATYSVERLAAWYLQAQAQASVTKAARATELGTTEACLDAA	150
*.**: ** *.: *::*:.*:**:* : ** ** .:: ***:**.:********** *
WP_104539725.1[X.codiaei] IDLVTAPDAETSGPEMSEGERIALATDLMHLATSDRSQLPPELWSAASGVGNDANALVSR	238
WP_169705357.1[X.campestris] IDLVTAPDAETSGPEMSEGERLALATDLMHLATSDRSQLPPELWSAASGVGNDANALVSR	231
WP_104562523.1[X.arboricola] IDLVTAPDAETSGPEMSEGEKLALATDLMHLATSDRSQLPPELWSAASGVGNDANALVSR	231
WP_210762087.1[X.hydrangeae] INMVTVPDAETPGPEMNEGERIALAMDLMHLATADRSRLPPDLWRAASGAR-DAETLVSN	229
WP_275415023.1[X.hydrangeae] INMVTVPDAETPGPEMNEGERIALAMDLMHLATADRSRLPPDLWRAASGAR-DAETLVSN	203
WP_275415019.1[X.hydrangeae] INMVTVPDAETPGPEMNEGERIALAMDLMHLATADRSRLPPDLWRAASGAR-DAGTLVSN	203
WP_080591365.1[X.arboricola] IEMVTMPDAETPTPEMSEGERTALAKDLLHLATADRSRLLPEIWSAASGVGDDAYTLVSN	230
WP_212583737.1[X.arboricola] IEMVTMPDAETPTPEMSEGERTALAKDLLHLATADRSRLLPEIWSAASGVGDDAYTLVSN	230
WP_273676157.1[X.campestris] IEMVTMPDAETPTPEMSEGERTALARDLLHLATADGSRLPPEIWSAASGVGDDAYTLVSN	230
WP_176339450.1[X.hortorum] IEMVTMPDAETPTPEMSEGERTALARDLLHLATADRSRLPPEIWSAASGVGDDAYTLVSN	230
WP_159087131.1[X.hortorum] IEMVTMPDAETPTPEMSEGERTALARDLLHLATADRSRLPPEIWSAASGVGDDAYTLVSN	210
WP_152025508.1[X.hortorum] IEMVTMTDAETPTPEMSEGERTALAMDLPHLATADRSRLPPEIWSAASGVGDDAYTLVSN	212
WP_228439322.1[X.campestris] IEMVTMPDAETPTPEMSEGERTALAMDLLHLATADRSRLPPEIWSAASGVGDDAYTLVSH	230
WP_268212485.1[X.hortorum] IEMVTMPDAETPTPEMSEGERTALAMDLLHLATADRSRLPPEIWSAASGVGDDAYTLVSN	230
XopBC IEMVTMPDAETPTPEMSEGERTALAMDLLHLATADRSRLPPEIWSAASGVGDDAYTLVSN	230
WP_168958006.1[X.hortorum] IEMVTMPDAETPTPEMSEGERTALAMDLLHLATADRSRLPPEIWSAASGVGDDAYTLVSN	210
*::** **** ***.***: *** ** ****:* *:* *::* ****. ** :***.
WP_104539725.1[X.codiaei] LLAAARSRASADAPASSGG	257
WP_169705357.1[X.campestris] LLAAARSRAAAEAPASSGG	250
WP_104562523.1[X.arboricola] LLAAARSRAAAEAPASSGG	250
WP_210762087.1[X.hydrangeae] LLAAARSRAFSEASTSSGG	248
WP_275415023.1[X.hydrangeae] LLAAARSRAFSEASTSSGG	222
WP_275415019.1[X.hydrangeae] LLAAARSRALSEASTSSGG	222
WP_080591365.1[X.arboricola] LLAAARSRASAEAFASSAV	249
WP_212583737.1[X.arboricola] LLAAARSRASAEAFASSAV	249
WP_273676157.1[X.campestris] LLAAARIRASEEASASSAG	249
WP_176339450.1[X.hortorum] LLAAARIRASEEASASSAG	249
WP_159087131.1[X.hortorum] LLAAARIRASEEASASSAG	229
WP_152025508.1[X.hortorum] LLAAARIRASAEASASSAG	231
WP_228439322.1[X.campestris] LLAAARSRASVKASASSAG	249
WP_268212485.1[X.hortorum] LLAAARIRASAEASASSAG	249
XopBC LLAAARIRASAEASASSAG	249
WP_168958006.1[X.hortorum] LLAAARIRASAEASASSAG	229
****** ** .* :**.
