# Supplementary material for: Complete genome sequence of an Israeli isolate of Xanthomonas hortorum pv. pelargonii strain 305 and novel type III effectors identified in Xanthomonas
Source: Front Plant Sci. 2023 Jun 2;14:1155341. doi: 10.3389/fpls.2023.1155341 (PMC10275491; doi:10.3389/fpls.2023.1155341)
Supplement: Supplementary file 7 [file DataSheet_3.zip › XopBD_MSA_CLUSTALw.txt]

CLUSTAL O(1.2.4) multiple sequence alignment
WP_228878756.1[X.campestris] -------------------------------------------------------MAHRD	5
WP_146011555.1[X.campestris] -------------------------------------------------------MAHRD	5
WP_274340431.1[X.campestris] -------------------------------------------------------MAHRD	5
WP_227971169.1[X.campestris] -------------------------------------------------------MAHRD	5
WP_139328362.1[X.campestris] -------------------------------------------------------MAHRD	5
WP_158251449.1[X.cucurbitae] MGSCISKCSSVPNSPATNSVNSLSPQGELRGGGSISSSASSSGRFEGLKPAPKQSQAPRS	60
WP_274396588.1[X.cucurbitae] MGSCISKCSSVPNSPATNSVNSLSPQGELRGGGSISSSASSSGRFEGLKPAPKQSQAPRS	60
WP_146091904.1[X.codiaei] -------------------MNSLQYQEECPSPDSISSSTSSSGRFEGLRPAPRQSQAPES	41
WP_153064930.1[X.arboricola] -------------------MSSLHDQEECPSPDSISSSTSSSGRFEELRPAPKQSQAPES	41
WP_126750625.1[X.arboricola] ----------MPNSPATNTLNSLHDQEEFPSPDSISSSTSSSGRFEGLRPAPKQSQAPES	50
XopBD MGSCISKCSSLPNSPATNTLNSLHDQEEFPSPDSISSSTSSSGRFEGLRPAPKQSQAPES	60
WP_168959089.1[X.hortorum] ----------MPNSPATNTLNSLHDQEEFPSPDSISSSTSSSGRFEGLRPAPKQSQAPES	50
WP_233366577.1[X.hortorum] -------------------MNSLHDQEEFPSPDSISSSTSSSGRFEGLRPAPKQSQAPES	41
WP_251762182.1[X.hortorum] ------------------------------------------------------------	0
WP_228878756.1[X.campestris] STCRLAGEVENTLFFGRAETQERLILWAHDCDHDAMMKSLENTPITVRQFLGGNGLYDPE	65
WP_146011555.1[X.campestris] STCRLAGEVKNTLFFGRAETQERLILWAHDCDHDAMMKSLENTPITVRQFLGGNGLYDPE	65
WP_274340431.1[X.campestris] STCRLAGEVENTLFFGRAETQERLILWAHDCDHDAMMKSLENTPITVRQFLGGNGLYDPE	65
WP_227971169.1[X.campestris] STCRLAGEVENTLFFGRAETQERLILWAHDCDHDAMMKSLENTPITVRQFLGGNGLYDPE	65
WP_139328362.1[X.campestris] STCRLAGEVENTLFFGRAETQERLILWAHDCDHDAMMKSLENTPITVRQFLGGNGLYDPE	65
WP_158251449.1[X.cucurbitae] SKRRLAGEIENTLFFGRQETQEELLLWAHDGDPASMTHNLQNIPITVRQFLGGHPSFDPE	120
WP_274396588.1[X.cucurbitae] SKRRLAGEIENTLFFGRQETQEELLLWAHDGDPASMTHNLQNIPITVRQFLGGHPSFDPE	120
WP_146091904.1[X.codiaei] SKRRLVGQIENTLFFGRQEAQEKLLRWAHDGDDAAMMHSLDNIPITVRQFLGGHPSFDPE	101
WP_153064930.1[X.arboricola] SKRRLVGEAENTLFFGRQETQDKLLLWTHDGDEAAMMHSLQNIPITVRQFLGGHPSFDPE	101
WP_126750625.1[X.arboricola] SKRRLVGETENTLFFGRQETQDKLLLWAHDGDEAAMMQSLQNIPITVRQFLGGHPSFDPE	110
XopBD SKRRLVGETENTLFFGRQETQDKFLLWAHDGDEAAMMHSLQNIPITVRQFLGGHPSFDPE	120
WP_168959089.1[X.hortorum] SKRRLVGETENTLFFGRQETQDKFLLWAHDGDEAAMMHSLQNIPITVRQFLGGHPSFDPE	110
WP_233366577.1[X.hortorum] SKRRLVGETENTLFFGRQETQDKFLLWAHDGDEAAMMHSLQNIPITVRQFLGGHPSFDPE	101
WP_251762182.1[X.hortorum] ------------------------MLWAHDGDEAAMMHSLQNIPITVRQFLGGHPSFDPE	36
: *:** * :* :.*:* **********: :***
WP_228878756.1[X.campestris] EKYPELNQRFADHLRSNPNRASAVNEENRENFSDEKPDMSMAMCMMGDPEKLAGRSYWEV	125
WP_146011555.1[X.campestris] EKYPELNQRFADHLRSNPNRASAVNEENRENFSDEKPDMSMAMCMMGDPEKLAGRSYWEV	125
WP_274340431.1[X.campestris] EKQPELNQRFADHLRSNPNRASAVNEENRENFSDEKPDMSMAMCMMGDPEKLAGRSYREV	125
WP_227971169.1[X.campestris] EKHPELNQRFADHLRSNPNRASAVNEENRENFSDEKPDMSMAMCMMGDPEKLAGRSYREV	125
WP_139328362.1[X.campestris] EKHPELNQRFADHLRSNPNRASAVNEENRENFSDEKPDMSMAMCMMGDPEKLAGRSYREV	125
WP_158251449.1[X.cucurbitae] ERCPELNQQFADYLRSNPKWASAVNDQNRENFSDETPDMSRALSMIGDPVALAGRSSREV	180
WP_274396588.1[X.cucurbitae] ERCPELNQQFADYLRSNPKWASAVNDQNRENFSDETPDMSRALSMIGDPVALAGRSSREV	180
WP_146091904.1[X.codiaei] ERCPELNQHFADHLRANPKWASAVNDHNRENFSNETPDMSRAMSMLGDPEALAGRTYRDV	161
WP_153064930.1[X.arboricola] ERCPDLNQHFADHLRSNPKWASAVNDHNRENFSSEMPDMSRAASMFGDPVALAGRTYKEV	161
WP_126750625.1[X.arboricola] ERCPELNQHFADHLRSNPKWASAVNDHNRENFSNETPDMSRALSMIGDPVSLAGRTYKEV	170
XopBD ERCPELNQHFADHLRSNPKWASAVNDHNRENFSNETPDMSRAMSMSGDPVSLAGRTYKEV	180
WP_168959089.1[X.hortorum] ERCPELNQHFADHLRSNPKWASAVNDHNRENFSNETPDMSRAMSMSGDPVSLAGRTYKEV	170
WP_233366577.1[X.hortorum] ERCPELNQHFADHLRSNPKWASAVNDHNRENFSNETPDMSRAMSMSGDPVSLAGRTYKEV	161
WP_251762182.1[X.hortorum] ERCPELNQHFADHLRSNPKWASAVNDHNRENFSNETPDMSRAMSMSGDPVSLAGRTYKEV	96
*: *:***:***:**:**: *****:.******.* **** * .* *** ****: :*
WP_228878756.1[X.campestris] ESQAALNETEVFSRKSKGAISFAVEDGRDVAFGLSGHHEMTSAPAKNPFYKHGIYAKTSV	185
WP_146011555.1[X.campestris] ESQAALNETEVFSRKSKGAISFAVEDGRDVAFGLSGHHEMTSAPAKNPFYKHGIYAKTSV	185
WP_274340431.1[X.campestris] ESQAALNETEVFSRKSKGAISFAVEDGRDVAFGLSGHHEMTSAPAKNPFYKHGIYAKTSV	185
WP_227971169.1[X.campestris] ESQAALNETEVFSRKSKGAISFAVEDGRDVAFGLSGHHEMTSAPAKNPFYKHGIYAKTSV	185
WP_139328362.1[X.campestris] ESQAALNETEVFSRKSKGAISFAVEDGRDVAFGLSGHHEMTSAPAKNPFYKHGIYAKTSV	185
WP_158251449.1[X.cucurbitae] AEQAALNETNVFKKKSKGALSFAVETGRDVAFGLNGRSEMSSAPAKNPFYKHGYYAGTSV	240
WP_274396588.1[X.cucurbitae] AEQAALNETNVFKKKSKGALSFAVETGRDVAFGLNGRSEMSSAPAKNPFYKHGYYAGTSV	240
WP_146091904.1[X.codiaei] EKQAVLNETNVFKKKSKGALDFAVETGRDVAFGLSSRGEMTSAPAKMPFYKHGYYAGTSV	221
WP_153064930.1[X.arboricola] EKQAALNETNVFKKKSKGALSFAVETGRDVAFGLGGHDEMTSAPAKSRFYKKGYYAGTSV	221
WP_126750625.1[X.arboricola] EKQAALNETNVFKKKSKGAVSFAVETGRDVAFGLSGHGEMTSAPAKKPFYKHGYYAGTSV	230
XopBD KKQAALNETNVFKKKSKGAISFAVETGRDVAFGLSGHGEMTSAPAKKPFYKHGYYAGTSV	240
WP_168959089.1[X.hortorum] KKQAALNETNVFKKKSKGAISFAVETGRDVAFGLSGHGEMTSAPAKKPFYKHGYYAGTSV	230
WP_233366577.1[X.hortorum] KKQAALNETNVFKKKSKGAISFAVETGRDVAFGLSGHGEMTSAPAKKPFYKHGYYAGTSV	221
WP_251762182.1[X.hortorum] KKQAALNETNVFKKKSKGAISFAVETGRDVAFGLSGHGEMTSAPAKKPFYKHGYYAGTSV	156
.**.****:**.:*****:.**** ********..: **:***** ***:* ** ***
WP_228878756.1[X.campestris] TDSELRFLYRNRNNPEYQERVKFYRED-----LGRHFDIEFSRCDPPWEQEAEIWQQYRP	240
WP_146011555.1[X.campestris] TDSELRFLYRNRNNPEYQERVKFYRED-----LGRHFDIEFSRCDPPWEQEAEIWQQYRP	240
WP_274340431.1[X.campestris] TDSELGFLYRNRNNPEYQERVKFYRED-----LGRHFDIEFSRCDPPWEQEAEIWQQYRP	240
WP_227971169.1[X.campestris] TDSELRFLYRNRNNPEYQERVKFYRED-----LGRHFDIEFSRCDPPWEQEAEIWQQYRP	240
WP_139328362.1[X.campestris] TDSELGFLYRNRNNPEYQERVKFYRED-----LGRHFDIEFSRCDPPWEQEAEIWQQYRP	240
WP_158251449.1[X.cucurbitae] TDAELRHIYRNREDPGYQQRVQFYSQVHHGIESPTRNHLEFEQCAPPWEQEPQIWQNYMP	300
WP_274396588.1[X.cucurbitae] TDAELRHIYRNREDPGYQQRVQFYSKVHHGIESPTRNHLEFEQCAPPWEQEPQIWQNYMP	300
WP_146091904.1[X.codiaei] TDSELRHLYRNRDDSGYQQCVQFYSEVHHAGDSPTRHHLEFEQCAPPWEQEPEIWQNYKP	281
WP_153064930.1[X.arboricola] TDSELRHLYRNRDDSGYQQRVQFYSEVHHALDSPMRQHTEFEQCAPPWEQEPHIWQTYKP	281
WP_126750625.1[X.arboricola] TDSELRHLYRNRDDSGYQQRVQFYSEVHHSLDSPGRYNLEFEQCAPPWEQEPHIWQNYKP	290
XopBD TDSELRHLYRNRDDSGYQQRVQFYSEVHHSLDSPARYHLEFEQCAPPWEQEPHIWQNYKP	300
WP_168959089.1[X.hortorum] TDSELRHLYRNRDDSGYQQRVQFYSEVHHSLDSPARYHLEFEQCAPPWEQEPHIWQNYKP	290
WP_233366577.1[X.hortorum] TDSELRHLYRNRDDSGYQQRVQFYSEVHHSLDSPARYHLEFEQCAPPWEQEPHIWQNYKP	281
WP_251762182.1[X.hortorum] TDSELRHLYRNRDDSGYQQRVQFYSEVHHSLDSPARYHLEFEQCAPPWEQEPHIWQNYKP	216
**:** .:****:: **: *:** : : . **.:* ****** .*** * *
WP_228878756.1[X.campestris] KSER	244
WP_146011555.1[X.campestris] KSER	244
WP_274340431.1[X.campestris] KSER	244
WP_227971169.1[X.campestris] KSER	244
WP_139328362.1[X.campestris] KSER	244
WP_158251449.1[X.cucurbitae] KAED	304
WP_274396588.1[X.cucurbitae] KAED	304
WP_146091904.1[X.codiaei] KSEG	285
WP_153064930.1[X.arboricola] KSEG	285
WP_126750625.1[X.arboricola] KSED	294
XopBD KSED	304
WP_168959089.1[X.hortorum] KSED	294
WP_233366577.1[X.hortorum] KSED	285
WP_251762182.1[X.hortorum] KSED	220
*:*
